# Supplementary material for: Synchronous motion of the Easter mantle plume and the East Pacific Rise
Source: Nat Commun. 2024 Nov 17;15:9953. doi: 10.1038/s41467-024-54115-2 (PMC11570642; doi:10.1038/s41467-024-54115-2)
Supplement: Supplementary file 4 — Supplementary Data 1 [file 41467_2024_54115_MOESM4_ESM.zip]

Archive with 30 entries (30 files):
- NCOMMS-23-61651B_Dataset 1/21G19473.one-pager.xls
- NCOMMS-23-61651B_Dataset 1/21G19544.one-pager.xls
- NCOMMS-23-61651B_Dataset 1/21G19583.one-pager.xls
- NCOMMS-23-61651B_Dataset 1/21G19622.one-pager.xls
- NCOMMS-23-61651B_Dataset 1/21G19681.one-pager.xls
- NCOMMS-23-61651B_Dataset 1/21G19720.one-pager.xls
- NCOMMS-23-61651B_Dataset 1/21G19759.one-pager.xls
- NCOMMS-23-61651B_Dataset 1/21G19826.one-pager.xls
- NCOMMS-23-61651B_Dataset 1/21G19872.one-pager.xls
- NCOMMS-23-61651B_Dataset 1/21G19918.one-pager.xls
- NCOMMS-23-61651B_Dataset 1/21G19984.one-pager.xls
- NCOMMS-23-61651B_Dataset 1/21G20028.one-pager.xls
- NCOMMS-23-61651B_Dataset 1/21G20075.one-pager.xls
- NCOMMS-23-61651B_Dataset 1/21G20141.one-pager.xls
- NCOMMS-23-61651B_Dataset 1/21G20180.one-pager.xls
- NCOMMS-23-61651B_Dataset 1/21G21719.one-pager.xls
- NCOMMS-23-61651B_Dataset 1/21G21829.one-pager.xls
- NCOMMS-23-61651B_Dataset 1/21G21866.one-pager.xls
- NCOMMS-23-61651B_Dataset 1/21G23593.one-pager.xls
- NCOMMS-23-61651B_Dataset 1/21G23636.one-pager.xls
- NCOMMS-23-61651B_Dataset 1/21G23697.one-pager.xls
- NCOMMS-23-61651B_Dataset 1/21G23738.one-pager.xls
- NCOMMS-23-61651B_Dataset 1/21G23779.one-pager.xls
- NCOMMS-23-61651B_Dataset 1/21G23840.one-pager.xls
- NCOMMS-23-61651B_Dataset 1/SO80 51DS-1 (n=2).one-pager.xls
- NCOMMS-23-61651B_Dataset 1/SO80 52DS-1 (n=2).one-pager.xls
- NCOMMS-23-61651B_Dataset 1/SO80 57DS-1 (n=2).one-pager.xls
- NCOMMS-23-61651B_Dataset 1/SO80 61DS-5 (n=2).one-pager.xls
- NCOMMS-23-61651B_Dataset 1/SO80 63DS-2 (atm intercept) (n=2).one-pager.xls
- NCOMMS-23-61651B_Dataset 1/SO80 63DS-2 (n=2).one-pager.xls
