# Supplementary material for: Synchronous motion of the Easter mantle plume and the East Pacific Rise
Source: Nat Commun. 2024 Nov 17;15:9953. doi: 10.1038/s41467-024-54115-2 (PMC11570642; doi:10.1038/s41467-024-54115-2)
Supplement: Supplementary file 4 — Supplementary Data 1 [file 41467_2024_54115_MOESM4_ESM.zip › NCOMMS-23-61651B_Dataset 1/21G19473.one-pager.xls]

## Sheet: Summary Table
	EXP#21G19473 > SO80 63DS-2 > Groundmass > O-CONNOR (20-06) EASTER CHAIN (PACIFIC) > SMT SOUTH END OF 1ST VER 21-OSU-04 (4B18-21) > Incremental Heating > Daniel Heaton
	Information on Analysis and Constants Used in Calculations					Results		40(a)/36(a)	± 2s	40(r)/39(k)	± 2s	Age	± 2s	MSWD	39Ar(k)	K/Ca	± 2s
												(Ma)			(%,n)
	Project = O-CONNOR (20-06)					Age Plateau				1.1262	0.0293282	3.32849	0.0870116	1.21027	51.0661	0.153982	0.0474497
	Sample = SO80 63DS-2										0.0260416		0.0261414	0.241679	19
	Material = Groundmass					Full External Error							0.193601	1.66667	2σ Confidence Limit
	Location = Smt south end of 1st VER					Analytical Error							0.0866006	1.10012	Error Magnification
	Region = Easter Chain (Pacific)
	Analyst = Daniel Heaton					Total Fusion Age				0.859635	0.0193227	2.5412	0.0574441		34	0.0461822	7.03794e-05
	Irradiation = 21-OSU-04 (4B18-21)										0.0224778		0.0226051
	Position = X: 0 | Y: 0 | Z/H: 32.28723 mm					Full External Error							0.144006
	FCT-NM Age = 28.201 ± 0.023 Ma					Analytical Error							0.0570808
	FCT-NM Reference = Kuiper et al (2008)
	FCT-NM 40Ar/39Ar Ratio = 9.60703 ± 0.01220					Normal Isochron		299.907	4.70462	1.10856	0.0516994	3.2764	0.152889	1.31561	51.0661
	FCT-NM J-value = 0.00161606 ± 0.00000205								0.015687		0.0466365		0.0466639	0.171072	19
	Air Shot 40Ar/36Ar = 303.9800 ± 0.3587					Full External Error							0.228816	1.68599	2σ Confidence Limit
	Air Shot MDF = 0.99553671 ± 0.00038671 (LIN)					Analytical Error							0.152663	1.147	Error Magnification
	Experiment Type = Incremental Heating
	Extraction Method = Bulk Laser Heating					Inverse Isochron		299.37	4.66084	1.11986	0.0510975	3.30975	0.151116	1.26666	51.0661
	Heating = 30 sec								0.0155689		0.0456285		0.0456579	0.203343	19
	Isolation = 3.00 min					Full External Error							0.228934	1.68599	2σ Confidence Limit
	Instrument = ARGUS-VI-G					Analytical Error							0.150883	1.12546	Error Magnification
	Preferred Age = Plateau Age												0.420641		Spreading Factor
	Age Classification = Unknown
	IGSN = 4.124
	Rock Class = Undefined
	Lithology = Undefined
	Lat-Lon = Undefined - Undefined
	Age Equations = Min et al. (2000)
	Negative Intensities = Allowed
	Collector Calibrations = 36Ar
	Decay 40K = 5.463 ± 0.107 E-10 1/a
	Decay 39Ar = 2.940 ± 0.016 E-07 1/h
	Decay 37Ar = 8.230 ± 0.012 E-04 1/h
	Decay 36Cl = 2.257 ± 0.015 E-06 1/a
	Decay 40K(EC,β⁺) = 0.580 ± 0.014 E-10 1/a
	Decay 40K(β⁻) = 4.884 ± 0.099 E-10 1/a
	Atmospheric 40/36(a) = 298.56 ± 0.31
	Atmospheric 38/36(a) = 0.1885 ± 0.0003
	Production 39/37(ca) = 0.0006425 ± 0.0000059
	Production 38/37(ca) = 0.0001800 ± 0.0000173
	Production 36/37(ca) = 0.0002703 ± 0.0000005
	Production 40/39(k) = 0.000607 ± 0.000059
	Production 38/39(k) = 0.012077 ± 0.000011
	Production 36/38(cl) = 262.80 ± 1.71
	Scaling Ratio K/Ca = 0.430
	Abundance Ratio 40K/K = 1.1700 ± 0.0100 E-04
	Atomic Weight K = 39.0983 ± 0.0001 g
	Rerun

## Sheet: Hidden Data
Double Line Plot Age Plateau			Double Line Plot K/Ca Plateau			X-Y Plot Normal Isochron		X-Y Plot Inverse Isochron		Error Ellipses Normal Isochron		Error Ellipses Inverse Isochron														Used Measurements for Blank Corrections
Ar39k%	Line 1	Line 2	Ar39k%	Line 1	Line 2	X-axis	Y-axis	X-axis	Y-axis	X-axis	Y-axis	X-axis	Y-axis													Filename	Included	36Ar	1σ	37Ar	1σ	38Ar	1σ	39Ar	1σ	40Ar	1σ	Date		Filename	Included	40Ar/39Ar	1σ	J-value	1σ	Date	X	Y	H
0	2.45756	3.07836	0	0.350067	0.357858	19.1602	316.502	0.0605374	0.00315954			0.0607569	0.00316214
5.01801	2.45756	3.07836	5.01801	0.350067	0.357858	33.0169	333.704	0.0989404	0.00299666			0.0607495	0.00315687
5.01801	3.53117	2.76104	5.01801	0.349001	0.337148	50.2987	355.849	0.141349	0.00281018			0.0607276	0.00315179
7.8173	3.53117	2.76104	7.8173	0.349001	0.337148	62.9324	368.22	0.170909	0.00271576			0.0606928	0.00314723
7.8173	3.08556	3.64682	7.8173	0.298323	0.305609	71.345	378.655	0.188417	0.00264093			0.0606473	0.00314352
11.5076	3.08556	3.64682	11.5076	0.298323	0.305609	89.2814	401.158	0.222559	0.00249278			0.0605944	0.00314089
11.5076	3.91289	2.63014	11.5076	0.324941	0.30693	95.0945	411.824	0.230911	0.00242822			0.0605376	0.00313954
12.991	3.91289	2.63014	12.991	0.324941	0.30693	116.663	435.968	0.267595	0.00229375			0.0604807	0.00313955
12.991	3.0062	3.62974	12.991	0.262403	0.26891	123.899	447.544	0.276842	0.00223442			0.0604278	0.00314092
16.2102	3.0062	3.62974	16.2102	0.262403	0.26891	151.79	482.047	0.314887	0.00207449			0.0603823	0.00314356
16.2102	3.7417	3.05081	16.2102	0.255284	0.248304	168.771	489.79	0.344578	0.00204169			0.0603473	0.00314729
18.9715	3.7417	3.05081	18.9715	0.255284	0.248304	191.274	524.867	0.364423	0.00190524			0.0603253	0.00315186
18.9715	3.1979	3.84212	18.9715	0.210395	0.215381	200.005	529.274	0.377885	0.00188938			0.0603178	0.00315694
21.9355	3.1979	3.84212	21.9355	0.210395	0.215381	193.333	507.023	0.381311	0.0019723			0.0603252	0.00316221
21.9355	3.97006	2.99174	21.9355	0.224302	0.216469	221.629	541.355	0.409396	0.00184722			0.0603471	0.00316729
23.7857	3.97006	2.99174	23.7857	0.224302	0.216469	241.031	550.149	0.43812	0.00181769			0.0603819	0.00317185
23.7857	3.25774	3.84958	23.7857	0.166612	0.16993	222.124	535.46	0.414829	0.00186755			0.0604274	0.00317556
26.9616	3.25774	3.84958	26.9616	0.166612	0.16993	281.242	592.636	0.474561	0.00168738			0.0604803	0.00317819
26.9616	3.82694	3.31791	26.9616	0.144112	0.14178	257.349	563.957	0.456327	0.00177318			0.0605371	0.00317954
30.5864	3.82694	3.31791	30.5864	0.144112	0.14178	258.253	552.667	0.467285	0.00180941			0.060594	0.00317953
30.5864	2.95545	3.74212	30.5864	0.129529	0.132408	181.109	455.254	0.397819	0.00219658			0.0606469	0.00317816
32.8949	2.95545	3.74212	32.8949	0.129529	0.132408	275.745	552.429	0.49915	0.00181019			0.0606924	0.00317552
32.8949	3.79381	3.19952	32.8949	0.106232	0.104468	244.924	487.346	0.502566	0.00205193			0.0607274	0.00317179
35.9548	3.79381	3.19952	35.9548	0.106232	0.104468	179.248	418.638	0.42817	0.0023887			0.0607494	0.00316723
35.9548	3.0776	3.74084	35.9548	0.0906553	0.0922519	184.767	407.95	0.452915	0.00245128			0.0607569	0.00316214
38.6999	3.0776	3.74084	38.6999	0.0906553	0.0922519	185.172	384.502	0.481591	0.00260077			0.0607495	0.00315687
38.6999	3.54015	2.83366	38.6999	0.0764625	0.0751471	124.546	343.244	0.36285	0.00291338
41.2918	3.54015	2.83366	41.2918	0.0764625	0.0751471	98.5894	337.645	0.291991	0.00296169			0.0996863	0.00300666
41.2918	2.92743	3.54823	41.2918	0.0638827	0.0648875	106.768	332.111	0.321483	0.00301104			0.0996611	0.00299575
44.2532	2.92743	3.54823	44.2532	0.0638827	0.0648875	80.8456	328.465	0.246131	0.00304446			0.0995867	0.0029849
44.2532	3.39085	2.77947	44.2532	0.0560562	0.055207	60.7042	323.032	0.18792	0.00309567			0.0994683	0.00297485
47.2216	3.39085	2.77947	47.2216	0.0560562	0.055207	27.2038	306.585	0.0887315	0.00326173			0.0993139	0.00296629
47.2216	2.8078	3.4967	47.2216	0.0495919	0.0504071	18.1449	305.852	0.059326	0.00326956			0.099134	0.0029598
49.8995	2.8078	3.4967	49.8995	0.0495919	0.0504071	16.8115	305.262	0.0550726	0.00327588			0.098941	0.00295582
49.8995	3.50496	2.67618	49.8995	0.0469792	0.0461221							0.0987479	0.00295462
52.064	3.50496	2.67618	52.064	0.0469792	0.0461221							0.0985679	0.00295629
52.064	2.55232	3.54401	52.064	0.0425459	0.0434189							0.0984134	0.00296071
53.8865	2.55232	3.54401	53.8865	0.0425459	0.0434189							0.0982947	0.00296758
53.8865	3.32131	2.49545	53.8865	0.0399696	0.0392471							0.0982201	0.00297643
56.0841	3.32131	2.49545	56.0841	0.0399696	0.0392471							0.0981945	0.00298666
56.0841	2.27597	2.83925	56.0841	0.0355602	0.0360646							0.0982198	0.00299758
59.4037	2.27597	2.83925	59.4037	0.0355602	0.0360646							0.0982942	0.00300843
59.4037	3.14768	2.29527	59.4037	0.0342518	0.0336343							0.0984126	0.00301847
61.5698	3.14768	2.29527	61.5698	0.0342518	0.0336343							0.098567	0.00302704
61.5698	2.11134	2.44613	61.5698	0.0343226	0.0347232							0.0987468	0.00303353
67.4388	2.11134	2.44613	67.4388	0.0343226	0.0347232							0.0989399	0.00303751
67.4388	2.16724	1.79398	67.4388	0.0328088	0.032426							0.099133	0.0030387
72.7294	2.16724	1.79398	72.7294	0.0328088	0.032426							0.0993129	0.00303704
72.7294	1.50955	1.99153	72.7294	0.0305746	0.0309646							0.0994675	0.00303262
76.7833	1.50955	1.99153	76.7833	0.0305746	0.0309646							0.0995861	0.00302575
76.7833	1.61919	1.12567	76.7833	0.0295675	0.0291863							0.0996608	0.00301689
80.7199	1.61919	1.12567	80.7199	0.0295675	0.0291863							0.0996863	0.00300666
80.7199	0.876298	1.24572	80.7199	0.0268092	0.0271178							0.0996611	0.00299575
86.515	0.876298	1.24572	86.515	0.0268092	0.0271178
86.515	1.49092	0.853824	86.515	0.0236874	0.0233573							0.142318	0.00282227
89.6764	1.49092	0.853824	89.6764	0.0236874	0.0233573							0.142285	0.00281106
89.6764	0.703388	1.1553	89.6764	0.0230238	0.0233092							0.142188	0.00279979
94.2745	0.703388	1.1553	94.2745	0.0230238	0.0233092							0.142034	0.00278923
94.2745	1.42454	0.763312	94.2745	0.0190291	0.0187566							0.141833	0.00278009
97.2658	1.42454	0.763312	97.2658	0.0190291	0.0187566							0.1416	0.002773
97.2658	0.00461676	2.37972	97.2658	0.0143428	0.0149283							0.141349	0.00276845
98.0429	0.00461676	2.37972	98.0429	0.0143428	0.0149283							0.141098	0.00276675
98.0429	1.87469	-0.129733	98.0429	0.0185516	0.0179528							0.140864	0.002768
98.9986	1.87469	-0.129733	98.9986	0.0185516	0.0179528							0.140664	0.00277213
98.9986	-0.673745	3.0505	98.9986	0.0145074	0.0153595							0.14051	0.00277885
99.5197	-0.673745	3.0505	99.5197	0.0145074	0.0153595							0.140413	0.0027877
99.5197	3.11899	-0.76131	99.5197	0.0181346	0.0170226							0.14038	0.00279809
100	3.11899	-0.76131	100	0.0181346	0.0170226							0.140412	0.0028093
												0.140509	0.00282058
												0.140663	0.00283114
												0.140864	0.00284028
												0.141097	0.00284736
												0.141348	0.00285191
												0.141599	0.00285362
												0.141833	0.00285237
												0.142033	0.00284824
												0.142187	0.00284152
												0.142284	0.00283266
												0.142318	0.00282227
												0.142285	0.00281106
												0.174181	0.00275336
												0.17407	0.00272262
												0.173743	0.00269141
												0.173224	0.00266186
												0.172546	0.00263598
												0.171758	0.00261555
												0.170911	0.00260194
												0.170064	0.00259609
												0.169275	0.00259839
												0.168597	0.0026087
												0.168077	0.0026263
												0.16775	0.00264999
												0.167638	0.00267817
												0.167749	0.00270891
												0.168076	0.00274012
												0.168595	0.00276967
												0.169273	0.00279555
												0.170061	0.00281598
												0.170908	0.00282959
												0.171755	0.00283544
												0.172544	0.00283314
												0.173222	0.00282283
												0.173742	0.00280523
												0.174069	0.00278154
												0.174181	0.00275336
												0.17407	0.00272262
												0.190215	0.00265996
												0.190154	0.00264348
												0.189975	0.00262682
												0.189689	0.00261112
												0.189317	0.00259745
												0.188883	0.00258675
												0.188418	0.00257974
												0.187952	0.00257689
												0.187519	0.00257842
												0.187146	0.0025842
												0.18686	0.00259385
												0.18668	0.0026067
												0.186619	0.00262189
												0.18668	0.00263838
												0.186859	0.00265504
												0.187145	0.00267074
												0.187517	0.0026844
												0.187951	0.00269511
												0.188416	0.00270212
												0.188882	0.00270496
												0.189316	0.00270344
												0.189688	0.00269766
												0.189974	0.00268801
												0.190154	0.00267515
												0.190215	0.00265996
												0.190154	0.00264348
												0.225368	0.00251842
												0.225273	0.00249708
												0.224992	0.00247545
												0.224546	0.002455
												0.223964	0.00243713
												0.223287	0.00242305
												0.22256	0.00241372
												0.221833	0.00240978
												0.221155	0.0024115
												0.220573	0.00241875
												0.220127	0.00243105
												0.219846	0.00244756
												0.21975	0.00246715
												0.219846	0.00248849
												0.220126	0.00251012
												0.220572	0.00253056
												0.221154	0.00254844
												0.221831	0.00256252
												0.222558	0.00257185
												0.223285	0.00257579
												0.223963	0.00257407
												0.224545	0.00256682
												0.224991	0.00255451
												0.225272	0.00253801
												0.225368	0.00251842
												0.225273	0.00249708
												0.233735	0.00245237
												0.233639	0.00243176
												0.233357	0.00241092
												0.232908	0.00239125
												0.232324	0.00237411
												0.231642	0.00236065
												0.230911	0.0023518
												0.23018	0.00234815
												0.229499	0.00234997
												0.228914	0.00235711
												0.228465	0.0023691
												0.228182	0.00238512
												0.228086	0.00240408
												0.228182	0.00242468
												0.228464	0.00244553
												0.228913	0.00246519
												0.229498	0.00248234
												0.230179	0.00249579
												0.23091	0.00250465
												0.231641	0.00250829
												0.232322	0.00250648
												0.232908	0.00249933
												0.233357	0.00248734
												0.233639	0.00247132
												0.233735	0.00245237
												0.233639	0.00243176
												0.273497	0.00233732
												0.273296	0.00230155
												0.272707	0.00226524
												0.271769	0.00223087
												0.270547	0.00220079
												0.269123	0.00217704
												0.267596	0.00216125
												0.266068	0.00215448
												0.264645	0.00215721
												0.263422	0.00216924
												0.262484	0.00218976
												0.261894	0.00221736
												0.261692	0.00225017
												0.261893	0.00228595
												0.262483	0.00232226
												0.263421	0.00235663
												0.264643	0.00238671
												0.266066	0.00241046
												0.267594	0.00242625
												0.269122	0.00243302
												0.270545	0.00243029
												0.271768	0.00241826
												0.272706	0.00239774
												0.273296	0.00237013
												0.273497	0.00233732
												0.273296	0.00230155
												0.280514	0.00226
												0.280389	0.0022375
												0.280023	0.00221479
												0.279439	0.00219341
												0.278679	0.00217483
												0.277793	0.00216031
												0.276843	0.00215083
												0.275892	0.00214706
												0.275007	0.00214924
												0.274246	0.00215722
												0.273662	0.00217046
												0.273295	0.00218807
												0.27317	0.00220883
												0.273295	0.00223133
												0.273662	0.00225405
												0.274245	0.00227542
												0.275006	0.00229401
												0.275891	0.00230853
												0.276842	0.002318
												0.277792	0.00232177
												0.278678	0.00231959
												0.279438	0.00231161
												0.280022	0.00229837
												0.280389	0.00228077
												0.280514	0.00226
												0.280389	0.0022375
												0.318986	0.00209869
												0.318846	0.00207686
												0.318437	0.00205487
												0.317785	0.00203422
												0.316937	0.00201631
												0.315948	0.00200237
												0.314887	0.00199334
												0.313827	0.00198985
												0.312838	0.00199212
												0.311989	0.002
												0.311338	0.00201296
												0.310928	0.00203011
												0.310788	0.00205029
												0.310928	0.00207211
												0.311337	0.0020941
												0.311988	0.00211475
												0.312837	0.00213266
												0.313826	0.0021466
												0.314886	0.00215563
												0.315947	0.00215913
												0.316936	0.00215686
												0.317785	0.00214897
												0.318436	0.00213601
												0.318846	0.00211886
												0.318986	0.00209869
												0.318846	0.00207686
												0.352205	0.00208281
												0.351945	0.002046
												0.351184	0.00200891
												0.349972	0.00197404
												0.348392	0.00194379
												0.346553	0.00192021
												0.344579	0.0019049
												0.342605	0.00189892
												0.340765	0.00190267
												0.339186	0.00191589
												0.337973	0.00193769
												0.337211	0.00196657
												0.336951	0.00200057
												0.337211	0.00203738
												0.337973	0.00207447
												0.339185	0.00210934
												0.340764	0.00213959
												0.342603	0.00216317
												0.344577	0.00217847
												0.346551	0.00218446
												0.348391	0.00218071
												0.349971	0.00216749
												0.351183	0.00214569
												0.351945	0.00211681
												0.352205	0.00208281
												0.351945	0.002046
												0.370817	0.00193594
												0.370599	0.00190662
												0.369961	0.0018772
												0.368945	0.0018497
												0.367621	0.00182598
												0.366079	0.00180766
												0.364424	0.001796
												0.362769	0.00179177
												0.361227	0.00179528
												0.359902	0.00180629
												0.358886	0.00182404
												0.358247	0.00184732
												0.358029	0.00187455
												0.358247	0.00190387
												0.358886	0.00193328
												0.359902	0.00196078
												0.361226	0.0019845
												0.362768	0.00200282
												0.364423	0.00201449
												0.366078	0.00201871
												0.36762	0.0020152
												0.368944	0.0020042
												0.36996	0.00198645
												0.370599	0.00196317
												0.370817	0.00193594
												0.370599	0.00190662
												0.385541	0.00192453
												0.385281	0.00189059
												0.384516	0.00185657
												0.383299	0.00182478
												0.381714	0.0017974
												0.379867	0.00177629
												0.377886	0.00176288
												0.375904	0.00175809
												0.374057	0.00176225
												0.372471	0.00177508
												0.371254	0.00179569
												0.370489	0.00182269
												0.370228	0.00185423
												0.370489	0.00188817
												0.371254	0.00192219
												0.372471	0.00195398
												0.374056	0.00198136
												0.375903	0.00200247
												0.377884	0.00201588
												0.379866	0.00202067
												0.381713	0.00201651
												0.383299	0.00200368
												0.384515	0.00198307
												0.38528	0.00195607
												0.385541	0.00192453
												0.385281	0.00189059
												0.389551	0.00201174
												0.38927	0.00197516
												0.388447	0.00193838
												0.387138	0.00190392
												0.385431	0.00187411
												0.383444	0.001851
												0.381312	0.00183615
												0.379179	0.00183058
												0.377192	0.00183467
												0.375485	0.00184814
												0.374176	0.00187007
												0.373352	0.00189896
												0.373071	0.00193286
												0.373352	0.00196944
												0.374175	0.00200621
												0.375484	0.00204068
												0.377191	0.00207048
												0.379178	0.0020936
												0.38131	0.00210844
												0.383443	0.00211401
												0.38543	0.00210992
												0.387137	0.00209646
												0.388446	0.00207453
												0.38927	0.00204563
												0.389551	0.00201174
												0.38927	0.00197516
												0.417679	0.00188207
												0.417397	0.00184764
												0.41657	0.00181317
												0.415254	0.00178102
												0.413538	0.00175339
												0.411541	0.00173215
												0.409397	0.00171875
												0.407253	0.00171411
												0.405255	0.00171853
												0.40354	0.00173173
												0.402223	0.0017528
												0.401396	0.0017803
												0.401113	0.00181236
												0.401395	0.0018468
												0.402223	0.00188127
												0.403539	0.00191341
												0.405254	0.00194105
												0.407252	0.00196229
												0.409396	0.00197569
												0.41154	0.00198033
												0.413537	0.0019759
												0.415253	0.00196271
												0.416569	0.00194164
												0.417397	0.00191414
												0.417679	0.00188207
												0.417397	0.00184764
												0.447543	0.00185452
												0.447222	0.00181835
												0.446281	0.00178215
												0.444783	0.00174836
												0.442832	0.0017193
												0.440559	0.00169694
												0.438121	0.00168281
												0.435682	0.00167788
												0.433409	0.00168247
												0.431458	0.00169628
												0.42996	0.00171836
												0.429019	0.00174721
												0.428697	0.00178086
												0.429018	0.00181703
												0.429959	0.00185323
												0.431457	0.00188702
												0.433408	0.00191608
												0.435681	0.00193844
												0.43812	0.00195257
												0.440558	0.0019575
												0.442831	0.00195291
												0.444783	0.0019391
												0.44628	0.00191702
												0.447222	0.00188817
												0.447543	0.00185452
												0.447222	0.00181835
												0.424249	0.00190708
												0.423928	0.00186832
												0.422987	0.00182951
												0.42149	0.00179329
												0.41954	0.00176214
												0.417268	0.00173816
												0.414829	0.001723
												0.412391	0.0017177
												0.410119	0.0017226
												0.408168	0.00173739
												0.406671	0.00176104
												0.40573	0.00179196
												0.405408	0.00182802
												0.405729	0.00186678
												0.40667	0.00190559
												0.408167	0.00194181
												0.410118	0.00197297
												0.41239	0.00199694
												0.414828	0.0020121
												0.417266	0.00201741
												0.419538	0.0020125
												0.42149	0.00199772
												0.422987	0.00197406
												0.423928	0.00194315
												0.424249	0.00190708
												0.423928	0.00186832
												0.48966	0.00173839
												0.489146	0.00168558
												0.487638	0.00163289
												0.485238	0.00158392
												0.482111	0.00154199
												0.47847	0.00150997
												0.474562	0.00149005
												0.470654	0.00148357
												0.467012	0.00149097
												0.463885	0.00151177
												0.461486	0.00154453
												0.459977	0.00158702
												0.459462	0.00163636
												0.459977	0.00168917
												0.461485	0.00174186
												0.463884	0.00179083
												0.467011	0.00183276
												0.470653	0.00186478
												0.474561	0.00188471
												0.478468	0.00189119
												0.48211	0.00188378
												0.485237	0.00186298
												0.487637	0.00183022
												0.489145	0.00178773
												0.48966	0.00173839
												0.489146	0.00168558
												0.472918	0.00183432
												0.472353	0.00177333
												0.470696	0.00171232
												0.468059	0.00165546
												0.464623	0.00160663
												0.460622	0.00156914
												0.456327	0.00154557
												0.452033	0.0015375
												0.448031	0.00154549
												0.444595	0.001569
												0.441958	0.00160643
												0.4403	0.00165522
												0.439735	0.00171205
												0.4403	0.00177304
												0.441957	0.00183405
												0.444594	0.0018909
												0.44803	0.00193974
												0.452031	0.00197722
												0.456326	0.0020008
												0.46062	0.00200887
												0.464622	0.00200088
												0.468058	0.00197737
												0.470695	0.00193994
												0.472353	0.00189115
												0.472918	0.00183432
												0.472353	0.00177333
												0.481719	0.00186225
												0.481227	0.00181014
												0.479785	0.00175797
												0.477492	0.00170932
												0.474503	0.00166748
												0.471022	0.00163532
												0.467286	0.00161502
												0.46355	0.00160796
												0.460069	0.00161464
												0.457079	0.00163459
												0.454785	0.00166645
												0.453343	0.00170806
												0.452851	0.00175657
												0.453343	0.00180868
												0.454785	0.00186084
												0.457078	0.0019095
												0.460068	0.00195134
												0.463549	0.0019835
												0.467284	0.0020038
												0.47102	0.00201085
												0.474501	0.00200418
												0.477491	0.00198423
												0.479785	0.00195237
												0.481227	0.00191076
												0.481719	0.00186225
												0.481227	0.00181014
												0.40482	0.00223245
												0.404582	0.00220176
												0.403882	0.00217071
												0.40277	0.00214143
												0.40132	0.00211591
												0.399632	0.00209588
												0.39782	0.00208272
												0.396008	0.00207732
												0.394319	0.00208004
												0.392869	0.0020907
												0.391756	0.00210858
												0.391057	0.00213246
												0.390818	0.00216071
												0.391057	0.0021914
												0.391756	0.00222244
												0.392868	0.00225172
												0.394318	0.00227725
												0.396007	0.00229727
												0.397819	0.00231044
												0.399631	0.00231584
												0.401319	0.00231312
												0.402769	0.00230245
												0.403882	0.00228457
												0.404581	0.00226069
												0.40482	0.00223245
												0.404582	0.00220176
												0.515806	0.00186769
												0.515238	0.00181003
												0.513575	0.00175237
												0.510928	0.00169865
												0.507479	0.00165254
												0.503462	0.00161716
												0.499151	0.00159495
												0.49484	0.0015874
												0.490823	0.00159503
												0.487374	0.00161732
												0.484727	0.00165276
												0.483063	0.00169893
												0.482495	0.00175268
												0.483062	0.00181035
												0.484726	0.001868
												0.487373	0.00192172
												0.490822	0.00196784
												0.494839	0.00200321
												0.49915	0.00202543
												0.50346	0.00203298
												0.507477	0.00202534
												0.510927	0.00200305
												0.513574	0.00196761
												0.515238	0.00192144
												0.515806	0.00186769
												0.515238	0.00181003
												0.508815	0.00207612
												0.508602	0.00205295
												0.507978	0.00202971
												0.506985	0.00200799
												0.505691	0.00198926
												0.504184	0.0019748
												0.502567	0.0019656
												0.50095	0.00196229
												0.499443	0.00196508
												0.498148	0.00197379
												0.497155	0.00198782
												0.496531	0.00200622
												0.496318	0.00202774
												0.496531	0.00205091
												0.497155	0.00207415
												0.498148	0.00209587
												0.499442	0.0021146
												0.500949	0.00212905
												0.502566	0.00213825
												0.504183	0.00214157
												0.50569	0.00213878
												0.506985	0.00213007
												0.507978	0.00211604
												0.508602	0.00209763
												0.508815	0.00207612
												0.508602	0.00205295
												0.433245	0.00241523
												0.433072	0.00239308
												0.432565	0.00237062
												0.431759	0.0023494
												0.430708	0.00233086
												0.429484	0.00231626
												0.428171	0.00230659
												0.426857	0.00230252
												0.425634	0.00230433
												0.424582	0.00231188
												0.423776	0.00232467
												0.423269	0.00234182
												0.423096	0.00236217
												0.423269	0.00238432
												0.423776	0.00240678
												0.424582	0.002428
												0.425633	0.00244654
												0.426857	0.00246114
												0.42817	0.00247081
												0.429483	0.00247488
												0.430707	0.00247307
												0.431758	0.00246552
												0.432565	0.00245273
												0.433072	0.00243558
												0.433245	0.00241523
												0.433072	0.00239308
												0.460271	0.00248899
												0.46002	0.00245872
												0.459286	0.00242794
												0.458117	0.00239876
												0.456594	0.00237315
												0.45482	0.00235287
												0.452916	0.00233929
												0.451012	0.00233335
												0.449238	0.00233544
												0.447714	0.00234543
												0.446545	0.00236263
												0.44581	0.00238587
												0.445559	0.00241357
												0.44581	0.00244384
												0.446545	0.00247461
												0.447714	0.0025038
												0.449237	0.00252941
												0.451011	0.00254969
												0.452915	0.00256327
												0.454818	0.00256921
												0.456593	0.00256712
												0.458116	0.00255713
												0.459285	0.00253993
												0.46002	0.00251669
												0.460271	0.00248899
												0.46002	0.00245872
												0.490157	0.00264471
												0.489865	0.0026117
												0.48901	0.00257795
												0.487649	0.00254575
												0.485874	0.0025173
												0.483808	0.00249454
												0.481591	0.00247901
												0.479374	0.00247179
												0.477308	0.00247335
												0.475534	0.0024836
												0.474172	0.00250183
												0.473316	0.00252681
												0.473024	0.00255683
												0.473316	0.00258983
												0.474171	0.00262359
												0.475533	0.00265579
												0.477307	0.00268424
												0.479373	0.002707
												0.48159	0.00272252
												0.483807	0.00272975
												0.485873	0.00272818
												0.487648	0.00271794
												0.489009	0.0026997
												0.489865	0.00267473
												0.490157	0.00264471
												0.489865	0.0026117
												0.366221	0.00293815
												0.366106	0.00291919
												0.36577	0.00289983
												0.365234	0.0028814
												0.364536	0.00286515
												0.363723	0.00285219
												0.36285	0.00284339
												0.361978	0.00283937
												0.361165	0.00284039
												0.360467	0.00284638
												0.359931	0.00285694
												0.359594	0.00287134
												0.359479	0.00288861
												0.359594	0.00290757
												0.35993	0.00292693
												0.360466	0.00294536
												0.361164	0.00296161
												0.361977	0.00297458
												0.362849	0.00298337
												0.363722	0.0029874
												0.364535	0.00298638
												0.365233	0.00298038
												0.365769	0.00296982
												0.366106	0.00295542
												0.366221	0.00293815
												0.366106	0.00291919
												0.296054	0.00299798
												0.295915	0.00297174
												0.29551	0.00294482
												0.294864	0.00291905
												0.294023	0.00289618
												0.293044	0.00287778
												0.291992	0.0028651
												0.290941	0.002859
												0.289961	0.0028599
												0.289119	0.00286773
												0.288474	0.00288197
												0.288068	0.00290164
												0.287929	0.00292541
												0.288067	0.00295165
												0.288473	0.00297857
												0.289118	0.00300434
												0.289959	0.0030272
												0.290939	0.0030456
												0.29199	0.00305829
												0.293042	0.00306439
												0.294022	0.00306349
												0.294863	0.00305565
												0.295509	0.00304141
												0.295915	0.00302174
												0.296054	0.00299798
												0.295915	0.00297174
												0.324854	0.00303905
												0.32474	0.00301849
												0.324403	0.00299742
												0.323867	0.00297729
												0.323169	0.00295945
												0.322356	0.00294513
												0.321484	0.0029353
												0.320611	0.00293064
												0.319798	0.00293145
												0.319099	0.00293769
												0.318563	0.00294892
												0.318226	0.00296439
												0.318111	0.00298304
												0.318226	0.0030036
												0.318563	0.00302467
												0.319098	0.0030448
												0.319797	0.00306264
												0.32061	0.00307696
												0.321482	0.00308679
												0.322355	0.00309145
												0.323168	0.00309064
												0.323866	0.0030844
												0.324402	0.00307317
												0.324739	0.0030577
												0.324854	0.00303905
												0.32474	0.00301849
												0.249262	0.00307692
												0.249155	0.00305394
												0.248843	0.00303032
												0.248345	0.00300767
												0.247697	0.00298752
												0.246942	0.00297125
												0.246132	0.00295997
												0.245322	0.00295445
												0.244567	0.00295506
												0.243918	0.00296177
												0.243421	0.00297411
												0.243108	0.00299124
												0.243001	0.00301201
												0.243107	0.00303498
												0.24342	0.0030586
												0.243917	0.00308126
												0.244565	0.00310141
												0.24532	0.00311768
												0.24613	0.00312895
												0.246941	0.00313448
												0.247696	0.00313386
												0.248344	0.00312716
												0.248842	0.00311482
												0.249155	0.00309768
												0.249262	0.00307692
												0.249155	0.00305394
												0.195291	0.00318806
												0.195041	0.00312509
												0.194305	0.00306012
												0.193134	0.00299757
												0.191608	0.00294171
												0.189831	0.00289634
												0.187923	0.00286455
												0.186015	0.00284851
												0.184237	0.00284932
												0.18271	0.00286691
												0.181537	0.0029001
												0.1808	0.00294661
												0.180548	0.00300328
												0.180799	0.00306624
												0.181535	0.00313121
												0.182705	0.00319376
												0.184232	0.00324962
												0.186009	0.003295
												0.187917	0.00332678
												0.189825	0.00334282
												0.191603	0.00334202
												0.19313	0.00332442
												0.194302	0.00329124
												0.195039	0.00324473
												0.195291	0.00318806
												0.195041	0.00312509
												0.09053	0.00328963
												0.0904691	0.00326382
												0.0902898	0.00323788
												0.0900043	0.00321356
												0.0896321	0.00319252
												0.0891985	0.0031762
												0.088733	0.00316571
												0.0882675	0.00316176
												0.0878336	0.00316462
												0.0874609	0.00317411
												0.0871747	0.00318956
												0.0869947	0.00320994
												0.086933	0.00323384
												0.0869939	0.00325965
												0.0871733	0.00328559
												0.0874588	0.00330991
												0.087831	0.00333095
												0.0882646	0.00334727
												0.0887301	0.00335776
												0.0891956	0.00336171
												0.0896295	0.00335885
												0.0900022	0.00334936
												0.0902883	0.00333391
												0.0904684	0.00331353
												0.09053	0.00328963
												0.0904691	0.00326382
												0.0612331	0.00329598
												0.0611686	0.00326361
												0.0609784	0.00323165
												0.0606757	0.00320227
												0.060281	0.00317748
												0.0598212	0.00315897
												0.0593276	0.00314799
												0.058834	0.00314529
												0.0583738	0.00315106
												0.0579786	0.00316491
												0.0576752	0.00318589
												0.0574842	0.00321257
												0.0574188	0.00324314
												0.0574834	0.00327551
												0.0576735	0.00330747
												0.0579762	0.00333684
												0.0583709	0.00336163
												0.0588307	0.00338015
												0.0593243	0.00339113
												0.0598179	0.00339383
												0.0602781	0.00338805
												0.0606733	0.00337421
												0.0609768	0.00335322
												0.0611677	0.00332654
												0.0612331	0.00329598
												0.0611686	0.00326361
												0.056992	0.00330069
												0.0569269	0.00326938
												0.0567356	0.00323851
												0.0564309	0.00321018
												0.0560336	0.00318633
												0.0555708	0.00316859
												0.0550741	0.00315815
												0.0545773	0.00315574
												0.0541142	0.00316152
												0.0537164	0.00317509
												0.0534111	0.00319553
												0.053219	0.00322144
												0.0531532	0.00325107
												0.0532182	0.00328238
												0.0534095	0.00331325
												0.0537143	0.00334158
												0.0541115	0.00336543
												0.0545743	0.00338317
												0.055071	0.00339361
												0.0555679	0.00339602
												0.0560309	0.00339024
												0.0564287	0.00337667
												0.056734	0.00335623
												0.0569262	0.00333032
												0.056992	0.00330069
												0.0569269	0.00326938
