# Supplementary material for: Synchronous motion of the Easter mantle plume and the East Pacific Rise
Source: Nat Commun. 2024 Nov 17;15:9953. doi: 10.1038/s41467-024-54115-2 (PMC11570642; doi:10.1038/s41467-024-54115-2)
Supplement: Supplementary file 4 — Supplementary Data 1 [file 41467_2024_54115_MOESM4_ESM.zip › NCOMMS-23-61651B_Dataset 1/21G19544.one-pager.xls]

## Sheet: Summary Table
	EXP#21G19544 > SO80 64DS-3 > Groundmass > O-CONNOR (20-06) EASTER CHAIN (PACIFIC) > SMT, SOUTH END 2ND VER 21-OSU-04 (4B19-21) > Incremental Heating > Daniel Heaton
	Information on Analysis and Constants Used in Calculations					Results		40(a)/36(a)	± 2s	40(r)/39(k)	± 2s	Age	± 2s	MSWD	39Ar(k)	K/Ca	± 2s
												(Ma)			(%,n)
	Project = O-CONNOR (20-06)					Age Plateau				1.36215	0.0389512	4.01104	0.115015	0.674043	40.7473	0.0263576	0.00430691
	Sample = SO80 64DS-3										0.0285953		0.0286747	0.670687	7
	Material = Groundmass					Full External Error							0.238023	2.1547	2σ Confidence Limit
	Location = Smt, south end 2nd VER					Analytical Error							0.114571	1	Error Magnification
	Region = Easter Chain (Pacific)
	Analyst = Daniel Heaton					Total Fusion Age				0.918372	0.0519024	2.70523	0.152927		25	0.019136	4.76579e-05
	Irradiation = 21-OSU-04 (4B19-21)										0.0565157		0.0565301
	Position = X: 0 | Y: 0 | Z/H: 34.76936 mm					Full External Error							0.20772
	FCT-NM Age = 28.201 ± 0.023 Ma					Analytical Error							0.152775
	FCT-NM Reference = Kuiper et al (2008)
	FCT-NM 40Ar/39Ar Ratio = 9.64069 ± 0.01215					Normal Isochron		298.279	4.27553	1.36505	0.0708702	4.01955	0.208702	0.820384	40.7473
	FCT-NM J-value = 0.00161041 ± 0.00000203								0.014334		0.0519178		0.0519219	0.534837	7
	Air Shot 40Ar/36Ar = 303.7650 ± 0.3372					Full External Error							0.295242	2.26491	2σ Confidence Limit
	Air Shot MDF = 0.99571072 ± 0.00037424 (LIN)					Analytical Error							0.208457	1	Error Magnification
	Experiment Type = Incremental Heating
	Extraction Method = Bulk Laser Heating					Inverse Isochron		298.25	4.28112	1.36667	0.0708438	4.02432	0.208625	0.809224	40.7473
	Heating = 30 sec								0.0143541		0.0518369		0.0518411	0.542795	7
	Isolation = 3.00 min					Full External Error							0.295362	2.26491	2σ Confidence Limit
	Instrument = ARGUS-VI-G					Analytical Error							0.208379	1	Error Magnification
	Preferred Age = Plateau Age												0.246026		Spreading Factor
	Age Classification = Unknown
	IGSN = 3.595
	Rock Class = Undefined
	Lithology = Undefined
	Lat-Lon = Undefined - Undefined
	Age Equations = Min et al. (2000)
	Negative Intensities = Allowed
	Collector Calibrations = 36Ar
	Decay 40K = 5.463 ± 0.107 E-10 1/a
	Decay 39Ar = 2.940 ± 0.016 E-07 1/h
	Decay 37Ar = 8.230 ± 0.012 E-04 1/h
	Decay 36Cl = 2.257 ± 0.015 E-06 1/a
	Decay 40K(EC,β⁺) = 0.580 ± 0.014 E-10 1/a
	Decay 40K(β⁻) = 4.884 ± 0.099 E-10 1/a
	Atmospheric 40/36(a) = 298.56 ± 0.31
	Atmospheric 38/36(a) = 0.1885 ± 0.0003
	Production 39/37(ca) = 0.0006425 ± 0.0000059
	Production 38/37(ca) = 0.0001800 ± 0.0000173
	Production 36/37(ca) = 0.0002703 ± 0.0000005
	Production 40/39(k) = 0.000607 ± 0.000059
	Production 38/39(k) = 0.012077 ± 0.000011
	Production 36/38(cl) = 262.80 ± 1.71
	Scaling Ratio K/Ca = 0.430
	Abundance Ratio 40K/K = 1.1700 ± 0.0100 E-04
	Atomic Weight K = 39.0983 ± 0.0001 g

## Sheet: Hidden Data
Double Line Plot Age Plateau			Double Line Plot K/Ca Plateau			X-Y Plot Normal Isochron		X-Y Plot Inverse Isochron		Error Ellipses Normal Isochron		Error Ellipses Inverse Isochron														Used Measurements for Blank Corrections
Ar39k%	Line 1	Line 2	Ar39k%	Line 1	Line 2	X-axis	Y-axis	X-axis	Y-axis	X-axis	Y-axis	X-axis	Y-axis													Filename	Included	36Ar	1σ	37Ar	1σ	38Ar	1σ	39Ar	1σ	40Ar	1σ	Date		Filename	Included	40Ar/39Ar	1σ	J-value	1σ	Date	X	Y	H
0	-5.10823	-2.1685	0	0.208636	0.215853	2.28299	295.521	0.00772531	0.00338385			0.00778184	0.00338389
5.52321	-5.10823	-2.1685	5.52321	0.208636	0.215853	3.33675	297.583	0.0112128	0.00336041			0.00777992	0.00338034
5.52321	0.700218	-2.42719	5.52321	0.183694	0.17436	4.49449	299.881	0.0149876	0.00333465			0.00777427	0.00337703
8.6764	0.700218	-2.42719	8.6764	0.183694	0.17436	5.97323	301.126	0.0198363	0.00332087			0.00776529	0.00337419
8.6764	-0.256977	1.98999	8.6764	0.111549	0.114791	6.45101	302	0.021361	0.00331126			0.00775358	0.003372
12.9162	-0.256977	1.98999	12.9162	0.111549	0.114791	7.6044	305.541	0.0248883	0.00327289			0.00773995	0.00337062
12.9162	2.69553	-0.163873	12.9162	0.120361	0.112715	9.02527	306.599	0.0294367	0.00326159			0.00772532	0.00337014
14.7194	2.69553	-0.163873	14.7194	0.120361	0.112715	10.9485	309.06	0.035425	0.00323562			0.00771068	0.0033706
14.7194	-0.0851561	3.22789	14.7194	0.090259	0.0977816	18.1798	318.821	0.0570218	0.00313656			0.00769705	0.00337196
16.0896	-0.0851561	3.22789	16.0896	0.090259	0.0977816	25.5693	333.138	0.0767529	0.00300176			0.00768533	0.00337413
16.0896	4.00547	1.4026	16.0896	0.0817878	0.0778075	34.8304	342.05	0.101828	0.00292355			0.00767635	0.00337696
18.1192	4.00547	1.4026	18.1192	0.0817878	0.0778075	37.8543	352.852	0.107281	0.00283405			0.0076707	0.00338027
18.1192	1.34549	3.90244	18.1192	0.0690441	0.0729805	51.1899	368.09	0.139069	0.00271673			0.00766877	0.00338381
19.8403	1.34549	3.90244	19.8403	0.0690441	0.0729805	97.1147	433.67	0.223937	0.0023059			0.00767069	0.00338736
19.8403	3.82854	1.82137	19.8403	0.0616365	0.0592799	114.459	450.611	0.254008	0.00221921			0.00767634	0.00339068
22.2773	3.82854	1.82137	22.2773	0.0616365	0.0592799	114.952	447.68	0.256772	0.00223374			0.00768532	0.00339352
22.2773	2.63623	3.92852	22.2773	0.0434125	0.0445617	159.563	496.287	0.321514	0.00201496			0.00769703	0.00339571
25.714	2.63623	3.92852	25.714	0.0434125	0.0445617	123.24	435.719	0.282842	0.00229506			0.00771066	0.00339709
25.714	4.37945	3.58488	25.714	0.0351331	0.0345474	94.9348	381.045	0.249143	0.00262436			0.0077253	0.00339756
32.0871	4.37945	3.58488	32.0871	0.0351331	0.0345474	103.131	427.041	0.241502	0.00234169			0.00773993	0.00339711
32.0871	3.00328	4.35089	32.0871	0.0311039	0.0320956	66.7013	347.022	0.19221	0.00288166			0.00775357	0.00339575
34.9092	3.00328	4.35089	34.9092	0.0311039	0.0320956	55.1023	338.749	0.162664	0.00295204			0.00776528	0.00339358
34.9092	4.85725	3.5888	34.9092	0.0292443	0.0283761	32.6668	324.18	0.100768	0.00308471			0.00777426	0.00339074
37.7616	4.85725	3.5888	37.7616	0.0292443	0.0283761	22.7971	302.747	0.0753008	0.00330309			0.00777991	0.00338744
37.7616	3.53768	4.46155	37.7616	0.0257986	0.0264214	8.20803	299.068	0.0274454	0.00334372			0.00778184	0.00338389
41.5686	3.53768	4.46155	41.5686	0.0257986	0.0264214							0.00777992	0.00338034
41.5686	4.25962	3.93359	41.5686	0.0228141	0.022546
55.2961	4.25962	3.93359	55.2961	0.0228141	0.022546							0.0113588	0.00336051
55.2961	3.67142	4.15227	55.2961	0.0206558	0.0209709							0.0113538	0.00335569
62.658	3.67142	4.15227	62.658	0.0206558	0.0209709							0.0113392	0.00335118
62.658	4.2449	3.39529	62.658	0.0198819	0.0194177							0.0113161	0.0033473
66.4612	4.2449	3.39529	66.4612	0.0198819	0.0194177							0.0112858	0.00334431
66.4612	3.44754	3.85102	66.4612	0.0161168	0.0163288							0.0112506	0.00334243
76.6254	3.44754	3.85102	76.6254	0.0161168	0.0163288							0.0112129	0.00334176
76.6254	3.61	2.94575	76.6254	0.0140794	0.0138299							0.0111751	0.00334237
81.9381	3.61	2.94575	81.9381	0.0140794	0.0138299							0.0111399	0.00334421
81.9381	2.23723	2.88176	81.9381	0.00896001	0.009099							0.0111096	0.00334715
89.2055	2.23723	2.88176	89.2055	0.00896001	0.009099							0.0110864	0.00335099
89.2055	4.74888	2.58865	89.2055	0.0114793	0.0108233							0.0110719	0.00335548
90.6018	4.74888	2.58865	90.6018	0.0114793	0.0108233							0.0110669	0.0033603
90.6018	1.67399	2.60708	90.6018	0.00750572	0.00765665							0.0110719	0.00336513
95.0936	1.67399	2.60708	95.0936	0.00750572	0.00765665							0.0110864	0.00336964
95.0936	2.95309	1.34445	95.0936	0.00780774	0.00751419							0.0111096	0.00337352
97.1275	2.95309	1.34445	97.1275	0.00780774	0.00751419							0.0111399	0.0033765
97.1275	1.06024	3.56065	97.1275	0.00687343	0.00729736							0.0111751	0.00337839
98.4533	1.06024	3.56065	98.4533	0.00687343	0.00729736							0.0112128	0.00337905
98.4533	2.06278	-0.980089	98.4533	0.00585205	0.00544206							0.0112506	0.00337845
99.5782	2.06278	-0.980089	99.5782	0.00585205	0.00544206							0.0112858	0.00337661
99.5782	-4.13752	4.50225	99.5782	0.00402128	0.00482892							0.011316	0.00337367
100	-4.13752	4.50225	100	0.00402128	0.00482892							0.0113392	0.00336982
												0.0113538	0.00336534
												0.0113588	0.00336051
												0.0113538	0.00335569
												0.0151232	0.0033348
												0.0151186	0.00333018
												0.015105	0.00332586
												0.0150835	0.00332215
												0.0150554	0.00331928
												0.0150227	0.00331746
												0.0149876	0.00331681
												0.0149525	0.00331738
												0.0149197	0.00331913
												0.0148916	0.00332193
												0.0148701	0.0033256
												0.0148565	0.00332989
												0.0148519	0.0033345
												0.0148565	0.00333912
												0.0148701	0.00334344
												0.0148916	0.00334716
												0.0149197	0.00335002
												0.0149524	0.00335184
												0.0149875	0.00335249
												0.0150226	0.00335192
												0.0150554	0.00335018
												0.0150835	0.00334737
												0.015105	0.0033437
												0.0151186	0.00333942
												0.0151232	0.0033348
												0.0151186	0.00333018
												0.0202545	0.00332146
												0.0202403	0.00331329
												0.0201985	0.00330564
												0.020132	0.00329903
												0.0200454	0.00329391
												0.0199446	0.00329062
												0.0198364	0.0032894
												0.0197281	0.00329032
												0.0196273	0.00329332
												0.0195407	0.0032982
												0.0194742	0.00330463
												0.0194324	0.00331216
												0.0194182	0.00332029
												0.0194324	0.00332845
												0.0194742	0.0033361
												0.0195406	0.00334271
												0.0196272	0.00334784
												0.0197281	0.00335112
												0.0198363	0.00335235
												0.0199445	0.00335142
												0.0200454	0.00334842
												0.020132	0.00334354
												0.0201984	0.00333711
												0.0202402	0.00332958
												0.0202545	0.00332146
												0.0202403	0.00331329
												0.021983	0.00331208
												0.0219619	0.00330181
												0.0218997	0.00329217
												0.0218009	0.00328384
												0.021672	0.00327738
												0.021522	0.00327322
												0.021361	0.00327166
												0.0212	0.00327279
												0.02105	0.00327655
												0.0209211	0.00328267
												0.0208222	0.00329074
												0.0207601	0.00330021
												0.0207389	0.00331043
												0.0207601	0.00332071
												0.0208222	0.00333034
												0.020921	0.00333867
												0.0210499	0.00334514
												0.0211999	0.00334929
												0.0213609	0.00335085
												0.0215219	0.00334972
												0.021672	0.00334596
												0.0218008	0.00333984
												0.0218997	0.00333177
												0.0219618	0.0033223
												0.021983	0.00331208
												0.0219619	0.00330181
												0.0253702	0.00327365
												0.0253538	0.00326427
												0.0253057	0.00325547
												0.0252291	0.00324787
												0.0251293	0.00324196
												0.0250131	0.00323816
												0.0248884	0.00323673
												0.0247637	0.00323777
												0.0246475	0.00324119
												0.0245477	0.00324678
												0.0244711	0.00325415
												0.0244229	0.00326279
												0.0244065	0.00327212
												0.0244229	0.0032815
												0.024471	0.0032903
												0.0245476	0.00329791
												0.0246474	0.00330381
												0.0247636	0.00330761
												0.0248883	0.00330904
												0.025013	0.00330801
												0.0251292	0.00330458
												0.025229	0.00329899
												0.0253056	0.00329163
												0.0253538	0.00328299
												0.0253702	0.00327365
												0.0253538	0.00326427
												0.030101	0.00326287
												0.0300783	0.00325191
												0.030012	0.00324162
												0.0299065	0.00323268
												0.0297689	0.00322572
												0.0296087	0.0032212
												0.0294368	0.00321943
												0.0292648	0.00322053
												0.0291046	0.00322444
												0.028967	0.00323087
												0.0288614	0.0032394
												0.028795	0.00324944
												0.0287724	0.0032603
												0.028795	0.00327126
												0.0288613	0.00328155
												0.0289669	0.00329049
												0.0291045	0.00329745
												0.0292647	0.00330197
												0.0294366	0.00330374
												0.0296085	0.00330264
												0.0297687	0.00329873
												0.0299063	0.0032923
												0.0300119	0.00328377
												0.0300783	0.00327373
												0.030101	0.00326287
												0.0300783	0.00325191
												0.036008	0.00323687
												0.0359882	0.00322654
												0.03593	0.00321682
												0.0358373	0.00320838
												0.0357166	0.0032018
												0.035576	0.00319753
												0.0354251	0.00319585
												0.0352742	0.00319688
												0.0351336	0.00320055
												0.0350129	0.00320661
												0.0349202	0.00321464
												0.034862	0.00322411
												0.0348421	0.00323436
												0.0348619	0.0032447
												0.0349201	0.00325441
												0.0350128	0.00326285
												0.0351335	0.00326943
												0.0352741	0.00327371
												0.035425	0.00327539
												0.0355758	0.00327436
												0.0357165	0.00327069
												0.0358372	0.00326463
												0.0359299	0.00325659
												0.0359881	0.00324712
												0.036008	0.00323687
												0.0359882	0.00322654
												0.0576619	0.00313886
												0.0576401	0.00312813
												0.0575762	0.00311797
												0.0574745	0.00310908
												0.057342	0.00310206
												0.0571876	0.00309739
												0.057022	0.0030954
												0.0568563	0.0030962
												0.0567019	0.00309976
												0.0565694	0.00310582
												0.0564676	0.00311398
												0.0564036	0.00312368
												0.0563818	0.00313425
												0.0564036	0.00314498
												0.0564675	0.00315514
												0.0565691	0.00316403
												0.0567017	0.00317105
												0.056856	0.00317572
												0.0570217	0.00317772
												0.0571873	0.00317691
												0.0573417	0.00317336
												0.0574743	0.00316729
												0.057576	0.00315913
												0.05764	0.00314944
												0.0576619	0.00313886
												0.0576401	0.00312813
												0.0772696	0.00300374
												0.0772521	0.0029949
												0.0772005	0.00298653
												0.0771184	0.0029792
												0.0770114	0.0029734
												0.0768868	0.00296954
												0.0767531	0.00296787
												0.0766193	0.00296852
												0.0764947	0.00297142
												0.0763876	0.0029764
												0.0763055	0.0029831
												0.0762538	0.00299107
												0.0762362	0.00299977
												0.0762538	0.00300861
												0.0763054	0.00301698
												0.0763874	0.00302431
												0.0764944	0.00303011
												0.0766191	0.00303397
												0.0767528	0.00303564
												0.0768865	0.003035
												0.0770112	0.00303209
												0.0771182	0.00302711
												0.0772004	0.00302041
												0.077252	0.00301244
												0.0772696	0.00300374
												0.0772521	0.0029949
												0.103405	0.00293089
												0.103351	0.00291081
												0.103194	0.00289159
												0.102943	0.00287456
												0.102617	0.00286086
												0.102237	0.00285144
												0.101829	0.00284692
												0.101421	0.00284763
												0.10104	0.00285352
												0.100714	0.00286417
												0.100463	0.00287888
												0.100305	0.00289662
												0.100252	0.0029162
												0.100305	0.00293629
												0.100463	0.0029555
												0.100713	0.00297254
												0.10104	0.00298623
												0.10142	0.00299566
												0.101828	0.00300017
												0.102236	0.00299946
												0.102616	0.00299358
												0.102943	0.00298292
												0.103193	0.00296822
												0.103351	0.00295047
												0.103405	0.00293089
												0.103351	0.00291081
												0.10891	0.00284212
												0.108854	0.00282228
												0.108692	0.00280324
												0.108433	0.00278629
												0.108096	0.00277261
												0.107703	0.00276311
												0.107281	0.00275844
												0.10686	0.00275893
												0.106467	0.00276453
												0.10613	0.00277488
												0.105871	0.00278926
												0.105708	0.00280669
												0.105652	0.00282598
												0.105708	0.00284582
												0.10587	0.00286487
												0.106129	0.00288181
												0.106466	0.0028955
												0.106859	0.002905
												0.107281	0.00290966
												0.107702	0.00290918
												0.108095	0.00290357
												0.108432	0.00289323
												0.108691	0.00287885
												0.108854	0.00286142
												0.10891	0.00284212
												0.108854	0.00282228
												0.140775	0.00272552
												0.140717	0.00270683
												0.140547	0.00268882
												0.140276	0.00267271
												0.139922	0.00265961
												0.139511	0.00265039
												0.139069	0.0026457
												0.138628	0.00264584
												0.138216	0.00265082
												0.137863	0.00266029
												0.137592	0.0026736
												0.137421	0.00268986
												0.137363	0.00270794
												0.137421	0.00272663
												0.137591	0.00274464
												0.137862	0.00276074
												0.138216	0.00277385
												0.138627	0.00278307
												0.139069	0.00278776
												0.13951	0.00278762
												0.139922	0.00278264
												0.140275	0.00277317
												0.140546	0.00275985
												0.140717	0.0027436
												0.140775	0.00272552
												0.140717	0.00270683
												0.224886	0.00231044
												0.224854	0.00229985
												0.224759	0.00228968
												0.224608	0.00228061
												0.224411	0.00227326
												0.224182	0.00226814
												0.223937	0.00226559
												0.223691	0.00226579
												0.223462	0.00226872
												0.223265	0.00227419
												0.223115	0.00228181
												0.22302	0.00229108
												0.222987	0.00230136
												0.22302	0.00231195
												0.223114	0.00232212
												0.223265	0.00233119
												0.223462	0.00233854
												0.223691	0.00234366
												0.223936	0.00234621
												0.224182	0.00234601
												0.224411	0.00234308
												0.224608	0.00233761
												0.224759	0.00232999
												0.224854	0.00232072
												0.224886	0.00231044
												0.224854	0.00229985
												0.256088	0.00222903
												0.256018	0.00221142
												0.25581	0.00219435
												0.255479	0.00217898
												0.255048	0.00216634
												0.254547	0.00215731
												0.254008	0.0021525
												0.25347	0.00215223
												0.252968	0.00215653
												0.252537	0.0021651
												0.252206	0.00217735
												0.251999	0.00219246
												0.251928	0.0022094
												0.251998	0.002227
												0.252206	0.00224407
												0.252537	0.00225944
												0.252967	0.00227208
												0.253469	0.00228111
												0.254008	0.00228592
												0.254546	0.00228619
												0.255048	0.00228189
												0.255479	0.00227332
												0.255809	0.00226107
												0.256017	0.00224596
												0.256088	0.00222903
												0.256018	0.00221142
												0.260803	0.00225321
												0.260666	0.00222189
												0.260263	0.00219137
												0.259623	0.00216374
												0.258788	0.00214088
												0.257816	0.00212434
												0.256773	0.00211527
												0.255729	0.00211426
												0.254757	0.0021214
												0.253922	0.00213619
												0.253282	0.00215764
												0.252879	0.00218426
												0.252741	0.00221426
												0.252878	0.00224559
												0.253281	0.00227611
												0.253921	0.00230374
												0.254756	0.0023266
												0.255728	0.00234313
												0.256771	0.00235221
												0.257815	0.00235321
												0.258787	0.00234607
												0.259622	0.00233128
												0.260263	0.00230984
												0.260665	0.00228321
												0.260803	0.00225321
												0.260666	0.00222189
												0.323723	0.0020237
												0.323648	0.00200489
												0.323427	0.00198677
												0.323076	0.00197057
												0.322619	0.00195739
												0.322086	0.00194814
												0.321514	0.00194344
												0.320943	0.00194362
												0.32041	0.00194866
												0.319952	0.00195821
												0.319601	0.00197164
												0.31938	0.00198801
												0.319305	0.00200623
												0.31938	0.00202504
												0.319601	0.00204316
												0.319952	0.00205936
												0.320409	0.00207253
												0.320942	0.00208179
												0.321514	0.00208648
												0.322085	0.00208631
												0.322618	0.00208127
												0.323076	0.00207171
												0.323427	0.00205829
												0.323647	0.00204191
												0.323723	0.0020237
												0.323648	0.00200489
												0.286162	0.00231147
												0.286049	0.00228428
												0.285717	0.00225783
												0.28519	0.00223392
												0.284502	0.00221417
												0.283701	0.00219994
												0.282842	0.00219219
												0.281983	0.00219144
												0.281182	0.00219776
												0.280494	0.00221071
												0.279967	0.00222941
												0.279635	0.00225258
												0.279522	0.00227865
												0.279635	0.00230583
												0.279966	0.00233228
												0.280494	0.00235619
												0.281181	0.00237594
												0.281982	0.00239017
												0.282841	0.00239793
												0.2837	0.00239867
												0.284501	0.00239235
												0.285189	0.0023794
												0.285717	0.0023607
												0.286049	0.00233753
												0.286162	0.00231147
												0.286049	0.00228428
												0.251195	0.00263509
												0.251125	0.00261152
												0.25092	0.00258882
												0.250594	0.00256855
												0.250169	0.00255208
												0.249675	0.00254054
												0.249143	0.00253471
												0.248612	0.00253499
												0.248117	0.00254136
												0.247692	0.00255338
												0.247366	0.00257025
												0.247161	0.0025908
												0.247091	0.00261363
												0.247161	0.0026372
												0.247366	0.0026599
												0.247692	0.00268017
												0.248116	0.00269664
												0.248611	0.00270818
												0.249143	0.00271401
												0.249674	0.00271373
												0.250169	0.00270736
												0.250594	0.00269534
												0.25092	0.00267847
												0.251125	0.00265792
												0.251195	0.00263509
												0.251125	0.00261152
												0.25151	0.00239182
												0.251169	0.00231703
												0.25017	0.00224392
												0.24858	0.00217748
												0.246507	0.00212222
												0.244094	0.00208192
												0.241503	0.00205933
												0.238913	0.00205597
												0.236499	0.00207209
												0.234426	0.00210658
												0.232836	0.0021571
												0.231835	0.00222019
												0.231494	0.00229157
												0.231835	0.00236636
												0.232834	0.00243947
												0.234424	0.00250591
												0.236497	0.00256117
												0.23891	0.00260147
												0.241501	0.00262406
												0.244091	0.00262742
												0.246505	0.0026113
												0.248578	0.00257681
												0.250169	0.00252629
												0.251169	0.0024632
												0.25151	0.00239182
												0.251169	0.00231703
												0.194385	0.00289548
												0.194311	0.00286912
												0.194094	0.00284362
												0.193748	0.0028207
												0.193298	0.00280195
												0.192774	0.00278862
												0.192211	0.00278163
												0.191648	0.00278147
												0.191124	0.00278812
												0.190673	0.00280116
												0.190328	0.00281968
												0.19011	0.00284242
												0.190036	0.00286784
												0.19011	0.0028942
												0.190327	0.0029197
												0.190672	0.00294261
												0.191123	0.00296137
												0.191647	0.0029747
												0.19221	0.00298168
												0.192772	0.00298185
												0.193297	0.00297519
												0.193747	0.00296216
												0.194093	0.00294364
												0.19431	0.0029209
												0.194385	0.00289548
												0.194311	0.00286912
												0.166405	0.00297632
												0.166277	0.00293799
												0.165904	0.00290061
												0.16531	0.00286675
												0.164535	0.00283869
												0.163633	0.00281836
												0.162665	0.00280713
												0.161697	0.00280579
												0.160795	0.00281441
												0.16002	0.00283241
												0.159425	0.00285856
												0.159051	0.00289108
												0.158923	0.00292776
												0.159051	0.00296609
												0.159424	0.00300346
												0.160018	0.00303733
												0.160793	0.00306539
												0.161695	0.00308572
												0.162663	0.00309694
												0.163631	0.00309829
												0.164534	0.00308967
												0.165308	0.00307167
												0.165903	0.00304552
												0.166277	0.003013
												0.166405	0.00297632
												0.166277	0.00293799
												0.104014	0.00310126
												0.103904	0.00306421
												0.103579	0.00302856
												0.103064	0.00299673
												0.102391	0.0029709
												0.101609	0.00295283
												0.100768	0.00294374
												0.0999282	0.00294426
												0.0991452	0.00295436
												0.0984727	0.00297333
												0.0979567	0.0029999
												0.0976322	0.00303224
												0.0975214	0.00306817
												0.0976318	0.00310521
												0.0979559	0.00314087
												0.0984717	0.00317269
												0.0991439	0.00319852
												0.0999268	0.00321659
												0.100767	0.00322568
												0.101607	0.00322516
												0.10239	0.00321506
												0.103063	0.00319609
												0.103579	0.00316952
												0.103903	0.00313718
												0.104014	0.00310126
												0.103904	0.00306421
												0.078138	0.00331462
												0.0780415	0.00328075
												0.0777582	0.0032484
												0.0773074	0.00321978
												0.0767199	0.00319684
												0.0760356	0.00318113
												0.0753013	0.00317374
												0.074567	0.00317516
												0.0738826	0.0031853
												0.073295	0.00320347
												0.072844	0.00322842
												0.0725604	0.00325846
												0.0724636	0.00329155
												0.0725601	0.00332542
												0.0728434	0.00335777
												0.0732942	0.00338639
												0.0738817	0.00340934
												0.074566	0.00342504
												0.0753003	0.00343244
												0.0760346	0.00343101
												0.0767189	0.00342087
												0.0773066	0.00340271
												0.0777576	0.00337775
												0.0780412	0.00334771
												0.078138	0.00331462
												0.0780415	0.00328075
												0.0299618	0.00334811
												0.0298761	0.00331316
												0.0296248	0.00328029
												0.0292249	0.00325175
												0.0287038	0.00322947
												0.0280969	0.00321498
												0.0274456	0.00320927
												0.0267943	0.00321271
												0.0261874	0.00322509
												0.0256662	0.00324555
												0.0252662	0.0032727
												0.0250148	0.00330469
												0.024929	0.00333934
												0.0250147	0.00337429
												0.025266	0.00340715
												0.0256659	0.0034357
												0.026187	0.00345797
												0.0267939	0.00347246
												0.0274451	0.00347818
												0.0280964	0.00347473
												0.0287034	0.00346236
												0.0292246	0.0034419
												0.0296245	0.00341475
												0.029876	0.00338276
												0.0299618	0.00334811
												0.0298761	0.00331316
