# Supplementary material for: Synchronous motion of the Easter mantle plume and the East Pacific Rise
Source: Nat Commun. 2024 Nov 17;15:9953. doi: 10.1038/s41467-024-54115-2 (PMC11570642; doi:10.1038/s41467-024-54115-2)
Supplement: Supplementary file 4 — Supplementary Data 1 [file 41467_2024_54115_MOESM4_ESM.zip › NCOMMS-23-61651B_Dataset 1/21G19583.one-pager.xls]

## Sheet: Summary Table
	EXP#21G19583 > SO80 66DS-1 > Groundmass > O-CONNOR (20-06) EASTER CHAIN (PACIFIC) > THOMAS SMT, 4TH VER 21-OSU-04 (4B20-21) > Incremental Heating > Daniel Heaton
	Information on Analysis and Constants Used in Calculations					Results		40(a)/36(a)	± 2s	40(r)/39(k)	± 2s	Age	± 2s	MSWD	39Ar(k)	K/Ca	± 2s
												(Ma)			(%,n)
	Project = O-CONNOR (20-06)					Age Plateau				2.83817	0.0355639	8.31583	0.106047	1.07598	54.6883	0.0687585	0.00882186
	Sample = SO80 66DS-1										0.0125306		0.0127525	0.373814	15
	Material = Groundmass					Full External Error							0.444619	1.75593	2σ Confidence Limit
	Location = Thomas Smt, 4th VER					Analytical Error							0.103966	1.03729	Error Magnification
	Region = Easter Chain (Pacific)
	Analyst = Daniel Heaton					Total Fusion Age				2.5883	0.0312309	7.58523	0.093306		25	0.0276529	6.34437e-05
	Irradiation = 21-OSU-04 (4B20-21)										0.0120662		0.012301
	Position = X: 0 | Y: 0 | Z/H: 37.24572 mm					Full External Error							0.404792
	FCT-NM Age = 28.201 ± 0.023 Ma					Analytical Error							0.0913354
	FCT-NM Reference = Kuiper et al (2008)
	FCT-NM 40Ar/39Ar Ratio = 9.67744 ± 0.01219					Normal Isochron		305.126	2.1968	2.83482	0.0429514	8.30605	0.127288	1.19159	54.6883
	FCT-NM J-value = 0.00160430 ± 0.00000202								0.00719965		0.0151513		0.0153247	0.277732	15
	Air Shot 40Ar/36Ar = 303.7850 ± 0.3524					Full External Error							0.449672	1.78446	2σ Confidence Limit
	Air Shot MDF = 0.99569453 ± 0.00038328 (LIN)					Analytical Error							0.125563	1.0916	Error Magnification
	Experiment Type = Incremental Heating
	Extraction Method = Bulk Laser Heating					Inverse Isochron		305.118	2.23612	2.83875	0.0438514	8.31752	0.129888	1.22975	54.6883
	Heating = 30 sec								0.0073287		0.0154475		0.0156161	0.249844	15
	Isolation = 3.00 min					Full External Error							0.450984	1.78446	2σ Confidence Limit
	Instrument = ARGUS-VI-G					Analytical Error							0.128193	1.10894	Error Magnification
	Preferred Age = Inverse Isochron												0.67203		Spreading Factor
	Age Classification = Unknown
	IGSN = 3.731
	Rock Class = Undefined
	Lithology = Undefined
	Lat-Lon = Undefined - Undefined
	Age Equations = Min et al. (2000)
	Negative Intensities = Allowed
	Collector Calibrations = 36Ar
	Decay 40K = 5.463 ± 0.107 E-10 1/a
	Decay 39Ar = 2.940 ± 0.016 E-07 1/h
	Decay 37Ar = 8.230 ± 0.012 E-04 1/h
	Decay 36Cl = 2.257 ± 0.015 E-06 1/a
	Decay 40K(EC,β⁺) = 0.580 ± 0.014 E-10 1/a
	Decay 40K(β⁻) = 4.884 ± 0.099 E-10 1/a
	Atmospheric 40/36(a) = 305.12 ± 1.13
	Atmospheric 38/36(a) = 0.1885 ± 0.0003
	Production 39/37(ca) = 0.0006425 ± 0.0000059
	Production 38/37(ca) = 0.0001800 ± 0.0000173
	Production 36/37(ca) = 0.0002703 ± 0.0000005
	Production 40/39(k) = 0.000607 ± 0.000059
	Production 38/39(k) = 0.012077 ± 0.000011
	Production 36/38(cl) = 262.80 ± 1.71
	Scaling Ratio K/Ca = 0.430
	Abundance Ratio 40K/K = 1.1700 ± 0.0100 E-04
	Atomic Weight K = 39.0983 ± 0.0001 g
	Excess 40/36 = 305.12 ± 0.37 (%SD).

## Sheet: Hidden Data
Double Line Plot Age Plateau			Double Line Plot K/Ca Plateau			X-Y Plot Normal Isochron		X-Y Plot Inverse Isochron		Error Ellipses Normal Isochron		Error Ellipses Inverse Isochron														Used Measurements for Blank Corrections
Ar39k%	Line 1	Line 2	Ar39k%	Line 1	Line 2	X-axis	Y-axis	X-axis	Y-axis	X-axis	Y-axis	X-axis	Y-axis													Filename	Included	36Ar	1σ	37Ar	1σ	38Ar	1σ	39Ar	1σ	40Ar	1σ	Date		Filename	Included	40Ar/39Ar	1σ	J-value	1σ	Date	X	Y	H
0	-1.2301	14.1483	0	0.0795953	0.128273	3.30552	312.403	0.0105809	0.00320099	3.37978	320.872	0.0122681	0.00320357
0.229397	-1.2301	14.1483	0.229397	0.0795953	0.128273	4.87972	319.231	0.0152858	0.00313253	3.5136	320.583	0.0122106	0.00318103
0.229397	10.6965	6.24882	0.229397	0.0877831	0.0819805	8.42505	327.666	0.0257123	0.00305189	3.63323	319.736	0.0120421	0.00315986
1.67958	10.6965	6.24882	1.67958	0.0877831	0.0819805	10.9807	334.022	0.0328741	0.00299381	3.73053	318.389	0.011774	0.00314148
1.67958	5.77514	9.90874	1.67958	0.0796205	0.088024	15.9852	349.796	0.0456986	0.00285881	3.79887	316.634	0.0114246	0.00312716
2.61878	5.77514	9.90874	2.61878	0.0796205	0.088024	18.2246	361.075	0.0504733	0.00276951	3.83359	314.591	0.0110177	0.00311787
2.61878	9.09188	6.33482	2.61878	0.0825349	0.0782872	25.3669	375.404	0.0675721	0.0026638	3.83231	312.399	0.0105811	0.00311425
4.32272	9.09188	6.33482	4.32272	0.0825349	0.0782872	35.6424	417.632	0.085344	0.00239445	3.79514	310.207	0.0101444	0.00311654
4.32272	5.89312	10.4852	4.32272	0.0761281	0.0865294	52.1574	452.833	0.11518	0.00220832	3.7246	308.165	0.00973747	0.00312458
5.07914	5.89312	10.4852	5.07914	0.0761281	0.0865294	82.1136	562.777	0.145908	0.0017769	3.6255	306.411	0.00938803	0.00313783
5.07914	10.0637	7.92477	5.07914	0.0779347	0.0741418	112.514	632.396	0.177916	0.00158129	3.5046	305.066	0.00911988	0.00315539
6.95395	10.0637	7.92477	6.95395	0.0779347	0.0741418	121.51	643.879	0.188716	0.00155309	3.37012	304.221	0.0089513	0.00317605
6.95395	7.4044	8.83284	6.95395	0.0709678	0.0733448	135.785	683.641	0.19862	0.00146276	3.23125	303.934	0.00889378	0.00319841
9.96984	7.4044	8.83284	9.96984	0.0709678	0.0733448	188.917	846.888	0.223072	0.00118079	3.09743	304.224	0.00895123	0.00322095
9.96984	10.6031	7.89041	9.96984	0.0758447	0.0702474	242.987	982.495	0.247316	0.00101782	2.9778	305.071	0.00911975	0.00324213
11.1452	10.6031	7.89041	11.1452	0.0758447	0.0702474	254.057	985.88	0.257695	0.00101432	2.8805	306.418	0.00938784	0.0032605
11.1452	8.00233	8.59363	11.1452	0.0631866	0.0641373	194.877	772.71	0.2522	0.00129415	2.81216	308.173	0.00973724	0.00327482
19.2424	8.00233	8.59363	19.2424	0.0631866	0.0641373	217.239	871.693	0.249215	0.00114719	2.77745	310.216	0.0101441	0.00328411
19.2424	10.2072	8.17589	19.2424	0.0650045	0.0613827	167.668	680.643	0.246338	0.0014692	2.77872	312.408	0.0105808	0.00328773
20.8003	10.2072	8.17589	20.8003	0.0650045	0.0613827	168.115	687.24	0.244623	0.0014551	2.81589	314.6	0.0110175	0.00328544
20.8003	8.26695	8.77744	20.8003	0.0543106	0.0551573	147.016	601.56	0.244392	0.00166234	2.88643	316.642	0.0114244	0.0032774
28.132	8.26695	8.77744	28.132	0.0543106	0.0551573	115.967	535.395	0.2166	0.00186778	2.98553	318.395	0.0117738	0.00326415
28.132	8.70053	7.63727	28.132	0.0557123	0.0541142	124.143	534.602	0.232215	0.00187055	3.10643	319.74	0.012042	0.0032466
31.1956	8.70053	7.63727	31.1956	0.0557123	0.0541142	99.1513	440.553	0.225061	0.00226987	3.24091	320.585	0.0122106	0.00322593
31.1956	7.81254	8.52376	31.1956	0.0504352	0.0514344	22.1096	327.982	0.0674108	0.00304894	3.37978	320.872	0.0122681	0.00320357
36.0852	7.81254	8.52376	36.0852	0.0504352	0.0514344					3.5136	320.583	0.0122106	0.00318103
36.0852	8.60234	8.2023	36.0852	0.0469135	0.046258
44.8394	8.60234	8.2023	44.8394	0.0469135	0.046258					4.92296	322.284	0.0156497	0.00313343
44.8394	7.98811	8.34849	44.8394	0.041461	0.0420093					4.95153	322.179	0.0156373	0.00312565
54.6883	7.98811	8.34849	54.6883	0.041461	0.0420093					4.9752	321.874	0.015601	0.00311834
54.6883	8.03391	7.6703	54.6883	0.0352976	0.0348402					4.99237	321.388	0.0155432	0.00311199
64.8879	8.03391	7.6703	64.8879	0.0352976	0.0348402					5.00186	320.756	0.0154678	0.00310705
64.8879	6.8496	7.21586	64.8879	0.0251047	0.0254127					5.00303	320.02	0.0153801	0.00310384
75.6995	6.8496	7.21586	75.6995	0.0251047	0.0254127					4.99579	319.23	0.0152859	0.00310259
75.6995	8.05778	7.2283	75.6995	0.024028	0.0233965					4.98064	318.44	0.0151917	0.00310337
78.6913	8.05778	7.2283	78.6913	0.024028	0.0233965					4.95862	317.704	0.015104	0.00310615
78.6913	6.22109	6.90969	78.6913	0.0178848	0.0182663					4.93122	317.072	0.0150286	0.00311072
82.6341	6.22109	6.90969	82.6341	0.0178848	0.0182663					4.90031	316.587	0.0149708	0.00311677
82.6341	6.99269	6.33294	82.6341	0.0162747	0.0159541					4.86799	316.282	0.0149344	0.0031239
87.0711	6.99269	6.33294	87.0711	0.0162747	0.0159541					4.83648	316.179	0.014922	0.00313162
87.0711	5.58785	6.23586	87.0711	0.0129827	0.0132441					4.80791	316.283	0.0149344	0.0031394
91.3837	5.58785	6.23586	91.3837	0.0129827	0.0132441					4.78424	316.589	0.0149707	0.00314671
91.3837	6.1845	5.45964	91.3837	0.0111396	0.0109263					4.76707	317.074	0.0150285	0.00315306
95.3486	6.1845	5.45964	95.3486	0.0111396	0.0109263					4.75758	317.706	0.0151039	0.003158
95.3486	4.69603	6.14494	95.3486	0.00943022	0.00980476					4.75641	318.443	0.0151916	0.00316121
97.0835	4.69603	6.14494	97.0835	0.00943022	0.00980476					4.76365	319.233	0.0152858	0.00316246
97.0835	4.77281	3.24095	97.0835	0.00876881	0.00841838					4.77879	320.023	0.0153799	0.00316168
98.696	4.77281	3.24095	98.696	0.00876881	0.00841838					4.80082	320.759	0.0154677	0.00315891
98.696	1.76142	4.30687	98.696	0.00585287	0.00619605					4.82822	321.391	0.0155431	0.00315434
100	1.76142	4.30687	100	0.00585287	0.00619605					4.85913	321.876	0.0156009	0.00314828
										4.89144	322.18	0.0156373	0.00314115
										4.92296	322.284	0.0156497	0.00313343
										4.95153	322.179	0.0156373	0.00312565
										8.55258	333.451	0.0266849	0.00305555
										8.63049	333.252	0.0266519	0.00304151
										8.6944	332.672	0.0265547	0.00302818
										8.73996	331.751	0.0264002	0.00301647
										8.76405	330.552	0.0261988	0.00300717
										8.76504	329.157	0.0259642	0.00300091
										8.74287	327.659	0.0257125	0.00299813
										8.69903	326.162	0.0254608	0.00299902
										8.63653	324.768	0.0252262	0.00300351
										8.55961	323.571	0.0250247	0.00301129
										8.47352	322.653	0.0248701	0.00302184
										8.38413	322.077	0.0247729	0.00303444
										8.29753	321.882	0.0247397	0.00304823
										8.21962	322.081	0.0247728	0.00306226
										8.15571	322.66	0.0248699	0.00307559
										8.11015	323.581	0.0250244	0.00308731
										8.08606	324.78	0.0252258	0.00309661
										8.08506	326.176	0.0254604	0.00310286
										8.10724	327.673	0.0257121	0.00310564
										8.15108	329.17	0.0259639	0.00310475
										8.21358	330.564	0.0261985	0.00310027
										8.2905	331.761	0.0263999	0.00309248
										8.37659	332.679	0.0265545	0.00308193
										8.46598	333.255	0.0266518	0.00306933
										8.55258	333.451	0.0266849	0.00305555
										8.63049	333.252	0.0266519	0.00304151
										11.1289	339.036	0.0335137	0.00299739
										11.1789	338.863	0.033492	0.00298567
										11.2154	338.361	0.0334282	0.00297451
										11.2359	337.563	0.0333266	0.00296467
										11.2391	336.524	0.0331942	0.00295681
										11.2246	335.314	0.0330399	0.00295147
										11.1935	334.016	0.0328744	0.00294902
										11.1479	332.719	0.0327088	0.00294962
										11.0909	331.51	0.0325546	0.00295323
										11.0264	330.473	0.0324221	0.00295961
										10.9588	329.678	0.0323204	0.00296832
										10.8927	329.178	0.0322564	0.00297876
										10.8325	329.009	0.0322346	0.00299023
										10.7825	329.182	0.0322563	0.00300195
										10.746	329.684	0.0323201	0.00301311
										10.7255	330.482	0.0324217	0.00302295
										10.7224	331.521	0.0325541	0.00303081
										10.7368	332.731	0.0327084	0.00303615
										10.7679	334.029	0.0328739	0.0030386
										10.8135	335.326	0.0330394	0.003038
										10.8705	336.535	0.0331937	0.00303439
										10.935	337.572	0.0333262	0.00302801
										11.0026	338.367	0.0334279	0.0030193
										11.0687	338.867	0.0334919	0.00300886
										11.1289	339.036	0.0335137	0.00299739
										11.1789	338.863	0.033492	0.00298567
										16.5208	363.439	0.0479653	0.00287145
										16.7061	362.966	0.0478882	0.00284235
										16.8423	361.596	0.0476619	0.00281437
										16.9201	359.421	0.0473018	0.00278941
										16.9342	356.591	0.0468325	0.00276919
										16.8836	353.297	0.0462859	0.00275507
										16.7718	349.765	0.0456993	0.00274802
										16.6064	346.235	0.0451126	0.00274853
										16.3986	342.948	0.0445658	0.00275655
										16.1627	340.127	0.0440963	0.00277153
										15.9147	337.965	0.043736	0.00279247
										15.6714	336.61	0.0435094	0.00281792
										15.4496	336.153	0.043432	0.00284617
										15.2643	336.626	0.043509	0.00287527
										15.1281	337.996	0.0437353	0.00290325
										15.0503	340.171	0.0440954	0.00292821
										15.0362	343.001	0.0445648	0.00294843
										15.0868	346.295	0.0451114	0.00296255
										15.1986	349.827	0.045698	0.00296959
										15.364	353.357	0.0462847	0.00296909
										15.5718	356.644	0.0468314	0.00296107
										15.8077	359.465	0.047301	0.00294609
										16.0557	361.627	0.0476613	0.00292515
										16.299	362.982	0.0478879	0.00289969
										16.5208	363.439	0.0479653	0.00287145
										16.7061	362.966	0.0478882	0.00284235
										18.5466	368.234	0.0514983	0.0027755
										18.6306	367.985	0.0514634	0.00276117
										18.687	367.266	0.0513611	0.00274741
										18.7119	366.125	0.0511983	0.00273515
										18.7036	364.64	0.0509861	0.00272523
										18.6626	362.912	0.0507389	0.00271834
										18.5918	361.058	0.0504736	0.00271493
										18.4959	359.206	0.0502083	0.00271524
										18.3816	357.481	0.0499611	0.00271925
										18.2566	356.001	0.0497488	0.00272668
										18.1294	354.866	0.0495858	0.00273703
										18.0087	354.155	0.0494833	0.0027496
										17.9027	353.915	0.0494483	0.00276352
										17.8186	354.164	0.0494832	0.00277785
										17.7622	354.883	0.0495855	0.00279162
										17.7374	356.024	0.0497483	0.00280387
										17.7457	357.509	0.0499605	0.00281379
										17.7867	359.238	0.0502077	0.00282069
										17.8575	361.091	0.050473	0.0028241
										17.9533	362.943	0.0507383	0.00282379
										18.0676	364.668	0.0509855	0.00281978
										18.1927	366.148	0.0511978	0.00281234
										18.3199	367.283	0.0513608	0.00280199
										18.4406	367.994	0.0514633	0.00278942
										18.5466	368.234	0.0514983	0.0027755
										18.6306	367.985	0.0514634	0.00276117
										25.7894	382.267	0.0684755	0.00266988
										25.8617	382.028	0.0684448	0.00265717
										25.9004	381.337	0.0683547	0.00264491
										25.9027	380.242	0.0682112	0.00263393
										25.8684	378.818	0.0680241	0.00262499
										25.8	377.161	0.0678062	0.0026187
										25.7021	375.384	0.0675724	0.00261548
										25.5813	373.608	0.0673386	0.00261555
										25.4459	371.955	0.0671207	0.00261891
										25.3052	370.537	0.0669335	0.00262533
										25.1686	369.451	0.0667899	0.00263437
										25.0455	368.77	0.0666995	0.00264541
										24.9444	368.541	0.0666687	0.00265771
										24.872	368.781	0.0666994	0.00267042
										24.8333	369.471	0.0667896	0.00268268
										24.8311	370.566	0.0669331	0.00269366
										24.8653	371.991	0.0671201	0.0027026
										24.9337	373.648	0.067338	0.00270889
										25.0316	375.425	0.0675718	0.00271211
										25.1524	377.2	0.0678056	0.00271204
										25.2878	378.854	0.0680235	0.00270868
										25.4286	380.272	0.0682107	0.00270226
										25.5651	381.358	0.0683543	0.00269322
										25.6882	382.039	0.0684447	0.00268218
										25.7894	382.267	0.0684755	0.00266988
										25.8617	382.028	0.0684448	0.00265717
										37.1954	438.459	0.0882864	0.00241681
										37.4532	437.726	0.0881864	0.00238569
										37.5876	435.624	0.0878927	0.00235516
										37.5894	432.296	0.0874252	0.00232732
										37.4586	427.968	0.086816	0.00230405
										37.204	422.936	0.0861064	0.00228694
										36.8429	417.543	0.0853449	0.00227715
										36.4001	412.155	0.0845833	0.00227536
										35.9056	407.141	0.0838736	0.00228169
										35.3932	402.842	0.0832641	0.0022957
										34.8977	399.55	0.0827963	0.00231644
										34.4531	397.491	0.0825021	0.0023425
										34.0894	396.805	0.0824016	0.0023721
										33.8316	397.538	0.0825016	0.00240322
										33.6972	399.64	0.0827954	0.00243374
										33.6954	402.968	0.0832628	0.00246159
										33.8262	407.296	0.083872	0.00248486
										34.0808	412.328	0.0845816	0.00250197
										34.4419	417.722	0.0853431	0.00251175
										34.8847	423.109	0.0861047	0.00251354
										35.3792	428.123	0.0868145	0.00250721
										35.8916	432.422	0.087424	0.0024932
										36.387	435.714	0.0878918	0.00247246
										36.8317	437.773	0.0881859	0.00244641
										37.1954	438.459	0.0882864	0.00241681
										37.4532	437.726	0.0881864	0.00238569
										52.8973	459.618	0.115836	0.00221312
										52.9472	459.379	0.115814	0.00220449
										52.9433	458.693	0.115748	0.00219611
										52.8859	457.609	0.115644	0.00218857
										52.7788	456.198	0.115508	0.00218237
										52.6293	454.559	0.11535	0.00217794
										52.4477	452.801	0.11518	0.00217558
										52.2463	451.046	0.115011	0.00217545
										52.0389	449.413	0.114852	0.00217756
										51.8395	448.013	0.114717	0.00218177
										51.6618	446.941	0.114612	0.00218779
										51.5178	446.271	0.114547	0.0021952
										51.4175	446.048	0.114524	0.00220351
										51.3675	446.287	0.114547	0.00221215
										51.3714	446.972	0.114612	0.00222053
										51.4288	448.057	0.114716	0.00222807
										51.5359	449.468	0.114852	0.00223427
										51.6854	451.107	0.11501	0.0022387
										51.867	452.865	0.11518	0.00224106
										52.0684	454.62	0.11535	0.00224119
										52.2758	456.253	0.115508	0.00223908
										52.4752	457.653	0.115644	0.00223487
										52.6529	458.725	0.115748	0.00222885
										52.7969	459.395	0.115814	0.00222143
										52.8973	459.618	0.115836	0.00221312
										52.9472	459.379	0.115814	0.00220449
										88.498	609.956	0.150709	0.00180556
										88.9544	608.258	0.150546	0.00176675
										88.9447	603.459	0.150067	0.00172863
										88.4694	595.889	0.149304	0.0016938
										87.561	586.061	0.148309	0.00166463
										86.2814	574.647	0.147152	0.00164312
										84.7177	562.424	0.145909	0.00163072
										82.9766	550.225	0.144666	0.00162828
										81.1767	538.882	0.143508	0.00163597
										79.4406	529.167	0.142514	0.00165327
										77.8867	521.742	0.14175	0.00167899
										76.6208	517.114	0.14127	0.00171139
										75.7293	515.597	0.141107	0.00174824
										75.2728	517.296	0.14127	0.00178706
										75.2826	522.094	0.141749	0.00182518
										75.7578	529.665	0.142512	0.00186001
										76.6662	539.492	0.143507	0.00188917
										77.9459	550.906	0.144664	0.00191069
										79.5095	563.129	0.145907	0.00192309
										81.2506	575.328	0.14715	0.00192553
										83.0506	586.672	0.148308	0.00191783
										84.7867	596.387	0.149302	0.00190054
										86.3406	603.812	0.150066	0.00187482
										87.6064	608.44	0.150546	0.00184242
										88.498	609.956	0.150709	0.00180556
										88.9544	608.258	0.150546	0.00176675
										115.635	650.673	0.179312	0.00158843
										115.747	650.013	0.179264	0.00157651
										115.64	648.152	0.179125	0.00156491
										115.319	645.218	0.178903	0.00155442
										114.807	641.409	0.178614	0.00154577
										114.139	636.987	0.178278	0.00153953
										113.36	632.251	0.177917	0.00153615
										112.524	627.526	0.177556	0.00153583
										111.686	623.132	0.177219	0.00153862
										110.906	619.369	0.17693	0.00154431
										110.234	616.495	0.176708	0.00155253
										109.718	614.704	0.176569	0.0015627
										109.393	614.118	0.176521	0.00157414
										109.28	614.778	0.176569	0.00158607
										109.387	616.639	0.176708	0.00159767
										109.708	619.574	0.17693	0.00160815
										110.22	623.382	0.177219	0.00161681
										110.888	627.805	0.177555	0.00162304
										111.667	632.54	0.177916	0.00162643
										112.503	637.266	0.178277	0.00162674
										113.341	641.66	0.178614	0.00162396
										114.122	645.422	0.178903	0.00161826
										114.793	648.297	0.179125	0.00161005
										115.309	650.088	0.179264	0.00159987
										115.635	650.673	0.179312	0.00158843
										115.747	650.013	0.179264	0.00157651
										128.983	685.669	0.192361	0.0015718
										129.307	684.142	0.192237	0.00154552
										129.1	679.87	0.191873	0.00151976
										128.375	673.146	0.191294	0.00149628
										127.182	664.428	0.190539	0.00147666
										125.603	654.309	0.18966	0.00146225
										123.745	643.479	0.188716	0.00145403
										121.735	632.677	0.187773	0.00145257
										119.709	622.638	0.186893	0.00145795
										117.806	614.046	0.186138	0.00146982
										116.156	607.488	0.185559	0.00148736
										114.87	603.41	0.185194	0.00150938
										114.037	602.089	0.18507	0.00153438
										113.713	603.617	0.185194	0.00156065
										113.92	607.888	0.185558	0.00158641
										114.645	614.612	0.186137	0.0016099
										115.838	623.33	0.186892	0.00162951
										117.417	633.449	0.187772	0.00164392
										119.275	644.279	0.188715	0.00165214
										121.285	655.081	0.189659	0.00165361
										123.311	665.12	0.190538	0.00164822
										125.214	673.712	0.191293	0.00163636
										126.864	680.27	0.191873	0.00161882
										128.15	684.348	0.192237	0.0015968
										128.983	685.669	0.192361	0.0015718
										129.307	684.142	0.192237	0.00154552
										142.157	717.039	0.201108	0.00147439
										142.359	715.822	0.201023	0.00145575
										142.113	712.411	0.200775	0.00143758
										141.436	707.039	0.20038	0.00142113
										140.373	700.073	0.199864	0.00140751
										138.998	691.987	0.199264	0.00139766
										137.404	683.332	0.19862	0.00139225
										135.7	674.699	0.197977	0.00139164
										134.001	666.675	0.197376	0.00139587
										132.424	659.807	0.196861	0.00140467
										131.076	654.563	0.196466	0.00141742
										130.049	651.301	0.196217	0.00143327
										129.413	650.243	0.196132	0.00145112
										129.211	651.461	0.196217	0.00146976
										129.457	654.872	0.196465	0.00148793
										130.134	660.244	0.196861	0.00150438
										131.196	667.21	0.197376	0.001518
										132.572	675.296	0.197976	0.00152785
										134.166	683.95	0.19862	0.00153326
										135.87	692.584	0.199264	0.00153387
										137.569	700.608	0.199864	0.00152964
										139.146	707.476	0.200379	0.00152084
										140.494	712.719	0.200775	0.00150809
										141.521	715.981	0.201023	0.00149224
										142.157	717.039	0.201108	0.00147439
										142.359	715.822	0.201023	0.00145575
										195.839	878.747	0.224778	0.0011869
										195.957	877.585	0.22472	0.00117531
										195.595	874.331	0.22455	0.00116408
										194.778	869.206	0.224278	0.001154
										193.561	862.561	0.223925	0.00114574
										192.029	854.847	0.223514	0.00113987
										190.284	846.591	0.223072	0.00113679
										188.446	838.355	0.222631	0.00113671
										186.64	830.701	0.222219	0.00113963
										184.989	824.15	0.221866	0.00114536
										183.606	819.148	0.221595	0.0011535
										182.585	816.037	0.221424	0.00116351
										181.995	815.028	0.221366	0.00117469
										181.877	816.191	0.221424	0.00118628
										182.239	819.445	0.221595	0.0011975
										183.056	824.57	0.221866	0.00120759
										184.273	831.215	0.222219	0.00121585
										185.806	838.929	0.22263	0.00122171
										187.551	847.185	0.223072	0.00122479
										189.389	855.421	0.223513	0.00122488
										191.195	863.075	0.223925	0.00122195
										192.845	869.626	0.224278	0.00121623
										194.228	874.628	0.224549	0.00120808
										195.249	877.739	0.22472	0.00119808
										195.839	878.747	0.224778	0.0011869
										195.957	877.585	0.22472	0.00117531
										253.447	1025.58	0.249119	0.00102314
										253.521	1024.01	0.249057	0.00101149
										252.876	1019.61	0.248877	0.00100027
										251.558	1012.68	0.248591	0.000990247
										249.655	1003.69	0.248217	0.000982101
										247.298	993.256	0.247783	0.000976389
										244.647	982.091	0.247316	0.000973501
										241.883	970.954	0.246849	0.000973632
										239.194	960.603	0.246415	0.000976774
										236.764	951.744	0.246041	0.000982714
										234.758	944.981	0.245755	0.000991046
										233.312	940.774	0.245575	0.0010012
										232.526	939.41	0.245513	0.00101249
										232.452	940.982	0.245575	0.00102414
										233.097	945.384	0.245755	0.00103536
										234.415	952.314	0.246041	0.00104539
										236.318	961.302	0.246414	0.00105353
										238.675	971.733	0.246849	0.00105924
										241.326	982.898	0.247316	0.00106213
										244.09	994.035	0.247782	0.001062
										246.779	1004.39	0.248217	0.00105886
										249.209	1013.25	0.248591	0.00105292
										251.215	1020.01	0.248877	0.00104459
										252.661	1024.22	0.249057	0.00103443
										253.447	1025.58	0.249119	0.00102314
										253.521	1024.01	0.249057	0.00101149
										265.736	1031.95	0.259588	0.00101967
										265.789	1030.27	0.259523	0.0010073
										265.043	1025.56	0.259334	0.000995403
										263.547	1018.15	0.259033	0.000984798
										261.405	1008.53	0.258642	0.000976206
										258.762	997.378	0.258185	0.00097021
										255.799	985.439	0.257695	0.000967221
										252.716	973.529	0.257205	0.000967442
										249.725	962.462	0.256749	0.000970858
										247.029	952.99	0.256357	0.000977235
										244.812	945.76	0.256056	0.00098614
										243.225	941.264	0.255867	0.000996966
										242.377	939.808	0.255803	0.00100897
										242.324	941.492	0.255867	0.00102135
										243.07	946.202	0.256056	0.00103324
										244.566	953.615	0.256357	0.00104385
										246.708	963.227	0.256749	0.00105244
										249.351	974.382	0.257205	0.00105843
										252.314	986.322	0.257695	0.00106142
										255.397	998.231	0.258185	0.0010612
										258.388	1009.3	0.258641	0.00105779
										261.084	1018.77	0.259033	0.00105141
										263.301	1026	0.259334	0.0010425
										264.888	1030.5	0.259523	0.00103168
										265.736	1031.95	0.259588	0.00101967
										265.789	1030.27	0.259523	0.0010073
										201.844	800.979	0.253875	0.0013006
										201.919	799.938	0.253818	0.00128824
										201.515	797.042	0.253651	0.00127628
										200.658	792.488	0.253385	0.00126554
										199.408	786.586	0.253038	0.00125675
										197.848	779.738	0.252633	0.00125051
										196.087	772.412	0.2522	0.00124724
										194.242	765.105	0.251766	0.00124717
										192.441	758.317	0.251362	0.0012503
										190.806	752.51	0.251015	0.00125642
										189.449	748.079	0.250748	0.0012651
										188.461	745.327	0.250581	0.00127577
										187.911	744.441	0.250524	0.00128769
										187.835	745.481	0.250581	0.00130005
										188.239	748.377	0.250748	0.00131201
										189.096	752.931	0.251014	0.00132275
										190.346	758.833	0.251362	0.00133154
										191.906	765.681	0.251766	0.00133778
										193.668	773.008	0.252199	0.00134105
										195.512	780.314	0.252633	0.00134113
										197.313	787.102	0.253037	0.001338
										198.948	792.91	0.253384	0.00133188
										200.306	797.341	0.253651	0.00132319
										201.293	800.093	0.253818	0.00131252
										201.844	800.979	0.253875	0.0013006
										201.919	799.938	0.253818	0.00128824
										238.033	955.535	0.252719	0.00115175
										238.069	952.494	0.252599	0.00112306
										236.685	943.946	0.252249	0.00109601
										233.976	930.474	0.251692	0.00107245
										230.126	912.996	0.250967	0.00105399
										225.398	892.704	0.250122	0.00104188
										220.114	870.98	0.249215	0.00103694
										214.634	849.304	0.248308	0.00103952
										209.331	829.154	0.247463	0.00104944
										204.567	811.903	0.246737	0.00106602
										200.667	798.726	0.24618	0.00108813
										197.896	790.522	0.24583	0.00111426
										196.444	787.85	0.245711	0.00114264
										196.408	790.892	0.24583	0.00117133
										197.792	799.439	0.24618	0.00119838
										200.501	812.911	0.246737	0.00122193
										204.351	830.389	0.247462	0.0012404
										209.079	850.681	0.248308	0.00125251
										214.363	872.406	0.249214	0.00125744
										219.843	894.081	0.250121	0.00125487
										225.146	914.231	0.250966	0.00124495
										229.91	931.482	0.251692	0.00122837
										233.81	944.659	0.252249	0.00120626
										236.581	952.863	0.252599	0.00118013
										238.033	955.535	0.252719	0.00115175
										238.069	952.494	0.252599	0.00112306
										178.043	723.027	0.248961	0.00147347
										178.125	721.476	0.248872	0.00144967
										177.495	717.143	0.24861	0.0014272
										176.194	710.322	0.248193	0.0014076
										174.313	701.478	0.24765	0.00139219
										171.979	691.215	0.247017	0.00138203
										169.351	680.231	0.246338	0.00137781
										166.609	669.275	0.245659	0.00137982
										163.938	659.094	0.245026	0.00138792
										161.522	650.381	0.244483	0.00140155
										159.525	643.731	0.244066	0.0014198
										158.082	639.596	0.243804	0.00144142
										157.293	638.258	0.243715	0.00146493
										157.211	639.809	0.243804	0.00148873
										157.842	644.143	0.244066	0.0015112
										159.142	650.964	0.244483	0.0015308
										161.023	659.807	0.245026	0.00154621
										163.357	670.071	0.245659	0.00155637
										165.985	681.055	0.246338	0.00156059
										168.728	692.011	0.247017	0.00155858
										171.398	702.192	0.24765	0.00155048
										173.814	710.904	0.248193	0.00153684
										175.812	717.555	0.24861	0.0015186
										177.254	721.689	0.248872	0.00149698
										178.043	723.027	0.248961	0.00147347
										178.125	721.476	0.248872	0.00144967
										178.137	728.429	0.247018	0.00145873
										178.197	726.927	0.246936	0.00143605
										177.57	722.721	0.246697	0.00141467
										176.299	716.098	0.246316	0.00139605
										174.47	707.507	0.24582	0.00138145
										172.208	697.535	0.245243	0.00137187
										169.667	686.862	0.244623	0.00136796
										167.02	676.215	0.244003	0.00136999
										164.448	666.318	0.243426	0.00137782
										162.126	657.848	0.24293	0.00139091
										160.211	651.381	0.242549	0.00140838
										158.836	647.357	0.24231	0.00142903
										158.092	646.051	0.242228	0.00145146
										158.032	647.552	0.24231	0.00147414
										158.659	651.758	0.242549	0.00149552
										159.93	658.382	0.24293	0.00151414
										161.759	666.973	0.243426	0.00152874
										164.021	676.944	0.244003	0.00153832
										166.562	687.618	0.244623	0.00154223
										169.209	698.265	0.245243	0.0015402
										171.781	708.161	0.24582	0.00153238
										174.104	716.632	0.246316	0.00151928
										176.018	723.099	0.246697	0.00150181
										177.394	727.123	0.246936	0.00148116
										178.137	728.429	0.247018	0.00145873
										178.197	726.927	0.246936	0.00143605
										154.508	632.475	0.246838	0.00166695
										154.612	631.334	0.246754	0.00164471
										154.199	628.165	0.24651	0.00162368
										153.295	623.182	0.246121	0.00160528
										151.964	616.726	0.245615	0.00159077
										150.296	609.236	0.245025	0.00158113
										148.404	601.224	0.244392	0.00157703
										146.418	593.234	0.243759	0.00157875
										144.472	585.811	0.243169	0.00158616
										142.7	579.462	0.242663	0.00159876
										141.222	574.619	0.242274	0.0016157
										140.139	571.612	0.24203	0.00163582
										139.524	570.645	0.241946	0.00165774
										139.42	571.786	0.24203	0.00167998
										139.834	574.955	0.242274	0.00170101
										140.737	579.938	0.242662	0.00171941
										142.069	586.394	0.243169	0.00173392
										143.737	593.883	0.243759	0.00174356
										145.629	601.896	0.244392	0.00174765
										147.615	609.886	0.245025	0.00174594
										149.561	617.308	0.245615	0.00173853
										151.333	623.658	0.246121	0.00172593
										152.811	628.501	0.24651	0.00170899
										153.894	631.508	0.246754	0.00168887
										154.508	632.475	0.246838	0.00166695
										154.612	631.334	0.246754	0.00164471
										121.202	559.783	0.218645	0.00187219
										121.295	558.894	0.218575	0.00185005
										121.024	556.404	0.218371	0.00182911
										120.408	552.481	0.218046	0.00181082
										119.49	547.395	0.217623	0.0017964
										118.331	541.49	0.21713	0.00178685
										117.012	535.171	0.2166	0.00178281
										115.621	528.866	0.216071	0.00178456
										114.254	523.006	0.215578	0.00179199
										113.003	517.991	0.215154	0.00180458
										111.955	514.162	0.214829	0.00182148
										111.18	511.78	0.214625	0.00184153
										110.731	511.007	0.214555	0.00186337
										110.639	511.896	0.214625	0.00188551
										110.91	514.386	0.214829	0.00190645
										111.525	518.309	0.215154	0.00192474
										112.443	523.395	0.215578	0.00193916
										113.602	529.3	0.216071	0.00194871
										114.921	535.619	0.2166	0.00195275
										116.312	541.924	0.217129	0.001951
										117.679	547.783	0.217622	0.00194357
										118.93	552.799	0.218046	0.00193098
										119.978	556.628	0.218371	0.00191409
										120.754	559.01	0.218575	0.00189403
										121.202	559.783	0.218645	0.00187219
										121.295	558.894	0.218575	0.00185005
										136.121	586.884	0.237414	0.00188337
										136.395	584.947	0.237237	0.0018357
										135.833	579.578	0.236718	0.0017904
										134.475	571.144	0.235892	0.00175057
										132.413	560.22	0.234815	0.00171891
										129.787	547.551	0.233561	0.00169759
										126.777	533.998	0.232216	0.00168805
										123.587	520.487	0.23087	0.00169095
										120.435	507.938	0.229617	0.00170609
										117.536	497.206	0.22854	0.00173244
										115.086	489.022	0.227714	0.0017682
										113.254	483.945	0.227194	0.00181094
										112.165	482.32	0.227017	0.00185773
										111.891	484.257	0.227194	0.0019054
										112.452	489.626	0.227713	0.0019507
										113.81	498.06	0.228539	0.00199053
										115.872	508.983	0.229616	0.00202219
										118.498	521.653	0.23087	0.00204351
										121.509	535.205	0.232215	0.00205305
										124.699	548.717	0.23356	0.00205015
										127.851	561.266	0.234814	0.00203501
										130.75	571.998	0.235891	0.00200866
										133.199	580.182	0.236717	0.0019729
										135.031	585.259	0.237237	0.00193017
										136.121	586.884	0.237414	0.00188337
										136.395	584.947	0.237237	0.0018357
										107.238	477.183	0.2303	0.00228519
										107.531	475.809	0.230121	0.00223598
										107.252	472.033	0.229598	0.00218908
										106.421	466.112	0.228766	0.00214769
										105.095	458.449	0.227681	0.00211462
										103.363	449.566	0.226417	0.00209213
										101.345	440.069	0.225061	0.00208175
										99.1772	430.605	0.223705	0.0020842
										97.0076	421.819	0.222442	0.0020993
										94.9841	414.31	0.221357	0.00212602
										93.2445	408.589	0.220524	0.00216255
										91.9076	405.047	0.220001	0.00220639
										91.0642	403.924	0.219822	0.00225455
										90.772	405.298	0.22	0.00230376
										91.0508	409.074	0.220524	0.00235066
										91.8817	414.995	0.221356	0.00239206
										93.208	422.658	0.222441	0.00242513
										94.9393	431.541	0.223704	0.00244762
										96.9576	441.038	0.22506	0.00245799
										99.1255	450.502	0.226416	0.00245555
										101.295	459.287	0.22768	0.00244045
										103.319	466.797	0.228765	0.00241373
										105.058	472.517	0.229598	0.0023772
										106.395	476.06	0.230121	0.00233336
										107.238	477.183	0.2303	0.00228519
										107.531	475.809	0.230121	0.00223598
										22.7673	337.966	0.0693256	0.00305158
										22.9067	337.615	0.0692604	0.00302748
										22.9917	336.608	0.0690691	0.00300484
										23.0167	335.013	0.0687649	0.00298521
										22.9798	332.938	0.0683683	0.00296992
										22.8836	330.527	0.0679065	0.00296002
										22.7346	327.941	0.0674109	0.00295617
										22.5431	325.359	0.0669153	0.00295865
										22.322	322.955	0.0664535	0.00296728
										22.0864	320.894	0.0660569	0.00298148
										21.8524	319.316	0.0657526	0.00300027
										21.636	318.329	0.0655613	0.00302239
										21.4518	317.999	0.065496	0.00304631
										21.3124	318.35	0.0655612	0.00307041
										21.2274	319.357	0.0657524	0.00309304
										21.2025	320.952	0.0660567	0.00311268
										21.2393	323.026	0.0664533	0.00312797
										21.3355	325.438	0.0669151	0.00313787
										21.4845	328.024	0.0674107	0.00314171
										21.676	330.606	0.0679063	0.00313924
										21.8971	333.01	0.0683681	0.0031306
										22.1327	335.071	0.0687647	0.00311641
										22.3667	336.649	0.069069	0.00309761
										22.5831	337.636	0.0692603	0.0030755
										22.7673	337.966	0.0693256	0.00305158
										22.9067	337.615	0.0692604	0.00302748
