# Supplementary material for: Synchronous motion of the Easter mantle plume and the East Pacific Rise
Source: Nat Commun. 2024 Nov 17;15:9953. doi: 10.1038/s41467-024-54115-2 (PMC11570642; doi:10.1038/s41467-024-54115-2)
Supplement: Supplementary file 4 — Supplementary Data 1 [file 41467_2024_54115_MOESM4_ESM.zip › NCOMMS-23-61651B_Dataset 1/21G19622.one-pager.xls]

## Sheet: Summary Table
	EXP#21G19622 > SO80 67DS-1 > Groundmass > O-CONNOR (20-06) EASTER CHAIN (PACIFIC) > CROUGH SMT, 5TH VER 21-OSU-04 (4B23-21) > Incremental Heating > Daniel Heaton
	Information on Analysis and Constants Used in Calculations					Results		40(a)/36(a)	± 2s	40(r)/39(k)	± 2s	Age	± 2s	MSWD	39Ar(k)	K/Ca	± 2s
												(Ma)			(%,n)
	Project = O-CONNOR (20-06)					Age Plateau				2.60841	0.0256831	7.57082	0.0767509	0.932672	83.2755	0.0429025	0.00427693
	Sample = SO80 67DS-1										0.00984629		0.0101377	0.522008	15
	Material = Groundmass					Full External Error							0.400566	1.75593	2σ Confidence Limit
	Location = Crough Smt, 5th VER					Analytical Error							0.0743905	1	Error Magnification
	Region = Easter Chain (Pacific)
	Analyst = Daniel Heaton					Total Fusion Age				2.44132	0.0483854	7.08679	0.141295		25	0.0240818	5.90903e-05
	Irradiation = 21-OSU-04 (4B23-21)										0.0198194		0.0199378
	Position = X: 0 | Y: 0 | Z/H: 42.82406 mm					Full External Error							0.394224
	FCT-NM Age = 28.201 ± 0.023 Ma					Analytical Error							0.140184
	FCT-NM Reference = Kuiper et al (2008)
	FCT-NM 40Ar/39Ar Ratio = 9.77122 ± 0.01221					Normal Isochron		305.074	2.79499	2.60484	0.0311933	7.56047	0.0922989	1.20391	83.2755
	FCT-NM J-value = 0.00158890 ± 0.00000199								0.00916167		0.0119751		0.0122081	0.2685	15
	Air Shot 40Ar/36Ar = 304.0340 ± 0.3831					Full External Error							0.403311	1.78446	2σ Confidence Limit
	Air Shot MDF = 0.99549304 ± 0.00040161 (LIN)					Analytical Error							0.090351	1.09723	Error Magnification
	Experiment Type = Incremental Heating
	Extraction Method = Bulk Laser Heating					Inverse Isochron		304.975	2.66171	2.61009	0.0299097	7.57568	0.0886701	1.08348	83.2755
	Heating = 30 sec								0.00872762		0.0114593		0.0117046	0.367871	15
	Isolation = 3.00 min					Full External Error							0.403265	1.78446	2σ Confidence Limit
	Instrument = ARGUS-VI-G					Analytical Error							0.0866324	1.0409	Error Magnification
	Preferred Age = Inverse Isochron												0.846821		Spreading Factor
	Age Classification = Unknown
	IGSN = 3.7
	Rock Class = Undefined
	Lithology = Undefined
	Lat-Lon = Undefined - Undefined
	Age Equations = Min et al. (2000)
	Negative Intensities = Allowed
	Collector Calibrations = 36Ar
	Decay 40K = 5.463 ± 0.107 E-10 1/a
	Decay 39Ar = 2.940 ± 0.016 E-07 1/h
	Decay 37Ar = 8.230 ± 0.012 E-04 1/h
	Decay 36Cl = 2.257 ± 0.015 E-06 1/a
	Decay 40K(EC,β⁺) = 0.580 ± 0.014 E-10 1/a
	Decay 40K(β⁻) = 4.884 ± 0.099 E-10 1/a
	Atmospheric 40/36(a) = 304.98 ± 1.34
	Atmospheric 38/36(a) = 0.1885 ± 0.0003
	Production 39/37(ca) = 0.0006425 ± 0.0000059
	Production 38/37(ca) = 0.0001800 ± 0.0000173
	Production 36/37(ca) = 0.0002703 ± 0.0000005
	Production 40/39(k) = 0.000607 ± 0.000059
	Production 38/39(k) = 0.012077 ± 0.000011
	Production 36/38(cl) = 262.80 ± 1.71
	Scaling Ratio K/Ca = 0.430
	Abundance Ratio 40K/K = 1.1700 ± 0.0100 E-04
	Atomic Weight K = 39.0983 ± 0.0001 g
	Excess 40/36 = 304.98 ± 0.44 (%SD).

## Sheet: Hidden Data
Double Line Plot Age Plateau			Double Line Plot K/Ca Plateau			X-Y Plot Normal Isochron		X-Y Plot Inverse Isochron		Error Ellipses Normal Isochron		Error Ellipses Inverse Isochron														Used Measurements for Blank Corrections
Ar39k%	Line 1	Line 2	Ar39k%	Line 1	Line 2	X-axis	Y-axis	X-axis	Y-axis	X-axis	Y-axis	X-axis	Y-axis													Filename	Included	36Ar	1σ	37Ar	1σ	38Ar	1σ	39Ar	1σ	40Ar	1σ	Date		Filename	Included	40Ar/39Ar	1σ	J-value	1σ	Date	X	Y	H
0	-0.15	8.54474	0	0.0452696	0.0480624	1.71755	306.762	0.00559897	0.00325985			0.00574489	0.00326024
1.44039	-0.15	8.54474	1.44039	0.0452696	0.0480624	4.11551	310.412	0.0132582	0.00322153			0.00573994	0.00325506
1.44039	6.37094	1.29813	1.44039	0.0496041	0.047438	6.91651	323.574	0.0213753	0.00309048			0.00572537	0.00325021
3.46619	6.37094	1.29813	3.46619	0.0496041	0.047438	7.1059	327.469	0.0216995	0.00305373			0.00570219	0.00324602
3.46619	5.14069	10.4643	3.46619	0.0471103	0.0517669	7.03527	340.433	0.0206657	0.00293744			0.00567198	0.00324276
4.40344	5.14069	10.4643	4.40344	0.0471103	0.0517669	12.5369	335.352	0.0373844	0.00298194			0.00563679	0.00324068
4.40344	15.15	-0.15	4.40344	0.0687608	0.0400725	16.0502	357.945	0.0448398	0.00279373			0.00559903	0.0032399
4.57426	15.15	-0.15	4.57426	0.0687608	0.0400725	19.2799	355.996	0.0541575	0.00280902			0.00556126	0.00324047
4.57426	4.5398	15.15	4.57426	0.0359448	0.0560558	32.1729	385.145	0.0835345	0.00259642			0.00552606	0.00324237
4.77158	4.5398	15.15	4.77158	0.0359448	0.0560558	42.935	419.572	0.10233	0.00238338			0.00549583	0.00324547
4.77158	8.08855	5.97668	4.77158	0.0500029	0.0485836	65.3055	476.447	0.137068	0.00209887			0.00547263	0.00324954
8.03123	8.08855	5.97668	8.03123	0.0500029	0.0485836	171.818	758.552	0.226508	0.0013183			0.00545804	0.00325431
8.03123	4.90222	14.2433	8.03123	0.0445899	0.0551245	339.371	1189.84	0.285224	0.00084045			0.00545305	0.00325946
8.4371	4.90222	14.2433	8.4371	0.0445899	0.0551245	550.058	1748.59	0.314572	0.000571889			0.00545801	0.00326464
8.4371	8.641	6.71885	8.4371	0.0491484	0.0474962	653.299	2000.15	0.326625	0.000499962			0.00547257	0.00326949
11.1155	8.641	6.71885	11.1155	0.0491484	0.0474962	599.408	1791.94	0.334503	0.000558055			0.00549575	0.00327369
11.1155	6.4228	8.0427	11.1155	0.0469886	0.0484749	844.446	2446.9	0.345108	0.00040868			0.00552597	0.00327694
14.0447	6.4228	8.0427	14.0447	0.0469886	0.0484749	454.675	1317.29	0.34516	0.000759136			0.00556115	0.00327903
14.0447	8.40812	7.08435	14.0447	0.0473478	0.0460552	295.022	869.407	0.339337	0.00115021			0.00559892	0.00327981
17.3699	8.40812	7.08435	17.3699	0.0473478	0.0460552	840.586	2760.78	0.304474	0.000362216			0.00563669	0.00327923
17.3699	7.26256	7.97871	17.3699	0.0443009	0.0450035	188.226	579.157	0.325	0.00172665			0.00567189	0.00327733
24.3359	7.26256	7.97871	24.3359	0.0443009	0.0450035	95.616	381.633	0.250544	0.00262032			0.00570212	0.00327424
24.3359	7.78952	7.53421	24.3359	0.0405068	0.0400557	66.2413	286.275	0.231391	0.00349315			0.00572532	0.00327017
43.9227	7.78952	7.53421	43.9227	0.0405068	0.0400557	30.9566	268.392	0.115341	0.00372589			0.00573991	0.00326539
43.9227	7.4037	7.73182	43.9227	0.0386884	0.039175	34.427	236.965	0.145283	0.00422003			0.00574489	0.00326024
56.9946	7.4037	7.73182	56.9946	0.0386884	0.039175							0.00573994	0.00325506
56.9946	7.93794	7.29676	56.9946	0.037549	0.0368852
62.8409	7.93794	7.29676	62.8409	0.037549	0.0368852							0.0135198	0.00322295
62.8409	7.3827	7.68003	62.8409	0.0350965	0.0355164							0.0135109	0.00321638
76.9644	7.3827	7.68003	76.9644	0.0350965	0.0355164							0.0134848	0.00321017
76.9644	7.53345	6.86836	76.9644	0.0324881	0.0319276							0.0134433	0.00320474
82.8129	7.53345	6.86836	82.8129	0.0324881	0.0319276							0.0133891	0.00320045
82.8129	6.88418	7.84079	82.8129	0.0229008	0.0234577							0.0133261	0.00319759
86.7417	6.88418	7.84079	86.7417	0.0229008	0.0234577							0.0132584	0.00319637
86.7417	6.97811	5.95015	86.7417	0.0181865	0.0177718							0.0131906	0.00319686
90.5534	6.97811	5.95015	90.5534	0.0181865	0.0177718							0.0131275	0.00319903
90.5534	5.13227	5.97968	90.5534	0.00800149	0.00815229							0.0130733	0.00320274
95.4434	5.13227	5.97968	95.4434	0.00800149	0.00815229							0.0130317	0.00320772
95.4434	10.5483	6.40684	95.4434	0.0131396	0.0120408							0.0130056	0.00321365
96.3001	10.5483	6.40684	96.3001	0.0131396	0.0120408							0.0129966	0.00322011
96.3001	3.24433	5.21906	96.3001	0.00514052	0.00534021							0.0130055	0.00322667
98.3338	3.24433	5.21906	98.3338	0.00514052	0.00534021							0.0130316	0.00323288
98.3338	4.90104	-0.15	98.3338	0.00396719	0.00357172							0.0130732	0.00323832
99.064	4.90104	-0.15	99.064	0.00396719	0.00357172							0.0131273	0.00324261
99.064	-0.15	4.47014	99.064	0.00243936	0.00305506							0.0131904	0.00324547
99.4045	-0.15	4.47014	99.4045	0.00243936	0.00305506							0.0132581	0.00324669
99.4045	2.48351	-0.15	99.4045	0.00244107	0.00192884							0.0133258	0.0032462
99.717	2.48351	-0.15	99.717	0.00244107	0.00192884							0.0133889	0.00324403
99.717	-0.15	0.72228	99.717	0.0014316	0.00188242							0.0134431	0.00324032
100	-0.15	0.72228	100	0.0014316	0.00188242							0.0134847	0.00323534
												0.0135109	0.00322941
												0.0135198	0.00322295
												0.0135109	0.00321638
												0.0222839	0.00309805
												0.022253	0.00308323
												0.0221624	0.0030689
												0.0220181	0.00305604
												0.02183	0.00304552
												0.0216109	0.00303808
												0.0213758	0.0030342
												0.0211407	0.00303416
												0.0209215	0.00303795
												0.0207333	0.00304533
												0.0205888	0.00305578
												0.0204979	0.0030686
												0.0204668	0.00308291
												0.0204977	0.00309773
												0.0205883	0.00311206
												0.0207326	0.00312492
												0.0209207	0.00313544
												0.0211397	0.00314289
												0.0213749	0.00314676
												0.02161	0.0031468
												0.0218292	0.00314301
												0.0220174	0.00313563
												0.0221619	0.00312518
												0.0222528	0.00311236
												0.0222839	0.00309805
												0.022253	0.00308323
												0.0268898	0.00309455
												0.0267135	0.00302986
												0.0261954	0.00296679
												0.025371	0.00290965
												0.0242963	0.00286233
												0.0230447	0.00282805
												0.0217014	0.00280915
												0.020358	0.00280692
												0.019106	0.00282151
												0.0180307	0.00285192
												0.0172055	0.00289609
												0.0166865	0.002951
												0.0165091	0.00301291
												0.0166855	0.0030776
												0.0172035	0.00314066
												0.018028	0.00319781
												0.0191026	0.00324513
												0.0203543	0.00327941
												0.0216976	0.0032983
												0.023041	0.00330054
												0.024293	0.00328595
												0.0253683	0.00325553
												0.0261935	0.00321137
												0.0267125	0.00315646
												0.0268898	0.00309455
												0.0267135	0.00302986
												0.024857	0.0029689
												0.0247146	0.00291292
												0.0242963	0.00285862
												0.0236305	0.00280969
												0.0227627	0.00276946
												0.021752	0.00274068
												0.0206673	0.00272531
												0.0195824	0.0027244
												0.0185714	0.002738
												0.017703	0.0027652
												0.0170366	0.00280413
												0.0166175	0.00285215
												0.0164743	0.00290598
												0.0166167	0.00296195
												0.017035	0.00301626
												0.0177008	0.00306519
												0.0185686	0.00310542
												0.0195793	0.00313419
												0.0206641	0.00314956
												0.0217489	0.00315048
												0.02276	0.00313687
												0.0236283	0.00310968
												0.0242947	0.00307074
												0.0247138	0.00302273
												0.024857	0.0029689
												0.0247146	0.00291292
												0.03787	0.00298797
												0.0378535	0.00297876
												0.0378051	0.00296977
												0.037728	0.00296161
												0.0376275	0.00295483
												0.0375105	0.0029499
												0.0373848	0.00294716
												0.0372591	0.00294678
												0.0371419	0.0029488
												0.0370413	0.00295308
												0.036964	0.00295933
												0.0369154	0.00296711
												0.0368987	0.00297591
												0.0369152	0.00298512
												0.0369636	0.00299411
												0.0370407	0.00300227
												0.0371412	0.00300905
												0.0372582	0.00301398
												0.0373839	0.00301672
												0.0375096	0.0030171
												0.0376268	0.00301507
												0.0377274	0.0030108
												0.0378047	0.00300455
												0.0378533	0.00299676
												0.03787	0.00298797
												0.0378535	0.00297876
												0.0495073	0.00285834
												0.049349	0.00280279
												0.0488834	0.00274662
												0.0481422	0.00269367
												0.047176	0.00264753
												0.0460506	0.00261135
												0.0448426	0.00258761
												0.0436345	0.00257791
												0.0425085	0.00258292
												0.0415413	0.00260229
												0.040799	0.00263471
												0.040332	0.00267797
												0.0401722	0.00272911
												0.0403305	0.00278466
												0.0407961	0.00284083
												0.0415373	0.00289379
												0.0425035	0.00293992
												0.043629	0.0029761
												0.0448369	0.00299985
												0.0460451	0.00300955
												0.0471711	0.00300454
												0.0481382	0.00298516
												0.0488805	0.00295274
												0.0493475	0.00290949
												0.0495073	0.00285834
												0.049349	0.00280279
												0.0550842	0.00282238
												0.0550528	0.00280924
												0.0549604	0.00279608
												0.0548133	0.0027838
												0.0546215	0.00277324
												0.0543981	0.00276512
												0.0541583	0.00275999
												0.0539184	0.0027582
												0.0536948	0.00275988
												0.0535028	0.0027649
												0.0533554	0.00277294
												0.0532626	0.00278343
												0.0532309	0.00279566
												0.0532623	0.0028088
												0.0533547	0.00282196
												0.0535018	0.00283424
												0.0536936	0.0028448
												0.053917	0.00285292
												0.0541568	0.00285805
												0.0543967	0.00285984
												0.0546203	0.00285816
												0.0548123	0.00285314
												0.0549597	0.0028451
												0.0550525	0.00283461
												0.0550842	0.00282238
												0.0550528	0.00280924
												0.0850569	0.00261948
												0.0850053	0.00260215
												0.0848534	0.00258444
												0.0846117	0.00256754
												0.0842965	0.00255261
												0.0839295	0.00254067
												0.0835355	0.00253252
												0.0831415	0.00252873
												0.0827742	0.00252955
												0.0824588	0.00253494
												0.0822167	0.00254451
												0.0820643	0.00255761
												0.0820122	0.00257337
												0.0820638	0.00259069
												0.0822157	0.00260841
												0.0824574	0.00262531
												0.0827725	0.00264024
												0.0831396	0.00265218
												0.0835336	0.00266032
												0.0839276	0.00266411
												0.0842949	0.00266329
												0.0846103	0.00265791
												0.0848524	0.00264834
												0.0850048	0.00263523
												0.0850569	0.00261948
												0.0850053	0.00260215
												0.104161	0.0024084
												0.104099	0.00239169
												0.103916	0.00237441
												0.103625	0.00235774
												0.103246	0.00234281
												0.102805	0.00233066
												0.102331	0.00232209
												0.101857	0.0023177
												0.101416	0.00231779
												0.101037	0.00232235
												0.100745	0.00233106
												0.100562	0.00234335
												0.1005	0.00235836
												0.100562	0.00237507
												0.100745	0.00239235
												0.101035	0.00240902
												0.101414	0.00242395
												0.101856	0.0024361
												0.10233	0.00244467
												0.102803	0.00244906
												0.103245	0.00244897
												0.103624	0.00244441
												0.103915	0.0024357
												0.104098	0.00242341
												0.104161	0.0024084
												0.104099	0.00239169
												0.138475	0.00211459
												0.138427	0.00210256
												0.138287	0.00209029
												0.138063	0.00207859
												0.137772	0.00206828
												0.137433	0.00206005
												0.137068	0.00205447
												0.136704	0.00205191
												0.136365	0.00205256
												0.136073	0.00205636
												0.135849	0.00206306
												0.135709	0.00207219
												0.135661	0.00208315
												0.135708	0.00209518
												0.135849	0.00210746
												0.136072	0.00211915
												0.136364	0.00212946
												0.136703	0.00213769
												0.137067	0.00214327
												0.137432	0.00214583
												0.137771	0.00214518
												0.138063	0.00214138
												0.138286	0.00213469
												0.138427	0.00212555
												0.138475	0.00211459
												0.138427	0.00210256
												0.227777	0.00132457
												0.227734	0.00131781
												0.227607	0.00131109
												0.227405	0.00130486
												0.227142	0.00129954
												0.226836	0.0012955
												0.226508	0.00129302
												0.226179	0.00129226
												0.225873	0.00129327
												0.225611	0.00129599
												0.225409	0.00130023
												0.225282	0.0013057
												0.225239	0.00131203
												0.225282	0.00131879
												0.225409	0.00132551
												0.22561	0.00133175
												0.225873	0.00133706
												0.226179	0.0013411
												0.226508	0.00134358
												0.226836	0.00134435
												0.227142	0.00134333
												0.227405	0.00134061
												0.227607	0.00133637
												0.227733	0.0013309
												0.227777	0.00132457
												0.227734	0.00131781
												0.288163	0.000848157
												0.288063	0.000837306
												0.287769	0.000826669
												0.287302	0.000816971
												0.286694	0.000808873
												0.285985	0.000802927
												0.285224	0.000799538
												0.284464	0.000798937
												0.283755	0.000801166
												0.283147	0.000806071
												0.28268	0.000813319
												0.282386	0.000822416
												0.282286	0.000832742
												0.282386	0.000843594
												0.28268	0.000854231
												0.283146	0.000863929
												0.283755	0.000872026
												0.284464	0.000877972
												0.285224	0.000881361
												0.285985	0.000881962
												0.286693	0.000879734
												0.287302	0.000874829
												0.287769	0.00086758
												0.288063	0.000858483
												0.288163	0.000848157
												0.288063	0.000837306
												0.32241	0.000585068
												0.322143	0.000563739
												0.32136	0.000542966
												0.320114	0.000524164
												0.318491	0.000508614
												0.316601	0.000497376
												0.314572	0.000491217
												0.312543	0.000490554
												0.310653	0.000495435
												0.30903	0.000505526
												0.307784	0.000520139
												0.307001	0.000538279
												0.306734	0.000558709
												0.307001	0.000580038
												0.307784	0.000600811
												0.309029	0.000619613
												0.310653	0.000635163
												0.312543	0.000646401
												0.314572	0.000652561
												0.3166	0.000653223
												0.318491	0.000648342
												0.320114	0.000638251
												0.32136	0.000623638
												0.322143	0.000605498
												0.32241	0.000585068
												0.322143	0.000563739
												0.330124	0.000504926
												0.330005	0.00049379
												0.329655	0.000483074
												0.329099	0.000473509
												0.328374	0.000465747
												0.32753	0.000460317
												0.326625	0.000457588
												0.325719	0.000457747
												0.324875	0.000460783
												0.324151	0.000466489
												0.323594	0.000474476
												0.323245	0.0004842
												0.323126	0.000494998
												0.323245	0.000506135
												0.323594	0.00051685
												0.32415	0.000526415
												0.324875	0.000534177
												0.325719	0.000539608
												0.326625	0.000542336
												0.32753	0.000542177
												0.328374	0.000539141
												0.329099	0.000533436
												0.329655	0.000525448
												0.330005	0.000515725
												0.330124	0.000504926
												0.330005	0.00049379
												0.343298	0.000571809
												0.342999	0.000547406
												0.34212	0.000523729
												0.340722	0.000502391
												0.338901	0.000484847
												0.336779	0.000472292
												0.334503	0.000465581
												0.332227	0.000465173
												0.330105	0.000471094
												0.328284	0.000482941
												0.326886	0.000499908
												0.326007	0.000520837
												0.325707	0.000544302
												0.326007	0.000568705
												0.326886	0.000592382
												0.328283	0.00061372
												0.330105	0.000631264
												0.332226	0.000643819
												0.334503	0.00065053
												0.336779	0.000650938
												0.3389	0.000645017
												0.340722	0.00063317
												0.34212	0.000616203
												0.342999	0.000595274
												0.343298	0.000571809
												0.342999	0.000547406
												0.359101	0.000424124
												0.358624	0.000389341
												0.357226	0.000355875
												0.355003	0.000326008
												0.352105	0.000301775
												0.34873	0.000284827
												0.345108	0.000276319
												0.341486	0.000276832
												0.338112	0.00028633
												0.335214	0.000304166
												0.33299	0.000329124
												0.331592	0.000359504
												0.331115	0.000393235
												0.331592	0.000428019
												0.33299	0.000461485
												0.335213	0.000491352
												0.338111	0.000515585
												0.341486	0.000532533
												0.345108	0.00054104
												0.34873	0.000540527
												0.352104	0.000531029
												0.355003	0.000513193
												0.357226	0.000488235
												0.358624	0.000457855
												0.359101	0.000424124
												0.358624	0.000389341
												0.359477	0.000788742
												0.35899	0.000749126
												0.357559	0.000710193
												0.355284	0.000674595
												0.352319	0.000644759
												0.348866	0.000622717
												0.345161	0.000609972
												0.341455	0.000607392
												0.338002	0.000615153
												0.335037	0.000632727
												0.332761	0.000658915
												0.331331	0.000691933
												0.330843	0.000729531
												0.331331	0.000769146
												0.332761	0.00080808
												0.335036	0.000843678
												0.338001	0.000873514
												0.341454	0.000895556
												0.34516	0.000908301
												0.348865	0.000910881
												0.352318	0.00090312
												0.355284	0.000885546
												0.357559	0.000859358
												0.358989	0.00082634
												0.359477	0.000788742
												0.35899	0.000749126
												0.350136	0.00118462
												0.349768	0.00115082
												0.348689	0.00111697
												0.346973	0.00108539
												0.344737	0.00105822
												0.342132	0.00103733
												0.339337	0.00102413
												0.336542	0.00101952
												0.333938	0.00102381
												0.331701	0.00103672
												0.329985	0.00105737
												0.328906	0.00108434
												0.328538	0.0011158
												0.328906	0.0011496
												0.329984	0.00118345
												0.3317	0.00121503
												0.333937	0.00124219
												0.336541	0.00126309
												0.339336	0.00127629
												0.342132	0.0012809
												0.344736	0.0012766
												0.346973	0.00126369
												0.348689	0.00124305
												0.349768	0.00121608
												0.350136	0.00118462
												0.349768	0.00115082
												0.354313	0.000417434
												0.352615	0.00029246
												0.347636	0.000172239
												0.339716	6.4965e-05
												0.329394	-2.20519e-05
												0.317374	-8.28817e-05
												0.304474	-0.000113379
												0.291575	-0.000111465
												0.279555	-7.72702e-05
												0.269233	-1.31254e-05
												0.261312	7.65983e-05
												0.256333	0.000185786
												0.254635	0.000306998
												0.256333	0.000431972
												0.261312	0.000552193
												0.269232	0.000659467
												0.279554	0.000746484
												0.291574	0.000807314
												0.304473	0.000837811
												0.317373	0.000835897
												0.329393	0.000801702
												0.339715	0.000737558
												0.347635	0.000647834
												0.352614	0.000538646
												0.354313	0.000417434
												0.352615	0.00029246
												0.348891	0.0018457
												0.348077	0.00176987
												0.345691	0.0016911
												0.341895	0.00161475
												0.336947	0.00154603
												0.331185	0.00148961
												0.325002	0.00144935
												0.318818	0.00142799
												0.313056	0.00142698
												0.308108	0.00144639
												0.304311	0.0014849
												0.301924	0.00153989
												0.30111	0.0016076
												0.301923	0.00168343
												0.30431	0.0017622
												0.308106	0.00183855
												0.313054	0.00190727
												0.318816	0.00196368
												0.324999	0.00200394
												0.331182	0.00202531
												0.336945	0.00202632
												0.341893	0.0020069
												0.34569	0.00196839
												0.348077	0.00191341
												0.348891	0.0018457
												0.348077	0.00176987
												0.290839	0.00299748
												0.289468	0.00284412
												0.285443	0.0026755
												0.279041	0.00250312
												0.270696	0.00233873
												0.260978	0.00219353
												0.250549	0.00207741
												0.24012	0.00199829
												0.230401	0.00196156
												0.222055	0.00196973
												0.21565	0.00202223
												0.211624	0.00211549
												0.210249	0.00224315
												0.211621	0.00239652
												0.215645	0.00256514
												0.222048	0.00273751
												0.230392	0.00290191
												0.24011	0.00304711
												0.250539	0.00316322
												0.260968	0.00324234
												0.270687	0.00327907
												0.279034	0.00327091
												0.285438	0.0032184
												0.289465	0.00312514
												0.290839	0.00299748
												0.289468	0.00284412
												0.30579	0.00448049
												0.303259	0.00418047
												0.29583	0.00383362
												0.284009	0.00346356
												0.268602	0.00309552
												0.25066	0.00275458
												0.231404	0.00246397
												0.212148	0.0022435
												0.194203	0.00210818
												0.178792	0.00206726
												0.166966	0.0021235
												0.15953	0.00227309
												0.156991	0.00250581
												0.159523	0.00280583
												0.166952	0.00315268
												0.178773	0.00352274
												0.194179	0.00389078
												0.212122	0.00423172
												0.231377	0.00452233
												0.250634	0.00474281
												0.268579	0.00487812
												0.28399	0.00491904
												0.295816	0.0048628
												0.303252	0.00471322
												0.30579	0.00448049
												0.303259	0.00418047
												0.138624	0.00422543
												0.137834	0.00404018
												0.135511	0.00383351
												0.131814	0.0036195
												0.126994	0.00341274
												0.12138	0.00322733
												0.115355	0.00307589
												0.109328	0.00296874
												0.103712	0.0029132
												0.0988873	0.00291303
												0.0951843	0.00296826
												0.092855	0.00307513
												0.0920581	0.00322634
												0.0928478	0.00341159
												0.0951704	0.00361827
												0.0988676	0.00383227
												0.103687	0.00403903
												0.109301	0.00422445
												0.115327	0.00437589
												0.121353	0.00448303
												0.12697	0.00453858
												0.131794	0.00453874
												0.135497	0.00448351
												0.137827	0.00437665
												0.138624	0.00422543
												0.137834	0.00404018
												0.183922	0.00504974
												0.182611	0.00479271
												0.178755	0.00449666
												0.172618	0.00418176
												0.164619	0.00386946
												0.155302	0.00358106
												0.145302	0.0033362
												0.1353	0.00315157
												0.125979	0.00303976
												0.117974	0.00300837
												0.111829	0.00305956
												0.107965	0.00318984
												0.106643	0.00339032
												0.107955	0.00364734
												0.11181	0.00394339
												0.117947	0.0042583
												0.125947	0.00457059
												0.135264	0.004859
												0.145264	0.00510386
												0.155265	0.00528849
												0.164586	0.0054003
												0.172592	0.00543168
												0.178736	0.00538049
												0.182601	0.00525022
												0.183922	0.00504974
												0.182611	0.00479271
