# Supplementary material for: Synchronous motion of the Easter mantle plume and the East Pacific Rise
Source: Nat Commun. 2024 Nov 17;15:9953. doi: 10.1038/s41467-024-54115-2 (PMC11570642; doi:10.1038/s41467-024-54115-2)
Supplement: Supplementary file 4 — Supplementary Data 1 [file 41467_2024_54115_MOESM4_ESM.zip › NCOMMS-23-61651B_Dataset 1/21G19681.one-pager.xls]

## Sheet: Summary Table
	EXP#21G19681 > SO80 69DS-1 > Groundmass > O-CONNOR (20-06) EASTER CHAIN (PACIFIC) > CROUGH SMT, 5TH VER 21-OSU-04 (4B26-21) > Incremental Heating > Daniel Heaton
	Information on Analysis and Constants Used in Calculations					Results		40(a)/36(a)	± 2s	40(r)/39(k)	± 2s	Age	± 2s	MSWD	39Ar(k)	K/Ca	± 2s
												(Ma)			(%,n)
	Project = O-CONNOR (20-06)					Age Plateau				2.59842	0.0385146	7.46899	0.111993	0.5938	83.6298	0.0383355	0.00336094
	Sample = SO80 69DS-1										0.0148223		0.0149944	0.88233	16
	Material = Groundmass					Full External Error							0.403707	1.7303	2σ Confidence Limit
	Location = Crough Smt, 5th VER					Analytical Error							0.110482	1	Error Magnification
	Region = Easter Chain (Pacific)
	Analyst = Daniel Heaton					Total Fusion Age				2.43685	0.0487752	7.00547	0.141004		25	0.0204265	4.68933e-05
	Irradiation = 21-OSU-04 (4B26-21)										0.0200157		0.0201277
	Position = X: 0 | Y: 0 | Z/H: 47.73484 mm					Full External Error							0.390183
	FCT-NM Age = 28.201 ± 0.023 Ma					Analytical Error							0.139951
	FCT-NM Reference = Kuiper et al (2008)
	FCT-NM 40Ar/39Ar Ratio = 9.86678 ± 0.01214					Normal Isochron		327.885	25.1363	2.59013	0.0621389	7.44523	0.179187	0.771487	83.6298
	FCT-NM J-value = 0.00157351 ± 0.00000194								0.0766619		0.0239906		0.0240674	0.701607	16
	Air Shot 40Ar/36Ar = 304.0180 ± 0.4165					Full External Error							0.426134	1.75593	2σ Confidence Limit
	Air Shot MDF = 0.99550598 ± 0.00042283 (LIN)					Analytical Error							0.178253	1	Error Magnification
	Experiment Type = Incremental Heating
	Extraction Method = Bulk Laser Heating					Inverse Isochron		329.699	25.2696	2.59601	0.0614973	7.46208	0.177359	0.792258	83.6298
	Heating = 30 sec								0.0766445		0.0236892		0.0237681	0.678825	16
	Isolation = 3.00 min					Full External Error							0.426163	1.75593	2σ Confidence Limit
	Instrument = ARGUS-VI-G					Analytical Error							0.176411	1	Error Magnification
	Preferred Age = Plateau Age												0.648377		Spreading Factor
	Age Classification = Unknown
	IGSN = 3.939
	Rock Class = Undefined
	Lithology = Undefined
	Lat-Lon = Undefined - Undefined
	Age Equations = Min et al. (2000)
	Negative Intensities = Allowed
	Collector Calibrations = 36Ar
	Decay 40K = 5.463 ± 0.107 E-10 1/a
	Decay 39Ar = 2.940 ± 0.016 E-07 1/h
	Decay 37Ar = 8.230 ± 0.012 E-04 1/h
	Decay 36Cl = 2.257 ± 0.015 E-06 1/a
	Decay 40K(EC,β⁺) = 0.580 ± 0.014 E-10 1/a
	Decay 40K(β⁻) = 4.884 ± 0.099 E-10 1/a
	Atmospheric 40/36(a) = 329.70 ± 12.63
	Atmospheric 38/36(a) = 0.1885 ± 0.0003
	Production 39/37(ca) = 0.0006425 ± 0.0000059
	Production 38/37(ca) = 0.0001800 ± 0.0000173
	Production 36/37(ca) = 0.0002703 ± 0.0000005
	Production 40/39(k) = 0.000607 ± 0.000059
	Production 38/39(k) = 0.012077 ± 0.000011
	Production 36/38(cl) = 262.80 ± 1.71
	Scaling Ratio K/Ca = 0.430
	Abundance Ratio 40K/K = 1.1700 ± 0.0100 E-04
	Atomic Weight K = 39.0983 ± 0.0001 g
	Excess 40/36 = 329.70 ± 3.83 (%SD).

## Sheet: Hidden Data
Double Line Plot Age Plateau			Double Line Plot K/Ca Plateau			X-Y Plot Normal Isochron		X-Y Plot Inverse Isochron		Error Ellipses Normal Isochron		Error Ellipses Inverse Isochron														Used Measurements for Blank Corrections
Ar39k%	Line 1	Line 2	Ar39k%	Line 1	Line 2	X-axis	Y-axis	X-axis	Y-axis	X-axis	Y-axis	X-axis	Y-axis													Filename	Included	36Ar	1σ	37Ar	1σ	38Ar	1σ	39Ar	1σ	40Ar	1σ	Date		Filename	Included	40Ar/39Ar	1σ	J-value	1σ	Date	X	Y	H
0	4.70917	15.15	0	0.0378275	0.0455346	35.3259	463.728	0.0761779	0.00215643			0.0855066	0.00229881
0.431092	4.70917	15.15	0.431092	0.0378275	0.0455346	39.7925	416.967	0.0954331	0.00239827			0.0851903	0.00219055
0.431092	9.30902	3.30261	0.431092	0.0438544	0.0406859	72.633	531.883	0.136558	0.00188011			0.0842598	0.00207997
1.51227	9.30902	3.30261	1.51227	0.0438544	0.0406859	74.4589	529.728	0.140561	0.00188776			0.0827786	0.0019746
1.51227	2.67445	13.326	1.51227	0.0386453	0.0457954	73.557	507.549	0.144926	0.00197025			0.0808475	0.00188161
1.98473	2.67445	13.326	1.98473	0.0386453	0.0457954	113.333	629.311	0.180091	0.00158904			0.0785983	0.00180736
1.98473	10.0806	5.36224	1.98473	0.0454842	0.0424963	186.094	821.091	0.226642	0.00121789			0.076184	0.0017569
3.15249	10.0806	5.36224	3.15249	0.0454842	0.0424963	297.02	1110.1	0.267562	0.00090082			0.0737694	0.00173366
3.15249	2.97383	10.928	3.15249	0.0423625	0.0480076	433.635	1478.28	0.293338	0.000676464			0.0715189	0.00173924
3.80425	2.97383	10.928	3.80425	0.0423625	0.0480076	516.962	1690.93	0.305726	0.00059139			0.0695859	0.00177324
3.80425	9.98943	5.20792	3.80425	0.0468427	0.0434985	581.881	1877.32	0.309953	0.000532673			0.0681021	0.00183336
4.89389	9.98943	5.20792	4.89389	0.0468427	0.0434985	494.398	1614.91	0.306146	0.00061923			0.0671687	0.0019155
4.89389	6.56748	8.61224	4.89389	0.0435641	0.0450379	806.185	2473.44	0.325937	0.000404296			0.0668493	0.00201406
7.54192	6.56748	8.61224	7.54192	0.0435641	0.0450379	565.352	1787.54	0.316274	0.000559429			0.0671656	0.00212232
7.54192	8.15213	6.9523	7.54192	0.0443179	0.0434256	502.065	1609.2	0.311995	0.000621425			0.068096	0.0022329
12.1441	8.15213	6.9523	12.1441	0.0443179	0.0434256	497.319	1576.91	0.315375	0.000634151			0.0695773	0.00233827
12.1441	6.88448	8.34206	12.1441	0.0416993	0.0427316	397.262	1261.58	0.314892	0.000792655			0.0715083	0.00243126
15.7108	6.88448	8.34206	15.7108	0.0416993	0.0427316	254.71	823.488	0.309307	0.00121435			0.0737576	0.00250551
15.7108	7.88421	7.25294	15.7108	0.0392376	0.0387091	156.622	548.238	0.285683	0.00182402			0.0761718	0.00255597
25.0024	7.88421	7.25294	25.0024	0.0392376	0.0387091	130.978	477.475	0.274314	0.00209435			0.0785865	0.00257921
25.0024	7.32355	7.96595	25.0024	0.0355532	0.0360592	82.2137	349.213	0.235426	0.00286358			0.080837	0.00257363
33.5152	7.32355	7.96595	33.5152	0.0355532	0.0360592	49.4981	296.719	0.166818	0.00337019			0.08277	0.00253963
33.5152	7.76615	7.17828	33.5152	0.0337898	0.0333516	40.4565	258.043	0.156782	0.00387532			0.0842537	0.00247951
43.8241	7.76615	7.17828	43.8241	0.0337898	0.0333516	166.74	520.846	0.320132	0.00191995			0.0851871	0.00239737
43.8241	7.32652	7.95967	43.8241	0.0302588	0.0306708	-53.1808	176.428	-0.301431	0.00566804			0.0855066	0.00229881
52.4659	7.32652	7.95967	52.4659	0.0302588	0.0306708							0.0851903	0.00219055
52.4659	7.72684	7.09763	52.4659	0.0302383	0.0298359
61.6346	7.72684	7.09763	61.6346	0.0302383	0.0298359							0.100791	0.00248429
61.6346	7.07022	7.58128	61.6346	0.0278345	0.0281753							0.100609	0.00242758
74.8248	7.07022	7.58128	74.8248	0.0278345	0.0281753							0.100075	0.00236887
74.8248	7.54227	6.87618	74.8248	0.0257817	0.0254298							0.0992238	0.00231216
83.6298	7.54227	6.87618	83.6298	0.0257817	0.0254298							0.0981147	0.00226133
83.6298	6.20944	7.27873	83.6298	0.02088	0.0212638							0.0968229	0.00221982
88.7726	6.20944	7.27873	88.7726	0.02088	0.0212638							0.0954364	0.00219048
88.7726	6.3122	4.83848	88.7726	0.0130098	0.0127366							0.0940496	0.0021753
92.6238	6.3122	4.83848	92.6238	0.0130098	0.0127366							0.0927572	0.00217531
92.6238	3.01647	5.01263	92.6238	0.00648004	0.00664236							0.091647	0.00219052
95.6687	3.01647	5.01263	95.6687	0.00648004	0.00664236							0.0907949	0.00221988
95.6687	4.58575	1.90787	95.6687	0.00511648	0.00493899							0.0902589	0.0022614
97.8821	4.58575	1.90787	97.8821	0.00511648	0.00493899							0.0900755	0.00231225
97.8821	-0.15	2.89629	97.8821	0.00318578	0.00336243							0.0902572	0.00236896
99.2032	-0.15	2.89629	99.2032	0.00318578	0.00336243							0.0907916	0.00242767
99.2032	3.85573	-0.15	99.2032	0.00229221	0.00196758							0.0916423	0.00248438
99.6599	3.85573	-0.15	99.6599	0.00229221	0.00196758							0.0927514	0.00253521
99.6599	-0.15	5.18839	99.6599	0.00111971	0.00150794							0.0940432	0.00257672
99.9124	-0.15	5.18839	99.9124	0.00111971	0.00150794							0.0954297	0.00260606
99.9124	15.15	-0.15	99.9124	0.00147638	9.90441e-05							0.0968165	0.00262124
99.9564	15.15	-0.15	99.9564	0.00147638	9.90441e-05							0.0981089	0.00262123
99.9564	-0.15	15.15	99.9564	0.000254139	0.00233133							0.0992191	0.00260602
100	-0.15	15.15	100	0.000254139	0.00233133							0.100071	0.00257666
												0.100607	0.00253514
												0.100791	0.00248429
												0.100609	0.00242758
												0.159179	0.00212455
												0.15841	0.00195638
												0.156152	0.00178302
												0.152558	0.00161627
												0.147874	0.0014675
												0.142419	0.00134685
												0.136565	0.00126254
												0.13071	0.00122031
												0.125253	0.00122306
												0.120567	0.00127057
												0.116971	0.00135963
												0.11471	0.00148416
												0.113937	0.00163567
												0.114706	0.00180384
												0.116964	0.00197721
												0.120558	0.00214396
												0.125242	0.00229273
												0.130697	0.00241338
												0.136552	0.00249769
												0.142406	0.00253991
												0.147863	0.00253717
												0.152549	0.00248965
												0.156145	0.00240059
												0.158407	0.00227606
												0.159179	0.00212455
												0.15841	0.00195638
												0.150144	0.00199135
												0.149818	0.0019198
												0.148862	0.00184607
												0.147339	0.00177518
												0.145355	0.00171196
												0.143044	0.00166072
												0.140564	0.00162496
												0.138083	0.0016071
												0.135772	0.00160838
												0.133786	0.00162869
												0.132263	0.00166665
												0.131305	0.00171969
												0.130977	0.00178418
												0.131303	0.00185573
												0.13226	0.00192946
												0.133782	0.00200035
												0.135767	0.00206356
												0.138078	0.0021148
												0.140558	0.00215057
												0.143038	0.00216842
												0.14535	0.00216715
												0.147335	0.00214684
												0.148859	0.00210887
												0.149817	0.00205584
												0.150144	0.00199135
												0.149818	0.0019198
												0.163218	0.00216956
												0.162596	0.0020367
												0.16077	0.00189931
												0.157864	0.00176676
												0.154077	0.00164807
												0.149666	0.00155134
												0.144931	0.00148316
												0.140197	0.00144817
												0.135785	0.00144876
												0.131995	0.00148489
												0.129087	0.0015541
												0.127258	0.00165167
												0.126634	0.00177095
												0.127256	0.00190381
												0.129082	0.0020412
												0.131988	0.00217375
												0.135775	0.00229244
												0.140187	0.00238917
												0.144921	0.00245735
												0.149655	0.00249234
												0.154068	0.00249175
												0.157857	0.00245562
												0.160765	0.00238641
												0.162594	0.00228884
												0.163218	0.00216956
												0.162596	0.0020367
												0.196336	0.00171369
												0.195783	0.00161703
												0.194161	0.00151846
												0.19158	0.0014247
												0.188216	0.00134214
												0.184298	0.0012764
												0.180094	0.00123198
												0.175889	0.00121188
												0.171971	0.00121749
												0.168606	0.00124841
												0.166024	0.00130255
												0.1644	0.00137622
												0.163846	0.00146439
												0.164399	0.00156105
												0.166021	0.00165962
												0.168602	0.00175338
												0.171966	0.00183594
												0.175884	0.00190167
												0.180088	0.0019461
												0.184293	0.0019662
												0.188211	0.00196059
												0.191576	0.00192967
												0.194158	0.00187552
												0.195782	0.00180186
												0.196336	0.00171369
												0.195783	0.00161703
												0.237014	0.00126831
												0.236661	0.00121921
												0.235625	0.00117002
												0.233977	0.0011241
												0.231829	0.00108456
												0.229328	0.00105411
												0.226643	0.00103483
												0.223958	0.00102802
												0.221457	0.00103414
												0.219308	0.00105279
												0.21766	0.0010827
												0.216623	0.00112181
												0.21627	0.00116747
												0.216623	0.00121657
												0.217659	0.00126576
												0.219307	0.00131169
												0.221455	0.00135122
												0.223957	0.00138167
												0.226641	0.00140096
												0.229326	0.00140777
												0.231828	0.00140164
												0.233976	0.00138299
												0.235624	0.00135309
												0.236661	0.00131397
												0.237014	0.00126831
												0.236661	0.00121921
												0.27574	0.000926553
												0.275462	0.000893162
												0.274645	0.000860293
												0.273345	0.000830186
												0.271651	0.000804893
												0.269679	0.000786136
												0.267562	0.000775196
												0.265445	0.000772816
												0.263473	0.000779159
												0.261779	0.000793794
												0.260479	0.000815722
												0.259662	0.000843449
												0.259383	0.000875087
												0.259662	0.000908477
												0.260479	0.000941346
												0.261778	0.000971454
												0.263472	0.000996747
												0.265444	0.0010155
												0.267561	0.00102644
												0.269678	0.00102882
												0.271651	0.00102248
												0.273344	0.00100785
												0.274644	0.000985918
												0.275461	0.00095819
												0.27574	0.000926553
												0.275462	0.000893162
												0.305929	0.000703896
												0.3055	0.000656745
												0.304242	0.000610938
												0.302241	0.000569597
												0.299634	0.000535538
												0.296597	0.000511084
												0.293339	0.000497899
												0.29008	0.000496884
												0.287043	0.000508106
												0.284436	0.000530802
												0.282435	0.000563424
												0.281177	0.00060375
												0.280748	0.000649031
												0.281177	0.000696182
												0.282434	0.000741989
												0.284435	0.00078333
												0.287043	0.000817389
												0.290079	0.000841844
												0.293338	0.000855028
												0.296597	0.000856044
												0.299633	0.000844821
												0.302241	0.000822125
												0.304242	0.000789503
												0.3055	0.000749177
												0.305929	0.000703896
												0.3055	0.000656745
												0.310988	0.000601035
												0.310809	0.000581184
												0.310283	0.000562028
												0.309447	0.000544873
												0.308357	0.000530889
												0.307088	0.000521027
												0.305726	0.00051596
												0.304365	0.000516034
												0.303095	0.000521243
												0.302006	0.000531233
												0.301169	0.000545322
												0.300644	0.000562551
												0.300464	0.000581744
												0.300643	0.000601596
												0.301169	0.000620752
												0.302005	0.000637906
												0.303095	0.000651891
												0.304364	0.000661753
												0.305726	0.00066682
												0.307088	0.000666746
												0.308357	0.000661537
												0.309447	0.000651547
												0.310283	0.000637458
												0.310809	0.000620229
												0.310988	0.000601035
												0.310809	0.000581184
												0.315858	0.000542255
												0.315657	0.000521643
												0.315067	0.000501781
												0.314129	0.000484025
												0.312906	0.000469584
												0.311481	0.000459443
												0.309953	0.000454292
												0.308424	0.000454483
												0.307	0.000460002
												0.305777	0.000470474
												0.304838	0.000485184
												0.304248	0.000503131
												0.304047	0.000523091
												0.304248	0.000543704
												0.304838	0.000563565
												0.305776	0.000581321
												0.307	0.000595762
												0.308424	0.000605903
												0.309952	0.000611054
												0.311481	0.000610863
												0.312905	0.000605344
												0.314128	0.000594873
												0.315067	0.000580162
												0.315657	0.000562215
												0.315858	0.000542255
												0.315657	0.000521643
												0.310916	0.000628315
												0.310754	0.000610408
												0.310277	0.000593102
												0.309519	0.000577577
												0.308531	0.00056489
												0.307381	0.000555907
												0.306146	0.000551239
												0.304912	0.000551204
												0.303761	0.000555805
												0.302773	0.000564729
												0.302015	0.000577366
												0.301538	0.000592857
												0.301376	0.000610145
												0.301538	0.000628052
												0.302015	0.000645357
												0.302773	0.000660883
												0.303761	0.000673569
												0.304911	0.000682553
												0.306146	0.000687221
												0.307381	0.000687255
												0.308531	0.000682654
												0.309519	0.000673731
												0.310277	0.000661093
												0.310754	0.000645603
												0.310916	0.000628315
												0.310754	0.000610408
												0.332353	0.000411903
												0.332135	0.000389345
												0.331494	0.000367806
												0.330474	0.000348753
												0.329145	0.000333486
												0.327598	0.000323044
												0.325937	0.00031814
												0.324276	0.000319107
												0.322729	0.000325879
												0.3214	0.000337995
												0.32038	0.00035463
												0.319739	0.000374649
												0.319521	0.000396689
												0.319739	0.000419247
												0.32038	0.000440786
												0.3214	0.000459838
												0.322729	0.000475105
												0.324276	0.000485547
												0.325937	0.000490451
												0.327597	0.000489485
												0.329145	0.000482712
												0.330474	0.000470596
												0.331494	0.000453961
												0.332135	0.000433942
												0.332353	0.000411903
												0.332135	0.000389345
												0.321975	0.000569005
												0.32178	0.000548138
												0.321211	0.00052804
												0.320305	0.000510082
												0.319125	0.000495487
												0.31775	0.000485249
												0.316275	0.000480066
												0.314799	0.000480292
												0.313424	0.000485911
												0.312244	0.00049654
												0.311338	0.000511455
												0.310769	0.00052964
												0.310574	0.000549854
												0.310768	0.000570721
												0.311338	0.000590819
												0.312244	0.000608777
												0.313424	0.000623372
												0.314799	0.00063361
												0.316274	0.000638793
												0.31775	0.000638567
												0.319124	0.000632948
												0.320305	0.000622318
												0.321211	0.000607404
												0.32178	0.000589219
												0.321975	0.000569005
												0.32178	0.000548138
												0.315869	0.00062866
												0.315737	0.000613197
												0.31535	0.000598294
												0.314735	0.000584968
												0.313933	0.000574126
												0.312998	0.000566508
												0.311996	0.000562632
												0.310993	0.000562762
												0.310059	0.000566891
												0.309256	0.000574736
												0.308641	0.000585763
												0.308254	0.00059922
												0.308122	0.00061419
												0.308254	0.000629653
												0.308641	0.000644556
												0.309256	0.000657882
												0.310058	0.000668724
												0.310993	0.000676342
												0.311995	0.000680218
												0.312998	0.000680087
												0.313932	0.000675959
												0.314735	0.000668114
												0.31535	0.000657087
												0.315737	0.00064363
												0.315869	0.00062866
												0.315737	0.000613197
												0.321285	0.000645394
												0.321084	0.000623648
												0.320493	0.000602618
												0.319554	0.000583737
												0.31833	0.000568291
												0.316905	0.000557334
												0.315376	0.000551612
												0.313846	0.000551514
												0.312421	0.000557048
												0.311197	0.000567837
												0.310258	0.000583145
												0.309667	0.000601928
												0.309466	0.000622908
												0.309667	0.000644654
												0.310258	0.000665684
												0.311197	0.000684565
												0.312421	0.000700011
												0.313846	0.000710968
												0.315375	0.000716691
												0.316905	0.000716788
												0.31833	0.000711254
												0.319554	0.000700465
												0.320493	0.000685158
												0.321083	0.000666374
												0.321285	0.000645394
												0.321084	0.000623648
												0.324959	0.00081669
												0.324616	0.00078036
												0.323611	0.000744869
												0.322011	0.000712633
												0.319926	0.000685852
												0.317498	0.000666348
												0.314892	0.000655452
												0.312287	0.000653907
												0.309858	0.000661816
												0.307773	0.000678643
												0.306173	0.000703239
												0.305168	0.000733928
												0.304824	0.00076862
												0.305167	0.000804949
												0.306173	0.000840441
												0.307773	0.000872676
												0.309858	0.000899458
												0.312286	0.000918961
												0.314892	0.000929857
												0.317497	0.000931403
												0.319925	0.000923493
												0.32201	0.000906667
												0.32361	0.000882071
												0.324616	0.000851382
												0.324959	0.00081669
												0.324616	0.00078036
												0.322262	0.00126279
												0.321821	0.00121357
												0.320527	0.00116441
												0.318468	0.00111865
												0.315785	0.00107942
												0.31266	0.00104937
												0.309307	0.00103058
												0.305954	0.0010243
												0.302829	0.00103098
												0.300146	0.00105015
												0.298087	0.00108051
												0.296792	0.00111999
												0.296351	0.00116591
												0.296792	0.00121512
												0.298086	0.00126428
												0.300145	0.00131004
												0.302828	0.00134928
												0.305953	0.00137932
												0.309306	0.00139812
												0.312659	0.00140439
												0.315784	0.00139772
												0.318467	0.00137855
												0.320526	0.00134818
												0.321821	0.0013087
												0.322262	0.00126279
												0.321821	0.00121357
												0.299671	0.00190868
												0.299194	0.00184773
												0.297797	0.00178516
												0.295575	0.00172524
												0.292678	0.00167205
												0.289304	0.00162922
												0.285684	0.00159967
												0.282064	0.0015854
												0.27869	0.0015874
												0.275793	0.00160552
												0.27357	0.00163853
												0.272172	0.00168419
												0.271695	0.00173937
												0.272171	0.00180032
												0.273568	0.00186289
												0.275791	0.00192281
												0.278688	0.001976
												0.282061	0.00201883
												0.285681	0.00204838
												0.289302	0.00206265
												0.292676	0.00206065
												0.295573	0.00204253
												0.297796	0.00200952
												0.299194	0.00196386
												0.299671	0.00190868
												0.299194	0.00184773
												0.292202	0.00222183
												0.291593	0.00214037
												0.289806	0.00205577
												0.286964	0.0019738
												0.28326	0.00190005
												0.278946	0.00183953
												0.274316	0.00179638
												0.269686	0.00177354
												0.265372	0.00177256
												0.261667	0.00179351
												0.258824	0.00183496
												0.257037	0.00189409
												0.256426	0.00196687
												0.257035	0.00204833
												0.258822	0.00213293
												0.261664	0.0022149
												0.265368	0.00228865
												0.269682	0.00234917
												0.274312	0.00239232
												0.278942	0.00241516
												0.283256	0.00241614
												0.286961	0.00239519
												0.289804	0.00235374
												0.291592	0.00229461
												0.292202	0.00222183
												0.291593	0.00214037
												0.25763	0.0031125
												0.256874	0.00299333
												0.254657	0.00286533
												0.25113	0.0027372
												0.246532	0.00261769
												0.241177	0.00251493
												0.235431	0.00243594
												0.229684	0.00238609
												0.224328	0.00236878
												0.219729	0.00238519
												0.2162	0.0024342
												0.21398	0.00251247
												0.213222	0.00261467
												0.213978	0.00273384
												0.216195	0.00286184
												0.219722	0.00298997
												0.22432	0.00310948
												0.229675	0.00321224
												0.235421	0.00329123
												0.241168	0.00334108
												0.246524	0.00335839
												0.251123	0.00334198
												0.254652	0.00329297
												0.256872	0.0032147
												0.25763	0.0031125
												0.256874	0.00299333
												0.200265	0.00394917
												0.199129	0.00371303
												0.195791	0.00345354
												0.190479	0.00318836
												0.183554	0.00293558
												0.175489	0.00271241
												0.166833	0.00253407
												0.158175	0.00241271
												0.150107	0.0023566
												0.143178	0.00236956
												0.137859	0.00245072
												0.134514	0.00259454
												0.133371	0.00279121
												0.134507	0.00302734
												0.137845	0.00328684
												0.143157	0.00355202
												0.150082	0.0038048
												0.158147	0.00402797
												0.166804	0.00420631
												0.175461	0.00432767
												0.183529	0.00438378
												0.190459	0.00437081
												0.195777	0.00428966
												0.199122	0.00414584
												0.200265	0.00394917
												0.199129	0.00371303
												0.211346	0.00498209
												0.209495	0.00456724
												0.204051	0.00410523
												0.195386	0.00362755
												0.18409	0.00316675
												0.170933	0.00275425
												0.156811	0.00241814
												0.142688	0.00218134
												0.129525	0.00205998
												0.11822	0.00206233
												0.109543	0.00218823
												0.104085	0.00242911
												0.102218	0.00276854
												0.104069	0.0031834
												0.109513	0.00364541
												0.118178	0.00412309
												0.129474	0.00458388
												0.142631	0.00499639
												0.156752	0.00533249
												0.170876	0.0055693
												0.184038	0.00569066
												0.195344	0.00568831
												0.204021	0.0055624
												0.209479	0.00532153
												0.211346	0.00498209
												0.209495	0.00456724
												1.53909	0.00884627
												1.49758	0.00457556
												1.37583	0.000123869
												1.18213	-0.00420542
												0.929688	-0.00811727
												0.635707	-0.0113451
												0.320221	-0.0136689
												0.00472806	-0.0149304
												-0.28927	-0.0150436
												-0.541739	-0.0140007
												-0.735473	-0.0118729
												-0.857268	-0.00880506
												-0.898826	-0.00500637
												-0.857314	-0.000735653
												-0.735561	0.00371604
												-0.541864	0.00804532
												-0.289424	0.0119572
												0.00455694	0.015185
												0.320044	0.0175089
												0.635536	0.0187703
												0.929535	0.0188835
												1.182	0.0178406
												1.37574	0.0157128
												1.49753	0.012645
												1.53909	0.00884627
												1.49758	0.00457556
												0.783358	0.0250536
												0.746464	0.0204997
												0.638158	0.0149351
												0.465821	0.00873892
												0.241196	0.00233349
												-0.0204073	-0.0038447
												-0.301162	-0.00937461
												-0.581936	-0.0138794
												-0.843593	-0.017052
												-1.0683	-0.0186764
												-1.24075	-0.0186416
												-1.34919	-0.0169503
												-1.38622	-0.0137175
												-1.34933	-0.00916361
												-1.24102	-0.00359899
												-1.06868	0.00259717
												-0.844058	0.0090026
												-0.582455	0.0151808
												-0.3017	0.0207107
												-0.0209266	0.0252155
												0.240731	0.0283881
												0.465441	0.0300124
												0.63789	0.0299777
												0.746325	0.0282863
												0.783358	0.0250536
												0.746464	0.0204997
