# Supplementary material for: Synchronous motion of the Easter mantle plume and the East Pacific Rise
Source: Nat Commun. 2024 Nov 17;15:9953. doi: 10.1038/s41467-024-54115-2 (PMC11570642; doi:10.1038/s41467-024-54115-2)
Supplement: Supplementary file 4 — Supplementary Data 1 [file 41467_2024_54115_MOESM4_ESM.zip › NCOMMS-23-61651B_Dataset 1/21G19720.one-pager.xls]

## Sheet: Summary Table
	EXP#21G19720 > SO80 74DS-3 > Groundmass > O-CONNOR (20-06) EASTER CHAIN (PACIFIC) > SMT ON 1ST VER 21-OSU-04 (4B28-21) > Incremental Heating > Daniel Heaton
	Information on Analysis and Constants Used in Calculations					Results		40(a)/36(a)	± 2s	40(r)/39(k)	± 2s	Age	± 2s	MSWD	39Ar(k)	K/Ca	± 2s
												(Ma)			(%,n)
	Project = O-CONNOR (20-06)					Age Plateau				1.27534	0.0297652	3.64547	0.0854676	1.12954	88.9822	0.0340792	0.00466437
	Sample = SO80 74DS-3										0.023339		0.0234449	0.324895	15
	Material = Groundmass					Full External Error							0.207798	1.75593	2σ Confidence Limit
	Location = Smt on 1st VER					Analytical Error							0.0849968	1.0628	Error Magnification
	Region = Easter Chain (Pacific)
	Analyst = Daniel Heaton					Total Fusion Age				1.21794	0.0385539	3.48153	0.110435		25	0.0187857	5.13121e-05
	Irradiation = 21-OSU-04 (4B28-21)										0.031655		0.0317203
	Position = X: 0 | Y: 0 | Z/H: 50.79188 mm					Full External Error							0.21194
	FCT-NM Age = 28.201 ± 0.023 Ma					Analytical Error							0.110103
	FCT-NM Reference = Kuiper et al (2008)
	FCT-NM 40Ar/39Ar Ratio = 9.93245 ± 0.01222					Normal Isochron		309.009	10.9458	1.2391	0.0447564	3.54198	0.128109	0.887615	88.9822
	FCT-NM J-value = 0.00156311 ± 0.00000192								0.0354222		0.03612		0.0361686	0.565759	15
	Air Shot 40Ar/36Ar = 303.8830 ± 0.3130					Full External Error							0.224232	1.78446	2σ Confidence Limit
	Air Shot MDF = 0.99561519 ± 0.00035999 (LIN)					Analytical Error							0.127813	1	Error Magnification
	Experiment Type = Incremental Heating
	Extraction Method = Bulk Laser Heating					Inverse Isochron		310.311	10.96	1.23929	0.0443235	3.54251	0.126875	0.841978	88.9822
	Heating = 30 sec								0.0353196		0.0357653		0.0358151	0.615365	15
	Isolation = 3.00 min					Full External Error							0.223552	1.78446	2σ Confidence Limit
	Instrument = ARGUS-VI-G					Analytical Error							0.126576	1	Error Magnification
	Preferred Age = Plateau Age												0.556982		Spreading Factor
	Age Classification = Unknown
	IGSN = Undefined
	Rock Class = Undefined
	Lithology = Undefined
	Lat-Lon = Undefined - Undefined
	Age Equations = Min et al. (2000)
	Negative Intensities = Allowed
	Collector Calibrations = 36Ar
	Decay 40K = 5.463 ± 0.107 E-10 1/a
	Decay 39Ar = 2.940 ± 0.016 E-07 1/h
	Decay 37Ar = 8.230 ± 0.012 E-04 1/h
	Decay 36Cl = 2.257 ± 0.015 E-06 1/a
	Decay 40K(EC,β⁺) = 0.580 ± 0.014 E-10 1/a
	Decay 40K(β⁻) = 4.884 ± 0.099 E-10 1/a
	Atmospheric 40/36(a) = 298.56 ± 0.31
	Atmospheric 38/36(a) = 0.1885 ± 0.0003
	Production 39/37(ca) = 0.0006425 ± 0.0000059
	Production 38/37(ca) = 0.0001800 ± 0.0000173
	Production 36/37(ca) = 0.0002703 ± 0.0000005
	Production 40/39(k) = 0.000607 ± 0.000059
	Production 38/39(k) = 0.012077 ± 0.000011
	Production 36/38(cl) = 262.80 ± 1.71
	Scaling Ratio K/Ca = 0.430
	Abundance Ratio 40K/K = 1.1700 ± 0.0100 E-04
	Atomic Weight K = 39.0983 ± 0.0001 g

## Sheet: Hidden Data
Double Line Plot Age Plateau			Double Line Plot K/Ca Plateau			X-Y Plot Normal Isochron		X-Y Plot Inverse Isochron		Error Ellipses Normal Isochron		Error Ellipses Inverse Isochron														Used Measurements for Blank Corrections
Ar39k%	Line 1	Line 2	Ar39k%	Line 1	Line 2	X-axis	Y-axis	X-axis	Y-axis	X-axis	Y-axis	X-axis	Y-axis													Filename	Included	36Ar	1σ	37Ar	1σ	38Ar	1σ	39Ar	1σ	40Ar	1σ	Date		Filename	Included	40Ar/39Ar	1σ	J-value	1σ	Date	X	Y	H
0	-1.07331	15.2	0	0.0339783	0.0549653	7.66228	323.291	0.0237009	0.00309319			0.028705	0.00310038
0.212822	-1.07331	15.2	0.212822	0.0339783	0.0549653	11.862	318.46	0.0372479	0.00314011			0.0285346	0.00302764
0.212822	7.83474	1.75322	0.212822	0.0462805	0.0405396	17.4006	312.318	0.0557142	0.00320186			0.0280348	0.00295936
0.97627	7.83474	1.75322	0.97627	0.0462805	0.0405396	27.3022	344.532	0.0792443	0.00290249			0.0272396	0.00290021
0.97627	-0.642438	5.16433	0.97627	0.0425684	0.0489997	36.0478	349.782	0.103058	0.00285892			0.0262033	0.00285421
1.72047	-0.642438	5.16433	1.72047	0.0425684	0.0489997	58.9846	396.427	0.14879	0.00252253			0.0249964	0.0028245
1.72047	6.18902	3.4341	1.72047	0.0456389	0.0428743	119.649	480.894	0.248806	0.00207946			0.0237013	0.00281309
3.35329	6.18902	3.4341	3.35329	0.0456389	0.0428743	136.002	487.531	0.27896	0.00205115			0.0224061	0.00282078
3.35329	1.92627	6.19618	3.35329	0.0423094	0.0468725	197.606	569.461	0.347004	0.00175605			0.0211992	0.00284703
4.35327	1.92627	6.19618	4.35327	0.0423094	0.0468725	312.71	707.783	0.441816	0.00141286			0.0201627	0.00289005
4.35327	6.00334	3.47922	4.35327	0.0472855	0.0443778	416.599	834.631	0.499142	0.00119813			0.0193674	0.00294692
6.01156	6.00334	3.47922	6.01156	0.0472855	0.0443778	442.495	864.809	0.511668	0.00115632			0.0188674	0.00301376
6.01156	3.50627	5.20395	6.01156	0.0437214	0.0455771	461.261	872.475	0.528681	0.00114617			0.0186968	0.00308601
8.47621	3.50627	5.20395	8.47621	0.0437214	0.0455771	403.425	812.376	0.496598	0.00123096			0.0188672	0.00315875
8.47621	4.83086	3.11182	8.47621	0.0443187	0.0424804	340.174	735.403	0.462568	0.0013598			0.019367	0.00322702
10.9523	4.83086	3.11182	10.9523	0.0443187	0.0424804	250.094	605.944	0.412734	0.00165032			0.0201622	0.00328617
10.9523	3.39106	4.44569	10.9523	0.0401483	0.0412612	177.667	506.112	0.351043	0.00197585			0.0211985	0.00333217
15.0216	3.39106	4.44569	15.0216	0.0401483	0.0412612	118.707	446.436	0.265899	0.00223996			0.0224053	0.00336189
15.0216	4.1425	3.33856	15.0216	0.037701	0.0368912	92.4826	372.222	0.248461	0.00268657			0.0237005	0.00337329
20.2909	4.1425	3.33856	20.2909	0.037701	0.0368912	68.6928	339.087	0.202582	0.0029491			0.0249957	0.00336561
20.2909	3.4696	3.88664	20.2909	0.031236	0.0316725	44.5386	309.52	0.143895	0.0032308			0.0262026	0.00333936
31.0263	3.4696	3.88664	31.0263	0.031236	0.0316725	32.92	279.415	0.117818	0.00357891			0.0272391	0.00329633
31.0263	3.80784	3.50782	31.0263	0.0270353	0.0267158	30.8394	291.794	0.105689	0.00342707			0.0280344	0.00323946
46.9958	3.80784	3.50782	46.9958	0.0270353	0.0267158	28.0803	241.215	0.116412	0.00414569			0.0285344	0.00317263
46.9958	3.3542	3.75904	46.9958	0.0250696	0.0254161	45.4055	140.205	0.323851	0.00713243			0.028705	0.00310038
58.2535	3.3542	3.75904	58.2535	0.0250696	0.0254161							0.0285346	0.00302764
58.2535	3.86481	3.41637	58.2535	0.0264503	0.026076
68.0916	3.86481	3.41637	68.0916	0.0264503	0.026076							0.0394563	0.00314496
68.0916	3.41322	3.92815	68.0916	0.0272146	0.0276367							0.0393812	0.00311072
76.7724	3.41322	3.92815	76.7724	0.0272146	0.0276367							0.0391606	0.00307849
76.7724	4.00165	3.02503	76.7724	0.0273339	0.0266797							0.0388097	0.00305045
81.2384	4.00165	3.02503	81.2384	0.0273339	0.0266797							0.0383523	0.00302852
81.2384	3.02792	3.6511	81.2384	0.0242376	0.0246528							0.0378197	0.0030142
88.3637	3.02792	3.6511	88.3637	0.0242376	0.0246528							0.0372481	0.00300846
88.3637	4.50037	2.62139	88.3637	0.0222065	0.0212849							0.0366765	0.00301169
90.7027	4.50037	2.62139	90.7027	0.0222065	0.0212849							0.0361439	0.00302367
90.7027	1.68127	2.87386	90.7027	0.00909653	0.00932816							0.0356864	0.00304359
94.7649	1.68127	2.87386	94.7649	0.00909653	0.00932816							0.0353354	0.00307008
94.7649	2.57193	0.802657	94.7649	0.00521529	0.00502254							0.0351147	0.00310135
97.3924	2.57193	0.802657	97.3924	0.00521529	0.00502254							0.0350394	0.00313526
97.3924	-0.84235	2.25033	97.3924	0.00282675	0.00301819							0.0351146	0.00316949
98.9072	-0.84235	2.25033	98.9072	0.00282675	0.00301819							0.0353351	0.00320173
98.9072	2.90761	-5.2	98.9072	0.00183522	0.00151256							0.035686	0.00322977
99.3791	2.90761	-5.2	99.3791	0.00183522	0.00151256							0.0361434	0.00325169
99.3791	-5.2	6.43138	99.3791	0.00130051	0.00176983							0.036676	0.00326601
99.6762	-5.2	6.43138	99.6762	0.00130051	0.00176983							0.0372476	0.00327175
99.6762	4.49402	-5.2	99.6762	0.0016221	0.00101507							0.0378192	0.00326852
99.8799	4.49402	-5.2	99.8799	0.0016221	0.00101507							0.0383518	0.00325654
99.8799	-5.2	7.29196	99.8799	0.000768555	0.00173277							0.0388093	0.00323663
100	-5.2	7.29196	100	0.000768555	0.00173277							0.0391603	0.00321013
												0.039381	0.00317887
												0.0394563	0.00314496
												0.0393812	0.00311072
												0.0593539	0.00321242
												0.05923	0.0031633
												0.0588665	0.00311681
												0.0582882	0.00307611
												0.0575345	0.00304399
												0.0566567	0.00302262
												0.0557147	0.00301347
												0.0547727	0.00301715
												0.0538948	0.00303343
												0.0531409	0.00306118
												0.0525624	0.00309852
												0.0521986	0.0031429
												0.0520745	0.0031913
												0.0521984	0.00324042
												0.0525618	0.00328691
												0.0531401	0.00332761
												0.0538939	0.00335974
												0.0547716	0.0033811
												0.0557136	0.00339026
												0.0566557	0.00338657
												0.0575336	0.0033703
												0.0582875	0.00334254
												0.058866	0.00330521
												0.0592297	0.00326082
												0.0593539	0.00321242
												0.05923	0.0031633
												0.0815561	0.0029117
												0.0814775	0.00287877
												0.0812466	0.00284746
												0.0808794	0.00281989
												0.0804006	0.00279795
												0.0798431	0.00278314
												0.0792448	0.00277646
												0.0786464	0.00277837
												0.0780888	0.00278874
												0.0776099	0.00280685
												0.0772424	0.00283149
												0.0770114	0.00286096
												0.0769325	0.00289327
												0.0770111	0.0029262
												0.0772419	0.00295751
												0.0776092	0.00298508
												0.0780879	0.00300702
												0.0786455	0.00302183
												0.0792438	0.00302851
												0.0798421	0.0030266
												0.0803998	0.00301624
												0.0808786	0.00299812
												0.0812461	0.00297348
												0.0814772	0.00294401
												0.0815561	0.0029117
												0.0814775	0.00287877
												0.108206	0.00288232
												0.10803	0.00281589
												0.107516	0.00275239
												0.106699	0.00269615
												0.105633	0.00265101
												0.104391	0.00262003
												0.103059	0.00260534
												0.101726	0.00260792
												0.100485	0.00262761
												0.0994185	0.00266306
												0.0986001	0.00271187
												0.0980856	0.00277069
												0.0979099	0.00283552
												0.098085	0.00290195
												0.098599	0.00296545
												0.0994168	0.00302169
												0.100483	0.00306683
												0.101724	0.00309781
												0.103057	0.00311251
												0.104389	0.00310992
												0.105631	0.00309023
												0.106697	0.00305478
												0.107515	0.00300598
												0.10803	0.00294715
												0.108206	0.00288232
												0.10803	0.00281589
												0.15372	0.00254624
												0.153553	0.00248996
												0.15306	0.00243591
												0.152277	0.00238775
												0.151256	0.00234878
												0.150067	0.00232165
												0.148792	0.00230821
												0.147516	0.00230937
												0.146326	0.00232506
												0.145305	0.00235421
												0.144522	0.00239483
												0.144029	0.00244415
												0.143861	0.00249882
												0.144028	0.00255509
												0.144521	0.00260915
												0.145304	0.00265731
												0.146325	0.00269628
												0.147514	0.00272341
												0.148789	0.00273685
												0.150065	0.00273569
												0.151255	0.00271999
												0.152276	0.00269085
												0.153059	0.00265023
												0.153552	0.00260091
												0.15372	0.00254624
												0.153553	0.00248996
												0.255388	0.00211023
												0.255164	0.00204725
												0.254507	0.00198647
												0.253461	0.00193203
												0.252098	0.00188763
												0.250511	0.0018563
												0.248807	0.00184018
												0.247104	0.00184037
												0.245516	0.00185685
												0.244153	0.00188851
												0.243106	0.00193317
												0.242449	0.00198781
												0.242224	0.00204869
												0.242448	0.00211167
												0.243105	0.00217245
												0.244151	0.00222689
												0.245514	0.00227129
												0.247101	0.00230262
												0.248805	0.00231874
												0.250509	0.00231855
												0.252096	0.00230207
												0.25346	0.00227041
												0.254506	0.00222575
												0.255164	0.00217111
												0.255388	0.00211023
												0.255164	0.00204725
												0.287035	0.00208642
												0.28676	0.0020149
												0.285953	0.00194586
												0.28467	0.00188399
												0.282998	0.00183352
												0.281051	0.00179787
												0.278961	0.00177949
												0.276872	0.00177962
												0.274924	0.00179825
												0.273252	0.00183412
												0.271968	0.00188478
												0.271161	0.00194678
												0.270886	0.00201589
												0.271161	0.0020874
												0.271967	0.00215645
												0.27325	0.00221831
												0.274922	0.00226879
												0.276869	0.00230443
												0.278959	0.00232282
												0.281049	0.00232269
												0.282996	0.00230405
												0.284669	0.00226819
												0.285952	0.00221753
												0.286759	0.00215553
												0.287035	0.00208642
												0.28676	0.0020149
												0.354112	0.00178051
												0.35387	0.00172612
												0.35316	0.00167378
												0.35203	0.00162704
												0.350559	0.0015891
												0.348844	0.00156253
												0.347005	0.00154915
												0.345165	0.00154987
												0.343451	0.00156464
												0.341979	0.00159245
												0.34085	0.00163141
												0.340139	0.00167887
												0.339897	0.00173159
												0.340139	0.00178597
												0.340849	0.00183831
												0.341978	0.00188505
												0.34345	0.00192299
												0.345164	0.00194956
												0.347004	0.00196294
												0.348843	0.00196222
												0.350557	0.00194745
												0.352029	0.00191964
												0.353159	0.00188068
												0.353869	0.00183322
												0.354112	0.00178051
												0.35387	0.00172612
												0.450151	0.00143352
												0.449867	0.00138097
												0.449034	0.0013306
												0.44771	0.00128584
												0.445984	0.00124973
												0.443974	0.00122474
												0.441816	0.00121257
												0.439659	0.00121405
												0.437649	0.00122907
												0.435922	0.00125663
												0.434598	0.00129483
												0.433765	0.00134107
												0.433481	0.00139221
												0.433765	0.00144475
												0.434597	0.00149512
												0.435922	0.00153989
												0.437648	0.001576
												0.439658	0.00160099
												0.441815	0.00161316
												0.443973	0.00161168
												0.445983	0.00159665
												0.447709	0.0015691
												0.449034	0.0015309
												0.449867	0.00148465
												0.450151	0.00143352
												0.449867	0.00138097
												0.504279	0.0012081
												0.504104	0.00117729
												0.503591	0.00114789
												0.502774	0.00112192
												0.501711	0.00110114
												0.500471	0.00108697
												0.499142	0.00108038
												0.497812	0.00108181
												0.496573	0.00109117
												0.495509	0.00110782
												0.494693	0.00113062
												0.494179	0.00115803
												0.494004	0.00118816
												0.494179	0.00121898
												0.494692	0.00124838
												0.495509	0.00127435
												0.496573	0.00129513
												0.497812	0.0013093
												0.499141	0.00131589
												0.500471	0.00131446
												0.50171	0.0013051
												0.502774	0.00128845
												0.503591	0.00126565
												0.504104	0.00123824
												0.504279	0.0012081
												0.504104	0.00117729
												0.515288	0.00116294
												0.515164	0.00114013
												0.514803	0.00111843
												0.514228	0.00109931
												0.513478	0.00108408
												0.512605	0.00107377
												0.511668	0.00106909
												0.510731	0.00107035
												0.509858	0.00107747
												0.509108	0.00108997
												0.508533	0.00110698
												0.508172	0.00112736
												0.508048	0.00114971
												0.508171	0.00117252
												0.508533	0.00119422
												0.509108	0.00121333
												0.509858	0.00122857
												0.510731	0.00123887
												0.511668	0.00124356
												0.512605	0.0012423
												0.513478	0.00123518
												0.514227	0.00122268
												0.514803	0.00120567
												0.515164	0.00118529
												0.515288	0.00116294
												0.515164	0.00114013
												0.534147	0.00115572
												0.533961	0.00112402
												0.533415	0.00109382
												0.532546	0.00106718
												0.531414	0.00104594
												0.530096	0.00103152
												0.528681	0.00102491
												0.527266	0.00102657
												0.525948	0.00103638
												0.524816	0.00105367
												0.523947	0.00107726
												0.523401	0.00110555
												0.523214	0.00113661
												0.523401	0.00116831
												0.523947	0.00119851
												0.524815	0.00122515
												0.525947	0.0012464
												0.527266	0.00126081
												0.528681	0.00126742
												0.530095	0.00126576
												0.531414	0.00125595
												0.532546	0.00123866
												0.533415	0.00121507
												0.533961	0.00118678
												0.534147	0.00115572
												0.533961	0.00112402
												0.502169	0.00124219
												0.50198	0.00120924
												0.501423	0.00117778
												0.500538	0.00114994
												0.499384	0.00112762
												0.498041	0.00111235
												0.496599	0.00110515
												0.495157	0.00110653
												0.493813	0.00111639
												0.492659	0.00113406
												0.491774	0.00115833
												0.491217	0.00118755
												0.491028	0.00121973
												0.491217	0.00125267
												0.491774	0.00128413
												0.492659	0.00131197
												0.493813	0.00133429
												0.495156	0.00134957
												0.496598	0.00135676
												0.49804	0.00135538
												0.499384	0.00134552
												0.500537	0.00132786
												0.501423	0.00130359
												0.501979	0.00127437
												0.502169	0.00124219
												0.50198	0.00120924
												0.468128	0.00137258
												0.467939	0.00133727
												0.467383	0.00130349
												0.4665	0.00127355
												0.465348	0.00124949
												0.464008	0.00123294
												0.462569	0.00122504
												0.46113	0.00122632
												0.459789	0.0012367
												0.458637	0.00125547
												0.457754	0.00128135
												0.457198	0.00131257
												0.457009	0.00134701
												0.457198	0.00138233
												0.457753	0.0014161
												0.458637	0.00144605
												0.459788	0.00147011
												0.461129	0.00148666
												0.462568	0.00149456
												0.464007	0.00149328
												0.465348	0.0014829
												0.466499	0.00146413
												0.467383	0.00143825
												0.467938	0.00140703
												0.468128	0.00137258
												0.467939	0.00133727
												0.421499	0.00167669
												0.4212	0.00161679
												0.420325	0.00155918
												0.418932	0.00150778
												0.417117	0.00146609
												0.415003	0.00143696
												0.412735	0.00142236
												0.410466	0.0014233
												0.408352	0.00143972
												0.406537	0.00147048
												0.405144	0.0015135
												0.404268	0.00156584
												0.403969	0.00162395
												0.404268	0.00168384
												0.405143	0.00174146
												0.406536	0.00179286
												0.408351	0.00183455
												0.410465	0.00186368
												0.412733	0.00187827
												0.415002	0.00187733
												0.417116	0.00186092
												0.418931	0.00183016
												0.420324	0.00178714
												0.4212	0.00173479
												0.421499	0.00167669
												0.4212	0.00161679
												0.355232	0.00199216
												0.355089	0.00195952
												0.354671	0.00192799
												0.354005	0.00189972
												0.353138	0.00187664
												0.352127	0.00186032
												0.351043	0.00185188
												0.349959	0.00185188
												0.348949	0.00186033
												0.348081	0.00187665
												0.347415	0.00189973
												0.346997	0.001928
												0.346854	0.00195953
												0.346996	0.00199218
												0.347415	0.00202371
												0.34808	0.00205197
												0.348948	0.00207505
												0.349958	0.00209137
												0.351042	0.00209982
												0.352127	0.00209982
												0.353137	0.00209137
												0.354005	0.00207504
												0.35467	0.00205196
												0.355089	0.00202369
												0.355232	0.00199216
												0.355089	0.00195952
												0.273845	0.00227676
												0.273575	0.00220187
												0.272781	0.00212958
												0.271519	0.00206481
												0.269873	0.00201198
												0.267957	0.00197468
												0.265901	0.00195547
												0.263844	0.00195564
												0.261928	0.00197518
												0.260282	0.00201278
												0.259019	0.00206585
												0.258225	0.00213079
												0.257954	0.00220317
												0.258224	0.00227805
												0.259018	0.00235034
												0.26028	0.00241511
												0.261925	0.00246794
												0.263842	0.00250524
												0.265898	0.00252445
												0.267955	0.00252428
												0.269871	0.00250474
												0.271517	0.00246715
												0.27278	0.00241407
												0.273574	0.00234913
												0.273845	0.00227676
												0.273575	0.00220187
												0.252636	0.00271075
												0.252494	0.00266594
												0.252077	0.00262254
												0.251414	0.00258351
												0.250549	0.00255149
												0.249543	0.00252869
												0.248462	0.00251664
												0.247381	0.00251617
												0.246374	0.00252732
												0.245509	0.00254932
												0.244846	0.00258067
												0.244428	0.00261924
												0.244286	0.00266239
												0.244428	0.0027072
												0.244845	0.0027506
												0.245508	0.00278963
												0.246372	0.00282165
												0.247379	0.00284445
												0.24846	0.0028565
												0.249541	0.00285697
												0.250548	0.00284582
												0.251413	0.00282382
												0.252076	0.00279247
												0.252494	0.0027539
												0.252636	0.00271075
												0.252494	0.00266594
												0.207369	0.0029779
												0.207207	0.0029235
												0.206729	0.00287085
												0.205968	0.00282353
												0.204977	0.00278477
												0.203822	0.00275721
												0.202583	0.00274272
												0.201344	0.0027423
												0.200189	0.00275597
												0.199197	0.0027828
												0.198436	0.00282097
												0.197957	0.00286786
												0.197794	0.0029203
												0.197957	0.00297469
												0.198435	0.00302734
												0.199195	0.00307466
												0.200187	0.00311342
												0.201341	0.00314099
												0.20258	0.00315547
												0.20382	0.00315589
												0.204974	0.00314222
												0.205966	0.00311539
												0.206727	0.00307722
												0.207206	0.00303033
												0.207369	0.0029779
												0.207207	0.0029235
												0.149293	0.00326189
												0.149109	0.00319404
												0.14857	0.0031287
												0.147713	0.00307032
												0.146595	0.00302287
												0.145294	0.00298959
												0.143897	0.00297275
												0.1425	0.0029735
												0.141198	0.00299178
												0.14008	0.00302635
												0.139222	0.00307486
												0.138682	0.00313399
												0.138498	0.00319972
												0.138682	0.00326757
												0.139221	0.00333291
												0.140078	0.00339129
												0.141195	0.00343874
												0.142497	0.00347202
												0.143894	0.00348886
												0.145291	0.00348811
												0.146593	0.00346983
												0.147711	0.00343526
												0.148569	0.00338675
												0.149108	0.00332762
												0.149293	0.00326189
												0.149109	0.00319404
												0.130548	0.00365906
												0.130115	0.0034939
												0.128844	0.00333454
												0.126822	0.00319183
												0.124186	0.00307551
												0.121116	0.00299348
												0.117822	0.00295136
												0.114527	0.002952
												0.111456	0.00299536
												0.108819	0.00307849
												0.106795	0.00319572
												0.105522	0.00333907
												0.105087	0.00349876
												0.10552	0.00366391
												0.106791	0.00382327
												0.108813	0.00396598
												0.111449	0.00408231
												0.114519	0.00416433
												0.117814	0.00420646
												0.121109	0.00420582
												0.124179	0.00416246
												0.126817	0.00407933
												0.128841	0.00396209
												0.130113	0.00381875
												0.130548	0.00365906
												0.130115	0.0034939
												0.123475	0.00352888
												0.12287	0.00330063
												0.121095	0.00308099
												0.118269	0.00288493
												0.114586	0.00272583
												0.110297	0.00261451
												0.105694	0.00255856
												0.10109	0.0025618
												0.0968002	0.00262401
												0.0931158	0.00274095
												0.0902882	0.00290464
												0.0885102	0.00310394
												0.0879029	0.00332526
												0.0885076	0.00355351
												0.0902832	0.00377315
												0.0931088	0.00396921
												0.0967916	0.00412831
												0.101081	0.00423963
												0.105684	0.00429558
												0.110287	0.00429234
												0.114578	0.00423013
												0.118262	0.00411319
												0.12109	0.0039495
												0.122868	0.0037502
												0.123475	0.00352888
												0.12287	0.00330063
												0.146197	0.00434893
												0.145185	0.00397827
												0.142211	0.00361902
												0.13748	0.00329566
												0.131313	0.00303022
												0.12413	0.00284081
												0.116422	0.00274032
												0.108713	0.0027356
												0.101528	0.00282698
												0.0953579	0.00300823
												0.0906226	0.00326699
												0.0876447	0.00358563
												0.0866273	0.00394244
												0.0876398	0.0043131
												0.090613	0.00467236
												0.0953443	0.00499572
												0.101511	0.00526115
												0.108694	0.00545056
												0.116403	0.00555105
												0.124112	0.00555577
												0.131296	0.00546439
												0.137466	0.00528314
												0.142202	0.00502438
												0.14518	0.00470574
												0.146197	0.00434893
												0.145185	0.00397827
												0.535636	0.0101795
												0.528443	0.00839451
												0.507309	0.00652347
												0.473671	0.00469393
												0.429824	0.00303058
												0.378755	0.00164675
												0.323945	0.000636767
												0.269128	6.94506e-05
												0.21804	-1.65353e-05
												0.174163	0.000384669
												0.140487	0.00124572
												0.119307	0.00250794
												0.112067	0.00408532
												0.119259	0.00587034
												0.140394	0.00774138
												0.174031	0.00957092
												0.217878	0.0112343
												0.268947	0.0126181
												0.323758	0.0136281
												0.378575	0.0141954
												0.429662	0.0142814
												0.473539	0.0138802
												0.507215	0.0130191
												0.528395	0.0117569
												0.535636	0.0101795
												0.528443	0.00839451
