# Supplementary material for: Synchronous motion of the Easter mantle plume and the East Pacific Rise
Source: Nat Commun. 2024 Nov 17;15:9953. doi: 10.1038/s41467-024-54115-2 (PMC11570642; doi:10.1038/s41467-024-54115-2)
Supplement: Supplementary file 4 — Supplementary Data 1 [file 41467_2024_54115_MOESM4_ESM.zip › NCOMMS-23-61651B_Dataset 1/21G19759.one-pager.xls]

## Sheet: Summary Table
	EXP#21G19759 > SO80 57DS-1 > Groundmass > O-CONNOR (20-06) EASTER MICROPLATE > WEST OUTER PSEUDOFAULT 21-OSU-04 (4B30-21) > Incremental Heating > Daniel Heaton
	Information on Analysis and Constants Used in Calculations					Results		40(a)/36(a)	± 2s	40(r)/39(k)	± 2s	Age	± 2s	MSWD	39Ar(k)	K/Ca	± 2s
												(Ma)			(%,n)
	Project = O-CONNOR (20-06)					Age Plateau				0.769449	0.109639	2.18445	0.311121	0.394324	35.0564	0.120889	0.0275742
	Sample = SO80 57DS-1										0.14249		0.142426	0.958983	12
	Material = Groundmass					Full External Error							0.331184	1.8528	2σ Confidence Limit
	Location = West Outer Pseudofault					Analytical Error							0.311075	1	Error Magnification
	Region = Easter Microplate
	Analyst = Daniel Heaton					Total Fusion Age				0.350054	0.0777419	0.994117	0.220732		31	0.0109879	4.57474e-05
	Irradiation = 21-OSU-04 (4B30-21)										0.222085		0.222039
	Position = X: 0 | Y: 0 | Z/H: 53.91779 mm					Full External Error							0.226699
	FCT-NM Age = 28.201 ± 0.023 Ma					Analytical Error							0.220719
	FCT-NM Reference = Kuiper et al (2008)
	FCT-NM 40Ar/39Ar Ratio = 10.00448 ± 0.01221					Normal Isochron		301.693	3.26794	0.756472	0.21378	2.14762	0.606587	0.770715	35.0564
	FCT-NM J-value = 0.00155185 ± 0.00000189								0.010832		0.282601		0.282446	0.657418	12
	Air Shot 40Ar/36Ar = 303.9360 ± 0.3131					Full External Error							0.616769	1.89443	2σ Confidence Limit
	Air Shot MDF = 0.99557230 ± 0.00035992 (LIN)					Analytical Error							0.606564	1	Error Magnification
	Experiment Type = Incremental Heating
	Extraction Method = Bulk Laser Heating					Inverse Isochron		301.728	3.26776	0.756733	0.198183	2.14837	0.562337	0.769961	35.0564
	Heating = 30 sec								0.0108302		0.261893		0.261751	0.658152	12
	Isolation = 3.00 min					Full External Error							0.573312	1.89443	2σ Confidence Limit
	Instrument = ARGUS-VI-G					Analytical Error							0.562312	1	Error Magnification
	Preferred Age = Plateau Age												0.0582989		Spreading Factor
	Age Classification = Unknown
	IGSN = Undefined
	Rock Class = Undefined
	Lithology = Undefined
	Lat-Lon = Undefined - Undefined
	Age Equations = Min et al. (2000)
	Negative Intensities = Allowed
	Collector Calibrations = 36Ar
	Decay 40K = 5.463 ± 0.107 E-10 1/a
	Decay 39Ar = 2.940 ± 0.016 E-07 1/h
	Decay 37Ar = 8.230 ± 0.012 E-04 1/h
	Decay 36Cl = 2.257 ± 0.015 E-06 1/a
	Decay 40K(EC,β⁺) = 0.580 ± 0.014 E-10 1/a
	Decay 40K(β⁻) = 4.884 ± 0.099 E-10 1/a
	Atmospheric 40/36(a) = 301.73 ± 1.63
	Atmospheric 38/36(a) = 0.1885 ± 0.0003
	Production 39/37(ca) = 0.0006425 ± 0.0000059
	Production 38/37(ca) = 0.0001800 ± 0.0000173
	Production 36/37(ca) = 0.0002703 ± 0.0000005
	Production 40/39(k) = 0.000607 ± 0.000059
	Production 38/39(k) = 0.012077 ± 0.000011
	Production 36/38(cl) = 262.80 ± 1.71
	Scaling Ratio K/Ca = 0.430
	Abundance Ratio 40K/K = 1.1700 ± 0.0100 E-04
	Atomic Weight K = 39.0983 ± 0.0001 g
	Excess 40/36 = 301.73 ± 0.54 (%SD). Rerun

## Sheet: Hidden Data
Double Line Plot Age Plateau			Double Line Plot K/Ca Plateau			X-Y Plot Normal Isochron		X-Y Plot Inverse Isochron		Error Ellipses Normal Isochron		Error Ellipses Inverse Isochron														Used Measurements for Blank Corrections
Ar39k%	Line 1	Line 2	Ar39k%	Line 1	Line 2	X-axis	Y-axis	X-axis	Y-axis	X-axis	Y-axis	X-axis	Y-axis													Filename	Included	36Ar	1σ	37Ar	1σ	38Ar	1σ	39Ar	1σ	40Ar	1σ	Date		Filename	Included	40Ar/39Ar	1σ	J-value	1σ	Date	X	Y	H
0	0.880641	4.46155	0	0.186979	0.206837	7.0993	308.41	0.023019	0.00324243			0.0235758	0.00324277
3.00238	0.880641	4.46155	3.00238	0.186979	0.206837	9.0623	310.024	0.0292309	0.00322555			0.0235568	0.00323422
3.00238	4.29109	0.905119	3.00238	0.201216	0.177132	11.1861	307.839	0.0363374	0.00324845			0.0235012	0.00322623
5.29487	4.29109	0.905119	5.29487	0.201216	0.177132	14.4813	316.128	0.0458084	0.00316327			0.0234127	0.00321935
5.29487	0.504727	2.59664	5.29487	0.13853	0.14409	16.0281	312.278	0.0513262	0.00320227			0.0232974	0.00321403
11.5233	0.504727	2.59664	11.5233	0.13853	0.14409	18.6241	316.884	0.0587726	0.00315573			0.0231631	0.00321065
11.5233	4.36475	1.2796	11.5233	0.182503	0.155757	20.6168	320.116	0.0644043	0.00312387			0.023019	0.00320944
13.1818	4.36475	1.2796	13.1818	0.182503	0.155757	22.9979	321.109	0.0716201	0.0031142			0.0228749	0.00321048
13.1818	0.596634	3.14043	13.1818	0.139115	0.155296	23.9699	320.193	0.0748607	0.00312311			0.0227406	0.00321369
15.3789	0.596634	3.14043	15.3789	0.139115	0.155296	25.3643	317.749	0.0798249	0.00314714			0.0226253	0.00321886
15.3789	3.35059	1.26928	15.3789	0.123028	0.114689	28.1007	322.144	0.0872302	0.0031042			0.0225368	0.00322564
18.3875	3.35059	1.26928	18.3875	0.123028	0.114689	32.4851	324.658	0.100059	0.00308016			0.0224812	0.00323357
18.3875	1.57579	3.48726	18.3875	0.103754	0.111129	34.3633	313.61	0.109573	0.00318867			0.0224622	0.00324209
21.2988	1.57579	3.48726	21.2988	0.103754	0.111129	32.1505	318.071	0.10108	0.00314395			0.0224812	0.00325064
21.2988	3.18944	1.59486	21.2988	0.0863328	0.0822655	35.3836	311.573	0.113565	0.00320952			0.0225368	0.00325863
25.121	3.18944	1.59486	25.121	0.0863328	0.0822655	36.3286	312.717	0.116171	0.00319778			0.0226253	0.00326552
25.121	1.08506	3.28848	25.121	0.08573	0.0927391	42.7567	333.875	0.128062	0.00299513			0.0227406	0.00327083
27.4879	1.08506	3.28848	27.4879	0.08573	0.0927391	39.3543	323.802	0.121538	0.00308831			0.0228749	0.00327421
27.4879	3.32981	0.256568	27.4879	0.0936939	0.0834123	38.7341	318.725	0.121528	0.0031375			0.023019	0.00327542
29.0648	3.32981	0.256568	29.0648	0.0936939	0.0834123	42.0741	316.457	0.132954	0.00315999			0.0231631	0.00327439
29.0648	1.16575	2.95926	29.0648	0.0622171	0.0662782	41.9611	313.502	0.133846	0.00318977			0.0232974	0.00327117
31.7038	1.16575	2.95926	31.7038	0.0622171	0.0662782	45.1027	317.111	0.14223	0.00315347			0.0234127	0.003266
31.7038	2.7851	1.22265	31.7038	0.0555653	0.0530524	18.3062	301.182	0.0607813	0.00332025			0.0235012	0.00325922
35.0564	2.7851	1.22265	35.0564	0.0555653	0.0530524	14.7831	299.623	0.0493391	0.00333753			0.0235568	0.0032513
35.0564	0.0443922	1.91923	35.0564	0.0513473	0.0550488	9.00659	303.811	0.0296454	0.00329152			0.0235758	0.00324277
37.3311	0.0443922	1.91923	37.3311	0.0513473	0.0550488	7.47476	299.642	0.0249457	0.00333732			0.0235568	0.00323422
37.3311	2.49113	0.395334	37.3311	0.0511636	0.0473499	7.1534	296.216	0.0241493	0.00337591
39.3313	2.49113	0.395334	39.3313	0.0511636	0.0473499	9.8517	298.859	0.0329643	0.00334606			0.0301288	0.00322625
39.3313	-0.191971	1.77203	39.3313	0.0393391	0.042022	9.5011	303.392	0.0313163	0.00329607			0.0300982	0.00321432
41.6275	-0.191971	1.77203	41.6275	0.0393391	0.042022	11.3935	300.802	0.0378771	0.00332445			0.0300085	0.00320315
41.6275	1.80339	-0.085633	41.6275	0.0353214	0.0330065	9.63157	299.664	0.0321413	0.00333707			0.0298658	0.00319351
43.8184	1.80339	-0.085633	43.8184	0.0353214	0.0330065							0.0296799	0.00318605
43.8184	1.43965	2.82915	43.8184	0.0264133	0.0277594							0.0294633	0.00318128
46.8749	1.43965	2.82915	46.8749	0.0264133	0.0277594							0.029231	0.00317953
46.8749	2.34446	0.8405	46.8749	0.0220679	0.0211965							0.0289986	0.00318092
50.5465	2.34446	0.8405	50.5465	0.0220679	0.0211965							0.028782	0.00318535
50.5465	0.632232	1.85965	50.5465	0.0161994	0.0167534							0.0285961	0.00319252
54.8882	0.632232	1.85965	54.8882	0.0161994	0.0167534							0.0284534	0.00320194
54.8882	1.81351	0.174538	54.8882	0.014915	0.0142086							0.0283637	0.00321297
57.8434	1.81351	0.174538	57.8434	0.014915	0.0142086							0.0283331	0.00322485
57.8434	0.0997323	1.49376	57.8434	0.0111571	0.0115835							0.0283636	0.00323679
61.6896	0.0997323	1.49376	61.6896	0.0111571	0.0115835							0.0284533	0.00324796
61.6896	1.44252	0.494432	61.6896	0.00861185	0.00841659							0.028596	0.0032576
68.4824	1.44252	0.494432	68.4824	0.00861185	0.00841659							0.028782	0.00326506
68.4824	-0.90511	0.735013	68.4824	0.00730462	0.0075036							0.0289985	0.00326982
74.2701	-0.90511	0.735013	74.2701	0.00730462	0.0075036							0.0292309	0.00327157
74.2701	0.506656	-1.31662	74.2701	0.00695941	0.00678719							0.0294633	0.00327019
80.3258	0.506656	-1.31662	80.3258	0.00695941	0.00678719							0.0296798	0.00326576
80.3258	-0.702983	2.01552	80.3258	0.00578687	0.00596595							0.0298658	0.00325859
85.317	-0.702983	2.01552	85.317	0.00578687	0.00596595							0.0300085	0.00324917
85.317	0.719357	-2.30694	85.317	0.00470389	0.00459044							0.0300982	0.00323814
91.4442	0.719357	-2.30694	91.4442	0.00470389	0.00459044							0.0301288	0.00322625
91.4442	-3.88587	-0.495858	91.4442	0.00356485	0.00368734							0.0300982	0.00321432
95.8283	-3.88587	-0.495858	95.8283	0.00356485	0.00368734
95.8283	0.999176	-2.65511	95.8283	0.00295299	0.00276991							0.0367611	0.00324886
98.0464	0.999176	-2.65511	98.0464	0.00295299	0.00276991							0.0367467	0.00324182
98.0464	-2.29575	3.28943	98.0464	0.00221538	0.00255617							0.0367044	0.00323523
99.0266	-2.29575	3.28943	99.0266	0.00221538	0.00255617							0.036637	0.00322954
99.0266	3.59249	-4.05539	99.0266	0.00231645	0.00183959							0.0365493	0.00322514
99.6243	3.59249	-4.05539	99.6243	0.00231645	0.00183959							0.0364471	0.00322233
99.6243	-5.2	5.15891	99.6243	0.00195663	0.00281418							0.0363374	0.0032213
100	-5.2	5.15891	100	0.00195663	0.00281418							0.0362277	0.00322212
												0.0361255	0.00322473
												0.0360378	0.00322896
												0.0359704	0.00323452
												0.0359281	0.00324103
												0.0359137	0.00324804
												0.0359281	0.00325508
												0.0359704	0.00326167
												0.0360377	0.00326736
												0.0361255	0.00327176
												0.0362277	0.00327458
												0.0363374	0.00327561
												0.036447	0.00327479
												0.0365492	0.00327218
												0.036637	0.00326794
												0.0367043	0.00326239
												0.0367467	0.00325588
												0.0367611	0.00324886
												0.0367467	0.00324182
												0.0477406	0.0031655
												0.0476748	0.00314609
												0.0474818	0.00312786
												0.0471747	0.00311204
												0.0467746	0.00309971
												0.0463086	0.00309172
												0.0458085	0.0030886
												0.0453084	0.00309056
												0.0448424	0.00309749
												0.0444422	0.0031089
												0.0441352	0.00312401
												0.0439421	0.0031418
												0.0438762	0.00316105
												0.0439421	0.00318045
												0.0441351	0.00319869
												0.0444421	0.00321451
												0.0448423	0.00322684
												0.0453083	0.00323483
												0.0458083	0.00323795
												0.0463084	0.00323598
												0.0467744	0.00322906
												0.0471746	0.00321765
												0.0474817	0.00320254
												0.0476747	0.00318475
												0.0477406	0.0031655
												0.0476748	0.00314609
												0.0529555	0.00320449
												0.0529	0.00318689
												0.0527373	0.00317034
												0.0524784	0.00315597
												0.052141	0.00314475
												0.051748	0.00313745
												0.0513263	0.00313457
												0.0509046	0.0031363
												0.0505117	0.00314253
												0.0501742	0.00315283
												0.0499153	0.0031665
												0.0497525	0.00318261
												0.049697	0.00320005
												0.0497525	0.00321765
												0.0499152	0.0032342
												0.0501741	0.00324858
												0.0505115	0.00325979
												0.0509045	0.00326709
												0.0513261	0.00326997
												0.0517478	0.00326824
												0.0521408	0.00326201
												0.0524782	0.00325171
												0.0527372	0.00323804
												0.0529	0.00322194
												0.0529555	0.00320449
												0.0529	0.00318689
												0.0601102	0.00315785
												0.0600647	0.00314159
												0.0599311	0.0031263
												0.0597185	0.00311301
												0.0594415	0.00310263
												0.0591189	0.00309587
												0.0587727	0.00309319
												0.0584265	0.00309478
												0.0581039	0.00310051
												0.0578268	0.00311001
												0.0576142	0.00312263
												0.0574806	0.0031375
												0.0574349	0.00315361
												0.0574805	0.00316987
												0.0576141	0.00318516
												0.0578267	0.00319845
												0.0581037	0.00320883
												0.0584263	0.00321558
												0.0587725	0.00321826
												0.0591187	0.00321668
												0.0594413	0.00321094
												0.0597184	0.00320144
												0.059931	0.00318883
												0.0600646	0.00317396
												0.0601102	0.00315785
												0.0600647	0.00314159
												0.0659067	0.00312657
												0.0658555	0.00311015
												0.0657054	0.00309466
												0.0654667	0.00308116
												0.0651556	0.00307057
												0.0647932	0.00306361
												0.0644044	0.00306076
												0.0640155	0.00306221
												0.0636532	0.00306787
												0.063342	0.00307734
												0.0631032	0.00308998
												0.0629531	0.00310493
												0.0629019	0.00312117
												0.062953	0.00313759
												0.0631031	0.00315308
												0.0633418	0.00316658
												0.063653	0.00317717
												0.0640153	0.00318413
												0.0644042	0.00318698
												0.064793	0.00318552
												0.0651554	0.00317987
												0.0654665	0.0031704
												0.0657053	0.00315776
												0.0658554	0.00314281
												0.0659067	0.00312657
												0.0658555	0.00311015
												0.0729659	0.00311651
												0.0729201	0.00310161
												0.0727857	0.00308756
												0.0725718	0.00307533
												0.0722931	0.00306574
												0.0719685	0.00305946
												0.0716202	0.00305691
												0.0712718	0.00305827
												0.0709472	0.00306344
												0.0706685	0.00307206
												0.0704546	0.00308356
												0.0703201	0.00309715
												0.0702742	0.00311189
												0.07032	0.0031268
												0.0704545	0.00314085
												0.0706683	0.00315308
												0.070947	0.00316266
												0.0712716	0.00316894
												0.07162	0.00317149
												0.0719683	0.00317014
												0.0722929	0.00316497
												0.0725717	0.00315635
												0.0727856	0.00314485
												0.07292	0.00313126
												0.0729659	0.00311651
												0.0729201	0.00310161
												0.0771099	0.00312712
												0.0770333	0.00310377
												0.0768087	0.00308173
												0.0764513	0.00306251
												0.0759855	0.00304742
												0.075443	0.0030375
												0.0748609	0.0030334
												0.0742787	0.00303542
												0.0737363	0.00304341
												0.0732704	0.00305684
												0.0729129	0.00307478
												0.0726882	0.00309602
												0.0726115	0.0031191
												0.0726881	0.00314246
												0.0729128	0.0031645
												0.0732702	0.00318372
												0.073736	0.0031988
												0.0742784	0.00320873
												0.0748606	0.00321283
												0.0754427	0.00321081
												0.0759852	0.00320281
												0.076451	0.00318939
												0.0768085	0.00317144
												0.0770332	0.00315021
												0.0771099	0.00312712
												0.0770333	0.00310377
												0.083445	0.00315411
												0.0833217	0.00311805
												0.0829601	0.00308398
												0.0823849	0.00305421
												0.0816352	0.00303077
												0.0807621	0.00301526
												0.0798251	0.00300874
												0.0788881	0.00301165
												0.078015	0.0030238
												0.0772652	0.00304435
												0.0766898	0.0030719
												0.0763281	0.00310458
												0.0762047	0.00314016
												0.076328	0.00317622
												0.0766896	0.0032103
												0.0772648	0.00324007
												0.0780145	0.0032635
												0.0788876	0.00327901
												0.0798246	0.00328553
												0.0807616	0.00328262
												0.0816347	0.00327048
												0.0823845	0.00324993
												0.0829599	0.00322237
												0.0833216	0.00318969
												0.083445	0.00315411
												0.0833217	0.00311805
												0.0896015	0.00310895
												0.0895207	0.00308696
												0.0892839	0.00306614
												0.0889071	0.00304791
												0.088416	0.00303353
												0.0878441	0.00302395
												0.0872304	0.00301985
												0.0866167	0.00302149
												0.0860448	0.00302877
												0.0855537	0.00304119
												0.0851768	0.00305791
												0.0849399	0.00307778
												0.084859	0.00309945
												0.0849398	0.00312144
												0.0851766	0.00314226
												0.0855534	0.00316048
												0.0860445	0.00317487
												0.0866164	0.00318444
												0.0872301	0.00318855
												0.0878438	0.0031869
												0.0884157	0.00317962
												0.0889068	0.0031672
												0.0892837	0.00315049
												0.0895206	0.00313062
												0.0896015	0.00310895
												0.0895207	0.00308696
												0.102117	0.00308544
												0.102047	0.00306341
												0.101841	0.00304252
												0.101515	0.0030242
												0.101088	0.00300969
												0.100592	0.00299998
												0.10006	0.00299574
												0.099527	0.00299725
												0.0990307	0.00300441
												0.0986045	0.00301673
												0.0982774	0.00303338
												0.0980718	0.00305321
												0.0980016	0.00307488
												0.0980717	0.00309691
												0.0982772	0.0031178
												0.0986042	0.00313612
												0.0990303	0.00315063
												0.0995266	0.00316034
												0.100059	0.00316458
												0.100592	0.00316307
												0.101088	0.00315591
												0.101514	0.00314359
												0.101841	0.00312695
												0.102047	0.00310711
												0.102117	0.00308544
												0.102047	0.00306341
												0.113055	0.0031975
												0.112936	0.00316766
												0.112589	0.00313925
												0.112035	0.00311421
												0.111314	0.00309424
												0.110475	0.00308071
												0.109574	0.00307454
												0.108673	0.00307614
												0.107833	0.00308542
												0.107112	0.00310173
												0.106558	0.00312396
												0.106211	0.00315061
												0.106092	0.00317985
												0.10621	0.00320969
												0.106558	0.0032381
												0.107111	0.00326314
												0.107832	0.00328311
												0.108672	0.00329664
												0.109573	0.00330281
												0.110474	0.0033012
												0.111314	0.00329193
												0.112035	0.00327562
												0.112588	0.00325338
												0.112936	0.00322674
												0.113055	0.0031975
												0.112936	0.00316766
												0.104709	0.00315273
												0.104585	0.0031219
												0.104223	0.00309256
												0.103646	0.00306673
												0.102894	0.00304616
												0.102019	0.00303226
												0.10108	0.00302597
												0.100141	0.00302771
												0.0992655	0.00303738
												0.0985138	0.00305431
												0.0979371	0.00307736
												0.0975745	0.00310493
												0.0974507	0.00313517
												0.0975743	0.00316601
												0.0979368	0.00319534
												0.0985134	0.00322118
												0.099265	0.00324174
												0.10014	0.00325565
												0.101079	0.00326194
												0.102019	0.00326019
												0.102894	0.00325052
												0.103646	0.00323359
												0.104222	0.00321055
												0.104585	0.00318297
												0.104709	0.00315273
												0.104585	0.0031219
												0.117173	0.00321994
												0.11705	0.00318731
												0.11669	0.00315619
												0.116117	0.0031287
												0.115369	0.00310673
												0.114499	0.00309176
												0.113565	0.00308481
												0.112631	0.00308636
												0.111761	0.00309631
												0.111013	0.00311397
												0.11044	0.00313815
												0.110079	0.00316718
												0.109956	0.00319911
												0.110079	0.00323174
												0.110439	0.00326286
												0.111013	0.00329034
												0.11176	0.00331232
												0.11263	0.00332729
												0.113564	0.00333424
												0.114498	0.00333268
												0.115369	0.00332274
												0.116116	0.00330507
												0.11669	0.0032809
												0.11705	0.00325186
												0.117173	0.00321994
												0.11705	0.00318731
												0.120051	0.00320895
												0.119919	0.00317688
												0.119531	0.00314625
												0.118915	0.00311912
												0.118111	0.00309735
												0.117176	0.00308243
												0.116171	0.00307537
												0.115167	0.00307666
												0.114231	0.00308619
												0.113428	0.00310333
												0.112811	0.00312691
												0.112423	0.00315532
												0.112291	0.00318662
												0.112423	0.00321868
												0.11281	0.00324932
												0.113427	0.00327645
												0.114231	0.00329821
												0.115166	0.00331313
												0.116171	0.00332019
												0.117175	0.00331891
												0.118111	0.00330938
												0.118914	0.00329223
												0.119531	0.00326866
												0.119919	0.00324025
												0.120051	0.00320895
												0.119919	0.00317688
												0.131254	0.00300326
												0.131145	0.00297776
												0.130826	0.00295345
												0.130319	0.00293197
												0.129658	0.00291481
												0.128888	0.00290311
												0.128062	0.00289769
												0.127236	0.00289891
												0.126466	0.00290668
												0.125805	0.00292048
												0.125298	0.00293938
												0.124979	0.00296207
												0.12487	0.00298701
												0.124979	0.00301251
												0.125298	0.00303682
												0.125805	0.00305829
												0.126466	0.00307546
												0.127236	0.00308715
												0.128062	0.00309258
												0.128888	0.00309136
												0.129658	0.00308358
												0.130319	0.00306978
												0.130826	0.00305089
												0.131145	0.0030282
												0.131254	0.00300326
												0.131145	0.00297776
												0.123995	0.00309539
												0.123911	0.00306908
												0.123666	0.00304409
												0.123276	0.0030221
												0.122767	0.00300463
												0.122174	0.00299287
												0.121539	0.0029876
												0.120903	0.0029892
												0.12031	0.00299756
												0.119801	0.0030121
												0.119411	0.00303183
												0.119165	0.00305541
												0.119081	0.00308123
												0.119165	0.00310754
												0.119411	0.00313253
												0.119801	0.00315452
												0.12031	0.00317199
												0.120902	0.00318375
												0.121538	0.00318902
												0.122174	0.00318742
												0.122766	0.00317906
												0.123275	0.00316453
												0.123666	0.00314479
												0.123911	0.00312121
												0.123995	0.00309539
												0.123911	0.00306908
												0.123569	0.00314335
												0.123499	0.00312251
												0.123296	0.0031027
												0.122971	0.00308526
												0.122549	0.00307138
												0.122057	0.00306201
												0.121529	0.00305778
												0.121	0.00305898
												0.120508	0.00306553
												0.120086	0.00307699
												0.119761	0.00309258
												0.119557	0.00311122
												0.119488	0.00313166
												0.119557	0.00315249
												0.119761	0.0031723
												0.120085	0.00318974
												0.120508	0.00320362
												0.121	0.003213
												0.121528	0.00321723
												0.122056	0.00321603
												0.122548	0.00320947
												0.122971	0.00319801
												0.123295	0.00318243
												0.123499	0.00316378
												0.123569	0.00314335
												0.123499	0.00312251
												0.136282	0.00316965
												0.136169	0.0031378
												0.135836	0.00310747
												0.135307	0.00308071
												0.134618	0.00305936
												0.133815	0.00304487
												0.132954	0.00303822
												0.132092	0.00303986
												0.13129	0.0030497
												0.1306	0.00306705
												0.130071	0.00309074
												0.129739	0.00311914
												0.129625	0.00315033
												0.129739	0.00318217
												0.130071	0.00321251
												0.1306	0.00323926
												0.131289	0.00326062
												0.132092	0.00327511
												0.132953	0.00328176
												0.133815	0.00328011
												0.134617	0.00327028
												0.135307	0.00325293
												0.135836	0.00322924
												0.136168	0.00320084
												0.136282	0.00316965
												0.136169	0.0031378
												0.136418	0.00319758
												0.13633	0.00317071
												0.136073	0.00314514
												0.135665	0.00312261
												0.135132	0.00310465
												0.134512	0.0030925
												0.133847	0.00308698
												0.133181	0.00308846
												0.132561	0.00309685
												0.132029	0.00311157
												0.13162	0.00313162
												0.131363	0.00315563
												0.131275	0.00318197
												0.131363	0.00320884
												0.13162	0.00323441
												0.132028	0.00325694
												0.132561	0.0032749
												0.133181	0.00328705
												0.133846	0.00329257
												0.134512	0.00329109
												0.135132	0.0032827
												0.135664	0.00326798
												0.136073	0.00324793
												0.13633	0.00322392
												0.136418	0.00319758
												0.13633	0.00317071
												0.143813	0.00315866
												0.143759	0.0031402
												0.143601	0.00312266
												0.143349	0.00310721
												0.143021	0.00309491
												0.14264	0.00308661
												0.14223	0.00308286
												0.14182	0.00308392
												0.141439	0.00308973
												0.141111	0.00309987
												0.140859	0.00311367
												0.140701	0.00313018
												0.140647	0.00314828
												0.140701	0.00316674
												0.140859	0.00318428
												0.141111	0.00319973
												0.141438	0.00321203
												0.14182	0.00322033
												0.14223	0.00322408
												0.142639	0.00322302
												0.143021	0.00321721
												0.143349	0.00320707
												0.1436	0.00319327
												0.143759	0.00317675
												0.143813	0.00315866
												0.143759	0.0031402
												0.0615483	0.00332148
												0.0615221	0.00330959
												0.0614455	0.00329843
												0.0613237	0.00328876
												0.0611649	0.00328123
												0.0609799	0.00327636
												0.0607814	0.00327449
												0.0605829	0.00327573
												0.0603979	0.00328001
												0.0602391	0.00328703
												0.0601172	0.00329631
												0.0600405	0.00330722
												0.0600144	0.00331903
												0.0600405	0.00333091
												0.0601171	0.00334207
												0.060239	0.00335175
												0.0603978	0.00335927
												0.0605828	0.00336414
												0.0607813	0.00336602
												0.0609798	0.00336477
												0.0611647	0.0033605
												0.0613236	0.00335348
												0.0614455	0.0033442
												0.0615221	0.00333328
												0.0615483	0.00332148
												0.0615221	0.00330959
												0.0499098	0.00333832
												0.0498904	0.00332842
												0.0498334	0.00331915
												0.0497427	0.00331113
												0.0496245	0.00330491
												0.0494869	0.00330091
												0.0493392	0.00329941
												0.0491915	0.00330051
												0.0490538	0.00330413
												0.0489356	0.00331002
												0.0488449	0.00331779
												0.0487879	0.00332691
												0.0487685	0.00333675
												0.0487879	0.00334664
												0.0488449	0.00335591
												0.0489356	0.00336393
												0.0490538	0.00337015
												0.0491914	0.00337415
												0.0493391	0.00337565
												0.0494868	0.00337456
												0.0496244	0.00337094
												0.0497426	0.00336504
												0.0498333	0.00335727
												0.0498904	0.00334816
												0.0499098	0.00333832
												0.0498904	0.00332842
												0.0300727	0.00329187
												0.0300581	0.00328389
												0.0300155	0.00327643
												0.0299476	0.00327
												0.0298591	0.00326504
												0.029756	0.00326188
												0.0296454	0.00326073
												0.0295348	0.00326169
												0.0294317	0.00326468
												0.0293432	0.0032695
												0.0292753	0.00327582
												0.0292326	0.00328321
												0.029218	0.00329116
												0.0292326	0.00329914
												0.0292752	0.0033066
												0.0293432	0.00331304
												0.0294317	0.003318
												0.0295347	0.00332116
												0.0296453	0.0033223
												0.0297559	0.00332135
												0.029859	0.00331836
												0.0299475	0.00331354
												0.0300154	0.00330722
												0.0300581	0.00329983
												0.0300727	0.00329187
												0.0300581	0.00328389
												0.0252238	0.00333755
												0.0252143	0.003331
												0.0251866	0.00332489
												0.0251424	0.00331962
												0.0250848	0.00331555
												0.0250177	0.00331297
												0.0249457	0.00331205
												0.0248737	0.00331285
												0.0248066	0.00331532
												0.024749	0.00331928
												0.0247048	0.00332448
												0.024677	0.00333055
												0.0246675	0.00333708
												0.024677	0.00334363
												0.0247048	0.00334975
												0.024749	0.00335502
												0.0248066	0.00335909
												0.0248737	0.00336167
												0.0249457	0.00336259
												0.0250176	0.00336179
												0.0250847	0.00335932
												0.0251423	0.00335535
												0.0251865	0.00335016
												0.0252143	0.00334409
												0.0252238	0.00333755
												0.0252143	0.003331
												0.0245396	0.0033762
												0.0245263	0.00336823
												0.0244873	0.00336079
												0.0244253	0.00335437
												0.0243444	0.00334943
												0.0242503	0.00334629
												0.0241493	0.00334516
												0.0240483	0.00334614
												0.0239541	0.00334914
												0.0238733	0.00335397
												0.0238113	0.00336029
												0.0237723	0.00336767
												0.0237589	0.00337562
												0.0237722	0.00338359
												0.0238112	0.00339104
												0.0238733	0.00339745
												0.0239541	0.0034024
												0.0240482	0.00340554
												0.0241492	0.00340666
												0.0242503	0.00340569
												0.0243444	0.00340269
												0.0244252	0.00339786
												0.0244873	0.00339154
												0.0245263	0.00338415
												0.0245396	0.0033762
												0.0245263	0.00336823
												0.0340101	0.00334702
												0.0339744	0.0033314
												0.03387	0.00331677
												0.0337038	0.00330415
												0.0334872	0.00329438
												0.033235	0.00328813
												0.0329644	0.00328583
												0.0326937	0.00328763
												0.0324415	0.00329342
												0.0322249	0.00330279
												0.0320587	0.00331511
												0.0319543	0.00332954
												0.0319186	0.0033451
												0.0319542	0.00336072
												0.0320587	0.00337534
												0.0322249	0.00338797
												0.0324414	0.00339774
												0.0326936	0.00340399
												0.0329643	0.00340629
												0.0332349	0.00340448
												0.0334872	0.0033987
												0.0337037	0.00338933
												0.0338699	0.003377
												0.0339744	0.00336257
												0.0340101	0.00334702
												0.0339744	0.0033314
												0.0335558	0.00329799
												0.0334795	0.00327318
												0.0332558	0.00324993
												0.0328999	0.00322983
												0.0324361	0.00321424
												0.031896	0.00320422
												0.0313163	0.00320047
												0.0307367	0.00320323
												0.0301965	0.00321232
												0.0297327	0.00322711
												0.0293768	0.0032466
												0.029153	0.00326947
												0.0290767	0.00329414
												0.029153	0.00331895
												0.0293767	0.0033422
												0.0297326	0.0033623
												0.0301964	0.00337789
												0.0307365	0.00338791
												0.0313162	0.00339166
												0.0318958	0.0033889
												0.032436	0.00337982
												0.0328998	0.00336502
												0.0332557	0.00334553
												0.0334795	0.00332267
												0.0335558	0.00329799
												0.0334795	0.00327318
												0.0422448	0.00332915
												0.0420961	0.00328627
												0.0416598	0.00324599
												0.0409657	0.00321105
												0.0400611	0.00318385
												0.0390077	0.00316622
												0.0378773	0.00315938
												0.0367468	0.00316379
												0.0356934	0.00317914
												0.0347888	0.0032044
												0.0340946	0.00323784
												0.0336583	0.00327718
												0.0335094	0.00331975
												0.0336582	0.00336263
												0.0340945	0.00340291
												0.0347885	0.00343784
												0.0356931	0.00346505
												0.0367465	0.00348267
												0.0378769	0.00348952
												0.0390074	0.00348511
												0.0400608	0.00346975
												0.0409654	0.0034445
												0.0416596	0.00341106
												0.042096	0.00337171
												0.0422448	0.00332915
												0.0420961	0.00328627
												0.0379406	0.00334244
												0.037743	0.00328707
												0.0371637	0.00323512
												0.0362421	0.00319011
												0.0350411	0.00315511
												0.0336424	0.00313252
												0.0321415	0.00312386
												0.0306405	0.00312974
												0.0292418	0.00314974
												0.0280407	0.00318251
												0.027119	0.00322582
												0.0265396	0.00327671
												0.0263419	0.00333171
												0.0265395	0.00338707
												0.0271188	0.00343903
												0.0280404	0.00348404
												0.0292414	0.00351904
												0.0306401	0.00354163
												0.0321411	0.00355028
												0.033642	0.00354441
												0.0350408	0.0035244
												0.0362419	0.00349163
												0.0371635	0.00344833
												0.0377429	0.00339744
												0.0379406	0.00334244
												0.037743	0.00328707
