# Supplementary material for: Synchronous motion of the Easter mantle plume and the East Pacific Rise
Source: Nat Commun. 2024 Nov 17;15:9953. doi: 10.1038/s41467-024-54115-2 (PMC11570642; doi:10.1038/s41467-024-54115-2)
Supplement: Supplementary file 4 — Supplementary Data 1 [file 41467_2024_54115_MOESM4_ESM.zip › NCOMMS-23-61651B_Dataset 1/21G19826.one-pager.xls]

## Sheet: Summary Table
	EXP#21G19826 > SO80 61DS-5 > Groundmass > O-CONNOR (20-06) EASTER CHAIN (PACIFIC) > SMT NEAREST TO WEST RIFT 21-OSU-04 (4B31-21) > Incremental Heating > Daniel Heaton
	Information on Analysis and Constants Used in Calculations					Results		40(a)/36(a)	± 2s	40(r)/39(k)	± 2s	Age	± 2s	MSWD	39Ar(k)	K/Ca	± 2s
												(Ma)			(%,n)
	Project = O-CONNOR (20-06)					Age Plateau				0.524666	0.0876582	1.48172	0.247483	1.61858	23.3117	0.0546874	0.0123034
	Sample = SO80 61DS-5										0.167074		0.167024	0.10353	10
	Material = Groundmass					Full External Error							0.259187	1.94281	2σ Confidence Limit
	Location = Smt nearest to West Rift					Analytical Error							0.247457	1.27223	Error Magnification
	Region = Easter Chain (Pacific)
	Analyst = Daniel Heaton					Total Fusion Age				0.178828	0.0341573	0.505167	0.0964843		30	0.0151243	4.10986e-05
	Irradiation = 21-OSU-04 (4B31-21)										0.191006		0.190995
	Position = X: 0 | Y: 0 | Z/H: 56.15626 mm					Full External Error							0.0999935
	FCT-NM Age = 28.201 ± 0.023 Ma					Analytical Error							0.0964765
	FCT-NM Reference = Kuiper et al (2008)
	FCT-NM 40Ar/39Ar Ratio = 10.05904 ± 0.01217					Normal Isochron		302.174	25.5079	0.449543	0.465664	1.26964	1.31471	1.79067	23.3117
	FCT-NM J-value = 0.00154344 ± 0.00000187								0.0844145		1.03586		1.0355	0.0736686	10
	Air Shot 40Ar/36Ar = 304.2260 ± 0.4229					Full External Error							1.31637	2	2σ Confidence Limit
	Air Shot MDF = 0.99533790 ± 0.00042647 (LIN)					Analytical Error							1.31471	1.33816	Error Magnification
	Experiment Type = Incremental Heating
	Extraction Method = Bulk Laser Heating					Inverse Isochron		300.324	25.6256	0.493636	0.265312	1.39412	0.749013	1.82084	23.3117
	Heating = 30 sec								0.0853265		0.537466		0.537267	0.0681388	10
	Isolation = 3.00 min					Full External Error							0.75251	2	2σ Confidence Limit
	Instrument = ARGUS-VI-G					Analytical Error							0.749006	1.34938	Error Magnification
	Preferred Age = Plateau Age												0.0557507		Spreading Factor
	Age Classification = Unknown
	IGSN = Undefined
	Rock Class = Undefined
	Lithology = Undefined
	Lat-Lon = Undefined - Undefined
	Age Equations = Min et al. (2000)
	Negative Intensities = Allowed
	Collector Calibrations = 36Ar
	Decay 40K = 5.463 ± 0.107 E-10 1/a
	Decay 39Ar = 2.940 ± 0.016 E-07 1/h
	Decay 37Ar = 8.230 ± 0.012 E-04 1/h
	Decay 36Cl = 2.257 ± 0.015 E-06 1/a
	Decay 40K(EC,β⁺) = 0.580 ± 0.014 E-10 1/a
	Decay 40K(β⁻) = 4.884 ± 0.099 E-10 1/a
	Atmospheric 40/36(a) = 298.56 ± 0.31
	Atmospheric 38/36(a) = 0.1885 ± 0.0003
	Production 39/37(ca) = 0.0006425 ± 0.0000059
	Production 38/37(ca) = 0.0001800 ± 0.0000173
	Production 36/37(ca) = 0.0002703 ± 0.0000005
	Production 40/39(k) = 0.000607 ± 0.000059
	Production 38/39(k) = 0.012077 ± 0.000011
	Production 36/38(cl) = 262.80 ± 1.71
	Scaling Ratio K/Ca = 0.430
	Abundance Ratio 40K/K = 1.1700 ± 0.0100 E-04
	Atomic Weight K = 39.0983 ± 0.0001 g
	Rerun

## Sheet: Hidden Data
Double Line Plot Age Plateau			Double Line Plot K/Ca Plateau			X-Y Plot Normal Isochron		X-Y Plot Inverse Isochron		Error Ellipses Normal Isochron		Error Ellipses Inverse Isochron														Used Measurements for Blank Corrections
Ar39k%	Line 1	Line 2	Ar39k%	Line 1	Line 2	X-axis	Y-axis	X-axis	Y-axis	X-axis	Y-axis	X-axis	Y-axis													Filename	Included	36Ar	1σ	37Ar	1σ	38Ar	1σ	39Ar	1σ	40Ar	1σ	Date		Filename	Included	40Ar/39Ar	1σ	J-value	1σ	Date	X	Y	H
0	-0.859104	0.632363	0	0.166095	0.17733	16.6229	297.893	0.0558015	0.00335691			0.0566363	0.00335784
2.88173	-0.859104	0.632363	2.88173	0.166095	0.17733	21.8528	309.534	0.0705991	0.00323066			0.0566078	0.00334517
2.88173	1.90257	0.933861	2.88173	0.129053	0.12515	25.6452	306.695	0.0836177	0.00326057			0.0565244	0.0033333
8.23877	1.90257	0.933861	8.23877	0.129053	0.12515	36.142	306.614	0.117874	0.00326143			0.0563918	0.00332304
8.23877	0.365433	1.42662	8.23877	0.121153	0.126658	42.271	321.196	0.131605	0.00311337			0.0562189	0.00331509
11.3976	0.365433	1.42662	11.3976	0.121153	0.126658	52.5284	340.06	0.154468	0.00294066			0.0560176	0.00330999
11.3976	1.19151	0.0675005	11.3976	0.108798	0.103726	53.2806	325.459	0.163709	0.00307259			0.0558015	0.00330808
14.2064	1.19151	0.0675005	14.2064	0.108798	0.103726	51.118	319.933	0.159777	0.00312565			0.0555855	0.00330951
14.2064	1.06214	1.9624	14.2064	0.0744511	0.0768844	61.1931	341.352	0.179267	0.00292953			0.0553841	0.00331416
18.0494	1.06214	1.9624	18.0494	0.0744511	0.0768844	72.1274	351.06	0.205456	0.00284851			0.0552112	0.00332173
18.0494	3.19714	1.26435	18.0494	0.0965525	0.0885619	66.7949	328.731	0.20319	0.003042			0.0550786	0.00333169
19.4893	3.19714	1.26435	19.4893	0.0965525	0.0885619	76.504	344.307	0.222197	0.00290438			0.0549951	0.00334338
19.4893	0.977056	1.87449	19.4893	0.0606231	0.0624596	68.2807	318.539	0.214356	0.00313933			0.0549667	0.00335598
23.1422	0.977056	1.87449	23.1422	0.0606231	0.0624596	83.3396	340.796	0.244544	0.0029343			0.0549951	0.00336865
23.1422	1.67719	0.684636	23.1422	0.0595481	0.0574065	78.5256	318.642	0.246438	0.00313831			0.0550785	0.00338052
25.9366	1.67719	0.684636	25.9366	0.0595481	0.0574065	82.1274	313.896	0.261639	0.00318576			0.0552112	0.00339078
25.9366	1.23629	2.71292	25.9366	0.0608875	0.0642312	97.3208	323.259	0.301061	0.00309349			0.055384	0.00339873
27.8852	1.23629	2.71292	27.8852	0.0608875	0.0642312	100.582	319.71	0.314605	0.00312783			0.0555854	0.00340383
27.8852	2.66973	1.44089	27.8852	0.0463204	0.0444921	107.322	329.774	0.32544	0.00303238			0.0558014	0.00340574
30.2938	2.66973	1.44089	30.2938	0.0463204	0.0444921	104.907	323.105	0.324685	0.00309497			0.0560175	0.00340431
30.2938	0.30825	2.24316	30.2938	0.0452382	0.0483392	93.6275	316.652	0.295679	0.00315804			0.0562188	0.00339966
31.7354	0.30825	2.24316	31.7354	0.0452382	0.0483392	88.2707	308.301	0.286313	0.00324358			0.0563917	0.00339209
31.7354	2.52507	0.852215	31.7354	0.0416563	0.0391329	52.414	301.374	0.173917	0.00331814			0.0565244	0.00338213
33.2756	2.52507	0.852215	33.2756	0.0416563	0.0391329	33.8573	302.014	0.112105	0.00331111			0.0566078	0.00337044
33.2756	0.234704	1.41826	33.2756	0.0321989	0.0334562	26.5485	292.235	0.0908463	0.00342191			0.0566363	0.00335784
35.8072	0.234704	1.41826	35.8072	0.0321989	0.0334562	25.2312	289.428	0.0871761	0.00345509			0.0566078	0.00334517
35.8072	2.23121	0.631334	35.8072	0.0314703	0.0298373	21.9007	290.576	0.0753701	0.00344144
37.5181	2.23121	0.631334	37.5181	0.0314703	0.0298373	21.1847	284.863	0.074368	0.00351046			0.071213	0.00323138
37.5181	0.185366	1.25944	37.5181	0.0240839	0.0249246	16.6115	283.481	0.0585983	0.00352757			0.0711921	0.00322101
40.1729	0.185366	1.25944	40.1729	0.0240839	0.0249246	13.2416	273.844	0.0483544	0.00365171			0.0711308	0.0032113
40.1729	1.13183	-0.0768103	40.1729	0.0229777	0.0220613							0.0710332	0.00320291
42.3889	1.13183	-0.0768103	42.3889	0.0229777	0.0220613							0.0709061	0.00319641
42.3889	0.132714	1.30106	42.3889	0.0187792	0.0194893							0.0707581	0.00319224
44.7709	0.132714	1.30106	44.7709	0.0187792	0.0194893							0.0705992	0.00319069
44.7709	0.998872	0.189116	44.7709	0.0163401	0.0159471							0.0704403	0.00319187
48.5067	0.998872	0.189116	48.5067	0.0163401	0.0159471							0.0702922	0.00319569
48.5067	0.483979	1.15906	48.5067	0.0131089	0.0133831							0.0701651	0.00320189
53.2135	0.483979	1.15906	53.2135	0.0131089	0.0133831							0.0700675	0.00321006
53.2135	1.0841	0.237703	53.2135	0.0124598	0.0121673							0.0700062	0.00321963
57.1531	1.0841	0.237703	57.1531	0.0124598	0.0121673							0.0699852	0.00322995
57.1531	0.226079	0.865638	57.1531	0.0105877	0.0107765							0.0700061	0.00324032
63.3915	0.226079	0.865638	63.3915	0.0105877	0.0107765							0.0700674	0.00325003
63.3915	0.635604	-0.0120769	63.3915	0.0107859	0.0105916							0.070165	0.00325842
69.306	0.635604	-0.0120769	69.306	0.0107859	0.0105916							0.0702921	0.00326492
69.306	-0.142005	0.445314	69.306	0.0116088	0.0117925							0.0704402	0.00326909
76.3768	-0.142005	0.445314	76.3768	0.0116088	0.0117925							0.0705991	0.00327064
76.3768	0.659942	-0.0835908	76.3768	0.0106215	0.0104582							0.070758	0.00326946
83.4519	0.659942	-0.0835908	83.4519	0.0106215	0.0104582							0.070906	0.00326564
83.4519	-1.10105	-0.245444	83.4519	0.00888615	0.00904694							0.0710332	0.00325944
88.835	-1.10105	-0.245444	88.835	0.00888615	0.00904694							0.0711307	0.00325127
88.835	-0.581037	-1.46458	88.835	0.00674716	0.0066234							0.0711921	0.0032417
94.345	-0.581037	-1.46458	94.345	0.00674716	0.0066234							0.071213	0.00323138
94.345	-1.67444	-0.386041	94.345	0.00585632	0.00601502							0.0711921	0.00322101
97.6347	-1.67444	-0.386041	97.6347	0.00585632	0.00601502
97.6347	-0.603669	-3.05141	97.6347	0.00534499	0.00506396							0.0846633	0.00326249
99.0521	-0.603669	-3.05141	99.0521	0.00534499	0.00506396							0.0846277	0.00324894
99.0521	-4.90302	-0.229792	99.0521	0.00673157	0.00766045							0.0845232	0.00323618
99.6833	-4.90302	-0.229792	99.6833	0.00673157	0.00766045							0.0843571	0.00322509
99.6833	-0.932778	-8.11538	99.6833	0.00685229	0.00537553							0.0841406	0.00321641
100	-0.932778	-8.11538	100	0.00685229	0.00537553							0.0838884	0.00321074
												0.0836178	0.00320847
												0.0833472	0.00320975
												0.0830951	0.00321449
												0.0828785	0.00322237
												0.0827124	0.00323285
												0.0826079	0.00324522
												0.0825722	0.00325864
												0.0826078	0.00327219
												0.0827123	0.00328495
												0.0828784	0.00329604
												0.0830949	0.00330472
												0.0833471	0.00331039
												0.0836177	0.00331266
												0.0838883	0.00331138
												0.0841404	0.00330664
												0.084357	0.00329876
												0.0845231	0.00328828
												0.0846276	0.00327591
												0.0846633	0.00326249
												0.0846277	0.00324894
												0.119692	0.00326548
												0.11963	0.00324513
												0.119448	0.0032259
												0.11916	0.00320908
												0.118783	0.00319583
												0.118345	0.00318705
												0.117875	0.00318334
												0.117404	0.00318496
												0.116966	0.00319178
												0.116589	0.00320335
												0.1163	0.00321887
												0.116119	0.0032373
												0.116057	0.00325737
												0.116119	0.00327772
												0.1163	0.00329696
												0.116589	0.00331377
												0.116965	0.00332702
												0.117404	0.0033358
												0.117874	0.00333951
												0.118345	0.0033379
												0.118783	0.00333108
												0.119159	0.00331951
												0.119448	0.00330398
												0.11963	0.00328555
												0.119692	0.00326548
												0.11963	0.00324513
												0.133242	0.00311601
												0.133186	0.00309786
												0.133023	0.00308077
												0.132762	0.0030659
												0.132424	0.00305427
												0.132029	0.00304666
												0.131605	0.0030436
												0.131182	0.00304529
												0.130787	0.00305163
												0.130448	0.00306217
												0.130188	0.0030762
												0.130024	0.00309276
												0.129969	0.00311073
												0.130024	0.00312888
												0.130188	0.00314597
												0.130448	0.00316083
												0.130787	0.00317247
												0.131181	0.00318007
												0.131605	0.00318313
												0.132029	0.00318144
												0.132423	0.00317511
												0.132762	0.00316457
												0.133022	0.00315054
												0.133186	0.00313397
												0.133242	0.00311601
												0.133186	0.00309786
												0.159312	0.00295198
												0.159147	0.00290619
												0.158663	0.00286275
												0.157894	0.00282462
												0.15689	0.00279439
												0.155722	0.00277413
												0.154468	0.00276523
												0.153215	0.00276827
												0.152046	0.00278307
												0.151043	0.0028086
												0.150273	0.00284313
												0.149789	0.00288431
												0.149624	0.00292933
												0.149789	0.00297512
												0.150273	0.00301856
												0.151042	0.00305669
												0.152046	0.00308692
												0.153214	0.00310718
												0.154468	0.00311608
												0.155721	0.00311304
												0.15689	0.00309824
												0.157893	0.00307271
												0.158663	0.00303818
												0.159147	0.002997
												0.159312	0.00295198
												0.159147	0.00290619
												0.165742	0.00307795
												0.165673	0.00305538
												0.16547	0.00303399
												0.165147	0.00301523
												0.164726	0.00300038
												0.164236	0.00299045
												0.16371	0.00298611
												0.163183	0.00298767
												0.162693	0.00299502
												0.162272	0.00300765
												0.161949	0.00302471
												0.161746	0.00304503
												0.161676	0.00306723
												0.161746	0.00308979
												0.161949	0.00311118
												0.162272	0.00312994
												0.162693	0.0031448
												0.163183	0.00315473
												0.163709	0.00315906
												0.164235	0.0031575
												0.164726	0.00315016
												0.165147	0.00313752
												0.16547	0.00312047
												0.165673	0.00310015
												0.165742	0.00307795
												0.165673	0.00305538
												0.162223	0.00313071
												0.16214	0.00310635
												0.161896	0.0030833
												0.161507	0.00306314
												0.161	0.00304724
												0.16041	0.00303669
												0.159777	0.00303219
												0.159144	0.00303407
												0.158554	0.00304219
												0.158047	0.00305599
												0.157658	0.00307454
												0.157414	0.00309658
												0.157331	0.00312059
												0.157414	0.00314495
												0.157658	0.003168
												0.158047	0.00318816
												0.158554	0.00320406
												0.159144	0.00321461
												0.159777	0.00321911
												0.16041	0.00321723
												0.161	0.00320912
												0.161507	0.00319531
												0.161896	0.00317676
												0.16214	0.00315473
												0.162223	0.00313071
												0.16214	0.00310635
												0.18327	0.00293892
												0.183133	0.00289827
												0.182734	0.00285974
												0.182098	0.00282598
												0.181269	0.00279927
												0.180303	0.00278143
												0.179267	0.00277369
												0.178231	0.00277657
												0.177266	0.00278988
												0.176437	0.0028127
												0.175801	0.00284348
												0.175401	0.00288013
												0.175264	0.00292014
												0.175401	0.0029608
												0.175801	0.00299932
												0.176437	0.00303309
												0.177265	0.0030598
												0.178231	0.00307763
												0.179267	0.00308537
												0.180303	0.00308249
												0.181268	0.00306918
												0.182097	0.00304636
												0.182733	0.00301558
												0.183133	0.00297893
												0.18327	0.00293892
												0.183133	0.00289827
												0.209312	0.00285716
												0.209181	0.0028184
												0.208796	0.00278169
												0.208183	0.00274954
												0.207384	0.00272413
												0.206454	0.0027072
												0.205456	0.0026999
												0.204458	0.00270272
												0.203528	0.00271548
												0.202729	0.00273731
												0.202116	0.00276672
												0.201731	0.0028017
												0.201599	0.00283987
												0.20173	0.00287863
												0.202116	0.00291533
												0.202728	0.00294749
												0.203527	0.0029729
												0.204457	0.00298983
												0.205455	0.00299713
												0.206454	0.0029943
												0.207384	0.00298154
												0.208183	0.00295971
												0.208795	0.00293031
												0.209181	0.00289533
												0.209312	0.00285716
												0.209181	0.0028184
												0.209681	0.00306067
												0.20946	0.00300015
												0.208811	0.00294248
												0.20778	0.0028916
												0.206436	0.00285096
												0.204871	0.00282334
												0.203191	0.00281063
												0.201511	0.00281368
												0.199946	0.00283229
												0.198601	0.00286519
												0.19757	0.00291014
												0.196921	0.00296408
												0.1967	0.00302333
												0.196921	0.00308385
												0.197569	0.00314152
												0.1986	0.00319241
												0.199944	0.00323305
												0.20151	0.00326066
												0.20319	0.00327338
												0.204869	0.00327033
												0.206435	0.00325172
												0.207779	0.00321881
												0.208811	0.00317386
												0.209459	0.00311992
												0.209681	0.00306067
												0.20946	0.00300015
												0.229346	0.00292612
												0.229103	0.00286909
												0.228389	0.00281447
												0.227253	0.00276597
												0.225772	0.00272691
												0.224048	0.00269994
												0.222198	0.0026869
												0.220347	0.00268868
												0.218623	0.00270517
												0.217142	0.00273523
												0.216005	0.00277682
												0.215291	0.0028271
												0.215047	0.00288265
												0.215291	0.00293968
												0.216005	0.0029943
												0.217141	0.0030428
												0.218621	0.00308186
												0.220346	0.00310883
												0.222196	0.00312187
												0.224047	0.00312008
												0.225771	0.0031036
												0.227252	0.00307354
												0.228388	0.00303195
												0.229103	0.00298167
												0.229346	0.00292612
												0.229103	0.00286909
												0.218518	0.00315206
												0.218376	0.00311296
												0.21796	0.00307567
												0.217299	0.00304271
												0.216437	0.00301634
												0.215434	0.00299835
												0.214357	0.00298997
												0.213279	0.00299176
												0.212276	0.00300362
												0.211414	0.00302472
												0.210752	0.00305363
												0.210336	0.00308839
												0.210194	0.00312661
												0.210336	0.00316571
												0.210752	0.003203
												0.211413	0.00323596
												0.212275	0.00326233
												0.213279	0.00328032
												0.214356	0.0032887
												0.215433	0.00328691
												0.216436	0.00327505
												0.217298	0.00325395
												0.21796	0.00322504
												0.218376	0.00319028
												0.218518	0.00315206
												0.218376	0.00311296
												0.251476	0.00295504
												0.25124	0.00289487
												0.250548	0.0028374
												0.249446	0.00278652
												0.248011	0.00274572
												0.246339	0.00271777
												0.244544	0.00270458
												0.24275	0.00270704
												0.241078	0.00272499
												0.239642	0.0027572
												0.23854	0.00280149
												0.237848	0.00285482
												0.237611	0.00291357
												0.237847	0.00297373
												0.23854	0.00303121
												0.239641	0.00308208
												0.241077	0.00312289
												0.242749	0.00315084
												0.244543	0.00316403
												0.246337	0.00316157
												0.24801	0.00314362
												0.249445	0.00311141
												0.250547	0.00306712
												0.25124	0.00301379
												0.251476	0.00295504
												0.25124	0.00289487
												0.250996	0.00315439
												0.250841	0.00311359
												0.250386	0.00307446
												0.249661	0.00303969
												0.248717	0.00301164
												0.247618	0.00299223
												0.246438	0.00298277
												0.245259	0.0029839
												0.244159	0.00299557
												0.243215	0.00301696
												0.242491	0.00304662
												0.242035	0.00308252
												0.24188	0.00312224
												0.242035	0.00316304
												0.24249	0.00320216
												0.243215	0.00323693
												0.244158	0.00326498
												0.245258	0.0032844
												0.246437	0.00329386
												0.247617	0.00329272
												0.248716	0.00328106
												0.249661	0.00325967
												0.250385	0.00323001
												0.25084	0.0031941
												0.250996	0.00315439
												0.250841	0.00311359
												0.267507	0.00320575
												0.267308	0.00315695
												0.266721	0.00311013
												0.265789	0.00306845
												0.264574	0.00303477
												0.263158	0.00301138
												0.261639	0.00299988
												0.26012	0.00300104
												0.258705	0.00301479
												0.257489	0.00304019
												0.256556	0.00307552
												0.25597	0.00311835
												0.25577	0.00316578
												0.25597	0.00321457
												0.256556	0.0032614
												0.257488	0.00330308
												0.258704	0.00333676
												0.260119	0.00336014
												0.261638	0.00337165
												0.263157	0.00337049
												0.264572	0.00335674
												0.265788	0.00333134
												0.266721	0.00329601
												0.267307	0.00325318
												0.267507	0.00320575
												0.267308	0.00315695
												0.307513	0.0031158
												0.307294	0.00306156
												0.306649	0.0030095
												0.305624	0.00296316
												0.304288	0.00292571
												0.302732	0.00289968
												0.301062	0.00288687
												0.299392	0.00288814
												0.297835	0.0029034
												0.296499	0.00293161
												0.295473	0.00297086
												0.294829	0.00301847
												0.294609	0.00307118
												0.294828	0.00312542
												0.295473	0.00317748
												0.296498	0.00322382
												0.297834	0.00326128
												0.29939	0.0032873
												0.30106	0.00330011
												0.30273	0.00329885
												0.304287	0.00328359
												0.305623	0.00325537
												0.306649	0.00321612
												0.307293	0.00316852
												0.307513	0.0031158
												0.307294	0.00306156
												0.318925	0.0031441
												0.318778	0.00310481
												0.318347	0.00306709
												0.31766	0.0030335
												0.316765	0.00300635
												0.315723	0.00298747
												0.314605	0.00297816
												0.313487	0.00297904
												0.312445	0.00299007
												0.31155	0.00301049
												0.310863	0.0030389
												0.310431	0.00307338
												0.310284	0.00311156
												0.310431	0.00315085
												0.310862	0.00318858
												0.311549	0.00322216
												0.312444	0.00324932
												0.313486	0.0032682
												0.314604	0.00327751
												0.315722	0.00327662
												0.316764	0.00326559
												0.317659	0.00324517
												0.318346	0.00321676
												0.318778	0.00318229
												0.318925	0.0031441
												0.318778	0.00310481
												0.329095	0.00304546
												0.328971	0.00301161
												0.328606	0.00297918
												0.328025	0.00295037
												0.327268	0.00292715
												0.326387	0.0029111
												0.325441	0.00290332
												0.324495	0.00290433
												0.323613	0.00291407
												0.322856	0.00293187
												0.322275	0.00295652
												0.32191	0.00298634
												0.321786	0.0030193
												0.32191	0.00305315
												0.322275	0.00308559
												0.322856	0.0031144
												0.323613	0.00313762
												0.324494	0.00315367
												0.32544	0.00316145
												0.326386	0.00316044
												0.327267	0.0031507
												0.328024	0.0031329
												0.328605	0.00310824
												0.328971	0.00307842
												0.329095	0.00304546
												0.328971	0.00301161
												0.32905	0.00311089
												0.328901	0.0030685
												0.328465	0.00302792
												0.327772	0.00299191
												0.326868	0.00296291
												0.325815	0.00294292
												0.324685	0.00293329
												0.323556	0.00293468
												0.322503	0.00294699
												0.321599	0.00296939
												0.320905	0.00300034
												0.320469	0.00303774
												0.32032	0.00307905
												0.320468	0.00312143
												0.320904	0.00316202
												0.321598	0.00319803
												0.322502	0.00322702
												0.323554	0.00324702
												0.324684	0.00325665
												0.325814	0.00325526
												0.326867	0.00324295
												0.327771	0.00322055
												0.328465	0.0031896
												0.328901	0.0031522
												0.32905	0.00311089
												0.328901	0.0030685
												0.298257	0.00316752
												0.298169	0.00313837
												0.297912	0.00311056
												0.297502	0.00308598
												0.296968	0.00306632
												0.296347	0.00305291
												0.29568	0.00304666
												0.295013	0.003048
												0.294391	0.00305684
												0.293857	0.00307258
												0.293447	0.00309414
												0.29319	0.00312006
												0.293102	0.00314856
												0.293189	0.00317771
												0.293447	0.00320552
												0.293856	0.00323009
												0.29439	0.00324976
												0.295012	0.00326317
												0.295679	0.00326942
												0.296346	0.00326808
												0.296968	0.00325923
												0.297502	0.0032435
												0.297911	0.00322194
												0.298169	0.00319602
												0.298257	0.00316752
												0.298169	0.00313837
												0.288869	0.00325278
												0.288782	0.00322419
												0.288527	0.00319692
												0.288121	0.00317283
												0.287591	0.00315356
												0.286975	0.00314042
												0.286314	0.00313432
												0.285652	0.00313566
												0.285036	0.00314435
												0.284506	0.00315981
												0.2841	0.00318098
												0.283844	0.00320641
												0.283757	0.00323438
												0.283844	0.00326297
												0.284099	0.00329024
												0.284506	0.00331433
												0.285035	0.0033336
												0.285651	0.00334674
												0.286313	0.00335284
												0.286974	0.0033515
												0.287591	0.00334281
												0.28812	0.00332735
												0.288526	0.00330618
												0.288782	0.00328075
												0.288869	0.00325278
												0.288782	0.00322419
												0.175015	0.00332138
												0.174978	0.00330572
												0.174868	0.00329092
												0.174694	0.00327796
												0.174466	0.00326775
												0.174202	0.00326097
												0.173917	0.00325808
												0.173633	0.00325929
												0.173368	0.00326451
												0.173141	0.00327338
												0.172966	0.00328531
												0.172856	0.00329947
												0.172819	0.0033149
												0.172856	0.00333056
												0.172966	0.00334537
												0.17314	0.00335832
												0.173368	0.00336853
												0.173633	0.00337532
												0.173917	0.0033782
												0.174201	0.00337699
												0.174466	0.00337177
												0.174694	0.0033629
												0.174868	0.00335098
												0.174978	0.00333681
												0.175015	0.00332138
												0.174978	0.00330572
												0.112762	0.00331249
												0.11274	0.00329978
												0.112674	0.00328785
												0.11257	0.0032775
												0.112434	0.00326944
												0.112275	0.00326422
												0.112105	0.0032622
												0.111935	0.00326351
												0.111777	0.00326806
												0.111641	0.00327555
												0.111536	0.00328546
												0.111471	0.00329712
												0.111448	0.00330973
												0.111471	0.00332243
												0.111536	0.00333437
												0.111641	0.00334472
												0.111777	0.00335277
												0.111935	0.00335799
												0.112105	0.00336002
												0.112275	0.00335871
												0.112434	0.00335415
												0.11257	0.00334667
												0.112674	0.00333676
												0.11274	0.0033251
												0.112762	0.00331249
												0.11274	0.00329978
												0.0915206	0.00342322
												0.0914977	0.0034114
												0.0914303	0.00340029
												0.0913232	0.00339066
												0.0911835	0.00338316
												0.0910209	0.0033783
												0.0908464	0.00337641
												0.0906719	0.00337762
												0.0905092	0.00338185
												0.0903696	0.00338881
												0.0902624	0.00339802
												0.090195	0.00340887
												0.090172	0.0034206
												0.0901949	0.00343242
												0.0902623	0.00344352
												0.0903694	0.00345315
												0.0905091	0.00346065
												0.0906717	0.00346551
												0.0908462	0.0034674
												0.0910207	0.00346619
												0.0911834	0.00346196
												0.0913231	0.003455
												0.0914302	0.00344579
												0.0914976	0.00343495
												0.0915206	0.00342322
												0.0914977	0.0034114
												0.0878534	0.00345618
												0.0878304	0.00344448
												0.0877627	0.0034335
												0.0876551	0.003424
												0.0875148	0.00341661
												0.0873514	0.00341184
												0.0871761	0.00341003
												0.0870008	0.00341128
												0.0868374	0.00341552
												0.0866972	0.00342245
												0.0865895	0.00343161
												0.0865218	0.00344237
												0.0864987	0.003454
												0.0865218	0.0034657
												0.0865894	0.00347667
												0.086697	0.00348618
												0.0868373	0.00349357
												0.0870007	0.00349833
												0.087176	0.00350015
												0.0873513	0.0034989
												0.0875147	0.00349466
												0.087655	0.00348772
												0.0877626	0.00347856
												0.0878303	0.0034678
												0.0878534	0.00345618
												0.0878304	0.00344448
												0.0763116	0.00344292
												0.0762796	0.0034281
												0.0761855	0.00341419
												0.0760359	0.00340213
												0.0758409	0.00339275
												0.0756139	0.00338669
												0.0753702	0.00338436
												0.0751265	0.00338592
												0.0748994	0.00339126
												0.0747044	0.00340003
												0.0745547	0.00341161
												0.0744606	0.00342523
												0.0744285	0.00343995
												0.0744606	0.00345478
												0.0745546	0.00346869
												0.0747042	0.00348075
												0.0748992	0.00349013
												0.0751263	0.00349619
												0.07537	0.00349852
												0.0756137	0.00349696
												0.0758408	0.00349162
												0.0760358	0.00348285
												0.0761854	0.00347127
												0.0762795	0.00345765
												0.0763116	0.00344292
												0.0762796	0.0034281
												0.0763716	0.00351399
												0.0763033	0.00348604
												0.0761032	0.00345975
												0.0757849	0.00343691
												0.07537	0.00341909
												0.0748868	0.00340749
												0.0743682	0.00340291
												0.0738497	0.00340566
												0.0733665	0.00341555
												0.0729515	0.00343191
												0.072633	0.00345362
												0.0724328	0.0034792
												0.0723645	0.00350692
												0.0724327	0.00353487
												0.0726329	0.00356116
												0.0729512	0.003584
												0.0733661	0.00360182
												0.0738493	0.00361342
												0.0743679	0.003618
												0.0748864	0.00361525
												0.0753696	0.00360536
												0.0757846	0.003589
												0.076103	0.00356729
												0.0763032	0.00354171
												0.0763716	0.00351399
												0.0763033	0.00348604
												0.0623895	0.00353186
												0.0622604	0.00348985
												0.0618817	0.00345041
												0.0612792	0.00341622
												0.0604941	0.00338962
												0.0595797	0.00337243
												0.0585985	0.00336581
												0.0576173	0.00337021
												0.0567029	0.00338533
												0.0559177	0.00341015
												0.0553151	0.00344297
												0.0549363	0.00348156
												0.0548071	0.00352328
												0.0549362	0.0035653
												0.0553149	0.00360474
												0.0559174	0.00363893
												0.0567026	0.00366552
												0.0576169	0.00368272
												0.0585981	0.00368934
												0.0595794	0.00368494
												0.0604938	0.00366981
												0.061279	0.00364499
												0.0618815	0.00361217
												0.0622603	0.00357359
												0.0623895	0.00353186
												0.0622604	0.00348985
												0.0542149	0.00365805
												0.0540153	0.00359401
												0.0534299	0.00353391
												0.0524986	0.00348184
												0.0512849	0.00344134
												0.0498715	0.00341518
												0.0483547	0.00340514
												0.0468379	0.0034119
												0.0454244	0.00343501
												0.0442106	0.00347288
												0.0432792	0.00352294
												0.0426937	0.00358178
												0.0424939	0.00364538
												0.0426935	0.00370942
												0.0432789	0.00376952
												0.0442102	0.00382159
												0.0454239	0.00386209
												0.0468374	0.00388825
												0.0483542	0.00389829
												0.049871	0.00389153
												0.0512845	0.00386842
												0.0524982	0.00383055
												0.0534296	0.00378049
												0.0540152	0.00372165
												0.0542149	0.00365805
												0.0540153	0.00359401
