# Supplementary material for: Synchronous motion of the Easter mantle plume and the East Pacific Rise
Source: Nat Commun. 2024 Nov 17;15:9953. doi: 10.1038/s41467-024-54115-2 (PMC11570642; doi:10.1038/s41467-024-54115-2)
Supplement: Supplementary file 4 — Supplementary Data 1 [file 41467_2024_54115_MOESM4_ESM.zip › NCOMMS-23-61651B_Dataset 1/21G19872.one-pager.xls]

## Sheet: Summary Table
	EXP#21G19872 > SO80 62DS-1C > Groundmass > O-CONNOR (20-06) EASTER CHAIN (PACIFIC) > SMT SOUTH END OF 1ST VER 21-OSU-04 (4B32-21) > Incremental Heating > Daniel Heaton
	Information on Analysis and Constants Used in Calculations					Results		40(a)/36(a)	± 2s	40(r)/39(k)	± 2s	Age	± 2s	MSWD	39Ar(k)	K/Ca	± 2s
												(Ma)			(%,n)
	Project = O-CONNOR (20-06)					Age Plateau				0.974871	0.0412031	2.73576	0.115727	0.920415	55.3329	0.134617	0.0496265
	Sample = SO80 62DS-1C										0.0422652		0.0423016	0.544743	17
	Material = Groundmass					Full External Error							0.183309	1.70711	2σ Confidence Limit
	Location = Smt south end of 1st VER					Analytical Error							0.115541	1	Error Magnification
	Region = Easter Chain (Pacific)
	Analyst = Daniel Heaton					Total Fusion Age				0.806629	0.0321502	2.26392	0.0903417		30	0.0370128	8.36625e-05
	Irradiation = 21-OSU-04 (4B32-21)										0.0398575		0.039905
	Position = X: 0 | Y: 0 | Z/H: 58.52751 mm					Full External Error							0.148333
	FCT-NM Age = 28.201 ± 0.023 Ma					Analytical Error							0.0901784
	FCT-NM Reference = Kuiper et al (2008)
	FCT-NM 40Ar/39Ar Ratio = 10.11951 ± 0.01214					Normal Isochron		307.939	6.8026	0.859866	0.091499	2.41323	0.25669	0.480333	55.3329
	FCT-NM J-value = 0.00153421 ± 0.00000184								0.0220907		0.106411		0.106368	0.95171	17
	Air Shot 40Ar/36Ar = 304.3390 ± 0.4200					Full External Error							0.285686	1.7303	2σ Confidence Limit
	Air Shot MDF = 0.99524669 ± 0.00042435 (LIN)					Analytical Error							0.256625	1	Error Magnification
	Experiment Type = Incremental Heating
	Extraction Method = Bulk Laser Heating					Inverse Isochron		307.73	6.83767	0.865604	0.0908035	2.42933	0.254739	0.475837	55.3329
	Heating = 30 sec								0.0222197		0.104902		0.10486	0.953719	17
	Isolation = 3.00 min					Full External Error							0.284304	1.7303	2σ Confidence Limit
	Instrument = ARGUS-VI-G					Analytical Error							0.254672	1	Error Magnification
	Preferred Age = Plateau Age												0.238373		Spreading Factor
	Age Classification = Unknown
	IGSN = Undefined
	Rock Class = Undefined
	Lithology = Undefined
	Lat-Lon = Undefined - Undefined
	Age Equations = Min et al. (2000)
	Negative Intensities = Allowed
	Collector Calibrations = 36Ar
	Decay 40K = 5.463 ± 0.107 E-10 1/a
	Decay 39Ar = 2.940 ± 0.016 E-07 1/h
	Decay 37Ar = 8.230 ± 0.012 E-04 1/h
	Decay 36Cl = 2.257 ± 0.015 E-06 1/a
	Decay 40K(EC,β⁺) = 0.580 ± 0.014 E-10 1/a
	Decay 40K(β⁻) = 4.884 ± 0.099 E-10 1/a
	Atmospheric 40/36(a) = 298.56 ± 0.31
	Atmospheric 38/36(a) = 0.1885 ± 0.0003
	Production 39/37(ca) = 0.0006425 ± 0.0000059
	Production 38/37(ca) = 0.0001800 ± 0.0000173
	Production 36/37(ca) = 0.0002703 ± 0.0000005
	Production 40/39(k) = 0.000607 ± 0.000059
	Production 38/39(k) = 0.012077 ± 0.000011
	Production 36/38(cl) = 262.80 ± 1.71
	Scaling Ratio K/Ca = 0.430
	Abundance Ratio 40K/K = 1.1700 ± 0.0100 E-04
	Atomic Weight K = 39.0983 ± 0.0001 g

## Sheet: Hidden Data
Double Line Plot Age Plateau			Double Line Plot K/Ca Plateau			X-Y Plot Normal Isochron		X-Y Plot Inverse Isochron		Error Ellipses Normal Isochron		Error Ellipses Inverse Isochron														Used Measurements for Blank Corrections
Ar39k%	Line 1	Line 2	Ar39k%	Line 1	Line 2	X-axis	Y-axis	X-axis	Y-axis	X-axis	Y-axis	X-axis	Y-axis													Filename	Included	36Ar	1σ	37Ar	1σ	38Ar	1σ	39Ar	1σ	40Ar	1σ	Date		Filename	Included	40Ar/39Ar	1σ	J-value	1σ	Date	X	Y	H
0	2.05758	2.78609	0	0.477594	0.501826	23.3277	318.69	0.0731988	0.00313784			0.073548	0.00313991
6.5678	2.05758	2.78609	6.5678	0.477594	0.501826	32.0339	325.797	0.0983247	0.0030694			0.0735362	0.00313182
6.5678	2.67145	2.10107	6.5678	0.393659	0.379598	41.3305	342.246	0.120762	0.00292187			0.0735013	0.00312413
14.2004	2.67145	2.10107	14.2004	0.393659	0.379598	46.8793	344.422	0.13611	0.00290341			0.0734459	0.00311738
14.2004	2.56462	3.36746	14.2004	0.341278	0.360915	51.9038	353.767	0.146717	0.00282672			0.0733736	0.00311202
18.5557	2.56462	3.36746	18.5557	0.341278	0.360915	64.7023	366.865	0.176366	0.0027258			0.0732894	0.00310842
18.5557	3.18437	2.30644	18.5557	0.314382	0.297578	69.6185	367.901	0.189232	0.00271813			0.073199	0.00310683
22.5799	3.18437	2.30644	22.5799	0.314382	0.297578	63.7333	366.31	0.173988	0.00272993			0.0731086	0.00310735
22.5799	2.54466	3.42473	22.5799	0.260899	0.274684	81.991	388.018	0.211307	0.0025772			0.0730244	0.00310995
26.3171	2.54466	3.42473	26.3171	0.260899	0.274684	78.2329	382.638	0.204457	0.00261344			0.072952	0.00311445
26.3171	3.33024	2.59443	26.3171	0.201293	0.194663	102.235	406.595	0.251442	0.00245945			0.0728965	0.00312054
30.8241	3.33024	2.59443	30.8241	0.201293	0.194663	111.754	402.889	0.277382	0.00248207			0.0728615	0.00312782
30.8241	2.14889	3.44117	30.8241	0.205221	0.218569	113.195	406.567	0.278416	0.00245962			0.0728496	0.00313577
33.1867	2.14889	3.44117	33.1867	0.205221	0.218569	133.22	427.583	0.311565	0.00233873			0.0728614	0.00314387
33.1867	3.67563	2.29023	33.1867	0.184938	0.17431	144.664	440.11	0.3287	0.00227216			0.0728963	0.00315156
35.449	3.67563	2.29023	35.449	0.184938	0.17431	128.572	418.703	0.307071	0.00238833			0.0729517	0.00315831
35.449	2.34847	3.77468	35.449	0.142007	0.150173	172.545	448.451	0.384758	0.0022299			0.073024	0.00316367
37.5482	2.34847	3.77468	37.5482	0.142007	0.150173	186.812	471.574	0.396146	0.00212056			0.0731082	0.00316726
37.5482	3.68196	2.34945	37.5482	0.122087	0.116932	148.182	422.422	0.350792	0.0023673			0.0731986	0.00316886
39.8971	3.68196	2.34945	39.8971	0.122087	0.116932	161.071	426.068	0.378042	0.00234705			0.073289	0.00316834
39.8971	2.28012	3.65047	39.8971	0.10625	0.110909	152.005	402.274	0.377864	0.00248587			0.0733733	0.00316574
42.1164	2.28012	3.65047	42.1164	0.10625	0.110909	117.206	359.686	0.325857	0.0027802			0.0734456	0.00316124
42.1164	3.10828	2.13152	42.1164	0.0822619	0.0799965	75.7122	321.355	0.235603	0.00311182			0.0735011	0.00315514
45.1934	3.10828	2.13152	45.1934	0.0822619	0.0799965	67.5254	316.756	0.213178	0.003157			0.0735361	0.00314787
45.1934	1.94029	3.41513	45.1934	0.0777066	0.0808962	60.5728	304.387	0.198999	0.00328529			0.073548	0.00313991
47.2357	1.94029	3.41513	47.2357	0.0777066	0.0808962	67.3147	314.911	0.213758	0.0031755			0.0735362	0.00313182
47.2357	3.19014	2.24563	47.2357	0.0605478	0.0590577	54.7704	322.398	0.169885	0.00310176
50.4536	3.19014	2.24563	50.4536	0.0605478	0.0590577	67.4217	424.386	0.158869	0.00235635			0.0987656	0.00307221
50.4536	2.33561	3.15612	50.4536	0.0460547	0.0469958	103.029	448.712	0.22961	0.0022286			0.0987506	0.00306367
54.3522	2.33561	3.15612	54.3522	0.0460547	0.0469958	-27.582	214.562	-0.12855	0.00466065			0.0987066	0.00305552
54.3522	3.1316	2.11318	54.3522	0.0419817	0.0410039							0.0986366	0.00304832
57.4526	3.1316	2.11318	57.4526	0.0419817	0.0410039							0.0985453	0.00304255
57.4526	2.04118	2.83488	57.4526	0.0341202	0.0347809							0.098439	0.00303862
61.3403	2.04118	2.83488	61.3403	0.0341202	0.0347809							0.0983249	0.00303678
61.3403	3.03418	2.16402	61.3403	0.030227	0.0296042							0.0982108	0.00303716
64.8094	3.03418	2.16402	64.8094	0.030227	0.0296042							0.0981045	0.00303974
64.8094	1.99642	2.69548	64.8094	0.0271072	0.0275575							0.0980132	0.00304434
69.5334	1.99642	2.69548	69.5334	0.0271072	0.0275575							0.097943	0.00305065
69.5334	2.58779	1.85586	69.5334	0.025051	0.0246104							0.097899	0.00305824
73.9548	2.58779	1.85586	73.9548	0.025051	0.0246104							0.0978839	0.00306659
73.9548	1.60273	2.22761	73.9548	0.0238589	0.02424							0.0978988	0.00307513
79.2954	1.60273	2.22761	79.2954	0.0238589	0.02424							0.0979428	0.00308328
79.2954	1.80851	1.1196	79.2954	0.0199438	0.0196151							0.0980129	0.00309048
84.1734	1.80851	1.1196	84.1734	0.0199438	0.0196151							0.0981041	0.00309624
84.1734	0.439984	1.25068	84.1734	0.0168767	0.017184							0.0982104	0.00310018
88.2722	0.439984	1.25068	88.2722	0.0168767	0.017184							0.0983245	0.00310202
88.2722	1.13716	0.376103	88.2722	0.0150609	0.0148119							0.0984386	0.00310164
93.0379	1.13716	0.376103	93.0379	0.0150609	0.0148119							0.098545	0.00309905
93.0379	-0.164805	0.705073	93.0379	0.0123327	0.0125611							0.0986363	0.00309445
97.1017	-0.164805	0.705073	97.1017	0.0123327	0.0125611							0.0987064	0.00308814
97.1017	1.4683	-0.104261	97.1017	0.0100542	0.00974726							0.0987505	0.00308055
99.1114	1.4683	-0.104261	99.1114	0.0100542	0.00974726							0.0987656	0.00307221
99.1114	-1.90614	4.34989	99.1114	0.00760381	0.00858221							0.0987506	0.00306367
99.5849	-1.90614	4.34989	99.5849	0.00760381	0.00858221
99.5849	11.6989	-1.2316	99.5849	0.00812374	0.00615383							0.121724	0.00292885
99.8076	11.6989	-1.2316	99.8076	0.00812374	0.00615383							0.121692	0.00291395
99.8076	-5.2	15.2	99.8076	0.00570749	0.0101558							0.121596	0.0028996
99.9128	-5.2	15.2	99.9128	0.00570749	0.0101558							0.121443	0.00288675
99.9128	15.2	-5.2	99.9128	0.0100168	0.00509554							0.121244	0.00287631
100	15.2	-5.2	100	0.0100168	0.00509554							0.121012	0.00286896
												0.120763	0.00286523
												0.120514	0.00286535
												0.120282	0.00286933
												0.120083	0.00287688
												0.11993	0.00288751
												0.119833	0.00290047
												0.119801	0.00291489
												0.119833	0.00292979
												0.119929	0.00294415
												0.120082	0.00295699
												0.120281	0.00296744
												0.120513	0.00297478
												0.120762	0.00297852
												0.121011	0.0029784
												0.121243	0.00297442
												0.121442	0.00296686
												0.121595	0.00295624
												0.121691	0.00294328
												0.121724	0.00292885
												0.121692	0.00291395
												0.137344	0.00291221
												0.137302	0.00289381
												0.137179	0.00287606
												0.136983	0.00286018
												0.136727	0.00284724
												0.13643	0.00283813
												0.13611	0.00283347
												0.135791	0.00283358
												0.135493	0.00283844
												0.135238	0.00284773
												0.135042	0.00286082
												0.134918	0.00287681
												0.134876	0.00289461
												0.134918	0.00291301
												0.135041	0.00293076
												0.135237	0.00294664
												0.135493	0.00295958
												0.13579	0.00296869
												0.136109	0.00297335
												0.136429	0.00297325
												0.136726	0.00296838
												0.136982	0.00295909
												0.137178	0.002946
												0.137301	0.00293001
												0.137344	0.00291221
												0.137302	0.00289381
												0.14818	0.00283725
												0.14813	0.00281741
												0.147984	0.0027982
												0.147752	0.00278094
												0.147449	0.0027668
												0.147096	0.00275673
												0.146718	0.00275144
												0.146339	0.00275128
												0.145986	0.00275626
												0.145683	0.00276604
												0.145451	0.00277996
												0.145304	0.00279706
												0.145254	0.00281618
												0.145304	0.00283602
												0.14545	0.00285523
												0.145682	0.00287249
												0.145985	0.00288664
												0.146338	0.0028967
												0.146717	0.00290199
												0.147095	0.00290215
												0.147448	0.00289717
												0.147751	0.00288739
												0.147984	0.00287348
												0.14813	0.00285637
												0.14818	0.00283725
												0.14813	0.00281741
												0.177985	0.00273682
												0.17793	0.00271691
												0.177768	0.00269761
												0.177511	0.00268023
												0.177176	0.00266595
												0.176785	0.00265576
												0.176366	0.00265033
												0.175947	0.00265005
												0.175556	0.00265493
												0.175221	0.00266464
												0.174964	0.00267852
												0.174802	0.00269562
												0.174746	0.00271478
												0.174801	0.00273469
												0.174963	0.00275399
												0.17522	0.00277137
												0.175556	0.00278565
												0.175946	0.00279585
												0.176365	0.00280127
												0.176784	0.00280155
												0.177175	0.00279667
												0.17751	0.00278696
												0.177768	0.00277308
												0.177929	0.00275598
												0.177985	0.00273682
												0.17793	0.00271691
												0.192525	0.00274202
												0.192413	0.00270453
												0.192084	0.00266797
												0.191561	0.00263482
												0.190879	0.00260735
												0.190085	0.00258743
												0.189233	0.00257641
												0.18838	0.00257506
												0.187586	0.00258345
												0.186904	0.00260102
												0.186381	0.00262657
												0.186051	0.00265836
												0.185939	0.00269423
												0.186051	0.00273172
												0.18638	0.00276829
												0.186903	0.00280143
												0.187584	0.0028289
												0.188378	0.00284882
												0.189231	0.00285984
												0.190083	0.00286119
												0.190877	0.0028528
												0.191559	0.00283523
												0.192083	0.00280968
												0.192412	0.00277789
												0.192525	0.00274202
												0.192413	0.00270453
												0.177104	0.00275199
												0.176998	0.002715
												0.176687	0.00267903
												0.176192	0.00264654
												0.175546	0.00261972
												0.174795	0.00260041
												0.173989	0.00258994
												0.173182	0.002589
												0.17243	0.00259766
												0.171785	0.00261534
												0.171289	0.00264083
												0.170978	0.00267239
												0.170871	0.00270787
												0.170977	0.00274486
												0.171288	0.00278082
												0.171783	0.00281332
												0.172429	0.00284014
												0.17318	0.00285944
												0.173987	0.00286992
												0.174793	0.00287086
												0.175545	0.0028622
												0.17619	0.00284452
												0.176686	0.00281903
												0.176997	0.00278747
												0.177104	0.00275199
												0.176998	0.002715
												0.215776	0.00260681
												0.215624	0.00256077
												0.215178	0.00251585
												0.214468	0.00247512
												0.213543	0.00244134
												0.212465	0.00241682
												0.211308	0.00240322
												0.210152	0.00240149
												0.209074	0.00241173
												0.208148	0.00243324
												0.207438	0.00246457
												0.206991	0.00250357
												0.206838	0.00254759
												0.20699	0.00259363
												0.207436	0.00263855
												0.208146	0.00267928
												0.209072	0.00271306
												0.21015	0.00273759
												0.211306	0.00275118
												0.212463	0.00275291
												0.213541	0.00274267
												0.214466	0.00272116
												0.215177	0.00268983
												0.215624	0.00265083
												0.215776	0.00260681
												0.215624	0.00256077
												0.208166	0.00263919
												0.20804	0.00259745
												0.207669	0.0025568
												0.20708	0.00252001
												0.206312	0.00248959
												0.205418	0.00246761
												0.204458	0.00245556
												0.203498	0.00245428
												0.202603	0.00246384
												0.201835	0.0024836
												0.201245	0.0025122
												0.200875	0.00254771
												0.200748	0.00258769
												0.200874	0.00262943
												0.201244	0.00267008
												0.201833	0.00270687
												0.202601	0.00273729
												0.203496	0.00275927
												0.204456	0.00277131
												0.205416	0.0027726
												0.20631	0.00276304
												0.207079	0.00274328
												0.207668	0.00271467
												0.208039	0.00267917
												0.208166	0.00263919
												0.20804	0.00259745
												0.257003	0.00249382
												0.256813	0.00244127
												0.256258	0.00238996
												0.255375	0.00234338
												0.254223	0.00230471
												0.252882	0.00227659
												0.251443	0.00226093
												0.250004	0.0022588
												0.248662	0.00227035
												0.247511	0.00229478
												0.246627	0.00233043
												0.246071	0.00237487
												0.245881	0.00242508
												0.24607	0.00247763
												0.246625	0.00252895
												0.247509	0.00257552
												0.24866	0.00261419
												0.250001	0.00264231
												0.251441	0.00265797
												0.25288	0.0026601
												0.254221	0.00264856
												0.255373	0.00262413
												0.256257	0.00258848
												0.256813	0.00254403
												0.257003	0.00249382
												0.256813	0.00244127
												0.282088	0.00251017
												0.281928	0.00246885
												0.281458	0.00242843
												0.28071	0.00239167
												0.279736	0.00236107
												0.278601	0.00233871
												0.277383	0.00232613
												0.276165	0.00232417
												0.27503	0.00233297
												0.274055	0.00235193
												0.273307	0.00237977
												0.272837	0.00241457
												0.272676	0.00245398
												0.272836	0.0024953
												0.273306	0.00253571
												0.274054	0.00257248
												0.275028	0.00260308
												0.276163	0.00262544
												0.277381	0.00263802
												0.278599	0.00263998
												0.279734	0.00263118
												0.280709	0.00261221
												0.281457	0.00258438
												0.281927	0.00254958
												0.282088	0.00251017
												0.281928	0.00246885
												0.285593	0.00250161
												0.285349	0.00243899
												0.284632	0.00237778
												0.283492	0.00232214
												0.282006	0.00227587
												0.280275	0.00224213
												0.278418	0.0022232
												0.27656	0.00222039
												0.274829	0.00223388
												0.273342	0.00226275
												0.272201	0.00230504
												0.271484	0.00235787
												0.271239	0.00241762
												0.271483	0.00248025
												0.2722	0.00254146
												0.27334	0.0025971
												0.274826	0.00264337
												0.276557	0.00267711
												0.278415	0.00269604
												0.280272	0.00269885
												0.282004	0.00268536
												0.28349	0.00265649
												0.284631	0.0026142
												0.285348	0.00256137
												0.285593	0.00250161
												0.285349	0.00243899
												0.317109	0.00236865
												0.31692	0.00232389
												0.316367	0.00228013
												0.315486	0.00224037
												0.314338	0.00220731
												0.313001	0.00218321
												0.311566	0.00216971
												0.310131	0.00216772
												0.308794	0.00217739
												0.307646	0.00219805
												0.306765	0.0022283
												0.306211	0.00226607
												0.306022	0.0023088
												0.30621	0.00235357
												0.306764	0.00239732
												0.307645	0.00243708
												0.308793	0.00247014
												0.31013	0.00249424
												0.311564	0.00250775
												0.312999	0.00250973
												0.314336	0.00250007
												0.315485	0.0024794
												0.316366	0.00244915
												0.31692	0.00241138
												0.317109	0.00236865
												0.31692	0.00232389
												0.333666	0.00229766
												0.333497	0.00225654
												0.333001	0.00221649
												0.332212	0.00218024
												0.331183	0.00215025
												0.329986	0.00212857
												0.328701	0.00211667
												0.327415	0.00211537
												0.326218	0.00212475
												0.325189	0.00214418
												0.3244	0.00217233
												0.323904	0.00220729
												0.323734	0.00224666
												0.323903	0.00228777
												0.324399	0.00232782
												0.325188	0.00236408
												0.326216	0.00239407
												0.327414	0.00241575
												0.328699	0.00242765
												0.329984	0.00242895
												0.331182	0.00241957
												0.332211	0.00240014
												0.333	0.00237199
												0.333496	0.00233703
												0.333666	0.00229766
												0.333497	0.00225654
												0.312595	0.00241893
												0.312408	0.00237118
												0.311856	0.0023246
												0.310978	0.00228237
												0.309834	0.00224736
												0.308502	0.00222195
												0.307072	0.00220788
												0.305642	0.00220611
												0.30431	0.00221676
												0.303166	0.0022391
												0.302288	0.00227161
												0.301735	0.00231207
												0.301547	0.00235773
												0.301735	0.00240548
												0.302287	0.00245205
												0.303164	0.00249429
												0.304308	0.0025293
												0.30564	0.0025547
												0.30707	0.00256877
												0.3085	0.00257054
												0.309832	0.0025599
												0.310977	0.00253756
												0.311855	0.00250505
												0.312407	0.00246459
												0.312595	0.00241893
												0.312408	0.00237118
												0.391271	0.00226041
												0.391049	0.00221396
												0.390399	0.0021686
												0.389364	0.00212741
												0.388015	0.00209321
												0.386444	0.00206832
												0.384758	0.00205445
												0.383073	0.00205253
												0.381502	0.0020627
												0.380152	0.00208426
												0.379117	0.00211575
												0.378466	0.00215502
												0.378244	0.00219939
												0.378466	0.00224584
												0.379116	0.0022912
												0.380151	0.00233239
												0.3815	0.00236659
												0.383071	0.00239148
												0.384757	0.00240535
												0.386443	0.00240727
												0.388014	0.0023971
												0.389363	0.00237554
												0.390398	0.00234405
												0.391049	0.00230478
												0.391271	0.00226041
												0.391049	0.00221396
												0.40385	0.00215397
												0.403588	0.00210168
												0.402819	0.00205066
												0.401594	0.00200442
												0.399999	0.00196608
												0.398141	0.00193828
												0.396146	0.00192289
												0.394152	0.00192098
												0.392294	0.00193267
												0.390698	0.00195716
												0.389474	0.00199279
												0.388704	0.00203712
												0.388441	0.00208714
												0.388703	0.00213944
												0.389473	0.00219045
												0.390697	0.0022367
												0.392292	0.00227503
												0.394151	0.00230284
												0.396145	0.00231822
												0.398139	0.00232014
												0.399997	0.00230845
												0.401593	0.00228396
												0.402818	0.00224833
												0.403588	0.00220399
												0.40385	0.00215397
												0.403588	0.00210168
												0.355308	0.00239109
												0.355154	0.0023536
												0.354703	0.00231704
												0.353986	0.0022839
												0.35305	0.00225645
												0.351961	0.00223656
												0.350793	0.00222557
												0.349624	0.00222424
												0.348535	0.00223266
												0.3476	0.00225026
												0.346882	0.00227583
												0.346431	0.00230764
												0.346276	0.00234351
												0.34643	0.00238101
												0.346881	0.00241757
												0.347599	0.0024507
												0.348534	0.00247815
												0.349623	0.00249805
												0.350791	0.00250903
												0.35196	0.00251036
												0.353049	0.00250194
												0.353985	0.00248434
												0.354702	0.00245877
												0.355154	0.00242696
												0.355308	0.00239109
												0.355154	0.0023536
												0.383647	0.00237431
												0.383456	0.00233206
												0.382896	0.00229083
												0.382006	0.00225342
												0.380845	0.0022224
												0.379493	0.00219987
												0.378043	0.00218738
												0.376592	0.00218576
												0.37524	0.00219513
												0.374079	0.00221486
												0.373188	0.0022436
												0.372628	0.00227938
												0.372437	0.00231978
												0.372628	0.00236203
												0.373187	0.00240326
												0.374078	0.00244067
												0.375239	0.00247169
												0.37659	0.00249422
												0.378041	0.00250671
												0.379492	0.00250833
												0.380844	0.00249896
												0.382004	0.00247923
												0.382895	0.0024505
												0.383455	0.00241471
												0.383647	0.00237431
												0.383456	0.00233206
												0.382498	0.00250963
												0.38234	0.00247346
												0.381878	0.00243814
												0.381141	0.00240607
												0.380182	0.00237945
												0.379064	0.00236007
												0.377865	0.00234926
												0.376665	0.00234777
												0.375548	0.00235568
												0.374588	0.00237247
												0.373851	0.00239699
												0.373388	0.00242756
												0.37323	0.00246211
												0.373388	0.00249827
												0.373851	0.00253359
												0.374587	0.00256566
												0.375546	0.00259229
												0.376664	0.00261167
												0.377863	0.00262247
												0.379063	0.00262397
												0.380181	0.00261605
												0.38114	0.00259926
												0.381877	0.00257475
												0.38234	0.00254417
												0.382498	0.00250963
												0.38234	0.00247346
												0.329779	0.00280456
												0.329645	0.00277005
												0.329254	0.00273622
												0.328631	0.00270539
												0.327819	0.00267966
												0.326873	0.00266078
												0.325858	0.00265004
												0.324843	0.00264817
												0.323897	0.0026553
												0.323084	0.00267094
												0.322461	0.00269402
												0.322069	0.00272298
												0.321935	0.00275584
												0.322068	0.00279036
												0.32246	0.00282418
												0.323083	0.00285501
												0.323895	0.00288074
												0.324841	0.00289962
												0.325856	0.00291036
												0.326871	0.00291223
												0.327817	0.00290511
												0.32863	0.00288947
												0.329253	0.00286638
												0.329645	0.00283742
												0.329779	0.00280456
												0.329645	0.00277005
												0.238299	0.00313327
												0.238207	0.00310376
												0.237938	0.00307481
												0.23751	0.00304837
												0.236952	0.00302627
												0.236302	0.00300999
												0.235604	0.00300065
												0.234906	0.00299889
												0.234256	0.00300482
												0.233697	0.00301805
												0.233269	0.00303767
												0.232999	0.00306234
												0.232907	0.00309038
												0.232999	0.00311989
												0.233268	0.00314884
												0.233696	0.00317527
												0.234254	0.00319738
												0.234905	0.00321366
												0.235602	0.003223
												0.2363	0.00322476
												0.23695	0.00321882
												0.237509	0.0032056
												0.237938	0.00318598
												0.238207	0.00316131
												0.238299	0.00313327
												0.238207	0.00310376
												0.215196	0.0031733
												0.215128	0.0031482
												0.214926	0.0031237
												0.214606	0.00310146
												0.214188	0.00308301
												0.213701	0.0030696
												0.213178	0.00306215
												0.212656	0.00306116
												0.212169	0.00306671
												0.211751	0.0030784
												0.21143	0.00309545
												0.211228	0.0031167
												0.211159	0.0031407
												0.211227	0.0031658
												0.211429	0.0031903
												0.21175	0.00321254
												0.212168	0.00323099
												0.212654	0.0032444
												0.213177	0.00325185
												0.213699	0.00325284
												0.214186	0.00324729
												0.214605	0.0032356
												0.214925	0.00321854
												0.215127	0.0031973
												0.215196	0.0031733
												0.215128	0.0031482
												0.201119	0.0033032
												0.201047	0.00327637
												0.200836	0.00325014
												0.200499	0.00322631
												0.20006	0.0032065
												0.199549	0.00319206
												0.199	0.00318397
												0.198452	0.00318279
												0.19794	0.00318859
												0.197501	0.00320098
												0.197164	0.00321912
												0.196952	0.00324177
												0.19688	0.00326738
												0.196952	0.00329422
												0.197163	0.00332045
												0.1975	0.00334428
												0.197939	0.00336409
												0.19845	0.00337853
												0.198999	0.00338662
												0.199547	0.0033878
												0.200059	0.003382
												0.200498	0.0033696
												0.200835	0.00335146
												0.201047	0.00332882
												0.201119	0.0033032
												0.201047	0.00327637
												0.218425	0.00321441
												0.218267	0.0031624
												0.217801	0.00311129
												0.217059	0.00306455
												0.216093	0.00302537
												0.214968	0.00299643
												0.21376	0.00297969
												0.212552	0.00297629
												0.211426	0.00298647
												0.210459	0.00300953
												0.209717	0.0030439
												0.20925	0.00308725
												0.209091	0.0031366
												0.209249	0.00318861
												0.209715	0.00323972
												0.210457	0.00328646
												0.211423	0.00332564
												0.212548	0.00335458
												0.213756	0.00337132
												0.214964	0.00337472
												0.21609	0.00336454
												0.217057	0.00334148
												0.217799	0.00330711
												0.218266	0.00326376
												0.218425	0.00321441
												0.218267	0.0031624
												0.183782	0.00321938
												0.18331	0.00305517
												0.181923	0.00289412
												0.179715	0.00274723
												0.176838	0.0026245
												0.173487	0.00253429
												0.16989	0.00248276
												0.166293	0.00247341
												0.162941	0.00250688
												0.160062	0.00258089
												0.157852	0.00269039
												0.156462	0.00282793
												0.155988	0.00298414
												0.15646	0.00314835
												0.157847	0.0033094
												0.160054	0.00345629
												0.162932	0.00357902
												0.166283	0.00366923
												0.16988	0.00372076
												0.173477	0.00373012
												0.176829	0.00369665
												0.179708	0.00362264
												0.181917	0.00351313
												0.183307	0.00337559
												0.183782	0.00321938
												0.18331	0.00305517
												0.186765	0.00251678
												0.185816	0.00220538
												0.183031	0.00190426
												0.178599	0.00163396
												0.172823	0.00141288
												0.166095	0.0012561
												0.158876	0.0011743
												0.151655	0.00117306
												0.144927	0.00125245
												0.139148	0.00140707
												0.134714	0.00162639
												0.131925	0.00189544
												0.130973	0.00219591
												0.131922	0.00250731
												0.134707	0.00280843
												0.139139	0.00307873
												0.144915	0.00329981
												0.151642	0.00345659
												0.158862	0.00353839
												0.166082	0.00353963
												0.172811	0.00346024
												0.178589	0.00330562
												0.183024	0.00308631
												0.185812	0.00281725
												0.186765	0.00251678
												0.185816	0.00220538
												0.330315	0.00281055
												0.326889	0.00186777
												0.316834	0.000949581
												0.300834	0.000118556
												0.279981	-0.000568673
												0.255695	-0.00106527
												0.229631	-0.0013374
												0.203566	-0.00136651
												0.179276	-0.00115062
												0.158416	-0.00070444
												0.142408	-5.83794e-05
												0.132342	0.000743536
												0.128906	0.00164666
												0.132332	0.00258943
												0.142387	0.00350762
												0.158387	0.00433865
												0.17924	0.00502588
												0.203526	0.00552248
												0.22959	0.0057946
												0.255655	0.00582371
												0.279945	0.00560782
												0.300805	0.00516164
												0.316813	0.00451558
												0.326878	0.00371367
												0.330315	0.00281055
												0.326889	0.00186777
												-0.0775758	0.00527428
												-0.0793049	0.00459957
												-0.0843899	0.00392903
												-0.0924844	0.00330835
												-0.103037	0.00277982
												-0.115328	0.00237947
												-0.12852	0.00213457
												-0.141714	0.00206183
												-0.154011	0.00216619
												-0.164573	0.00244054
												-0.17268	0.00286619
												-0.17778	0.00341413
												-0.179525	0.00404702
												-0.177796	0.00472173
												-0.172711	0.00539227
												-0.164616	0.00601295
												-0.154064	0.00654148
												-0.141773	0.00694183
												-0.128581	0.00718673
												-0.115386	0.00725947
												-0.103089	0.00715511
												-0.0925274	0.00688076
												-0.0844203	0.00645511
												-0.0793206	0.00590717
												-0.0775758	0.00527428
												-0.0793049	0.00459957
