# Supplementary material for: Synchronous motion of the Easter mantle plume and the East Pacific Rise
Source: Nat Commun. 2024 Nov 17;15:9953. doi: 10.1038/s41467-024-54115-2 (PMC11570642; doi:10.1038/s41467-024-54115-2)
Supplement: Supplementary file 4 — Supplementary Data 1 [file 41467_2024_54115_MOESM4_ESM.zip › NCOMMS-23-61651B_Dataset 1/21G19918.one-pager.xls]

## Sheet: Summary Table
	EXP#21G19918 > SO80 76DS-3 > Groundmass > O-CONNOR (20-06) EASTER CHAIN (PACIFIC) > SMT ON 1ST VER 21-OSU-04 (4B34-21) > Incremental Heating > Daniel Heaton
	Information on Analysis and Constants Used in Calculations					Results		40(a)/36(a)	± 2s	40(r)/39(k)	± 2s	Age	± 2s	MSWD	39Ar(k)	K/Ca	± 2s
												(Ma)			(%,n)
	Project = O-CONNOR (20-06)					Age Plateau				1.23258	0.0460039	3.43088	0.128192	0.849678	76.6345	0.017478	0.0029929
	Sample = SO80 76DS-3										0.0373234		0.0373642	0.60698	14
	Material = Groundmass					Full External Error							0.21957	1.78446	2σ Confidence Limit
	Location = Smt on 1st VER					Analytical Error							0.127932	1	Error Magnification
	Region = Easter Chain (Pacific)
	Analyst = Daniel Heaton					Total Fusion Age				1.12742	0.0602009	3.13843	0.167605		30	0.00944346	5.10713e-05
	Irradiation = 21-OSU-04 (4B34-21)										0.053397		0.0534042
	Position = X: 0 | Y: 0 | Z/H: 61.5439 mm					Full External Error							0.233848
	FCT-NM Age = 28.201 ± 0.023 Ma					Analytical Error							0.167439
	FCT-NM Reference = Kuiper et al (2008)
	FCT-NM 40Ar/39Ar Ratio = 10.20037 ± 0.01214					Normal Isochron		297.914	7.61354	1.22106	0.0593391	3.39885	0.165217	0.916056	76.6345
	FCT-NM J-value = 0.00152205 ± 0.00000181								0.0255562		0.0485965		0.0486096	0.529547	14
	Air Shot 40Ar/36Ar = 304.4380 ± 0.4171					Full External Error							0.241835	1.8165	2σ Confidence Limit
	Air Shot MDF = 0.99516683 ± 0.00042225 (LIN)					Analytical Error							0.165019	1	Error Magnification
	Experiment Type = Incremental Heating
	Extraction Method = Bulk Laser Heating					Inverse Isochron		297.404	7.55931	1.23901	0.0576056	3.44878	0.160403	0.91049	76.6345
	Heating = 30 sec								0.0254177		0.0464932		0.0465103	0.535281	14
	Isolation = 3.00 min					Full External Error							0.240498	1.8165	2σ Confidence Limit
	Instrument = ARGUS-VI-G					Analytical Error							0.160194	1	Error Magnification
	Preferred Age = Plateau Age												0.585008		Spreading Factor
	Age Classification = Unknown
	IGSN = Undefined
	Rock Class = Undefined
	Lithology = Undefined
	Lat-Lon = Undefined - Undefined
	Age Equations = Min et al. (2000)
	Negative Intensities = Allowed
	Collector Calibrations = 36Ar
	Decay 40K = 5.463 ± 0.107 E-10 1/a
	Decay 39Ar = 2.940 ± 0.016 E-07 1/h
	Decay 37Ar = 8.230 ± 0.012 E-04 1/h
	Decay 36Cl = 2.257 ± 0.015 E-06 1/a
	Decay 40K(EC,β⁺) = 0.580 ± 0.014 E-10 1/a
	Decay 40K(β⁻) = 4.884 ± 0.099 E-10 1/a
	Atmospheric 40/36(a) = 298.56 ± 0.31
	Atmospheric 38/36(a) = 0.1885 ± 0.0003
	Production 39/37(ca) = 0.0006425 ± 0.0000059
	Production 38/37(ca) = 0.0001800 ± 0.0000173
	Production 36/37(ca) = 0.0002703 ± 0.0000005
	Production 40/39(k) = 0.000607 ± 0.000059
	Production 38/39(k) = 0.012077 ± 0.000011
	Production 36/38(cl) = 262.80 ± 1.71
	Scaling Ratio K/Ca = 0.430
	Abundance Ratio 40K/K = 1.1700 ± 0.0100 E-04
	Atomic Weight K = 39.0983 ± 0.0001 g

## Sheet: Hidden Data
Double Line Plot Age Plateau			Double Line Plot K/Ca Plateau			X-Y Plot Normal Isochron		X-Y Plot Inverse Isochron		Error Ellipses Normal Isochron		Error Ellipses Inverse Isochron														Used Measurements for Blank Corrections
Ar39k%	Line 1	Line 2	Ar39k%	Line 1	Line 2	X-axis	Y-axis	X-axis	Y-axis	X-axis	Y-axis	X-axis	Y-axis													Filename	Included	36Ar	1σ	37Ar	1σ	38Ar	1σ	39Ar	1σ	40Ar	1σ	Date		Filename	Included	40Ar/39Ar	1σ	J-value	1σ	Date	X	Y	H
0	-0.83996	3.80718	0	0.0721518	0.0817348	4.76057	301.096	0.0158108	0.0033212			0.0166196	0.00332187
1.91543	-0.83996	3.80718	1.91543	0.0721518	0.0817348	9.14776	308.53	0.0296495	0.00324118			0.016592	0.00331056
1.91543	7.40709	-1.33903	1.91543	0.114281	0.0776827	7.1561	310.818	0.0230234	0.00321731			0.0165112	0.00329997
2.57484	7.40709	-1.33903	2.57484	0.114281	0.0776827	12.7618	309.885	0.0411824	0.00322701			0.0163827	0.00329084
2.57484	2.84599	6.68665	2.57484	0.0505409	0.0560195	14.0753	344.444	0.0408638	0.00290323			0.0162152	0.00328377
4.64132	2.84599	6.68665	4.64132	0.0505409	0.0560195	14.1088	319.505	0.0441585	0.00312984			0.0160202	0.00327925
4.64132	5.3661	-0.424679	4.64132	0.0756348	0.0602475	13.8985	318.924	0.0435792	0.00313554			0.0158108	0.00327759
5.65147	5.3661	-0.424679	5.65147	0.0756348	0.0602475	13.5645	324.739	0.0417704	0.0030794			0.0156015	0.00327891
5.65147	4.42701	13.6929	5.65147	0.052273	0.0744201	21.9563	334.022	0.0657333	0.00299382			0.0154065	0.0032831
6.3003	4.42701	13.6929	6.3003	0.052273	0.0744201	24.5139	328.957	0.0745202	0.00303991			0.0152389	0.00328989
6.3003	7.88322	0.379564	6.3003	0.0624556	0.0469062	41.7698	346.344	0.120602	0.0028873			0.0151104	0.00329882
7.03159	7.88322	0.379564	7.03159	0.0624556	0.0469062	57.101	363.918	0.156906	0.00274787			0.0150296	0.00330927
7.03159	0.330764	7.82461	7.03159	0.0414073	0.054195	76.9997	369.484	0.208398	0.00270647			0.015002	0.00332053
7.80224	0.330764	7.82461	7.80224	0.0414073	0.054195	112.565	451.379	0.249381	0.00221544			0.0150296	0.00333184
7.80224	6.88012	3.85822	7.80224	0.0354845	0.0323799	169.403	495.282	0.342033	0.00201905			0.0151104	0.00334243
9.96771	6.88012	3.85822	9.96771	0.0354845	0.0323799	190.372	494.869	0.384692	0.00202074			0.0152389	0.00335156
9.96771	2.2936	6.69509	9.96771	0.0320474	0.0373269	252.587	603.397	0.418607	0.00165728			0.0154064	0.00335863
11.3046	2.2936	6.69509	11.3046	0.0320474	0.0373269	405.091	823.812	0.491728	0.00121387			0.0156014	0.00336315
11.3046	4.43813	2.46477	11.3046	0.0289474	0.0271806	465.043	880.04	0.528434	0.00113631			0.0158108	0.00336481
14.4612	4.43813	2.46477	14.4612	0.0289474	0.0271806	536.043	999.384	0.536373	0.00100062			0.0160201	0.00336349
14.4612	2.1505	4.21849	14.4612	0.0248484	0.0266159	533.229	975.401	0.546677	0.00102522			0.0162152	0.0033593
17.3216	2.1505	4.21849	17.3216	0.0248484	0.0266159	341.249	690.03	0.494542	0.00144921			0.0163827	0.00335251
17.3216	4.01436	2.35805	17.3216	0.0232503	0.0220241	377.675	783.185	0.482229	0.00127684			0.0165112	0.00334358
20.9255	4.01436	2.35805	20.9255	0.0232503	0.0220241	143.91	444.866	0.323489	0.00224787			0.016592	0.00333313
20.9255	0.372778	4.75621	20.9255	0.021451	0.025468	92.654	351.663	0.263474	0.00284363			0.0166196	0.00332187
22.0649	0.372778	4.75621	22.0649	0.021451	0.025468	48.9776	296.994	0.164911	0.00336707			0.016592	0.00331056
22.0649	4.27126	3.28579	22.0649	0.0194995	0.0188039	32.165	280.539	0.114654	0.00356456
27.846	4.27126	3.28579	27.846	0.0194995	0.0188039	20.9797	234.186	0.0895853	0.0042701			0.0337971	0.00324789
27.846	2.69924	3.76589	27.846	0.017106	0.0177325	6.8186	271.565	0.0251086	0.00368236			0.0336559	0.00320769
33.2903	2.69924	3.76589	33.2903	0.017106	0.0177325	3.62839	274.488	0.0132187	0.00364314			0.0332416	0.00316977
33.2903	3.92841	1.81308	33.2903	0.0176362	0.0163541							0.0325825	0.00313671
35.8812	3.92841	1.81308	35.8812	0.0176362	0.0163541							0.0317235	0.00311078
35.8812	3.03177	3.68698	35.8812	0.0153157	0.0157045							0.0307232	0.00309373
44.667	3.03177	3.68698	44.667	0.0153157	0.0157045							0.0296498	0.00308673
44.667	3.97578	3.24219	44.667	0.0148322	0.0144329							0.0285763	0.00309025
52.2732	3.97578	3.24219	52.2732	0.0148322	0.0144329							0.0275759	0.00310406
52.2732	2.73784	4.22293	52.2732	0.0135229	0.0143049							0.0267169	0.00312722
55.7187	2.73784	4.22293	55.7187	0.0135229	0.0143049							0.0260577	0.00315814
55.7187	3.9587	3.31921	55.7187	0.0135337	0.0132085							0.0256433	0.00319472
64.826	3.9587	3.31921	64.826	0.0135337	0.0132085							0.0255019	0.00323446
64.826	3.1162	3.94994	64.826	0.0127372	0.0131029							0.0256431	0.00327467
72.1609	3.1162	3.94994	72.1609	0.0127372	0.0131029							0.0260574	0.00331259
72.1609	3.46993	2.91678	72.1609	0.0111119	0.0109011							0.0267165	0.00334564
84.2586	3.46993	2.91678	84.2586	0.0111119	0.0109011							0.0275755	0.00337158
84.2586	2.81994	4.32326	84.2586	0.00960945	0.0101489							0.0285758	0.00338862
87.9391	2.81994	4.32326	87.9391	0.00960945	0.0101489							0.0296493	0.00339562
87.9391	3.56007	2.10058	87.9391	0.00673804	0.00643051							0.0307228	0.0033921
92.241	3.56007	2.10058	92.241	0.00673804	0.00643051							0.0317231	0.00337829
92.241	0.800679	2.39155	92.241	0.00344711	0.0036003							0.0325822	0.00335513
96.625	0.800679	2.39155	96.625	0.00344711	0.0036003							0.0332413	0.00332421
96.625	2.17813	-2.35633	96.625	0.0022707	0.0019542							0.0336558	0.00328763
97.8724	2.17813	-2.35633	97.8724	0.0022707	0.0019542							0.0337971	0.00324789
97.8724	-4.53638	1.4132	97.8724	0.00122044	0.00145465							0.0336559	0.00320769
98.9618	-4.53638	1.4132	98.9618	0.00122044	0.00145465
98.9618	-2.94798	-5.2	98.9618	0.00079936	0.000571941							0.0240811	0.00321852
99.5291	-2.94798	-5.2	99.5291	0.00079936	0.000571941							0.0240451	0.00320493
99.5291	-5.2	0.249483	99.5291	0.000336721	0.000691305							0.0239394	0.00319218
99.8028	-5.2	0.249483	99.8028	0.000336721	0.000691305							0.0237714	0.00318114
99.8028	-0.634978	-5.2	99.8028	0.000651845	0.000230963							0.0235523	0.00317257
100	-0.634978	-5.2	100	0.000651845	0.000230963							0.0232972	0.00316705
												0.0230235	0.00316495
												0.0227497	0.00316642
												0.0224946	0.00317136
												0.0222756	0.00317943
												0.0221075	0.00319009
												0.0220018	0.00320259
												0.0219657	0.00321611
												0.0220018	0.0032297
												0.0221074	0.00324245
												0.0222755	0.00325349
												0.0224945	0.00326206
												0.0227496	0.00326758
												0.0230234	0.00326968
												0.0232971	0.00326821
												0.0235522	0.00326327
												0.0237713	0.0032552
												0.0239394	0.00324454
												0.0240451	0.00323204
												0.0240811	0.00321852
												0.0240451	0.00320493
												0.0451632	0.00323469
												0.0450276	0.00319766
												0.04463	0.00316264
												0.0439974	0.003132
												0.0431731	0.00310783
												0.042213	0.00309179
												0.0411827	0.00308496
												0.0401524	0.00308781
												0.0391923	0.00310014
												0.0383678	0.00312113
												0.0377352	0.00314933
												0.0373374	0.00318282
												0.0372017	0.00321932
												0.0373373	0.00325635
												0.0377349	0.00329138
												0.0383675	0.00332202
												0.0391918	0.00334618
												0.0401519	0.00336223
												0.0411822	0.00336906
												0.0422125	0.0033662
												0.0431726	0.00335387
												0.0439971	0.00333288
												0.0446297	0.00330469
												0.0450275	0.00327119
												0.0451632	0.00323469
												0.0450276	0.00319766
												0.04714	0.00291356
												0.0469262	0.00285766
												0.0462993	0.00280486
												0.045302	0.00275877
												0.0440022	0.00272253
												0.0424886	0.00269859
												0.0408642	0.00268861
												0.0392398	0.00269325
												0.0377261	0.0027122
												0.0364262	0.00274417
												0.0354287	0.00278697
												0.0348017	0.00283771
												0.0345877	0.0028929
												0.0348015	0.0029488
												0.0354284	0.0030016
												0.0364257	0.00304769
												0.0377255	0.00308393
												0.0392391	0.00310787
												0.0408635	0.00311785
												0.0424879	0.00311321
												0.0440016	0.00309426
												0.0453015	0.00306229
												0.046299	0.00301949
												0.046926	0.00296876
												0.04714	0.00291356
												0.0469262	0.00285766
												0.0498779	0.00314199
												0.0496831	0.00309102
												0.0491119	0.00304269
												0.048203	0.0030003
												0.0470185	0.00296674
												0.0456392	0.0029443
												0.0441589	0.0029345
												0.0426785	0.00293801
												0.0412991	0.00295459
												0.0401145	0.00298312
												0.0392055	0.00302165
												0.038634	0.00306755
												0.038439	0.0031177
												0.0386338	0.00316867
												0.0392051	0.003217
												0.0401139	0.00325938
												0.0412984	0.00329294
												0.0426777	0.00331539
												0.044158	0.00332519
												0.0456384	0.00332168
												0.0470178	0.00330509
												0.0482024	0.00327656
												0.0491114	0.00323803
												0.0496829	0.00319213
												0.0498779	0.00314199
												0.0496831	0.00309102
												0.0489797	0.00314715
												0.0487958	0.00309682
												0.0482564	0.00304914
												0.0473982	0.00300734
												0.0462798	0.00297428
												0.0449773	0.00295221
												0.0435796	0.00294264
												0.0421818	0.00294621
												0.0408793	0.00296268
												0.0397608	0.00299093
												0.0389024	0.00302904
												0.0383628	0.00307441
												0.0381787	0.00312394
												0.0383626	0.00317426
												0.038902	0.00322195
												0.0397602	0.00326374
												0.0408786	0.0032968
												0.042181	0.00331887
												0.0435788	0.00332845
												0.0449765	0.00332488
												0.0462791	0.0033084
												0.0473976	0.00328015
												0.048256	0.00324204
												0.0487956	0.00319668
												0.0489797	0.00314715
												0.0487958	0.00309682
												0.0436147	0.00308302
												0.0435519	0.00306369
												0.0433677	0.00304543
												0.0430747	0.00302948
												0.0426927	0.00301694
												0.0422479	0.00300865
												0.0417706	0.00300518
												0.0412932	0.00300677
												0.0408484	0.00301331
												0.0404664	0.00302436
												0.0401733	0.00303915
												0.039989	0.00305669
												0.0399262	0.00307578
												0.039989	0.00309511
												0.0401732	0.00311337
												0.0404662	0.00312932
												0.0408482	0.00314186
												0.041293	0.00315015
												0.0417703	0.00315362
												0.0422476	0.00315202
												0.0426925	0.00314548
												0.0430745	0.00313444
												0.0433676	0.00311964
												0.0435519	0.00310211
												0.0436147	0.00308302
												0.0435519	0.00306369
												0.070609	0.00300758
												0.0704429	0.00296323
												0.069956	0.00292097
												0.0691812	0.00288367
												0.0681715	0.00285387
												0.0669957	0.00283362
												0.0657338	0.00282428
												0.0644718	0.00282649
												0.0632958	0.00284011
												0.062286	0.0028642
												0.061511	0.00289712
												0.0610238	0.00293664
												0.0608576	0.00298005
												0.0610236	0.0030244
												0.0615106	0.00306666
												0.0622853	0.00310397
												0.063295	0.00313376
												0.0644709	0.00315402
												0.0657328	0.00316336
												0.0669947	0.00316114
												0.0681707	0.00314753
												0.0691806	0.00312344
												0.0699555	0.00309051
												0.0704427	0.003051
												0.070609	0.00300758
												0.0704429	0.00296323
												0.0768478	0.00304753
												0.0767685	0.00302485
												0.0765361	0.0030032
												0.0761662	0.00298404
												0.0756842	0.0029687
												0.0751229	0.00295821
												0.0745205	0.00295329
												0.0739181	0.00295427
												0.0733567	0.00296108
												0.0728747	0.00297327
												0.0725047	0.00299
												0.0722721	0.00301014
												0.0721927	0.0030323
												0.072272	0.00305498
												0.0725044	0.00307663
												0.0728743	0.00309578
												0.0733563	0.00311113
												0.0739176	0.00312162
												0.07452	0.00312654
												0.0751224	0.00312556
												0.0756838	0.00311874
												0.0761658	0.00310656
												0.0765358	0.00308982
												0.0767684	0.00306969
												0.0768478	0.00304753
												0.0767685	0.00302485
												0.125	0.0029071
												0.124851	0.00286877
												0.124411	0.00283169
												0.123712	0.00279841
												0.122802	0.00277119
												0.121741	0.00275187
												0.120603	0.00274179
												0.119464	0.00274163
												0.118403	0.00275139
												0.117492	0.00277041
												0.116793	0.0027974
												0.116354	0.00283052
												0.116204	0.00286751
												0.116353	0.00290584
												0.116793	0.00294291
												0.117492	0.0029762
												0.118402	0.00300342
												0.119463	0.00302273
												0.120601	0.00303282
												0.12174	0.00303298
												0.122801	0.00302322
												0.123712	0.0030042
												0.124411	0.00297721
												0.12485	0.00294409
												0.125	0.0029071
												0.124851	0.00286877
												0.161734	0.00277236
												0.16157	0.00273261
												0.161088	0.0026939
												0.160321	0.00265887
												0.159321	0.0026299
												0.158157	0.00260897
												0.156907	0.00259751
												0.155657	0.0025963
												0.154493	0.00260542
												0.153493	0.00262424
												0.152725	0.00265149
												0.152243	0.00268531
												0.152078	0.00272339
												0.152243	0.00276314
												0.152725	0.00280185
												0.153492	0.00283688
												0.154492	0.00286585
												0.155656	0.00288677
												0.156906	0.00289823
												0.158155	0.00289945
												0.15932	0.00289033
												0.16032	0.00287151
												0.161087	0.00284426
												0.16157	0.00281044
												0.161734	0.00277236
												0.16157	0.00273261
												0.230862	0.00282386
												0.230097	0.002686
												0.227854	0.00254954
												0.224284	0.00242378
												0.219632	0.00231728
												0.214215	0.0022373
												0.2084	0.0021893
												0.202586	0.00217654
												0.197168	0.00219989
												0.192515	0.00225777
												0.188944	0.00234623
												0.186699	0.00245923
												0.185933	0.00258909
												0.186698	0.00272695
												0.188942	0.00286341
												0.192511	0.00298917
												0.197163	0.00309567
												0.202581	0.00317565
												0.208395	0.00322365
												0.214209	0.00323641
												0.219628	0.00321306
												0.224281	0.00315518
												0.227851	0.00306672
												0.230096	0.00295371
												0.230862	0.00282386
												0.230097	0.002686
												0.25525	0.0022402
												0.255051	0.00220345
												0.254464	0.00216752
												0.253532	0.00213485
												0.252316	0.00210768
												0.250901	0.00208785
												0.249382	0.00207671
												0.247862	0.00207503
												0.246447	0.00208292
												0.245231	0.00209983
												0.244298	0.00212463
												0.243712	0.00215561
												0.243512	0.00219067
												0.243711	0.00222742
												0.244298	0.00226335
												0.24523	0.00229602
												0.246446	0.00232319
												0.247861	0.00234302
												0.24938	0.00235416
												0.2509	0.00235584
												0.252315	0.00234796
												0.253531	0.00233104
												0.254464	0.00230624
												0.25505	0.00227526
												0.25525	0.0022402
												0.255051	0.00220345
												0.35188	0.00205699
												0.351545	0.00200238
												0.350561	0.00194891
												0.348997	0.00190022
												0.346957	0.00185963
												0.344582	0.0018299
												0.342034	0.00181306
												0.339485	0.00181026
												0.33711	0.00182169
												0.33507	0.00184657
												0.333505	0.0018832
												0.332521	0.00192909
												0.332186	0.00198112
												0.332521	0.00203572
												0.333505	0.0020892
												0.335069	0.00213789
												0.337109	0.00217848
												0.339484	0.00220821
												0.342032	0.00222505
												0.344581	0.00222785
												0.346956	0.00221642
												0.348995	0.00219154
												0.350561	0.0021549
												0.351545	0.00210901
												0.35188	0.00205699
												0.351545	0.00200238
												0.410405	0.0021146
												0.409529	0.00199375
												0.406961	0.00187474
												0.402875	0.00176568
												0.39755	0.001674
												0.391349	0.00160596
												0.384694	0.00156617
												0.378039	0.00155737
												0.371837	0.00158014
												0.366511	0.00163294
												0.362425	0.00171217
												0.359856	0.00181243
												0.358979	0.00192688
												0.359855	0.00204772
												0.362423	0.00216673
												0.366509	0.00227579
												0.371834	0.00236747
												0.378036	0.00243552
												0.38469	0.0024753
												0.391346	0.0024841
												0.397547	0.00246133
												0.402873	0.00240853
												0.406959	0.0023293
												0.409529	0.00222905
												0.410405	0.0021146
												0.409529	0.00199375
												0.42745	0.00168235
												0.427149	0.00164176
												0.426266	0.00160223
												0.424861	0.00156645
												0.423029	0.00153686
												0.420896	0.00151547
												0.418608	0.00150376
												0.416319	0.0015025
												0.414186	0.00151179
												0.412355	0.001531
												0.410949	0.00155881
												0.410066	0.00159334
												0.409764	0.00163222
												0.410065	0.00167281
												0.410949	0.00171234
												0.412354	0.00174812
												0.414185	0.00177771
												0.416318	0.00179909
												0.418607	0.00181081
												0.420896	0.00181207
												0.423028	0.00180277
												0.42486	0.00178357
												0.426265	0.00175575
												0.427149	0.00172123
												0.42745	0.00168235
												0.427149	0.00164176
												0.505233	0.00124033
												0.504772	0.0011877
												0.503423	0.00113685
												0.501277	0.00109125
												0.498481	0.001054
												0.495224	0.00102765
												0.491728	0.00101399
												0.488233	0.00101395
												0.484976	0.00102754
												0.482179	0.00105382
												0.480033	0.00109101
												0.478683	0.00113658
												0.478223	0.00118741
												0.478683	0.00124004
												0.480032	0.00129089
												0.482178	0.00133649
												0.484975	0.00137374
												0.488232	0.00140009
												0.491727	0.00141375
												0.495223	0.00141379
												0.49848	0.0014002
												0.501277	0.00137392
												0.503423	0.00133673
												0.504772	0.00129116
												0.505233	0.00124033
												0.504772	0.0011877
												0.561706	0.00119441
												0.560572	0.00108129
												0.557249	0.000971923
												0.551961	0.000873759
												0.545071	0.000793488
												0.537046	0.00073658
												0.528435	0.000706913
												0.519824	0.000706508
												0.511799	0.000735394
												0.504908	0.000791602
												0.499621	0.000871301
												0.496297	0.00096906
												0.495163	0.00107822
												0.496296	0.00119133
												0.49962	0.0013007
												0.504907	0.00139886
												0.511798	0.00147913
												0.519822	0.00153604
												0.528434	0.00156571
												0.537045	0.00156612
												0.545069	0.00153723
												0.55196	0.00148102
												0.557248	0.00140132
												0.560572	0.00130356
												0.561706	0.00119441
												0.560572	0.00108129
												0.549665	0.00102063
												0.549212	0.000970463
												0.547884	0.000922351
												0.545772	0.000879572
												0.543019	0.000845043
												0.539814	0.000821115
												0.536374	0.00080942
												0.532933	0.000810755
												0.529728	0.000825029
												0.526975	0.000851268
												0.524863	0.000887685
												0.523535	0.000931799
												0.523082	0.000980602
												0.523535	0.00103077
												0.524862	0.00107888
												0.526975	0.00112166
												0.529727	0.00115619
												0.532933	0.00118012
												0.536373	0.00119181
												0.539813	0.00119048
												0.543019	0.0011762
												0.545771	0.00114996
												0.547884	0.00111355
												0.549212	0.00106943
												0.549665	0.00102063
												0.549212	0.000970463
												0.563456	0.00105102
												0.562884	0.000983692
												0.561208	0.000919196
												0.558542	0.000861925
												0.555067	0.000815782
												0.55102	0.000783913
												0.546677	0.000768488
												0.542335	0.000770558
												0.538288	0.000789984
												0.534813	0.00082544
												0.532146	0.000874511
												0.53047	0.000933853
												0.529898	0.00099942
												0.53047	0.00106675
												0.532146	0.00113124
												0.534812	0.00118851
												0.538287	0.00123466
												0.542334	0.00126653
												0.546676	0.00128195
												0.551019	0.00127988
												0.555066	0.00126045
												0.558541	0.001225
												0.561208	0.00117593
												0.562884	0.00111659
												0.563456	0.00105102
												0.562884	0.000983692
												0.503102	0.001469
												0.50281	0.00142794
												0.501955	0.00138833
												0.500595	0.00135287
												0.498822	0.00132397
												0.496758	0.00130361
												0.494542	0.00129317
												0.492327	0.00129337
												0.490262	0.00130418
												0.48849	0.00132488
												0.487129	0.00135405
												0.486274	0.00138971
												0.485982	0.00142942
												0.486274	0.00147048
												0.487129	0.00151009
												0.488489	0.00154555
												0.490262	0.00157445
												0.492326	0.00159481
												0.494542	0.00160525
												0.496757	0.00160506
												0.498822	0.00159424
												0.500595	0.00157354
												0.501955	0.00154437
												0.50281	0.00150871
												0.503102	0.001469
												0.50281	0.00142794
												0.509107	0.00133173
												0.508191	0.00122582
												0.505507	0.00112339
												0.501235	0.00103142
												0.495669	0.000956166
												0.489186	0.000902769
												0.48223	0.000874865
												0.475273	0.000874355
												0.468791	0.000901273
												0.463224	0.000953785
												0.458952	0.00102831
												0.456267	0.00111978
												0.455351	0.00122194
												0.456267	0.00132785
												0.458952	0.00143028
												0.463223	0.00152226
												0.468789	0.00159751
												0.475272	0.00165091
												0.482228	0.00167881
												0.489185	0.00167932
												0.495667	0.0016524
												0.501234	0.00159989
												0.505506	0.00152536
												0.508191	0.0014339
												0.509107	0.00133173
												0.508191	0.00122582
												0.335224	0.00229748
												0.334825	0.00222598
												0.333653	0.00215598
												0.331788	0.00209223
												0.329358	0.00203909
												0.326528	0.00200018
												0.32349	0.00197815
												0.320453	0.0019745
												0.317623	0.00198948
												0.315192	0.00202207
												0.313327	0.00207004
												0.312155	0.00213014
												0.311754	0.00219825
												0.312154	0.00226975
												0.313326	0.00233976
												0.315191	0.0024035
												0.317621	0.00245664
												0.320451	0.00249555
												0.323488	0.00251758
												0.326525	0.00252123
												0.329356	0.00250625
												0.331786	0.00247366
												0.333651	0.00242569
												0.334824	0.00236559
												0.335224	0.00229748
												0.334825	0.00222598
												0.27164	0.00289107
												0.271363	0.00282628
												0.270547	0.00276267
												0.26925	0.00270459
												0.267558	0.00265597
												0.265589	0.00262015
												0.263475	0.00259956
												0.261361	0.0025956
												0.259392	0.00260854
												0.2577	0.00263751
												0.256402	0.00268052
												0.255586	0.00273464
												0.255307	0.0027962
												0.255585	0.00286099
												0.256401	0.00292459
												0.257698	0.00298268
												0.259389	0.00303129
												0.261359	0.00306711
												0.263472	0.00308771
												0.265586	0.00309167
												0.267556	0.00307872
												0.269247	0.00304976
												0.270546	0.00300675
												0.271362	0.00295262
												0.27164	0.00289107
												0.271363	0.00282628
												0.179653	0.00345788
												0.179151	0.00334079
												0.177679	0.00322548
												0.175337	0.00311983
												0.172284	0.00303103
												0.168729	0.00296512
												0.164914	0.00292661
												0.161099	0.00291812
												0.157543	0.00294022
												0.15449	0.00299141
												0.152146	0.0030682
												0.150673	0.00316536
												0.15017	0.00327627
												0.150672	0.00339336
												0.152144	0.00350866
												0.154486	0.00361432
												0.157538	0.00370312
												0.161093	0.00376902
												0.164909	0.00380754
												0.168724	0.00381603
												0.17228	0.00379393
												0.175333	0.00374274
												0.177676	0.00366595
												0.17915	0.00356879
												0.179653	0.00345788
												0.179151	0.00334079
												0.125651	0.00362272
												0.125277	0.00351517
												0.124179	0.00341099
												0.122432	0.00331727
												0.120154	0.0032404
												0.117502	0.00318563
												0.114656	0.00315667
												0.11181	0.00315552
												0.109158	0.00318224
												0.10688	0.00323502
												0.105132	0.00331025
												0.104033	0.00340281
												0.103657	0.0035064
												0.104032	0.00361395
												0.10513	0.00371814
												0.106877	0.00381185
												0.109154	0.00388872
												0.111806	0.0039435
												0.114652	0.00397245
												0.117498	0.0039736
												0.120151	0.00394688
												0.122429	0.00389411
												0.124177	0.00381887
												0.125276	0.00372631
												0.125651	0.00362272
												0.125277	0.00351517
												0.105348	0.00435482
												0.104812	0.0041973
												0.103238	0.00404474
												0.100734	0.00390754
												0.0974696	0.00379505
												0.0936682	0.00371493
												0.0895885	0.00367265
												0.0855086	0.00367108
												0.0817065	0.00371033
												0.0784414	0.00378774
												0.0759357	0.00389801
												0.0743602	0.00403364
												0.0738222	0.00418539
												0.0743585	0.00434291
												0.0759325	0.00449547
												0.0784369	0.00463267
												0.081701	0.00474516
												0.0855024	0.00482528
												0.0895821	0.00486756
												0.093662	0.00486913
												0.097464	0.00482987
												0.100729	0.00475247
												0.103235	0.0046422
												0.10481	0.00450657
												0.105348	0.00435482
												0.104812	0.0041973
												0.0338126	0.00369549
												0.0335161	0.0036113
												0.0326467	0.00353195
												0.0312636	0.00346286
												0.029461	0.00340872
												0.0273618	0.00337323
												0.025109	0.00335881
												0.0228563	0.00336644
												0.020757	0.00339559
												0.0189542	0.00344429
												0.0175709	0.00350922
												0.0167012	0.00358594
												0.0164045	0.00366923
												0.016701	0.00375342
												0.0175704	0.00383277
												0.0189535	0.00390187
												0.0207561	0.003956
												0.0228553	0.00399149
												0.0251081	0.00400592
												0.0273609	0.00399829
												0.0294602	0.00396913
												0.0312629	0.00392043
												0.0326462	0.00385551
												0.0335159	0.00377878
												0.0338126	0.00369549
												0.0335161	0.0036113
												0.0195291	0.00364798
												0.0193142	0.00358374
												0.0186838	0.00352356
												0.017681	0.00347152
												0.0163741	0.00343118
												0.0148522	0.00340529
												0.0132189	0.0033956
												0.0115857	0.00340279
												0.0100637	0.00342635
												0.00875674	0.00346469
												0.00775386	0.00351519
												0.00712341	0.00357441
												0.00690834	0.00363831
												0.00712331	0.00370255
												0.00775367	0.00376273
												0.00875648	0.00381477
												0.0100634	0.00385511
												0.0115853	0.003881
												0.0132186	0.00389069
												0.0148518	0.0038835
												0.0163738	0.00385994
												0.0176807	0.0038216
												0.0186836	0.0037711
												0.0193141	0.00371188
												0.0195291	0.00364798
												0.0193142	0.00358374
