# Supplementary material for: Synchronous motion of the Easter mantle plume and the East Pacific Rise
Source: Nat Commun. 2024 Nov 17;15:9953. doi: 10.1038/s41467-024-54115-2 (PMC11570642; doi:10.1038/s41467-024-54115-2)
Supplement: Supplementary file 4 — Supplementary Data 1 [file 41467_2024_54115_MOESM4_ESM.zip › NCOMMS-23-61651B_Dataset 1/21G19984.one-pager.xls]

## Sheet: Summary Table
	EXP#21G19984 > SO80 77DS-2 > Groundmass > O-CONNOR (20-06) EASTER CHAIN (PACIFIC) > 1ST VR (NORTHERN END) 21-OSU-04 (4B35-21) > Incremental Heating > Daniel Heaton
	Information on Analysis and Constants Used in Calculations					Results		40(a)/36(a)	± 2s	40(r)/39(k)	± 2s	Age	± 2s	MSWD	39Ar(k)	K/Ca	± 2s
												(Ma)			(%,n)
	Project = O-CONNOR (20-06)					Age Plateau Cannot Calculate
	Sample = SO80 77DS-2
	Material = Groundmass
	Location = 1st VR (northern end)
	Region = Easter Chain (Pacific)
	Analyst = Daniel Heaton					Total Fusion Age				0.292091	0.469278	0.809451	1.30019		27	0.00135554	3.34273e-05
	Irradiation = 21-OSU-04 (4B35-21)										1.60662		1.60626
	Position = X: 0 | Y: 0 | Z/H: 63.40747 mm					Full External Error							1.30087
	FCT-NM Age = 28.201 ± 0.023 Ma					Analytical Error							1.30019
	FCT-NM Reference = Kuiper et al (2008)
	FCT-NM 40Ar/39Ar Ratio = 10.25289 ± 0.01220					Normal Isochron Cannot Calculate
	FCT-NM J-value = 0.00151426 ± 0.00000180
	Air Shot 40Ar/36Ar = 304.2320 ± 0.4381
	Air Shot MDF = 0.99533306 ± 0.00043636 (LIN)
	Experiment Type = Incremental Heating
	Extraction Method = Bulk Laser Heating					Inverse Isochron Cannot Calculate
	Heating = 30 sec
	Isolation = 3.00 min
	Instrument = ARGUS-VI-G
	Preferred Age = No Age
	Age Classification = Undefined
	IGSN = Undefined
	Rock Class = Undefined
	Lithology = Undefined
	Lat-Lon = Undefined - Undefined
	Age Equations = Min et al. (2000)
	Negative Intensities = Allowed
	Collector Calibrations = 36Ar
	Decay 40K = 5.463 ± 0.107 E-10 1/a
	Decay 39Ar = 2.940 ± 0.016 E-07 1/h
	Decay 37Ar = 8.230 ± 0.012 E-04 1/h
	Decay 36Cl = 2.257 ± 0.015 E-06 1/a
	Decay 40K(EC,β⁺) = 0.580 ± 0.014 E-10 1/a
	Decay 40K(β⁻) = 4.884 ± 0.099 E-10 1/a
	Atmospheric 40/36(a) = 298.56 ± 0.31
	Atmospheric 38/36(a) = 0.1885 ± 0.0003
	Production 39/37(ca) = 0.0006425 ± 0.0000059
	Production 38/37(ca) = 0.0001800 ± 0.0000173
	Production 36/37(ca) = 0.0002703 ± 0.0000005
	Production 40/39(k) = 0.000607 ± 0.000059
	Production 38/39(k) = 0.012077 ± 0.000011
	Production 36/38(cl) = 262.80 ± 1.71
	Scaling Ratio K/Ca = 0.430
	Abundance Ratio 40K/K = 1.1700 ± 0.0100 E-04
	Atomic Weight K = 39.0983 ± 0.0001 g

## Sheet: Hidden Data
Double Line Plot Age Plateau			Double Line Plot K/Ca Plateau			X-Y Plot Normal Isochron		X-Y Plot Inverse Isochron		Error Ellipses Normal Isochron		Error Ellipses Inverse Isochron														Used Measurements for Blank Corrections
Ar39k%	Line 1	Line 2	Ar39k%	Line 1	Line 2	X-axis	Y-axis	X-axis	Y-axis	X-axis	Y-axis	X-axis	Y-axis													Filename	Included	36Ar	1σ	37Ar	1σ	38Ar	1σ	39Ar	1σ	40Ar	1σ	Date		Filename	Included	40Ar/39Ar	1σ	J-value	1σ	Date	X	Y	H
0	-10.3	0.484718	0	0.0053501	0.00652139	0.825035	296.168	0.0027857	0.00337647			0.00305955	0.00337684
4.72693	-10.3	0.484718	4.72693	0.0053501	0.00652139	1.34847	301.148	0.00447778	0.00332063			0.00305023	0.00336967
4.72693	14.2708	-3.64872	4.72693	0.00510547	0.00375453	0.852682	262.52	0.00324806	0.00380923			0.00302288	0.00336296
7.87013	14.2708	-3.64872	7.87013	0.00510547	0.00375453	1.82402	280.98	0.00649162	0.00355897			0.00297937	0.00335717
7.87013	-10.3	20.3	7.87013	-0.0062385	0.0136914	2.35731	289.701	0.00813704	0.00345183			0.00292266	0.0033527
8.01695	-10.3	20.3	8.01695	-0.0062385	0.0136914	2.15489	282.618	0.00762474	0.00353835			0.00285662	0.00334985
8.01695	0.451836	-10.3	8.01695	0.00610979	0.00209514	1.41891	302.228	0.00469482	0.00330876			0.00278574	0.00334882
8.94683	0.451836	-10.3	8.94683	0.00610979	0.00209514	2.62301	290.572	0.00902706	0.00344149			0.00271486	0.00334966
8.94683	-10.3	0.0943227	8.94683	0.00354957	0.00534459	1.20945	287.026	0.00421372	0.003484			0.00264881	0.00335234
11.3598	-10.3	0.0943227	11.3598	0.00354957	0.00534459	2.26532	289.992	0.00781165	0.00344837			0.00259209	0.00335665
11.3598	-3.66918	-10.3	11.3598	0.00451275	0.00222372	4.59733	291.942	0.0157474	0.00342534			0.00254856	0.00336232
12.8285	-3.66918	-10.3	12.8285	0.00451275	0.00222372	5.26076	286.078	0.0183893	0.00349556			0.0025212	0.00336895
12.8285	-10.3	20.3	12.8285	-0.000448614	0.00542907	4.14173	287.53	0.0144045	0.0034779			0.00251186	0.0033761
13.2221	-10.3	20.3	13.2221	-0.000448614	0.00542907	6.71089	287.5	0.0233423	0.00347826			0.00252118	0.00338327
13.2221	0.474014	-10.3	13.2221	0.0035214	0.00245132	4.52989	274.647	0.0164935	0.00364104			0.00254853	0.00338997
15.9467	0.474014	-10.3	15.9467	0.0035214	0.00245132	8.59765	286.215	0.0300391	0.00349388			0.00259204	0.00339576
15.9467	-10.3	20.3	15.9467	-0.00129534	0.00604283	13.1415	279.534	0.0470122	0.00357738			0.00264875	0.00340023
16.2392	-10.3	20.3	16.2392	-0.00129534	0.00604283	12.4969	276.769	0.045153	0.00361312			0.00271479	0.00340308
16.2392	0.935344	-10.3	16.2392	0.00310515	0.0019945	10.3558	289.204	0.035808	0.00345777			0.00278567	0.00340412
18.4791	0.935344	-10.3	18.4791	0.00310515	0.0019945	7.68842	287.872	0.0267077	0.00347376			0.00285655	0.00340327
18.4791	-9.57882	1.59009	18.4791	0.0022434	0.00279563	4.87981	302.886	0.0161111	0.00330157			0.0029226	0.0034006
22.7304	-9.57882	1.59009	22.7304	0.0022434	0.00279563	4.27597	308.748	0.0138494	0.00323888			0.00297932	0.00339628
22.7304	0.0545922	-10.3	22.7304	0.0020809	0.0015645	4.11142	338.07	0.0121614	0.00295797			0.00302285	0.00339061
26.3081	0.0545922	-10.3	26.3081	0.0020809	0.0015645	3.94036	348.817	0.0112963	0.00286683			0.00305021	0.00338398
26.3081	-10.3	2.06535	26.3081	0.00126341	0.00188567	3.917	346.534	0.0113034	0.00288572			0.00305955	0.00337684
28.7074	-10.3	2.06535	28.7074	0.00126341	0.00188567	4.06287	310.209	0.0130972	0.00322363			0.00305023	0.00336967
28.7074	1.85487	-10.3	28.7074	0.001659	0.00128294	4.80587	311.826	0.015412	0.00320691
32.3794	1.85487	-10.3	32.3794	0.001659	0.00128294							0.00516002	0.00332198
32.3794	-10.3	-0.229162	32.3794	0.000816118	0.00146223							0.00513679	0.00330956
33.9872	-10.3	-0.229162	33.9872	0.000816118	0.00146223							0.00506866	0.0032979
33.9872	1.83382	-9.8024	33.9872	0.00152064	0.0012012							0.00496026	0.00328779
37.8281	1.83382	-9.8024	37.8281	0.00152064	0.0012012							0.00481898	0.00327992
37.8281	-6.32479	-1.71003	37.8281	0.00140647	0.00152336							0.00465444	0.00327482
49.7525	-6.32479	-1.71003	49.7525	0.00140647	0.00152336							0.00447787	0.00327285
49.7525	-1.74684	-7.93253	49.7525	0.00137968	0.00121745							0.00430129	0.00327413
57.6852	-1.74684	-7.93253	57.6852	0.00137968	0.00121745							0.00413674	0.00327858
57.6852	-6.04949	1.03751	57.6852	0.00116871	0.00133082							0.00399543	0.00328589
64.9545	-6.04949	1.03751	64.9545	0.00116871	0.00133082							0.00388699	0.00329557
64.9545	1.654	-9.36835	64.9545	0.00116464	0.000936807							0.00381881	0.00330696
69.3757	1.654	-9.36835	69.3757	0.00116464	0.000936807							0.00379554	0.00331929
69.3757	-0.98973	5.90074	69.3757	0.000961738	0.00107939							0.00381876	0.0033317
78.1095	-0.98973	5.90074	78.1095	0.000961738	0.00107939							0.00388689	0.00334336
78.1095	12.7898	0.395467	78.1095	0.00100268	0.000810936							0.00399529	0.00335347
82.4711	12.7898	0.395467	82.4711	0.00100268	0.000810936							0.00413657	0.00336134
82.4711	20.3	20.3	82.4711	0.000838287	0.000991352							0.00430111	0.00336644
88.2019	20.3	20.3	88.2019	0.000838287	0.000991352							0.00447768	0.00336842
88.2019	20.3	20.3	88.2019	0.00111954	0.000809535							0.00465426	0.00336714
91.1888	20.3	20.3	91.1888	0.00111954	0.000809535							0.00481881	0.00336269
91.1888	20.3	20.3	91.1888	0.000753931	0.000934188							0.00496013	0.00335537
95.3505	20.3	20.3	95.3505	0.000753931	0.000934188							0.00506857	0.00334569
95.3505	16.9029	-1.04201	95.3505	0.00102879	0.000711221							0.00513674	0.0033343
97.9712	16.9029	-1.04201	97.9712	0.00102879	0.000711221							0.00516002	0.00332198
97.9712	-3.55779	18.8288	97.9712	0.000745386	0.0011921							0.00513679	0.00330956
100	-3.55779	18.8288	100	0.000745386	0.0011921
												0.0136087	0.00382696
												0.0132559	0.00367361
												0.0122211	0.0035295
												0.0105748	0.00340445
												0.00842924	0.00330698
												0.00593056	0.00324375
												0.00324907	0.00321905
												0.00056752	0.00323457
												-0.00193136	0.00328925
												-0.00407727	0.00337937
												-0.00572397	0.00349878
												-0.00675924	0.00363935
												-0.00711253	0.0037915
												-0.00675977	0.00394486
												-0.00572498	0.00408897
												-0.0040787	0.00421402
												-0.00193311	0.00431148
												0.000565569	0.00437472
												0.00324705	0.00439942
												0.00592861	0.0043839
												0.00842749	0.00432921
												0.0105734	0.00423909
												0.0122201	0.00411968
												0.0132554	0.00397911
												0.0136087	0.00382696
												0.0132559	0.00367361
												0.00967384	0.00356973
												0.00956558	0.00352011
												0.00924783	0.00347313
												0.00874225	0.00343201
												0.00808329	0.00339954
												0.00731586	0.00337793
												0.00649227	0.00336866
												0.00566863	0.00337236
												0.00490107	0.00338878
												0.00424191	0.0034168
												0.00373607	0.0034545
												0.00341801	0.00349933
												0.00330941	0.00354821
												0.00341767	0.00359784
												0.00373542	0.00364481
												0.004241	0.00368594
												0.00489996	0.00371841
												0.00566739	0.00374001
												0.00649098	0.00374928
												0.00731462	0.00374558
												0.00808218	0.00372916
												0.00874134	0.00370115
												0.00924718	0.00366344
												0.00956524	0.00361862
												0.00967384	0.00356973
												0.00956558	0.00352011
												0.00978371	0.00345771
												0.0097277	0.00343118
												0.00956328	0.00340606
												0.00930167	0.00338406
												0.00896069	0.00336668
												0.00856358	0.0033551
												0.0081374	0.00335011
												0.0077112	0.00335206
												0.00731402	0.0033608
												0.00697292	0.00337575
												0.00671116	0.00339588
												0.00654657	0.00341983
												0.00649036	0.00344595
												0.00654638	0.00347248
												0.00671079	0.0034976
												0.00697241	0.0035196
												0.00731339	0.00353698
												0.0077105	0.00354856
												0.00813668	0.00355355
												0.00856288	0.0035516
												0.00896006	0.00354286
												0.00930116	0.00352791
												0.00956292	0.00350778
												0.00972751	0.00348383
												0.00978371	0.00345771
												0.0097277	0.00343118
												0.0102227	0.00354684
												0.0101343	0.00350934
												0.00987483	0.00347381
												0.00946207	0.00344268
												0.0089241	0.00341807
												0.00829758	0.00340166
												0.00762521	0.00339456
												0.00695281	0.00339727
												0.00632619	0.00340958
												0.00578807	0.00343067
												0.00537512	0.0034591
												0.00511547	0.00349293
												0.00502683	0.00352985
												0.00511523	0.00356736
												0.00537465	0.00360288
												0.00578741	0.00363401
												0.00632538	0.00365862
												0.0069519	0.00367503
												0.00762427	0.00368213
												0.00829668	0.00367943
												0.00892329	0.00366711
												0.00946141	0.00364602
												0.00987436	0.00361759
												0.010134	0.00358376
												0.0102227	0.00354684
												0.0101343	0.00350934
												0.0102415	0.00332081
												0.0100527	0.00324639
												0.00949871	0.00317621
												0.00861736	0.00311507
												0.0074687	0.00306713
												0.00613101	0.00303565
												0.00469544	0.00302279
												0.00325983	0.00302941
												0.00192201	0.00305507
												0.000773152	0.00309802
												-0.000108449	0.00315534
												-0.000662716	0.0032231
												-0.000851876	0.00329671
												-0.000663038	0.00337114
												-0.000109071	0.00344131
												0.000772274	0.00350245
												0.00192093	0.0035504
												0.00325863	0.00358187
												0.0046942	0.00359473
												0.00612981	0.00358811
												0.00746763	0.00356245
												0.00861648	0.0035195
												0.00949808	0.00346218
												0.0100524	0.00339442
												0.0102415	0.00332081
												0.0100527	0.00324639
												0.0106511	0.00344783
												0.0105958	0.00342272
												0.0104337	0.00339888
												0.0101757	0.00337795
												0.0098394	0.00336135
												0.00944776	0.00335021
												0.00902744	0.00334529
												0.0086071	0.00334692
												0.00821538	0.003355
												0.00787897	0.00336898
												0.00762081	0.00338789
												0.00745848	0.00341046
												0.00740304	0.00343514
												0.00745828	0.00346025
												0.00762043	0.00348409
												0.00787844	0.00350502
												0.00821473	0.00352162
												0.00860637	0.00353276
												0.00902669	0.00353768
												0.00944703	0.00353605
												0.00983875	0.00352797
												0.0101752	0.00351399
												0.0104333	0.00349508
												0.0105957	0.00347251
												0.0106511	0.00344783
												0.0105958	0.00342272
												0.0107327	0.00349805
												0.0105108	0.0034041
												0.00985972	0.0033156
												0.00882389	0.00323857
												0.00747389	0.00317827
												0.00590171	0.0031388
												0.0042145	0.00312286
												0.00252724	0.00313153
												0.000954906	0.00316422
												-0.000395344	0.0032187
												-0.00143149	0.00329126
												-0.00208293	0.00337696
												-0.00230526	0.00346995
												-0.00208333	0.0035639
												-0.00143227	0.00365241
												-0.000396444	0.00372943
												0.000953558	0.00378974
												0.00252573	0.0038292
												0.00421294	0.00384515
												0.00590021	0.00383648
												0.00747254	0.00380379
												0.00882279	0.0037493
												0.00985894	0.00367674
												0.0105104	0.00359104
												0.0107327	0.00349805
												0.0105108	0.0034041
												0.00951831	0.00345418
												0.00946025	0.00342654
												0.00928984	0.00340039
												0.00901869	0.0033775
												0.00866529	0.00335945
												0.00825371	0.00334745
												0.00781201	0.00334233
												0.00737028	0.00334444
												0.00695863	0.00335363
												0.00660511	0.00336928
												0.00633382	0.00339031
												0.00616324	0.0034153
												0.00610499	0.00344255
												0.00616305	0.00347019
												0.00633346	0.00349635
												0.0066046	0.00351923
												0.006958	0.00353729
												0.00736958	0.00354928
												0.00781129	0.0035544
												0.00825301	0.0035523
												0.00866466	0.00354311
												0.00901818	0.00352746
												0.00928948	0.00350642
												0.00946006	0.00348143
												0.00951831	0.00345418
												0.00946025	0.00342654
												0.0174999	0.00343815
												0.0174404	0.00341036
												0.0172655	0.00338359
												0.0169872	0.00335966
												0.0166243	0.00334021
												0.0162017	0.00332656
												0.0157482	0.00331964
												0.0152945	0.00331992
												0.0148718	0.00332739
												0.0145087	0.00334153
												0.01423	0.00336138
												0.0140548	0.0033856
												0.0139948	0.00341252
												0.0140544	0.00344031
												0.0142293	0.00346708
												0.0145076	0.00349101
												0.0148704	0.00351046
												0.015293	0.00352411
												0.0157466	0.00353103
												0.0162002	0.00353075
												0.016623	0.00352328
												0.0169861	0.00350914
												0.0172648	0.00348929
												0.01744	0.00346507
												0.0174999	0.00343815
												0.0174404	0.00341036
												0.0210431	0.00351486
												0.0209529	0.00347619
												0.0206881	0.00343883
												0.0202665	0.00340534
												0.0197171	0.003378
												0.0190772	0.00335867
												0.0183904	0.00334866
												0.0177035	0.00334867
												0.0170633	0.00335869
												0.0165136	0.00337804
												0.0160916	0.00340539
												0.0158262	0.00343889
												0.0157355	0.00347625
												0.0158257	0.00351493
												0.0160905	0.00355228
												0.016512	0.00358577
												0.0170615	0.00361312
												0.0177014	0.00363245
												0.0183882	0.00364245
												0.0190751	0.00364244
												0.0197153	0.00363242
												0.020265	0.00361308
												0.020687	0.00358572
												0.0209524	0.00355222
												0.0210431	0.00351486
												0.0209529	0.00347619
												0.0172888	0.00349692
												0.0171908	0.0034539
												0.0169029	0.00341251
												0.0164448	0.00337558
												0.0158476	0.00334562
												0.0151521	0.00332467
												0.0144056	0.00331417
												0.013659	0.00331483
												0.0129633	0.00332659
												0.0123657	0.00334867
												0.0119071	0.00337956
												0.0116187	0.00341715
												0.0115202	0.00345887
												0.0116182	0.00350189
												0.0119061	0.00354328
												0.0123642	0.00358021
												0.0129614	0.00361017
												0.0136569	0.00363112
												0.0144034	0.00364162
												0.01515	0.00364096
												0.0158457	0.0036292
												0.0164433	0.00360712
												0.0169018	0.00357623
												0.0171903	0.00353865
												0.0172888	0.00349692
												0.0171908	0.0034539
												0.0264328	0.00351051
												0.026328	0.0034628
												0.0260197	0.00341615
												0.0255289	0.00337372
												0.0248891	0.00333843
												0.024144	0.00331266
												0.0233441	0.00329818
												0.0225442	0.00329597
												0.0217986	0.00330618
												0.0211583	0.00332812
												0.0206667	0.0033603
												0.0203575	0.00340051
												0.0202517	0.00344602
												0.0203566	0.00349373
												0.0206649	0.00354038
												0.0211556	0.0035828
												0.0217954	0.0036181
												0.0225406	0.00364387
												0.0233404	0.00365835
												0.0241403	0.00366056
												0.0248859	0.00365035
												0.0255263	0.00362841
												0.0260178	0.00359623
												0.026327	0.00355602
												0.0264328	0.00351051
												0.026328	0.0034628
												0.0212609	0.00368111
												0.0210991	0.00360666
												0.0206234	0.00353457
												0.0198663	0.00346972
												0.0188793	0.00341656
												0.0177297	0.00337869
												0.0164959	0.00335869
												0.0152619	0.00335795
												0.0141119	0.00337649
												0.0131241	0.00341306
												0.012366	0.00346517
												0.0118892	0.00352926
												0.0117261	0.00360097
												0.0118879	0.00367541
												0.0123636	0.00374751
												0.0131208	0.00381235
												0.0141078	0.00386552
												0.0152573	0.00390339
												0.0164911	0.00392338
												0.0177251	0.00392413
												0.0188752	0.00390559
												0.0198629	0.00386902
												0.020621	0.00381691
												0.0210979	0.00375282
												0.0212609	0.00368111
												0.0210991	0.00360666
												0.0337887	0.0035455
												0.0336617	0.00348993
												0.0332878	0.00343463
												0.0326925	0.00338337
												0.0319164	0.00333964
												0.0310124	0.00330643
												0.030042	0.00328598
												0.0290715	0.00327971
												0.0281669	0.00328803
												0.0273898	0.00331037
												0.0267934	0.00334523
												0.0264181	0.00339021
												0.0262896	0.00344226
												0.0264166	0.00349782
												0.0267905	0.00355312
												0.0273858	0.00360438
												0.0281619	0.00364811
												0.0290659	0.00368133
												0.0300363	0.00370177
												0.0310068	0.00370805
												0.0319114	0.00369973
												0.0326884	0.00367738
												0.0332849	0.00364253
												0.0336602	0.00359754
												0.0337887	0.0035455
												0.0336617	0.00348993
												0.0491324	0.00361487
												0.0490607	0.00358054
												0.0488495	0.003546
												0.048513	0.00351359
												0.0480742	0.00348553
												0.0475631	0.00346373
												0.0470144	0.00344968
												0.0464656	0.00344433
												0.045954	0.00344804
												0.0455145	0.00346057
												0.0451771	0.00348106
												0.0449647	0.00350812
												0.0448919	0.00353989
												0.0449636	0.00357422
												0.0451748	0.00360877
												0.0455113	0.00364117
												0.0459501	0.00366923
												0.0464612	0.00369103
												0.0470099	0.00370508
												0.0475587	0.00371043
												0.0480703	0.00370672
												0.0485098	0.00369419
												0.0488472	0.0036737
												0.0490596	0.00364664
												0.0491324	0.00361487
												0.0490607	0.00358054
												0.0482982	0.00366408
												0.0481917	0.00361965
												0.0478782	0.00357478
												0.0473789	0.00353253
												0.0467279	0.00349576
												0.0459696	0.003467
												0.0451556	0.00344819
												0.0443415	0.00344062
												0.0435826	0.00344481
												0.0429308	0.00346047
												0.0424304	0.00348653
												0.0421156	0.00352121
												0.0420077	0.00356217
												0.0421142	0.00360659
												0.0424278	0.00365146
												0.042927	0.00369372
												0.043578	0.00373048
												0.0443363	0.00375925
												0.0451503	0.00377806
												0.0459644	0.00378562
												0.0467233	0.00378144
												0.0473751	0.00376578
												0.0478755	0.00373972
												0.0481903	0.00370503
												0.0482982	0.00366408
												0.0481917	0.00361965
												0.0383175	0.00349415
												0.0382326	0.00345404
												0.0379824	0.00341417
												0.037584	0.00337728
												0.0370647	0.00334588
												0.0364596	0.0033221
												0.0358102	0.00330756
												0.0351606	0.00330326
												0.0345551	0.0033095
												0.0340351	0.00332583
												0.0336358	0.00335116
												0.0333846	0.00338375
												0.0332985	0.00342139
												0.0333835	0.0034615
												0.0336336	0.00350136
												0.034032	0.00353825
												0.0345514	0.00356966
												0.0351564	0.00359344
												0.0358058	0.00360797
												0.0364554	0.00361227
												0.0370609	0.00360604
												0.037581	0.00358971
												0.0379802	0.00356438
												0.0382314	0.00353179
												0.0383175	0.00349415
												0.0382326	0.00345404
												0.0297326	0.00350772
												0.0296301	0.00346096
												0.0293283	0.00341507
												0.028848	0.00337317
												0.0282219	0.00333814
												0.0274925	0.00331234
												0.0267097	0.00329755
												0.0259267	0.00329476
												0.025197	0.00330418
												0.0245702	0.00332515
												0.0240891	0.00335624
												0.0237864	0.00339535
												0.0236828	0.0034398
												0.0237854	0.00348656
												0.0240871	0.00353246
												0.0245674	0.00357435
												0.0251936	0.00360939
												0.0259229	0.00363518
												0.0267057	0.00364997
												0.0274887	0.00365276
												0.0282185	0.00364335
												0.0288452	0.00362238
												0.0293264	0.00359128
												0.029629	0.00355217
												0.0297326	0.00350772
												0.0296301	0.00346096
												0.0170501	0.00330743
												0.0170182	0.00329009
												0.0169245	0.00327352
												0.0167753	0.00325887
												0.0165809	0.00324713
												0.0163545	0.0032391
												0.0161115	0.00323532
												0.0158684	0.00323607
												0.0156419	0.00324127
												0.0154474	0.00325059
												0.0152981	0.00326338
												0.0152042	0.00327877
												0.0151721	0.00329571
												0.015204	0.00331306
												0.0152977	0.00332962
												0.0154468	0.00334428
												0.0156412	0.00335602
												0.0158676	0.00336405
												0.0161107	0.00336782
												0.0163537	0.00336708
												0.0165802	0.00336188
												0.0167747	0.00335256
												0.0169241	0.00333977
												0.017018	0.00332438
												0.0170501	0.00330743
												0.0170182	0.00329009
												0.0153315	0.00324814
												0.0152811	0.0032215
												0.0151332	0.00319604
												0.0148978	0.00317351
												0.014591	0.00315543
												0.0142336	0.00314303
												0.01385	0.00313717
												0.0134664	0.00313824
												0.0131089	0.00314617
												0.0128018	0.00316042
												0.0125661	0.00318001
												0.0124179	0.00320362
												0.0123673	0.00322963
												0.0124176	0.00325627
												0.0125655	0.00328172
												0.0128009	0.00330426
												0.0131078	0.00332234
												0.0134651	0.00333473
												0.0138487	0.00334059
												0.0142323	0.00333952
												0.0145899	0.00333159
												0.0148969	0.00331735
												0.0151326	0.00329775
												0.0152808	0.00327415
												0.0153315	0.00324814
												0.0152811	0.0032215
												0.0131867	0.00296283
												0.0131519	0.00294493
												0.0130495	0.00292792
												0.0128867	0.00291296
												0.0126744	0.00290107
												0.0124271	0.00289305
												0.0121618	0.00288946
												0.0118964	0.00289053
												0.0116491	0.0028962
												0.0114367	0.00290608
												0.0112737	0.0029195
												0.0111712	0.00293554
												0.0111362	0.00295311
												0.011171	0.002971
												0.0112734	0.00298801
												0.0114362	0.00300297
												0.0116485	0.00301487
												0.0118958	0.00302289
												0.0121611	0.00302648
												0.0124265	0.0030254
												0.0126738	0.00301973
												0.0128862	0.00300985
												0.0130492	0.00299643
												0.0131517	0.0029804
												0.0131867	0.00296283
												0.0131519	0.00294493
												0.0131256	0.00287448
												0.0130634	0.00284656
												0.0128807	0.00282003
												0.0125901	0.00279668
												0.0122114	0.00277812
												0.0117702	0.0027656
												0.0112968	0.00275998
												0.0108233	0.00276164
												0.0103821	0.00277047
												0.0100032	0.00278587
												0.00971236	0.00280679
												0.00952951	0.00283179
												0.00946706	0.00285919
												0.00952928	0.0028871
												0.00971191	0.00291363
												0.0100025	0.00293698
												0.0103813	0.00295554
												0.0108224	0.00296806
												0.0112959	0.00297368
												0.0117693	0.00297202
												0.0122106	0.00296319
												0.0125895	0.00294779
												0.0128803	0.00292688
												0.0130632	0.00290187
												0.0131256	0.00287448
												0.0130634	0.00284656
												0.0125206	0.00289175
												0.0124792	0.00287018
												0.0123577	0.00284968
												0.0121644	0.00283163
												0.0119123	0.00281726
												0.0116188	0.00280756
												0.0113038	0.00280319
												0.0109887	0.00280444
												0.0106951	0.00281123
												0.010443	0.0028231
												0.0102494	0.00283923
												0.0101277	0.00285854
												0.0100862	0.00287969
												0.0101275	0.00290126
												0.010249	0.00292176
												0.0104424	0.00293981
												0.0106944	0.00295418
												0.0109879	0.00296388
												0.011303	0.00296825
												0.011618	0.002967
												0.0119116	0.00296021
												0.0121638	0.00294834
												0.0123573	0.00293221
												0.012479	0.0029129
												0.0125206	0.00289175
												0.0124792	0.00287018
												0.0155132	0.00323682
												0.0154311	0.00320072
												0.0151899	0.00316618
												0.0148061	0.00313556
												0.0143059	0.00311094
												0.0137232	0.003094
												0.0130979	0.00308589
												0.0124726	0.00308717
												0.0118898	0.00309775
												0.0113893	0.00311691
												0.0110052	0.00314334
												0.0107637	0.00317524
												0.0106811	0.00321044
												0.0107633	0.00324654
												0.0110045	0.00328108
												0.0113883	0.0033117
												0.0118885	0.00333632
												0.0124711	0.00335326
												0.0130964	0.00336137
												0.0137218	0.00336009
												0.0143046	0.00334951
												0.0148051	0.00333035
												0.0151892	0.00330392
												0.0154307	0.00327202
												0.0155132	0.00323682
												0.0154311	0.00320072
												0.0190221	0.00323085
												0.0188994	0.00317796
												0.0185391	0.00312703
												0.0179657	0.00308155
												0.0172182	0.00304461
												0.0163477	0.00301874
												0.0154134	0.00300568
												0.0144789	0.00300634
												0.0136081	0.00302067
												0.0128603	0.00304769
												0.0122863	0.00308557
												0.0119253	0.00313171
												0.0118019	0.00318297
												0.0119246	0.00323587
												0.0122849	0.0032868
												0.0128584	0.00333228
												0.0136058	0.00336922
												0.0144764	0.00339509
												0.0154107	0.00340815
												0.0163451	0.00340748
												0.0172159	0.00339315
												0.0179638	0.00336613
												0.0185378	0.00332826
												0.0188987	0.00328212
												0.0190221	0.00323085
												0.0188994	0.00317796
