# Supplementary material for: Synchronous motion of the Easter mantle plume and the East Pacific Rise
Source: Nat Commun. 2024 Nov 17;15:9953. doi: 10.1038/s41467-024-54115-2 (PMC11570642; doi:10.1038/s41467-024-54115-2)
Supplement: Supplementary file 4 — Supplementary Data 1 [file 41467_2024_54115_MOESM4_ESM.zip › NCOMMS-23-61651B_Dataset 1/21G20028.one-pager.xls]

## Sheet: Summary Table
	EXP#21G20028 > SO80 51DS-1 > Groundmass > O-CONNOR (20-06) EASTER MICROPLATE > OFF-AXIS SMT NEAR EPR 21-OSU-04 (4B14-21) > Incremental Heating > Daniel Heaton
	Information on Analysis and Constants Used in Calculations					Results		40(a)/36(a)	± 2s	40(r)/39(k)	± 2s	Age	± 2s	MSWD	39Ar(k)	K/Ca	± 2s
												(Ma)			(%,n)
	Project = O-CONNOR (20-06)					Age Plateau				0.351795	0.13764	1.04839	0.410075	1.21771	61.2423	0.0775734	0.0286119
	Sample = SO80 51DS-1										0.391251		0.391148	0.235612	19
	Material = Groundmass					Full External Error							0.413679	1.66667	2σ Confidence Limit
	Location = Off-Axis Smt near EPR					Analytical Error							0.410066	1.1035	Error Magnification
	Region = Easter Microplate
	Analyst = Daniel Heaton					Total Fusion Age				0.0344515	0.0998961	0.102696	0.29777		30	0.00809203	4.08492e-05
	Irradiation = 21-OSU-04 (4B14-21)										2.89962		2.89953
	Position = X: 0 | Y: 0 | Z/H: 25.81211 mm					Full External Error							0.297818
	FCT-NM Age = 28.201 ± 0.023 Ma					Analytical Error							0.29777
	FCT-NM Reference = Kuiper et al (2008)
	FCT-NM 40Ar/39Ar Ratio = 9.53362 ± 0.01220					Normal Isochron		297.429	1.70831	0.494505	0.267972	1.47351	0.79818	1.19836	61.2423
	FCT-NM J-value = 0.00162850 ± 0.00000208								0.00574358		0.541898		0.541686	0.255638	19
	Air Shot 40Ar/36Ar = 303.9670 ± 0.3131					Full External Error							0.801845	1.68599	2σ Confidence Limit
	Air Shot MDF = 0.99554722 ± 0.00035989 (LIN)					Analytical Error							0.798171	1.0947	Error Magnification
	Experiment Type = Incremental Heating
	Extraction Method = Bulk Laser Heating					Inverse Isochron Clustered Points		297.368	1.69882	0.511046	0.180851	1.52278	0.538677	1.18842	61.2423
	Heating = 30 sec								0.00571284		0.353885		0.353747	0.26397	19
	Isolation = 3.00 min					Full External Error							0.54446	1.68599	2σ Confidence Limit
	Instrument = ARGUS-VI-G					Analytical Error							0.538663	1.09015	Error Magnification
	Preferred Age = Plateau Age												0.0277306		Spreading Factor
	Age Classification = Unknown
	IGSN = Undefined
	Rock Class = Undefined
	Lithology = Undefined
	Lat-Lon = Undefined - Undefined
	Age Equations = Min et al. (2000)
	Negative Intensities = Allowed
	Collector Calibrations = 36Ar
	Decay 40K = 5.463 ± 0.107 E-10 1/a
	Decay 39Ar = 2.940 ± 0.016 E-07 1/h
	Decay 37Ar = 8.230 ± 0.012 E-04 1/h
	Decay 36Cl = 2.257 ± 0.015 E-06 1/a
	Decay 40K(EC,β⁺) = 0.580 ± 0.014 E-10 1/a
	Decay 40K(β⁻) = 4.884 ± 0.099 E-10 1/a
	Atmospheric 40/36(a) = 298.56 ± 0.31
	Atmospheric 38/36(a) = 0.1885 ± 0.0003
	Production 39/37(ca) = 0.0006425 ± 0.0000059
	Production 38/37(ca) = 0.0001800 ± 0.0000173
	Production 36/37(ca) = 0.0002703 ± 0.0000005
	Production 40/39(k) = 0.000607 ± 0.000059
	Production 38/39(k) = 0.012077 ± 0.000011
	Production 36/38(cl) = 262.80 ± 1.71
	Scaling Ratio K/Ca = 0.430
	Abundance Ratio 40K/K = 1.1700 ± 0.0100 E-04
	Atomic Weight K = 39.0983 ± 0.0001 g
	Rerun

## Sheet: Hidden Data
Double Line Plot Age Plateau			Double Line Plot K/Ca Plateau			X-Y Plot Normal Isochron		X-Y Plot Inverse Isochron		Error Ellipses Normal Isochron		Error Ellipses Inverse Isochron														Used Measurements for Blank Corrections
Ar39k%	Line 1	Line 2	Ar39k%	Line 1	Line 2	X-axis	Y-axis	X-axis	Y-axis	X-axis	Y-axis	X-axis	Y-axis													Filename	Included	36Ar	1σ	37Ar	1σ	38Ar	1σ	39Ar	1σ	40Ar	1σ	Date		Filename	Included	40Ar/39Ar	1σ	J-value	1σ	Date	X	Y	H
0	-1.24826	2.4858	0	0.198642	0.210391	2.42366	299.063	0.00810419	0.00334378			0.00819023	0.00334387
8.1174	-1.24826	2.4858	8.1174	0.198642	0.210391	4.487	298.464	0.0150336	0.00335048			0.00818731	0.00333985
8.1174	1.41781	-1.545	8.1174	0.197736	0.181811	5.59455	298.91	0.0187165	0.00334549			0.00817871	0.00333609
13.2043	1.41781	-1.545	13.2043	0.197736	0.181811	5.60671	301.503	0.0185959	0.00331672			0.00816504	0.00333287
13.2043	-1.59902	1.97228	13.2043	0.154002	0.172658	6.52479	300.415	0.0217192	0.00332873			0.00814722	0.00333038
16.5572	-1.59902	1.97228	16.5572	0.154002	0.172658	7.3384	302.376	0.0242691	0.00330714			0.00812647	0.00332881
16.5572	3.24325	-0.11498	16.5572	0.121614	0.112431	8.13591	302.699	0.0268779	0.00330361			0.0081042	0.00332826
20.437	3.24325	-0.11498	20.437	0.121614	0.112431	12.3827	287.402	0.043085	0.00347945			0.00808193	0.00332876
20.437	-0.770237	2.46488	20.437	0.0990964	0.108003	12.0397	311.46	0.0386558	0.00321068			0.00806118	0.00333029
23.6706	-0.770237	2.46488	23.6706	0.0990964	0.108003	5.93843	298.843	0.0198714	0.00334624			0.00804335	0.00333274
23.6706	3.50944	-0.410783	23.6706	0.0972913	0.0876672	5.39604	301.154	0.0179179	0.00332056			0.00802968	0.00333594
26.1575	3.50944	-0.410783	26.1575	0.0972913	0.0876672	7.50674	299.462	0.0250674	0.00333932			0.00802108	0.00333967
26.1575	-0.515473	3.5475	26.1575	0.0846698	0.0968776	10.4418	303.143	0.034445	0.00329877			0.00801814	0.00334368
28.0691	-0.515473	3.5475	28.0691	0.0846698	0.0968776	13.7715	309.916	0.0444362	0.00322668			0.00802107	0.0033477
28.0691	2.86928	-8.24563	28.0691	0.158576	0.0856244	9.3252	307.033	0.030372	0.00325698			0.00802966	0.00335146
28.6003	2.86928	-8.24563	28.6003	0.158576	0.0856244	8.70349	304.996	0.0285364	0.00327873			0.00804333	0.00335468
28.6003	-1.72593	8.1083	28.6003	0.0940229	0.150726	8.64493	299.544	0.0288603	0.00333841			0.00806115	0.00335717
29.2657	-1.72593	8.1083	29.2657	0.0940229	0.150726	16.7565	309.921	0.0540669	0.00322662			0.0080819	0.00335874
29.2657	2.22476	-1.94095	29.2657	0.0519748	0.0471308	18.7129	300.049	0.0623659	0.00333278			0.00810417	0.00335929
31.3525	2.22476	-1.94095	31.3525	0.0519748	0.0471308	22.6881	297.932	0.076152	0.00335647			0.00812644	0.00335879
31.3525	-0.101011	2.96558	31.3525	0.0364034	0.0380123	40.0281	296.664	0.134928	0.00337082			0.0081472	0.00335726
35.755	-0.101011	2.96558	35.755	0.0364034	0.0380123	32.5194	288.685	0.112647	0.00346399			0.00816502	0.00335481
35.755	1.82441	-1.10787	35.755	0.0341304	0.0323897	28.0991	291.28	0.0964676	0.00343312			0.0081787	0.00335161
39.4422	1.82441	-1.10787	39.4422	0.0341304	0.0323897	22.5842	291.953	0.0773559	0.00342521			0.0081873	0.00334788
39.4422	-0.716286	3.33239	39.4422	0.0319429	0.0352895	18.0135	298.753	0.0602956	0.00334725			0.00819023	0.00334387
41.2994	-0.716286	3.33239	41.2994	0.0319429	0.0352895	16.4437	285.183	0.0576601	0.00350652			0.00818731	0.00333985
41.2994	5.68692	-0.77385	41.2994	0.0378875	0.031555	16.2144	278.283	0.0582659	0.00359346
42.331	5.68692	-0.77385	42.331	0.0378875	0.031555	27.4814	255.266	0.107658	0.00391749			0.0153065	0.0033509
42.331	0.530974	4.8822	42.331	0.0240077	0.0264025	24.493	231.746	0.105689	0.00431507			0.0152972	0.00334467
44.1391	0.530974	4.8822	44.1391	0.0240077	0.0264025	24.2808	229.313	0.105885	0.00436085			0.0152699	0.00333883
44.1391	4.12562	0.280208	44.1391	0.0208596	0.019171							0.0152266	0.00333379
46.3031	4.12562	0.280208	46.3031	0.0208596	0.019171							0.0151701	0.00332988
46.3031	-0.622316	1.3006	46.3031	0.0132397	0.0136237							0.0151043	0.00332738
52.9547	-0.622316	1.3006	52.9547	0.0132397	0.0136237							0.0150337	0.00332646
52.9547	2.8894	1.15076	52.9547	0.0111327	0.0107463							0.0149631	0.00332717
58.3011	2.8894	1.15076	58.3011	0.0111327	0.0107463							0.0148973	0.00332947
58.3011	-1.1435	1.618	58.3011	0.00971049	0.0103399							0.0148407	0.0033332
61.2423	-1.1435	1.618	61.2423	0.00971049	0.0103399							0.0147974	0.00333811
61.2423	0.507626	-0.672625	61.2423	0.00803499	0.00786824							0.0147701	0.00334386
70.693	0.507626	-0.672625	70.693	0.00803499	0.00786824							0.0147608	0.00335007
70.693	-1.03571	0.753229	70.693	0.00706393	0.00735062							0.0147701	0.0033563
75.1694	-1.03571	0.753229	75.1694	0.00706393	0.00735062							0.0147973	0.00336214
75.1694	0.214201	-2.02513	75.1694	0.0070782	0.00670675							0.0148407	0.00336718
78.4529	0.214201	-2.02513	78.4529	0.0070782	0.00670675							0.0148972	0.00337109
78.4529	-1.6465	0.101525	78.4529	0.00638723	0.00665752							0.014963	0.00337359
82.9208	-1.6465	0.101525	82.9208	0.00638723	0.00665752							0.0150336	0.00337451
82.9208	-0.0205273	-1.72417	82.9208	0.00507737	0.00492225							0.0151042	0.0033738
88.8327	-0.0205273	-1.72417	88.8327	0.00507737	0.00492225							0.01517	0.0033715
88.8327	-1.43905	1.5029	88.8327	0.00370079	0.00394447							0.0152265	0.00336777
91.6205	-1.43905	1.5029	91.6205	0.00370079	0.00394447							0.0152699	0.00336286
91.6205	-0.776523	-4.07684	91.6205	0.00238512	0.00223862							0.0152972	0.00335711
94.4826	-0.776523	-4.07684	94.4826	0.00238512	0.00223862							0.0153065	0.0033509
94.4826	-5.54922	-1.914	94.4826	0.00147488	0.00156885							0.0152972	0.00334467
97.3239	-5.54922	-1.914	97.3239	0.00147488	0.00156885
97.3239	-1.85163	-7.55293	97.3239	0.00137727	0.00121321							0.0192257	0.0033464
98.6956	-1.85163	-7.55293	98.6956	0.00137727	0.00121321							0.0192084	0.00333682
98.6956	-12.2282	-4.07149	98.6956	0.000941732	0.00115323							0.0191575	0.00332783
99.5793	-12.2282	-4.07149	99.5793	0.000941732	0.00115323							0.0190766	0.00332004
99.5793	-0.266195	-14.2353	99.5793	0.00114197	0.000749342							0.0189711	0.00331399
100	-0.266195	-14.2353	100	0.00114197	0.000749342							0.0188483	0.00331009
												0.0187165	0.00330859
												0.0185847	0.00330962
												0.0184619	0.00331308
												0.0183565	0.00331875
												0.0182755	0.00332625
												0.0182246	0.00333506
												0.0182073	0.00334457
												0.0182246	0.00335415
												0.0182755	0.00336314
												0.0183564	0.00337093
												0.0184618	0.00337698
												0.0185846	0.00338088
												0.0187164	0.00338238
												0.0188482	0.00338136
												0.018971	0.00337789
												0.0190765	0.00337222
												0.0191574	0.00336472
												0.0192083	0.00335591
												0.0192257	0.0033464
												0.0192084	0.00333682
												0.0190316	0.0033175
												0.0190168	0.00330857
												0.0189733	0.0033002
												0.018904	0.00329295
												0.0188138	0.00328732
												0.0187087	0.0032837
												0.0185959	0.00328232
												0.0184831	0.00328329
												0.018378	0.00328654
												0.0182878	0.00329184
												0.0182185	0.00329884
												0.0181749	0.00330706
												0.0181601	0.00331593
												0.0181749	0.00332486
												0.0182184	0.00333323
												0.0182877	0.00334048
												0.0183779	0.00334611
												0.018483	0.00334973
												0.0185958	0.00335111
												0.0187086	0.00335014
												0.0188137	0.00334689
												0.018904	0.00334159
												0.0189732	0.00333459
												0.0190168	0.00332637
												0.0190316	0.0033175
												0.0190168	0.00330857
												0.022323	0.00333004
												0.0223024	0.00331994
												0.0222421	0.00331044
												0.0221462	0.00330219
												0.0220212	0.00329575
												0.0218756	0.00329155
												0.0217193	0.00328989
												0.0215631	0.00329088
												0.0214175	0.00329444
												0.0212924	0.00330034
												0.0211964	0.00330818
												0.0211361	0.00331741
												0.0211155	0.00332742
												0.0211361	0.00333752
												0.0211964	0.00334701
												0.0212923	0.00335526
												0.0214173	0.00336171
												0.0215629	0.0033659
												0.0217192	0.00336756
												0.0218754	0.00336658
												0.022021	0.00336301
												0.0221461	0.00335711
												0.022242	0.00334928
												0.0223024	0.00334004
												0.022323	0.00333004
												0.0223024	0.00331994
												0.0251695	0.00330908
												0.0251388	0.00329531
												0.0250489	0.00328235
												0.0249058	0.00327108
												0.0247194	0.00326227
												0.0245023	0.00325651
												0.0242692	0.00325421
												0.0240362	0.00325551
												0.0238191	0.00326033
												0.0236326	0.00326834
												0.0234895	0.003279
												0.0233995	0.00329157
												0.0233688	0.00330521
												0.0233994	0.00331897
												0.0234894	0.00333193
												0.0236324	0.00334321
												0.0238189	0.00335202
												0.024036	0.00335777
												0.024269	0.00336008
												0.024502	0.00335878
												0.0247192	0.00335396
												0.0249057	0.00334594
												0.0250488	0.00333529
												0.0251388	0.00332272
												0.0251695	0.00330908
												0.0251388	0.00329531
												0.0281277	0.00330697
												0.0280851	0.00329113
												0.0279603	0.00327614
												0.0277617	0.00326302
												0.0275029	0.00325266
												0.0272015	0.00324578
												0.026878	0.00324284
												0.0265545	0.00324404
												0.0262531	0.0032493
												0.0259942	0.00325826
												0.0257956	0.00327031
												0.0256707	0.00328463
												0.025628	0.00330024
												0.0256706	0.00331609
												0.0257954	0.00333108
												0.025994	0.0033442
												0.0262528	0.00335455
												0.0265542	0.00336144
												0.0268777	0.00336438
												0.0272012	0.00336318
												0.0275026	0.00335792
												0.0277615	0.00334896
												0.0279602	0.0033369
												0.0280851	0.00332258
												0.0281277	0.00330697
												0.0280851	0.00329113
												0.0504671	0.00351013
												0.0502158	0.00343961
												0.0494786	0.00337181
												0.0483057	0.00331135
												0.046777	0.00326234
												0.0449967	0.00322812
												0.0430862	0.00321104
												0.0411755	0.00321225
												0.039395	0.00323166
												0.037866	0.00326796
												0.0366926	0.00331868
												0.0359549	0.00338035
												0.035703	0.00344877
												0.0359543	0.00351929
												0.0366915	0.00358709
												0.0378644	0.00364755
												0.0393931	0.00369656
												0.0411734	0.00373078
												0.0430839	0.00374786
												0.0449946	0.00374666
												0.0467751	0.00372724
												0.0483041	0.00369094
												0.0494775	0.00364022
												0.0502152	0.00357855
												0.0504671	0.00351013
												0.0502158	0.00343961
												0.0438924	0.00322881
												0.0437141	0.00317368
												0.0431912	0.00312107
												0.0423591	0.00307457
												0.0412747	0.00303734
												0.0400118	0.00301193
												0.0386565	0.00300006
												0.0373012	0.00300254
												0.0360381	0.00301921
												0.0349535	0.00304893
												0.0341212	0.00308967
												0.0335979	0.00313866
												0.0334192	0.00319256
												0.0335975	0.00324769
												0.0341204	0.0033003
												0.0349525	0.0033468
												0.0360369	0.00338403
												0.0372998	0.00340944
												0.0386551	0.00342131
												0.0400104	0.00341883
												0.0412734	0.00340216
												0.0423581	0.00337244
												0.0431904	0.0033317
												0.0437137	0.00328271
												0.0438924	0.00322881
												0.0437141	0.00317368
												0.0207116	0.00334795
												0.020683	0.003336
												0.0205991	0.00332475
												0.0204656	0.00331496
												0.0202916	0.0033073
												0.020089	0.0033023
												0.0198715	0.00330029
												0.0196541	0.00330142
												0.0194514	0.0033056
												0.0192774	0.00331255
												0.0191439	0.00332179
												0.0190599	0.0033327
												0.0190313	0.00334454
												0.0190599	0.00335649
												0.0191438	0.00336774
												0.0192773	0.00337753
												0.0194513	0.00338518
												0.0196539	0.00339018
												0.0198713	0.00339219
												0.0200888	0.00339107
												0.0202914	0.00338689
												0.0204655	0.00337994
												0.020599	0.00337069
												0.0206829	0.00335978
												0.0207116	0.00334795
												0.020683	0.003336
												0.018265	0.00332125
												0.0182532	0.00331344
												0.0182185	0.00330612
												0.0181634	0.00329978
												0.0180915	0.00329485
												0.0180078	0.00329168
												0.0179179	0.00329048
												0.0178281	0.00329133
												0.0177444	0.00329417
												0.0176725	0.0032988
												0.0176173	0.00330493
												0.0175826	0.00331211
												0.0175707	0.00331988
												0.0175825	0.00332769
												0.0176172	0.00333501
												0.0176724	0.00334135
												0.0177443	0.00334628
												0.017828	0.00334945
												0.0179178	0.00335065
												0.0180077	0.0033498
												0.0180914	0.00334696
												0.0181633	0.00334232
												0.0182185	0.0033362
												0.0182532	0.00332901
												0.018265	0.00332125
												0.0182532	0.00331344
												0.0256741	0.00334083
												0.0256534	0.00333025
												0.0255928	0.00332029
												0.0254964	0.00331162
												0.0253708	0.00330485
												0.0252245	0.00330042
												0.0250675	0.00329864
												0.0249105	0.00329964
												0.0247642	0.00330334
												0.0246385	0.00330949
												0.0245421	0.00331767
												0.0244814	0.00332733
												0.0244607	0.00333781
												0.0244814	0.00334839
												0.024542	0.00335835
												0.0246383	0.00336701
												0.024764	0.00337379
												0.0249103	0.00337822
												0.0250673	0.00338
												0.0252243	0.003379
												0.0253706	0.0033753
												0.0254963	0.00336915
												0.0255927	0.00336096
												0.0256534	0.00335131
												0.0256741	0.00334083
												0.0256534	0.00333025
												0.0360609	0.00330438
												0.0360059	0.00328408
												0.0358446	0.00326478
												0.0355878	0.0032478
												0.0352532	0.00323429
												0.0348635	0.00322518
												0.0344453	0.00322108
												0.034027	0.00322227
												0.0336373	0.00322868
												0.0333026	0.00323986
												0.0330457	0.00325506
												0.0328842	0.00327324
												0.0328291	0.00329315
												0.0328841	0.00331345
												0.0330454	0.00333275
												0.0333022	0.00334973
												0.0336368	0.00336324
												0.0340265	0.00337236
												0.0344447	0.00337646
												0.034863	0.00337527
												0.0352527	0.00336886
												0.0355874	0.00335767
												0.0358443	0.00334248
												0.0360058	0.0033243
												0.0360609	0.00330438
												0.0360059	0.00328408
												0.0483185	0.00324261
												0.0481864	0.00320087
												0.0477987	0.0031609
												0.0471819	0.0031254
												0.0463779	0.00309681
												0.0454417	0.00307707
												0.0444369	0.00306753
												0.043432	0.00306883
												0.0424956	0.00308088
												0.0416915	0.00310288
												0.0410744	0.00313331
												0.0406864	0.0031701
												0.0405539	0.00321075
												0.040686	0.00325248
												0.0410737	0.00329246
												0.0416905	0.00332795
												0.0424945	0.00335654
												0.0434308	0.00337628
												0.0444356	0.00338583
												0.0454404	0.00338453
												0.0463768	0.00337247
												0.047181	0.00335048
												0.0477981	0.00332005
												0.0481861	0.00328325
												0.0483185	0.00324261
												0.0481864	0.00320087
												0.0317587	0.00326167
												0.0317115	0.00324248
												0.031573	0.00322429
												0.0313527	0.00320832
												0.0310655	0.00319566
												0.0307311	0.00318719
												0.0303722	0.00318347
												0.0300133	0.00318476
												0.0296788	0.00319097
												0.0293916	0.00320168
												0.0291712	0.00321616
												0.0290326	0.00323342
												0.0289853	0.00325229
												0.0290325	0.00327147
												0.0291709	0.00328967
												0.0293912	0.00330564
												0.0296784	0.00331829
												0.0300128	0.00332677
												0.0303717	0.00333049
												0.0307306	0.00332919
												0.0310651	0.00332298
												0.0313523	0.00331227
												0.0315728	0.00329779
												0.0317113	0.00328053
												0.0317587	0.00326167
												0.0317115	0.00324248
												0.0297131	0.00328198
												0.0296731	0.00326608
												0.0295556	0.00325103
												0.0293686	0.00323787
												0.0291249	0.0032275
												0.0288412	0.00322062
												0.0285366	0.0032177
												0.0282321	0.00321894
												0.0279482	0.00322425
												0.0277045	0.00323328
												0.0275175	0.0032454
												0.0273999	0.0032598
												0.0273597	0.00327549
												0.0273998	0.00329139
												0.0275173	0.00330644
												0.0277043	0.0033196
												0.0279479	0.00332997
												0.0282317	0.00333685
												0.0285363	0.00333977
												0.0288408	0.00333853
												0.0291246	0.00333322
												0.0293684	0.00332419
												0.0295554	0.00331207
												0.029673	0.00329767
												0.0297131	0.00328198
												0.0296731	0.00326608
												0.0292459	0.0033395
												0.0292327	0.0033316
												0.0291943	0.00332417
												0.029133	0.00331771
												0.0290532	0.00331265
												0.0289602	0.00330935
												0.0288604	0.00330804
												0.0287606	0.00330879
												0.0286676	0.00331156
												0.0285878	0.00331616
												0.0285265	0.00332228
												0.028488	0.0033295
												0.0284748	0.00333732
												0.0284879	0.00334522
												0.0285264	0.00335265
												0.0285877	0.00335912
												0.0286675	0.00336417
												0.0287605	0.00336747
												0.0288602	0.00336879
												0.02896	0.00336803
												0.029053	0.00336526
												0.0291329	0.00336066
												0.0291942	0.00335454
												0.0292327	0.00334733
												0.0292459	0.0033395
												0.0292327	0.0033316
												0.0550103	0.00323098
												0.0549782	0.00321736
												0.054884	0.00320438
												0.0547342	0.00319291
												0.0545388	0.00318374
												0.0543113	0.00317749
												0.0540671	0.00317459
												0.0538229	0.00317523
												0.0535954	0.00317938
												0.0533999	0.00318675
												0.05325	0.00319683
												0.0531556	0.00320895
												0.0531234	0.00322227
												0.0531555	0.00323588
												0.0532497	0.00324887
												0.0533996	0.00326034
												0.0535949	0.00326951
												0.0538225	0.00327576
												0.0540666	0.00327866
												0.0543108	0.00327802
												0.0545384	0.00327387
												0.0547338	0.0032665
												0.0548838	0.00325642
												0.0549781	0.0032443
												0.0550103	0.00323098
												0.0549782	0.00321736
												0.0643849	0.00334338
												0.0643162	0.0033182
												0.0641146	0.00329402
												0.0637939	0.00327248
												0.0633758	0.00325505
												0.062889	0.00324292
												0.0623664	0.00323691
												0.0618439	0.00323743
												0.0613569	0.00324446
												0.0609387	0.0032575
												0.0606177	0.00327567
												0.0604159	0.00329774
												0.060347	0.00332219
												0.0604157	0.00334737
												0.0606172	0.00337155
												0.060938	0.00339309
												0.061356	0.00341052
												0.0618429	0.00342265
												0.0623654	0.00342866
												0.062888	0.00342813
												0.063375	0.00342111
												0.0637932	0.00340807
												0.0641141	0.00338989
												0.064316	0.00336783
												0.0643849	0.00334338
												0.0643162	0.0033182
												0.0769064	0.00336161
												0.0768808	0.00334856
												0.0768055	0.00333605
												0.0766857	0.00332493
												0.0765295	0.00331596
												0.0763476	0.00330975
												0.0761523	0.00330672
												0.075957	0.00330708
												0.075775	0.00331081
												0.0756187	0.00331765
												0.0754988	0.00332714
												0.0754233	0.00333862
												0.0753975	0.00335132
												0.0754232	0.00336438
												0.0754984	0.00337689
												0.0756183	0.00338801
												0.0757745	0.00339698
												0.0759564	0.00340319
												0.0761516	0.00340622
												0.0763469	0.00340585
												0.0765289	0.00340212
												0.0766852	0.00339528
												0.0768052	0.0033858
												0.0768806	0.00337431
												0.0769064	0.00336161
												0.0768808	0.00334856
												0.13817	0.00340043
												0.138059	0.00336519
												0.137736	0.00333033
												0.137221	0.00329824
												0.13655	0.00327109
												0.135768	0.00325074
												0.134929	0.00323857
												0.13409	0.00323541
												0.133308	0.00324149
												0.132636	0.00325637
												0.132121	0.00327906
												0.131796	0.003308
												0.131686	0.00334122
												0.131796	0.00337646
												0.132119	0.00341131
												0.132634	0.00344341
												0.133306	0.00347055
												0.134087	0.00349091
												0.134926	0.00350307
												0.135766	0.00350623
												0.136548	0.00350016
												0.137219	0.00348527
												0.137735	0.00346259
												0.138059	0.00343365
												0.13817	0.00340043
												0.138059	0.00336519
												0.116155	0.00349459
												0.116035	0.00345761
												0.115685	0.00342106
												0.115128	0.00338744
												0.114402	0.00335904
												0.113556	0.00333778
												0.112648	0.00332513
												0.11174	0.00332194
												0.110894	0.00332843
												0.110167	0.00334416
												0.10961	0.00336806
												0.109259	0.00339849
												0.109139	0.00343338
												0.109258	0.00347037
												0.109608	0.00350691
												0.110166	0.00354053
												0.110892	0.00356894
												0.111738	0.00359019
												0.112646	0.00360284
												0.113553	0.00360603
												0.1144	0.00359954
												0.115126	0.00358381
												0.115684	0.00355992
												0.116035	0.00352948
												0.116155	0.00349459
												0.116035	0.00345761
												0.0986452	0.00344976
												0.0985712	0.00342505
												0.0983538	0.00340089
												0.0980079	0.00337893
												0.097557	0.00336067
												0.0970319	0.00334734
												0.0964683	0.00333986
												0.0959047	0.00333873
												0.0953794	0.00334404
												0.0949283	0.00335541
												0.0945821	0.00337209
												0.0943644	0.00339292
												0.09429	0.00341649
												0.094364	0.0034412
												0.0945814	0.00346535
												0.0949273	0.00348731
												0.0953782	0.00350558
												0.0959033	0.00351891
												0.0964669	0.00352639
												0.0970305	0.00352752
												0.0975558	0.00352221
												0.0980069	0.00351083
												0.0983531	0.00349416
												0.0985708	0.00347333
												0.0986452	0.00344976
												0.0985712	0.00342505
												0.0785862	0.00343375
												0.0785444	0.00341449
												0.0784216	0.00339596
												0.0782262	0.00337943
												0.0779715	0.00336601
												0.0776748	0.00335663
												0.0773564	0.00335192
												0.077038	0.00335221
												0.0767412	0.00335747
												0.0764863	0.00336735
												0.0762907	0.00338117
												0.0761677	0.003398
												0.0761256	0.00341668
												0.0761674	0.00343594
												0.0762902	0.00345447
												0.0764856	0.003471
												0.0767403	0.00348442
												0.077037	0.0034938
												0.0773554	0.00349851
												0.0776738	0.00349822
												0.0779706	0.00349296
												0.0782255	0.00348308
												0.0784211	0.00346926
												0.0785441	0.00345243
												0.0785862	0.00343375
												0.0785444	0.00341449
												0.0622914	0.00335823
												0.0622235	0.00333228
												0.0620243	0.00330736
												0.0617072	0.00328515
												0.061294	0.00326718
												0.0608126	0.00325466
												0.0602961	0.00324845
												0.0597795	0.00324897
												0.0592981	0.0032562
												0.0588847	0.00326962
												0.0585674	0.00328834
												0.0583678	0.00331107
												0.0582997	0.00333627
												0.0583676	0.00336221
												0.0585668	0.00338714
												0.0588839	0.00340934
												0.0592972	0.00342732
												0.0597785	0.00343984
												0.060295	0.00344604
												0.0608116	0.00344552
												0.061293	0.0034383
												0.0617065	0.00342487
												0.0620237	0.00340616
												0.0622233	0.00338343
												0.0622914	0.00335823
												0.0622235	0.00333228
												0.0595473	0.00351667
												0.0594831	0.00348879
												0.0592947	0.00346211
												0.0589949	0.00343847
												0.0586042	0.00341945
												0.0581491	0.00340638
												0.0576607	0.00340013
												0.0571722	0.00340112
												0.056717	0.0034093
												0.056326	0.00342411
												0.056026	0.00344453
												0.0558373	0.00346918
												0.0557729	0.00349637
												0.055837	0.00352426
												0.0560254	0.00355093
												0.0563252	0.00357458
												0.056716	0.00359359
												0.0571711	0.00360667
												0.0576595	0.00361292
												0.058148	0.00361192
												0.0586032	0.00360374
												0.0589941	0.00358894
												0.0592942	0.00356851
												0.0594828	0.00354387
												0.0595473	0.00351667
												0.0594831	0.00348879
												0.0601324	0.00360465
												0.060069	0.00357361
												0.0598827	0.00354392
												0.0595862	0.0035176
												0.0591998	0.00349646
												0.0587497	0.00348193
												0.0582667	0.003475
												0.0577836	0.00347614
												0.0573333	0.00348527
												0.0569467	0.00350178
												0.0566499	0.00352454
												0.0564633	0.00355199
												0.0563995	0.00358227
												0.0564629	0.00361332
												0.0566492	0.003643
												0.0569457	0.00366932
												0.0573321	0.00369046
												0.0577822	0.00370499
												0.0582652	0.00371193
												0.0587483	0.00371079
												0.0591986	0.00370165
												0.0595852	0.00368514
												0.059882	0.00366238
												0.0600686	0.00363493
												0.0601324	0.00360465
												0.060069	0.00357361
												0.115569	0.00399312
												0.1153	0.00390198
												0.114511	0.00381191
												0.113254	0.00372902
												0.111616	0.00365899
												0.109709	0.00360657
												0.107661	0.00357533
												0.105614	0.00356742
												0.103705	0.00358336
												0.102066	0.00362207
												0.100808	0.00368092
												0.100017	0.00375588
												0.0997469	0.00384186
												0.100016	0.003933
												0.100805	0.00402307
												0.102062	0.00410595
												0.1037	0.00417599
												0.105607	0.00422841
												0.107655	0.00425964
												0.109702	0.00426756
												0.111611	0.00425162
												0.11325	0.00421291
												0.114508	0.00415406
												0.115299	0.0040791
												0.115569	0.00399312
												0.1153	0.00390198
												0.117949	0.00443771
												0.117533	0.0043088
												0.116309	0.00418032
												0.114362	0.00406102
												0.111823	0.00395904
												0.108867	0.00388131
												0.105694	0.00383315
												0.102521	0.00381783
												0.0995633	0.0038364
												0.0970234	0.00388759
												0.095074	0.00396791
												0.0938481	0.00407189
												0.0934291	0.00419244
												0.0938456	0.00432135
												0.0950692	0.00444983
												0.0970166	0.00456913
												0.099555	0.00467111
												0.102511	0.00474883
												0.105684	0.00479699
												0.108858	0.00481231
												0.111815	0.00479374
												0.114355	0.00474256
												0.116304	0.00466224
												0.11753	0.00455826
												0.117949	0.00443771
												0.117533	0.0043088
												0.131372	0.00463075
												0.130506	0.00436867
												0.127962	0.00410606
												0.123914	0.00386081
												0.118637	0.00364963
												0.112491	0.00348693
												0.105895	0.00338378
												0.0992983	0.00334722
												0.0931503	0.00337974
												0.0878701	0.00347912
												0.0838177	0.00363858
												0.081269	0.00384727
												0.0803979	0.00409096
												0.0812636	0.00435304
												0.0838073	0.00461565
												0.0878555	0.0048609
												0.0931324	0.00507207
												0.0992783	0.00523477
												0.105874	0.00533792
												0.112471	0.00537448
												0.118619	0.00534197
												0.123899	0.00524259
												0.127952	0.00508312
												0.130501	0.00487444
												0.131372	0.00463075
												0.130506	0.00436867
