# Supplementary material for: Synchronous motion of the Easter mantle plume and the East Pacific Rise
Source: Nat Commun. 2024 Nov 17;15:9953. doi: 10.1038/s41467-024-54115-2 (PMC11570642; doi:10.1038/s41467-024-54115-2)
Supplement: Supplementary file 4 — Supplementary Data 1 [file 41467_2024_54115_MOESM4_ESM.zip › NCOMMS-23-61651B_Dataset 1/21G20075.one-pager.xls]

## Sheet: Summary Table
	EXP#21G20075 > SO80 52DS-1 > Groundmass > O-CONNOR (20-06) EASTER MICROPLATE > ORONGO FZ 21-OSU-04 (4B15-21) > Incremental Heating > Daniel Heaton
	Information on Analysis and Constants Used in Calculations					Results		40(a)/36(a)	± 2s	40(r)/39(k)	± 2s	Age	± 2s	MSWD	39Ar(k)	K/Ca	± 2s
												(Ma)			(%,n)
	Project = O-CONNOR (20-06)					Age Plateau				0.354913	0.0909005	1.05578	0.270343	0.909637	76.7376	0.0128982	0.00168187
	Sample = SO80 52DS-1										0.256121		0.25606	0.582288	23
	Material = Groundmass					Full External Error							0.275857	1.60302	2σ Confidence Limit
	Location = Orongo FZ					Analytical Error							0.27033	1	Error Magnification
	Region = Easter Microplate
	Analyst = Daniel Heaton					Total Fusion Age				0.233807	0.109755	0.695591	0.326471		30	0.00555739	5.24351e-05
	Irradiation = 21-OSU-04 (4B15-21)										0.469425		0.469343
	Position = X: 0 | Y: 0 | Z/H: 27.49975 mm					Full External Error							0.328467
	FCT-NM Age = 28.201 ± 0.023 Ma					Analytical Error							0.326466
	FCT-NM Reference = Kuiper et al (2008)
	FCT-NM 40Ar/39Ar Ratio = 9.55073 ± 0.01222					Normal Isochron		301.675	3.37434	0.300364	0.100585	0.893552	0.299167	0.758755	76.7376
	FCT-NM J-value = 0.00162558 ± 0.00000208								0.0111854		0.334878		0.334806	0.773357	23
	Air Shot 40Ar/36Ar = 304.3200 ± 0.4534					Full External Error							0.30275	1.61721	2σ Confidence Limit
	Air Shot MDF = 0.99526202 ± 0.00044624 (LIN)					Analytical Error							0.299158	1	Error Magnification
	Experiment Type = Incremental Heating
	Extraction Method = Bulk Laser Heating					Inverse Isochron		301.857	3.38156	0.316967	0.082118	0.942932	0.244238	0.947829	76.7376
	Heating = 30 sec								0.0112025		0.259074		0.25902	0.527323	23
	Isolation = 3.00 min					Full External Error							0.249107	1.61721	2σ Confidence Limit
	Instrument = ARGUS-VI-G					Analytical Error							0.244226	1	Error Magnification
	Preferred Age = Plateau Age												0.186186		Spreading Factor
	Age Classification = Unknown
	IGSN = Undefined
	Rock Class = Undefined
	Lithology = Undefined
	Lat-Lon = Undefined - Undefined
	Age Equations = Min et al. (2000)
	Negative Intensities = Allowed
	Collector Calibrations = 36Ar
	Decay 40K = 5.463 ± 0.107 E-10 1/a
	Decay 39Ar = 2.940 ± 0.016 E-07 1/h
	Decay 37Ar = 8.230 ± 0.012 E-04 1/h
	Decay 36Cl = 2.257 ± 0.015 E-06 1/a
	Decay 40K(EC,β⁺) = 0.580 ± 0.014 E-10 1/a
	Decay 40K(β⁻) = 4.884 ± 0.099 E-10 1/a
	Atmospheric 40/36(a) = 298.56 ± 0.31
	Atmospheric 38/36(a) = 0.1885 ± 0.0003
	Production 39/37(ca) = 0.0006425 ± 0.0000059
	Production 38/37(ca) = 0.0001800 ± 0.0000173
	Production 36/37(ca) = 0.0002703 ± 0.0000005
	Production 40/39(k) = 0.000607 ± 0.000059
	Production 38/39(k) = 0.012077 ± 0.000011
	Production 36/38(cl) = 262.80 ± 1.71
	Scaling Ratio K/Ca = 0.430
	Abundance Ratio 40K/K = 1.1700 ± 0.0100 E-04
	Atomic Weight K = 39.0983 ± 0.0001 g
	Rerun

## Sheet: Hidden Data
Double Line Plot Age Plateau			Double Line Plot K/Ca Plateau			X-Y Plot Normal Isochron		X-Y Plot Inverse Isochron		Error Ellipses Normal Isochron		Error Ellipses Inverse Isochron														Used Measurements for Blank Corrections
Ar39k%	Line 1	Line 2	Ar39k%	Line 1	Line 2	X-axis	Y-axis	X-axis	Y-axis	X-axis	Y-axis	X-axis	Y-axis													Filename	Included	36Ar	1σ	37Ar	1σ	38Ar	1σ	39Ar	1σ	40Ar	1σ	Date		Filename	Included	40Ar/39Ar	1σ	J-value	1σ	Date	X	Y	H
0	-2.34983	13.4006	0	0.015167	0.0203213	1.41104	301.184	0.00468499	0.00332023			0.00535026	0.00332037
1.19874	-2.34983	13.4006	1.19874	0.015167	0.0203213	3.57862	302.168	0.0118432	0.00330942			0.00532759	0.00330979
1.19874	15.2	-5.2	1.19874	0.0273094	0.0113531	6.03281	353.542	0.0170639	0.00282852			0.00526113	0.00329992
1.60804	15.2	-5.2	1.60804	0.0273094	0.0113531	6.08575	303.384	0.0200595	0.00329615			0.00515541	0.00329144
1.60804	-1.45581	15.2	1.60804	0.00582619	0.0374738	8.16493	327.682	0.0249172	0.00305174			0.00501763	0.00328491
1.85286	-1.45581	15.2	1.85286	0.00582619	0.0374738	4.30007	312.992	0.0137386	0.00319497			0.00485718	0.0032808
1.85286	7.90304	-3.18849	1.85286	0.0208266	0.0147812	12.8417	316.936	0.0405182	0.00315521			0.00468499	0.00327937
2.91219	7.90304	-3.18849	2.91219	0.0208266	0.0147812	17.3493	294.829	0.0588453	0.0033918			0.00451281	0.00328073
2.91219	-5.2	15.2	2.91219	0.00812072	0.0286727	22.9704	303.63	0.0756525	0.00329348			0.00435236	0.00328478
3.2091	-5.2	15.2	3.2091	0.00812072	0.0286727	28.6438	309.377	0.0925855	0.0032323			0.00421457	0.00329124
3.2091	15.2	-5.2	3.2091	0.0260907	-0.000471946	41.2367	308.846	0.133518	0.00323786			0.00410885	0.00329968
3.3741	15.2	-5.2	3.3741	0.0260907	-0.000471946	37.5039	302.732	0.123885	0.00330325			0.00404238	0.00330952
3.3741	0.629803	7.87629	3.3741	0.0145525	0.0178428	77.2723	528.782	0.146132	0.00189114			0.00401971	0.00332009
4.99536	0.629803	7.87629	4.99536	0.0145525	0.0178428	57.6904	323.215	0.17849	0.00309392			0.00404238	0.00333067
4.99536	5.21819	-5.2	4.99536	0.0171597	0.0117427	72.1605	316.312	0.228131	0.00316143			0.00410884	0.00334054
5.93168	5.21819	-5.2	5.93168	0.0171597	0.0117427	64.9483	338.197	0.192043	0.00295686			0.00421456	0.00334902
5.93168	-3.4905	4.80382	5.93168	0.0126876	0.0165423	103.158	330.77	0.311873	0.00302325			0.00435234	0.00335554
7.2163	-3.4905	4.80382	7.2163	0.0126876	0.0165423	130.324	292.266	0.445908	0.00342154			0.00451279	0.00335966
7.2163	4.05916	-1.81242	7.2163	0.0157918	0.0130494	134.446	337.596	0.398245	0.00296212			0.00468498	0.00336108
9.07957	4.05916	-1.81242	9.07957	0.0157918	0.0130494	107.455	336.388	0.319439	0.00297276			0.00485716	0.00335973
9.07957	-1.7254	3.20963	9.07957	0.01193	0.0139849	122.724	340.8	0.360107	0.00293427			0.00501761	0.00335568
11.2193	-1.7254	3.20963	11.2193	0.01193	0.0139849	185.778	313.771	0.592082	0.00318704			0.0051554	0.00334921
11.2193	2.60278	-1.94084	11.2193	0.0128356	0.011064	101.403	347.56	0.291758	0.0028772			0.00526112	0.00334077
13.629	2.60278	-1.94084	13.629	0.0128356	0.011064	62.7358	291.962	0.214877	0.00342511			0.00532759	0.00333093
13.629	0.972609	15.2	13.629	0.00924647	0.0154723	67.149	274.163	0.244924	0.00364747			0.00535026	0.00332037
14.2824	0.972609	15.2	14.2824	0.00924647	0.0154723	49.5244	244.97	0.202165	0.00408214			0.00532759	0.00330979
14.2824	2.49498	0.0474567	14.2824	0.0111392	0.0103063	47.7657	253.335	0.188547	0.00394734
18.7977	2.49498	0.0474567	18.7977	0.0111392	0.0103063	41.5312	252.892	0.164225	0.00395426			0.0166212	0.00331206
18.7977	-0.249483	1.71325	18.7977	0.00956572	0.010164	47.8163	308.632	0.15493	0.00324011			0.0164585	0.00326358
24.5571	-0.249483	1.71325	24.5571	0.00956572	0.010164	51.2264	237.874	0.215351	0.0042039			0.0159812	0.00321823
24.5571	2.91493	0.715201	24.5571	0.00953319	0.00894858							0.0152219	0.00317909
30.1142	2.91493	0.715201	30.1142	0.00953319	0.00894858							0.0142323	0.00314883
30.1142	0.100941	1.75681	30.1142	0.00862028	0.00907535							0.0130799	0.00312952
37.0153	0.100941	1.75681	37.0153	0.00862028	0.00907535							0.0118433	0.00312247
37.0153	2.39817	-2.68558	37.0153	0.00924736	0.00783175							0.0106066	0.00312815
39.1156	2.39817	-2.68558	39.1156	0.00924736	0.00783175							0.0094542	0.00314619
39.1156	-0.426925	2.15444	39.1156	0.00810675	0.00873138							0.00846461	0.00317536
43.5265	-0.426925	2.15444	43.5265	0.00810675	0.00873138							0.00770526	0.00321366
43.5265	1.82001	0.274428	43.5265	0.00911602	0.00872612							0.0072279	0.00325848
51.593	1.82001	0.274428	51.593	0.00911602	0.00872612							0.00706507	0.00330678
51.593	0.567567	1.4802	51.593	0.0091534	0.00940139							0.00722785	0.00335526
66.1943	0.567567	1.4802	66.1943	0.0091534	0.00940139							0.00770516	0.00340061
66.1943	1.50408	-1.01683	66.1943	0.0102245	0.00951761							0.00846446	0.00343975
70.8106	1.50408	-1.01683	70.8106	0.0102245	0.00951761							0.00945402	0.00347001
70.8106	0.491713	2.38291	70.8106	0.00803339	0.00850312							0.0106064	0.00348932
76.7376	0.491713	2.38291	76.7376	0.00803339	0.00850312							0.0118431	0.00349637
76.7376	0.461588	-1.08758	76.7376	0.00353935	0.00342616							0.0130797	0.00349068
87.5273	0.461588	-1.08758	87.5273	0.00353935	0.00342616							0.0142321	0.00347264
87.5273	-2.79801	0.635114	87.5273	0.00237003	0.00260088							0.0152217	0.00344348
91.1105	-2.79801	0.635114	91.1105	0.00237003	0.00260088							0.0159811	0.00340518
91.1105	-1.51999	-4.92554	91.1105	0.00180939	0.0016656							0.0164584	0.00336035
95.2592	-1.51999	-4.92554	95.2592	0.00180939	0.0016656							0.0166212	0.00331206
95.2592	-5.2	0.322794	95.2592	0.00143151	0.00172773							0.0164585	0.00326358
97.1077	-5.2	0.322794	97.1077	0.00143151	0.00172773
97.1077	1.06149	-5.2	97.1077	0.00154881	0.00121919							0.0291573	0.00283583
98.5161	1.06149	-5.2	98.5161	0.00154881	0.00121919							0.0287453	0.00273071
98.5161	-5.2	7.92847	98.5161	0.000930967	0.00154292							0.0275372	0.00263226
99.2358	-5.2	7.92847	99.2358	0.000930967	0.00154292							0.0256154	0.00254719
99.2358	3.50063	-5.2	99.2358	0.00192439	0.00120751							0.0231108	0.00248128
100	3.50063	-5.2	100	0.00192439	0.00120751							0.0201942	0.00243904
												0.0170642	0.00242334
												0.0139342	0.00243526
												0.0110175	0.00247397
												0.0085128	0.00253685
												0.00659089	0.0026196
												0.00538269	0.00271659
												0.00497056	0.00282121
												0.00538257	0.00292633
												0.00659064	0.00302478
												0.00851245	0.00310986
												0.011017	0.00317576
												0.0139337	0.003218
												0.0170637	0.0032337
												0.0201937	0.00322179
												0.0231104	0.00318307
												0.0256151	0.00312019
												0.027537	0.00303744
												0.0287452	0.00294045
												0.0291573	0.00283583
												0.0287453	0.00273071
												0.023397	0.00329893
												0.0232833	0.00326657
												0.0229499	0.00323623
												0.0224195	0.00320997
												0.0217284	0.00318959
												0.0209234	0.00317647
												0.0200597	0.0031715
												0.0191959	0.00317503
												0.0183909	0.00318681
												0.0176997	0.00320604
												0.0171693	0.00323142
												0.0168359	0.0032612
												0.0167221	0.00329337
												0.0168358	0.00332573
												0.0171692	0.00335607
												0.0176995	0.00338233
												0.0183907	0.00340271
												0.0191957	0.00341584
												0.0200594	0.0034208
												0.0209232	0.00341727
												0.0217282	0.00340549
												0.0224194	0.00338626
												0.0229498	0.00336088
												0.0232832	0.0033311
												0.023397	0.00329893
												0.0232833	0.00326657
												0.0385075	0.00306605
												0.0380446	0.00294336
												0.036687	0.00282806
												0.0345274	0.002728
												0.0317128	0.00265
												0.0284351	0.00259938
												0.0249177	0.00257959
												0.0214003	0.00259197
												0.0181225	0.00263569
												0.0153078	0.00270776
												0.0131479	0.00280327
												0.0117902	0.00291571
												0.0113269	0.00303743
												0.0117899	0.00316011
												0.0131475	0.00327542
												0.0153071	0.00337548
												0.0181217	0.00345347
												0.0213993	0.00350409
												0.0249167	0.00352388
												0.0284342	0.0035115
												0.0317119	0.00346778
												0.0345266	0.00339571
												0.0366865	0.0033002
												0.0380443	0.00318776
												0.0385075	0.00306605
												0.0380446	0.00294336
												0.0278473	0.00320354
												0.0273667	0.00307925
												0.0259573	0.00296284
												0.0237152	0.00286225
												0.0207932	0.00278434
												0.0173905	0.0027344
												0.0137389	0.00271586
												0.0100873	0.00272997
												0.00668451	0.00277577
												0.00376245	0.00285013
												0.00152025	0.002948
												0.000110717	0.00306269
												-0.000370102	0.0031864
												0.000110566	0.0033107
												0.00151996	0.00342711
												0.00376204	0.0035277
												0.00668401	0.00360561
												0.0100867	0.00365554
												0.0137383	0.00367409
												0.0173899	0.00365998
												0.0207927	0.00361418
												0.0237148	0.00353982
												0.025957	0.00344195
												0.0273665	0.00332726
												0.0278473	0.00320354
												0.0273667	0.00307925
												0.0445959	0.00316242
												0.044457	0.0031199
												0.0440497	0.00307979
												0.0434017	0.00304482
												0.0425573	0.00301737
												0.0415738	0.00299931
												0.0405185	0.00299188
												0.0394631	0.00299558
												0.0384796	0.00301016
												0.037635	0.00303463
												0.0369869	0.00306731
												0.0365795	0.00310598
												0.0364405	0.00314801
												0.0365794	0.00319053
												0.0369866	0.00323064
												0.0376346	0.00326561
												0.0384791	0.00329306
												0.0394625	0.00331111
												0.0405179	0.00331854
												0.0415733	0.00331484
												0.0425568	0.00330026
												0.0434013	0.0032758
												0.0440494	0.00324312
												0.0444568	0.00320444
												0.0445959	0.00316242
												0.044457	0.0031199
												0.0699481	0.00341969
												0.06957	0.0033185
												0.0684611	0.00322229
												0.0666968	0.00313764
												0.0643975	0.00307031
												0.0617199	0.00302489
												0.0588463	0.00300448
												0.0559726	0.00301045
												0.0532948	0.00304242
												0.0509952	0.0030982
												0.0492305	0.00317398
												0.0481211	0.00326461
												0.0477426	0.00336391
												0.0481206	0.0034651
												0.0492296	0.0035613
												0.0509938	0.00364595
												0.0532931	0.00371328
												0.0559708	0.00375871
												0.0588443	0.00377912
												0.061718	0.00377314
												0.0643959	0.00374118
												0.0666955	0.0036854
												0.0684601	0.00360962
												0.0695695	0.00351899
												0.0699481	0.00341969
												0.06957	0.0033185
												0.0858398	0.00332491
												0.085493	0.00323298
												0.0844755	0.00314517
												0.0828568	0.00306747
												0.0807471	0.00300517
												0.0782902	0.00296252
												0.0756536	0.00294242
												0.0730169	0.00294625
												0.0705598	0.00297374
												0.0684497	0.00302302
												0.0668305	0.00309073
												0.0658126	0.00317226
												0.0654652	0.00326205
												0.065812	0.00335398
												0.0668295	0.00344179
												0.0684482	0.00351949
												0.0705579	0.00358179
												0.0730148	0.00362445
												0.0756514	0.00364454
												0.0782881	0.00364071
												0.0807452	0.00361322
												0.0828552	0.00356394
												0.0844744	0.00349623
												0.0854924	0.0034147
												0.0858398	0.00332491
												0.085493	0.00323298
												0.10171	0.00326365
												0.1014	0.00318415
												0.100488	0.00310793
												0.0990385	0.00304018
												0.0971488	0.00298553
												0.0949482	0.00294769
												0.0925865	0.00292925
												0.0902248	0.00293146
												0.0880239	0.00295418
												0.086134	0.00299584
												0.0846836	0.00305363
												0.0837718	0.00312358
												0.0834606	0.00320095
												0.0837713	0.00328045
												0.0846826	0.00335668
												0.0861325	0.00342442
												0.0880221	0.00347908
												0.0902228	0.00351691
												0.0925844	0.00353535
												0.0949462	0.00353314
												0.097147	0.00351043
												0.099037	0.00346876
												0.100487	0.00341098
												0.101399	0.00334102
												0.10171	0.00326365
												0.1014	0.00318415
												0.14514	0.00329231
												0.144745	0.00319589
												0.143584	0.00310234
												0.141738	0.00301802
												0.139331	0.00294869
												0.136528	0.00289905
												0.13352	0.00287251
												0.130512	0.00287087
												0.127709	0.00289423
												0.125302	0.00294101
												0.123454	0.00300803
												0.122293	0.0030907
												0.121896	0.0031834
												0.122292	0.00327982
												0.123453	0.00337337
												0.125299	0.00345769
												0.127706	0.00352702
												0.130509	0.00357666
												0.133517	0.0036032
												0.136525	0.00360484
												0.139328	0.00358148
												0.141735	0.0035347
												0.143582	0.00346768
												0.144744	0.00338501
												0.14514	0.00329231
												0.144745	0.00319589
												0.133793	0.00334619
												0.133456	0.00326363
												0.132467	0.00318377
												0.130892	0.00311206
												0.12884	0.00305337
												0.126451	0.00301171
												0.123886	0.00298992
												0.121322	0.00298949
												0.118932	0.00301043
												0.116879	0.00305134
												0.115304	0.00310941
												0.114314	0.00318069
												0.113976	0.00326032
												0.114314	0.00334288
												0.115303	0.00342274
												0.116878	0.00349445
												0.118929	0.00355314
												0.121319	0.00359479
												0.123884	0.00361658
												0.126448	0.00361702
												0.128838	0.00359607
												0.13089	0.00355517
												0.132465	0.0034971
												0.133455	0.00342582
												0.133793	0.00334619
												0.133456	0.00326363
												0.187929	0.00202249
												0.186506	0.00171265
												0.182331	0.00141498
												0.17569	0.00114976
												0.167034	0.000935056
												0.156954	0.000785511
												0.146136	0.000711313
												0.135318	0.000717518
												0.125237	0.000803704
												0.11658	0.000963996
												0.109937	0.00118747
												0.105761	0.0014589
												0.104336	0.00175979
												0.105759	0.00206962
												0.109934	0.0023673
												0.116575	0.00263252
												0.125231	0.00284722
												0.135311	0.00299676
												0.146129	0.00307096
												0.156947	0.00306476
												0.167028	0.00297857
												0.175685	0.00281828
												0.182328	0.0025948
												0.186504	0.00232337
												0.187929	0.00202249
												0.186506	0.00171265
												0.186559	0.00313431
												0.186285	0.00307071
												0.185479	0.00300869
												0.184197	0.00295248
												0.182525	0.00290591
												0.180579	0.00287216
												0.178491	0.00285351
												0.176402	0.00285125
												0.174456	0.00286553
												0.172784	0.00289537
												0.171502	0.00293874
												0.170695	0.00299269
												0.17042	0.00305353
												0.170695	0.00311713
												0.171501	0.00317915
												0.172783	0.00323536
												0.174454	0.00328193
												0.1764	0.00331569
												0.178488	0.00333433
												0.180577	0.00333659
												0.182523	0.00332231
												0.184195	0.00329247
												0.185477	0.0032491
												0.186284	0.00319515
												0.186559	0.00313431
												0.186285	0.00307071
												0.236916	0.00321107
												0.236617	0.00314583
												0.23574	0.00308166
												0.234344	0.00302292
												0.232525	0.00297363
												0.230406	0.00293713
												0.228132	0.00291592
												0.225858	0.00291144
												0.223739	0.00292399
												0.22192	0.00295273
												0.220523	0.00299569
												0.219645	0.00304995
												0.219346	0.0031118
												0.219645	0.00317704
												0.220522	0.00324121
												0.221918	0.00329995
												0.223737	0.00334924
												0.225856	0.00338574
												0.228129	0.00340695
												0.230403	0.00341143
												0.232522	0.00339888
												0.234342	0.00337014
												0.235738	0.00332718
												0.236616	0.00327292
												0.236916	0.00321107
												0.236617	0.00314583
												0.199254	0.00299236
												0.199009	0.00293096
												0.198289	0.00287133
												0.197143	0.00281753
												0.19565	0.00277322
												0.193911	0.00274142
												0.192044	0.00272431
												0.190178	0.00272305
												0.188439	0.00273772
												0.186945	0.00276732
												0.185799	0.00280984
												0.185078	0.00286238
												0.184832	0.00292136
												0.185077	0.00298276
												0.185798	0.00304239
												0.186943	0.00309619
												0.188437	0.0031405
												0.190176	0.00317229
												0.192042	0.00318941
												0.193908	0.00319067
												0.195648	0.003176
												0.197141	0.0031464
												0.198287	0.00310388
												0.199008	0.00305134
												0.199254	0.00299236
												0.199009	0.00293096
												0.323654	0.00308743
												0.323253	0.00301265
												0.322077	0.00293859
												0.320205	0.0028703
												0.317765	0.00281243
												0.314924	0.00276893
												0.311874	0.00274277
												0.308825	0.00273571
												0.305983	0.00274825
												0.303543	0.00277953
												0.301671	0.00282742
												0.300493	0.00288866
												0.300091	0.00295906
												0.300493	0.00303384
												0.301669	0.0031079
												0.303541	0.00317619
												0.305981	0.00323406
												0.308822	0.00327756
												0.311871	0.00330373
												0.314921	0.00331078
												0.317762	0.00329824
												0.320202	0.00326696
												0.322075	0.00321907
												0.323252	0.00315784
												0.323654	0.00308743
												0.323253	0.00301265
												0.514658	0.0037988
												0.512317	0.00346966
												0.50545	0.00313725
												0.494526	0.0028242
												0.480289	0.00255186
												0.463709	0.00233879
												0.445915	0.00219951
												0.428121	0.0021435
												0.41154	0.0021746
												0.3973	0.00229066
												0.386373	0.0024838
												0.379503	0.00274084
												0.377159	0.00304427
												0.3795	0.00337341
												0.386366	0.00370583
												0.397291	0.00401887
												0.411528	0.00429121
												0.428108	0.00450428
												0.445902	0.00464357
												0.463696	0.00469957
												0.480277	0.00466848
												0.494517	0.00455241
												0.505444	0.00435927
												0.512313	0.00410223
												0.514658	0.0037988
												0.512317	0.00346966
												0.424552	0.00309822
												0.423656	0.00294974
												0.421029	0.0028021
												0.416849	0.00266536
												0.411401	0.00254885
												0.405057	0.00246051
												0.398248	0.00240634
												0.391439	0.00239005
												0.385094	0.00241275
												0.379645	0.00247289
												0.375464	0.00256637
												0.372835	0.00268681
												0.371938	0.00282602
												0.372834	0.0029745
												0.375461	0.00312214
												0.379641	0.00325888
												0.385089	0.00337539
												0.391434	0.00346374
												0.398242	0.0035179
												0.405051	0.00353419
												0.411396	0.00351149
												0.416845	0.00345135
												0.421026	0.00335788
												0.423655	0.00323743
												0.424552	0.00309822
												0.423656	0.00294974
												0.32968	0.00302709
												0.329332	0.00295538
												0.328309	0.00288486
												0.326682	0.00282032
												0.324561	0.00276618
												0.322091	0.00272611
												0.31944	0.00270285
												0.31679	0.00269798
												0.314319	0.00271184
												0.312198	0.00274348
												0.31057	0.00279075
												0.309547	0.00285042
												0.309198	0.00291843
												0.309546	0.00299014
												0.310569	0.00306066
												0.312196	0.0031252
												0.314317	0.00317934
												0.316787	0.00321941
												0.319437	0.00324267
												0.322088	0.00324754
												0.324558	0.00323368
												0.32668	0.00320203
												0.328307	0.00315477
												0.329331	0.0030951
												0.32968	0.00302709
												0.329332	0.00295538
												0.367155	0.00296956
												0.366915	0.00292182
												0.366211	0.00287493
												0.365091	0.00283208
												0.363632	0.0027962
												0.361932	0.00276973
												0.360108	0.00275447
												0.358283	0.00275146
												0.356583	0.00276091
												0.355123	0.00278218
												0.354003	0.00281381
												0.353299	0.00285365
												0.353058	0.00289898
												0.353298	0.00294672
												0.354002	0.00299361
												0.355122	0.00303646
												0.356582	0.00307234
												0.358282	0.00309881
												0.360106	0.00311407
												0.36193	0.00311708
												0.36363	0.00310763
												0.36509	0.00308636
												0.366211	0.00305473
												0.366915	0.00301489
												0.367155	0.00296956
												0.366915	0.00292182
												0.642652	0.00341329
												0.64093	0.00319721
												0.635879	0.00298044
												0.627843	0.00277774
												0.61737	0.00260294
												0.605174	0.00246795
												0.592086	0.00238196
												0.578997	0.00235083
												0.5668	0.00237669
												0.556326	0.00245777
												0.548289	0.00258855
												0.543236	0.00276012
												0.541512	0.00296078
												0.543234	0.00317686
												0.548285	0.00339363
												0.556321	0.00359633
												0.566794	0.00377113
												0.57899	0.00390612
												0.592079	0.00399212
												0.605167	0.00402324
												0.617364	0.00399738
												0.627838	0.0039163
												0.635876	0.00378552
												0.640928	0.00361395
												0.642652	0.00341329
												0.64093	0.00319721
												0.303812	0.00294256
												0.303402	0.00286297
												0.302198	0.00278435
												0.300282	0.00271205
												0.297786	0.00265101
												0.294879	0.00260539
												0.29176	0.00257829
												0.28864	0.00257155
												0.285732	0.00258565
												0.283236	0.00261962
												0.28132	0.00267114
												0.280115	0.0027367
												0.279704	0.00281184
												0.280114	0.00289143
												0.281318	0.00297005
												0.283233	0.00304235
												0.28573	0.00310339
												0.288637	0.00314901
												0.291756	0.00317612
												0.294876	0.00318285
												0.297783	0.00316875
												0.30028	0.00313478
												0.302196	0.00308326
												0.303401	0.0030177
												0.303812	0.00294256
												0.303402	0.00286297
												0.219088	0.00345128
												0.218945	0.00340237
												0.218524	0.003355
												0.217855	0.00331242
												0.216983	0.00327751
												0.215968	0.00325266
												0.214878	0.00323956
												0.213788	0.00323911
												0.212772	0.00325133
												0.2119	0.0032754
												0.21123	0.00330967
												0.210809	0.0033518
												0.210666	0.00339893
												0.210809	0.00344785
												0.211229	0.00349521
												0.211898	0.0035378
												0.21277	0.00357271
												0.213786	0.00359756
												0.214876	0.00361065
												0.215966	0.0036111
												0.216981	0.00359888
												0.217854	0.00357482
												0.218523	0.00354055
												0.218944	0.00349841
												0.219088	0.00345128
												0.218945	0.00340237
												0.260148	0.00374954
												0.25963	0.0036256
												0.25811	0.00350314
												0.255691	0.00339052
												0.252539	0.00329541
												0.248867	0.00322429
												0.244927	0.00318201
												0.240986	0.00317145
												0.237314	0.00319333
												0.234161	0.00324616
												0.231741	0.00332634
												0.230219	0.0034284
												0.229699	0.00354539
												0.230217	0.00366934
												0.231737	0.00379179
												0.234156	0.00390441
												0.237309	0.00399952
												0.24098	0.00407064
												0.244921	0.00411292
												0.248861	0.00412348
												0.252533	0.0041016
												0.255687	0.00404877
												0.258107	0.0039686
												0.259629	0.00386654
												0.260148	0.00374954
												0.25963	0.0036256
												0.212419	0.00415388
												0.212071	0.00405175
												0.211047	0.00395169
												0.209418	0.00386052
												0.207295	0.00378446
												0.204822	0.00372868
												0.202168	0.00369699
												0.199514	0.00369155
												0.197041	0.00371272
												0.194917	0.00375907
												0.193287	0.00382744
												0.192262	0.00391316
												0.191911	0.0040104
												0.19226	0.00411253
												0.193284	0.00421259
												0.194913	0.00430376
												0.197036	0.00437982
												0.199509	0.0044356
												0.202163	0.00446729
												0.204817	0.00447273
												0.20729	0.00445156
												0.209414	0.00440521
												0.211044	0.00433684
												0.212069	0.00425112
												0.212419	0.00415388
												0.212071	0.00405175
												0.209709	0.00408241
												0.208989	0.00390639
												0.206876	0.00373315
												0.203514	0.00357451
												0.199132	0.00344128
												0.194029	0.00334254
												0.188552	0.00328501
												0.183075	0.00327262
												0.17797	0.00330621
												0.173587	0.00338349
												0.170223	0.0034992
												0.168108	0.00364545
												0.167386	0.00381227
												0.168106	0.0039883
												0.170219	0.00416154
												0.173581	0.00432017
												0.177963	0.0044534
												0.183066	0.00455215
												0.188543	0.00460968
												0.19402	0.00462207
												0.199124	0.00458847
												0.203508	0.00451119
												0.206872	0.00439548
												0.208987	0.00424924
												0.209709	0.00408241
												0.208989	0.00390639
												0.186963	0.00409788
												0.18619	0.00388649
												0.183919	0.00367971
												0.180307	0.00349164
												0.175598	0.0033351
												0.170115	0.00322075
												0.16423	0.00315639
												0.158345	0.0031464
												0.15286	0.00319147
												0.14815	0.00328852
												0.144536	0.00343094
												0.142263	0.00360902
												0.141487	0.00381063
												0.14226	0.00402202
												0.144531	0.0042288
												0.148143	0.00441687
												0.152851	0.00457342
												0.158335	0.00468776
												0.16422	0.00475212
												0.170105	0.00476211
												0.17559	0.00471704
												0.1803	0.00461999
												0.183914	0.00447758
												0.186187	0.00429949
												0.186963	0.00409788
												0.18619	0.00388649
												0.198114	0.00343257
												0.196644	0.00310141
												0.192331	0.00277971
												0.18547	0.00248939
												0.176527	0.00225022
												0.166112	0.00207851
												0.154936	0.00198597
												0.143759	0.00197889
												0.133343	0.00205776
												0.124398	0.00221721
												0.117535	0.00244636
												0.113219	0.00272961
												0.111746	0.00304765
												0.113216	0.0033788
												0.117529	0.0037005
												0.124391	0.00399083
												0.133333	0.00423
												0.143748	0.0044017
												0.154925	0.00449425
												0.166102	0.00450133
												0.176517	0.00442245
												0.185462	0.00426301
												0.192326	0.00403385
												0.196641	0.0037506
												0.198114	0.00343257
												0.196644	0.00310141
												0.277053	0.00464069
												0.274954	0.0041885
												0.268793	0.00373735
												0.258989	0.00331799
												0.246212	0.00295901
												0.231332	0.00268487
												0.215363	0.00251425
												0.199393	0.00245877
												0.18451	0.00252222
												0.171729	0.00270028
												0.161921	0.0029808
												0.155754	0.00334468
												0.153649	0.00376711
												0.155748	0.00421931
												0.161909	0.00467046
												0.171712	0.00508981
												0.184489	0.00544879
												0.19937	0.00572293
												0.215339	0.00589356
												0.231309	0.00594903
												0.246192	0.00588558
												0.258972	0.00570753
												0.268781	0.005427
												0.274948	0.00506313
												0.277053	0.00464069
												0.274954	0.0041885
