# Supplementary material for: Synchronous motion of the Easter mantle plume and the East Pacific Rise
Source: Nat Commun. 2024 Nov 17;15:9953. doi: 10.1038/s41467-024-54115-2 (PMC11570642; doi:10.1038/s41467-024-54115-2)
Supplement: Supplementary file 4 — Supplementary Data 1 [file 41467_2024_54115_MOESM4_ESM.zip › NCOMMS-23-61651B_Dataset 1/21G20141.one-pager.xls]

## Sheet: Summary Table
	EXP#21G20141 > SO80 53DS-5 > Groundmass > O-CONNOR (20-06) EASTER MICROPLATE > WEST INNER PSEUDOFAULT 21-OSU-04 (4B16-21) > Incremental Heating > Daniel Heaton
	Information on Analysis and Constants Used in Calculations					Results		40(a)/36(a)	± 2s	40(r)/39(k)	± 2s	Age	± 2s	MSWD	39Ar(k)	K/Ca	± 2s
												(Ma)			(%,n)
	Project = O-CONNOR (20-06)					Age Plateau				0.638783	0.0929408	1.89623	0.275793	0.583995	59.0173	0.0258298	0.013496
	Sample = SO80 53DS-5										0.145497		0.145443	0.828526	11
	Material = Groundmass					Full External Error							0.292871	1.89443	2σ Confidence Limit
	Location = West Inner Pseudofault					Analytical Error							0.275751	1	Error Magnification
	Region = Easter Microplate
	Analyst = Daniel Heaton					Total Fusion Age				-0.129753	0.137618	-0.385413	0.408817		25	0.0101754	4.67739e-05
	Irradiation = 21-OSU-04 (4B16-21)										1.06061		1.06072
	Position = X: 0 | Y: 0 | Z/H: 29.13835 mm					Full External Error							0.409308
	FCT-NM Age = 28.201 ± 0.023 Ma					Analytical Error							0.408816
	FCT-NM Reference = Kuiper et al (2008)
	FCT-NM 40Ar/39Ar Ratio = 9.56871 ± 0.01215					Normal Isochron		298.13	1.51638	0.668048	0.142183	1.98305	0.421862	0.6503	59.0173
	FCT-NM J-value = 0.00162253 ± 0.00000206								0.00508631		0.212834		0.212734	0.754565	11
	Air Shot 40Ar/36Ar = 304.3770 ± 0.4535					Full External Error							0.434267	1.94281	2σ Confidence Limit
	Air Shot MDF = 0.99521603 ± 0.00044616 (LIN)					Analytical Error							0.421832	1	Error Magnification
	Experiment Type = Incremental Heating
	Extraction Method = Bulk Laser Heating					Inverse Isochron		298.132	1.5182	0.669598	0.137834	1.98765	0.40896	0.648671	59.0173
	Heating = 30 sec								0.0050924		0.205847		0.205751	0.756012	11
	Isolation = 3.00 min					Full External Error							0.421803	1.94281	2σ Confidence Limit
	Instrument = ARGUS-VI-G					Analytical Error							0.408929	1	Error Magnification
	Preferred Age = Plateau Age												0.061051		Spreading Factor
	Age Classification = Unknown
	IGSN = Undefined
	Rock Class = Undefined
	Lithology = Undefined
	Lat-Lon = Undefined - Undefined
	Age Equations = Min et al. (2000)
	Negative Intensities = Allowed
	Collector Calibrations = 36Ar
	Decay 40K = 5.463 ± 0.107 E-10 1/a
	Decay 39Ar = 2.940 ± 0.016 E-07 1/h
	Decay 37Ar = 8.230 ± 0.012 E-04 1/h
	Decay 36Cl = 2.257 ± 0.015 E-06 1/a
	Decay 40K(EC,β⁺) = 0.580 ± 0.014 E-10 1/a
	Decay 40K(β⁻) = 4.884 ± 0.099 E-10 1/a
	Atmospheric 40/36(a) = 298.56 ± 0.31
	Atmospheric 38/36(a) = 0.1885 ± 0.0003
	Production 39/37(ca) = 0.0006425 ± 0.0000059
	Production 38/37(ca) = 0.0001800 ± 0.0000173
	Production 36/37(ca) = 0.0002703 ± 0.0000005
	Production 40/39(k) = 0.000607 ± 0.000059
	Production 38/39(k) = 0.012077 ± 0.000011
	Production 36/38(cl) = 262.80 ± 1.71
	Scaling Ratio K/Ca = 0.430
	Abundance Ratio 40K/K = 1.1700 ± 0.0100 E-04
	Atomic Weight K = 39.0983 ± 0.0001 g

## Sheet: Hidden Data
Double Line Plot Age Plateau			Double Line Plot K/Ca Plateau			X-Y Plot Normal Isochron		X-Y Plot Inverse Isochron		Error Ellipses Normal Isochron		Error Ellipses Inverse Isochron														Used Measurements for Blank Corrections
Ar39k%	Line 1	Line 2	Ar39k%	Line 1	Line 2	X-axis	Y-axis	X-axis	Y-axis	X-axis	Y-axis	X-axis	Y-axis													Filename	Included	36Ar	1σ	37Ar	1σ	38Ar	1σ	39Ar	1σ	40Ar	1σ	Date		Filename	Included	40Ar/39Ar	1σ	J-value	1σ	Date	X	Y	H
0	-11.3841	-6.05571	0	0.307054	0.330044	1.61914	293.818	0.00551069	0.00340347			0.00556198	0.00340349
9.6645	-11.3841	-6.05571	9.6645	0.307054	0.330044	1.93743	293.017	0.00661199	0.00341277			0.00556024	0.00339964
9.6645	-5.30605	-11.727	9.6645	0.471909	0.37036	2.21628	297.432	0.00745137	0.00336211			0.00555511	0.00339605
13.2931	-5.30605	-11.727	13.2931	0.471909	0.37036	2.47341	296.457	0.00834323	0.00337317			0.00554696	0.00339297
13.2931	-3.91503	0.891087	13.2931	0.172425	0.185207	2.57626	299.258	0.00860883	0.0033416			0.00553634	0.0033906
19.1561	-3.91503	0.891087	19.1561	0.172425	0.185207	2.66434	291.493	0.00914031	0.00343061			0.00552397	0.00338911
19.1561	0.35519	-5.40936	19.1561	0.199139	0.174096	3.21289	299.548	0.0107258	0.00333836			0.00551069	0.0033886
22.3384	0.35519	-5.40936	22.3384	0.199139	0.174096	3.72362	300.91	0.0123745	0.00332325			0.00549741	0.0033891
22.3384	-1.67631	3.28424	22.3384	0.114044	0.125278	4.33318	300.006	0.0144436	0.00333326			0.00548504	0.00339059
25.5077	-1.67631	3.28424	25.5077	0.114044	0.125278	6.60906	304.492	0.0217052	0.00328416			0.00547442	0.00339295
25.5077	-4.46101	-11.3283	25.5077	0.183039	0.146476	8.54241	303.65	0.0281324	0.00329327			0.00546626	0.00339602
27.2281	-4.46101	-11.3283	27.2281	0.183039	0.146476	12.0797	305.59	0.039529	0.00327236			0.00546114	0.00339961
27.2281	-0.955422	2.78205	27.2281	0.061483	0.0645853	14.4562	308.275	0.0468939	0.00324385			0.00545939	0.00340346
31.8062	-0.955422	2.78205	31.8062	0.061483	0.0645853	18.4558	311.861	0.0591795	0.00320656			0.00546114	0.00340731
31.8062	4.3597	-0.612408	31.8062	0.0723097	0.0662773	23.4904	313.566	0.074914	0.00318912			0.00546626	0.0034109
34.3583	4.3597	-0.612408	34.3583	0.0723097	0.0662773	30.0928	319.081	0.0943109	0.003134			0.00547441	0.00341398
34.3583	-0.972367	2.9547	34.3583	0.0421965	0.0446741	32.0614	314.631	0.101901	0.00317832			0.00548503	0.00341634
37.7309	-0.972367	2.9547	37.7309	0.0421965	0.0446741	34.7139	310.523	0.111792	0.00322037			0.0054974	0.00341783
37.7309	3.75794	1.56975	37.7309	0.0244837	0.0238096	30.7132	301.009	0.102034	0.00332216			0.00551068	0.00341834
44.9189	3.75794	1.56975	44.9189	0.0244837	0.0238096	18.3174	292.449	0.0626346	0.0034194			0.00552396	0.00341784
44.9189	0.743375	2.79423	44.9189	0.0184562	0.0190685	8.25235	292.297	0.0282327	0.00342117			0.00553633	0.00341636
50.5863	0.743375	2.79423	50.5863	0.0184562	0.0190685	10.089	288.767	0.0349382	0.003463			0.00554695	0.003414
50.5863	2.60671	0.848539	50.5863	0.0151359	0.014695	3.93232	304.097	0.0129311	0.00328843			0.00555511	0.00341092
56.9008	2.60671	0.848539	56.9008	0.0151359	0.014695	2.69984	296.945	0.00909206	0.00336763			0.00556023	0.00340734
56.9008	0.893414	3.09646	56.9008	0.0127756	0.0133866	1.63808	297.412	0.00550777	0.00336234			0.00556198	0.00340349
60.7354	0.893414	3.09646	60.7354	0.0127756	0.0133866							0.00556024	0.00339964
60.7354	2.91771	1.36067	60.7354	0.0113298	0.0109923
66.7842	2.91771	1.36067	66.7842	0.0113298	0.0109923							0.00676545	0.0034128
66.7842	1.21556	2.57697	66.7842	0.00968289	0.00997332							0.00676023	0.00340692
72.9856	1.21556	2.57697	72.9856	0.00968289	0.00997332							0.00674489	0.00340144
72.9856	2.59122	1.45721	72.9856	0.00903243	0.00880686							0.00672051	0.00339674
80.8872	2.59122	1.45721	80.8872	0.00903243	0.00880686							0.00668872	0.00339312
80.8872	0.702613	2.27371	80.8872	0.00741828	0.00768352							0.00665171	0.00339085
86.2454	0.702613	2.27371	86.2454	0.00741828	0.00768352							0.00661199	0.00339007
86.2454	2.02531	0.0211657	86.2454	0.00707403	0.00672717							0.00657227	0.00339083
89.7222	2.02531	0.0211657	89.7222	0.00707403	0.00672717							0.00653526	0.00339309
89.7222	-0.843898	1.31755	89.7222	0.00426179	0.00451575							0.00650347	0.00339669
92.8932	-0.843898	1.31755	92.8932	0.00426179	0.00451575							0.00647908	0.00340139
92.8932	0.757621	-2.73996	92.8932	0.00272487	0.00253484							0.00646375	0.00340686
95.2561	0.757621	-2.73996	95.2561	0.00272487	0.00253484							0.00645852	0.00341274
95.2561	-4.5634	0.0527156	95.2561	0.0017172	0.00187963							0.00646375	0.00341861
97.2258	-4.5634	0.0527156	97.2258	0.0017172	0.00187963							0.00647908	0.00342409
97.2258	0.140657	-5.91096	97.2258	0.00166384	0.00144812							0.00650347	0.0034288
98.4907	0.140657	-5.91096	98.4907	0.00166384	0.00144812							0.00653525	0.00343241
98.4907	-1.34621	9.70038	98.4907	0.00101819	0.00129869							0.00657226	0.00343469
99.2267	-1.34621	9.70038	99.2267	0.00101819	0.00129869							0.00661198	0.00343547
99.2267	6.36426	-9.92017	99.2267	0.00131457	0.000926561							0.0066517	0.0034347
99.7383	6.36426	-9.92017	99.7383	0.00131457	0.000926561							0.00668872	0.00343244
99.7383	-15.3	11.716	99.7383	0.000578872	0.00113621							0.0067205	0.00342884
100	-15.3	11.716	100	0.000578872	0.00113621							0.00674489	0.00342414
												0.00676022	0.00341867
												0.00676545	0.0034128
												0.00676023	0.00340692
												0.00756109	0.00336214
												0.00755735	0.00335724
												0.00754639	0.00335267
												0.00752896	0.00334875
												0.00750623	0.00334573
												0.00747977	0.00334384
												0.00745137	0.00334319
												0.00742298	0.00334382
												0.00739651	0.00334571
												0.00737379	0.00334871
												0.00735635	0.00335262
												0.00734539	0.00335719
												0.00734165	0.00336208
												0.00734539	0.00336698
												0.00735635	0.00337155
												0.00737378	0.00337547
												0.00739651	0.00337849
												0.00742297	0.00338038
												0.00745137	0.00338104
												0.00747976	0.0033804
												0.00750623	0.00337851
												0.00752895	0.00337551
												0.00754639	0.0033716
												0.00755735	0.00336704
												0.00756109	0.00336214
												0.00755735	0.00335724
												0.00856716	0.00337322
												0.00855953	0.00336645
												0.00853716	0.00336013
												0.00850158	0.00335471
												0.0084552	0.00335055
												0.0084012	0.00334792
												0.00834324	0.00334702
												0.00828528	0.0033479
												0.00823128	0.0033505
												0.0081849	0.00335465
												0.00814931	0.00336006
												0.00812694	0.00336636
												0.00811931	0.00337313
												0.00812694	0.0033799
												0.00814931	0.00338621
												0.00818489	0.00339163
												0.00823127	0.0033958
												0.00828527	0.00339842
												0.00834323	0.00339932
												0.00840119	0.00339844
												0.00845519	0.00339584
												0.00850157	0.00339169
												0.00853716	0.00338628
												0.00855953	0.00337998
												0.00856716	0.00337322
												0.00855953	0.00336645
												0.0088414	0.00334166
												0.00883347	0.00333569
												0.00881024	0.00333012
												0.00877328	0.00332533
												0.00872512	0.00332166
												0.00866903	0.00331934
												0.00860883	0.00331854
												0.00854864	0.00331931
												0.00849255	0.0033216
												0.00844438	0.00332526
												0.00840742	0.00333003
												0.00838418	0.00333558
												0.00837626	0.00334155
												0.00838418	0.00334752
												0.00840741	0.00335309
												0.00844437	0.00335787
												0.00849254	0.00336155
												0.00854863	0.00336387
												0.00860882	0.00336467
												0.00866902	0.0033639
												0.00872511	0.0033616
												0.00877328	0.00335795
												0.00881024	0.00335318
												0.00883347	0.00334762
												0.0088414	0.00334166
												0.00883347	0.00333569
												0.00960376	0.00343074
												0.00958797	0.00342186
												0.00954167	0.00341358
												0.00946802	0.00340646
												0.00937204	0.00340099
												0.00926027	0.00339753
												0.00914032	0.00339633
												0.00902037	0.00339747
												0.00890859	0.00340086
												0.00881261	0.00340628
												0.00873895	0.00341336
												0.00869265	0.00342162
												0.00867686	0.00343048
												0.00869265	0.00343936
												0.00873895	0.00344764
												0.00881259	0.00345476
												0.00890858	0.00346024
												0.00902035	0.00346369
												0.0091403	0.00346489
												0.00926025	0.00346376
												0.00937202	0.00346036
												0.00946801	0.00345494
												0.00954166	0.00344786
												0.00958796	0.00343961
												0.00960376	0.00343074
												0.00958797	0.00342186
												0.0109343	0.00333841
												0.0109272	0.00333284
												0.0109063	0.00332764
												0.0108732	0.00332318
												0.01083	0.00331975
												0.0107798	0.00331759
												0.0107258	0.00331684
												0.0106719	0.00331756
												0.0106216	0.0033197
												0.0105784	0.00332311
												0.0105453	0.00332756
												0.0105244	0.00333274
												0.0105173	0.00333831
												0.0105244	0.00334388
												0.0105453	0.00334908
												0.0105784	0.00335354
												0.0106216	0.00335697
												0.0106718	0.00335913
												0.0107258	0.00335988
												0.0107797	0.00335916
												0.01083	0.00335702
												0.0108732	0.00335361
												0.0109063	0.00334917
												0.0109272	0.00334398
												0.0109343	0.00333841
												0.0109272	0.00333284
												0.0127936	0.00332337
												0.0127793	0.00331456
												0.0127375	0.00330634
												0.0126709	0.00329928
												0.0125841	0.00329385
												0.012483	0.00329042
												0.0123745	0.00328923
												0.0122661	0.00329036
												0.012165	0.00329373
												0.0120782	0.00329911
												0.0120116	0.00330614
												0.0119697	0.00331433
												0.0119554	0.00332313
												0.0119697	0.00333194
												0.0120116	0.00334016
												0.0120782	0.00334722
												0.012165	0.00335265
												0.012266	0.00335608
												0.0123745	0.00335727
												0.012483	0.00335614
												0.0125841	0.00335277
												0.0126709	0.00334739
												0.0127375	0.00334036
												0.0127793	0.00333217
												0.0127936	0.00332337
												0.0127793	0.00331456
												0.0148067	0.00333341
												0.0147943	0.00332532
												0.014758	0.00331777
												0.0147003	0.00331128
												0.0146252	0.00330628
												0.0145376	0.00330313
												0.0144436	0.00330203
												0.0143497	0.00330305
												0.0142621	0.00330614
												0.0141869	0.00331107
												0.0141292	0.00331752
												0.0140929	0.00332504
												0.0140806	0.00333312
												0.0140929	0.0033412
												0.0141292	0.00334875
												0.0141869	0.00335524
												0.0142621	0.00336024
												0.0143496	0.00336339
												0.0144436	0.0033645
												0.0145376	0.00336347
												0.0146251	0.00336039
												0.0147003	0.00335545
												0.014758	0.00334901
												0.0147943	0.00334149
												0.0148067	0.00333341
												0.0147943	0.00332532
												0.021974	0.00328431
												0.0219648	0.0032776
												0.021938	0.00327133
												0.0218953	0.00326594
												0.0218396	0.00326179
												0.0217748	0.00325916
												0.0217052	0.00325824
												0.0216356	0.00325908
												0.0215708	0.00326164
												0.0215152	0.00326572
												0.0214724	0.00327107
												0.0214456	0.0032773
												0.0214364	0.00328401
												0.0214456	0.00329072
												0.0214724	0.00329699
												0.0215151	0.00330238
												0.0215708	0.00330653
												0.0216356	0.00330915
												0.0217052	0.00331008
												0.0217747	0.00330923
												0.0218396	0.00330668
												0.0218952	0.00330259
												0.021938	0.00329725
												0.0219648	0.00329101
												0.021974	0.00328431
												0.0219648	0.0032776
												0.0285559	0.00329354
												0.0285415	0.0032853
												0.0284992	0.0032776
												0.0284319	0.00327097
												0.0283442	0.00326585
												0.0282421	0.00326261
												0.0281325	0.00326145
												0.0280229	0.00326246
												0.0279207	0.00326557
												0.027833	0.00327057
												0.0277657	0.00327712
												0.0277234	0.00328476
												0.027709	0.00329299
												0.0277234	0.00330123
												0.0277657	0.00330893
												0.027833	0.00331557
												0.0279207	0.00332068
												0.0280228	0.00332393
												0.0281324	0.00332508
												0.028242	0.00332407
												0.0283442	0.00332096
												0.0284319	0.00331596
												0.0284992	0.00330941
												0.0285415	0.00330177
												0.0285559	0.00329354
												0.0285415	0.0032853
												0.0400658	0.00327282
												0.0400475	0.00326282
												0.0399939	0.00325346
												0.0399086	0.00324539
												0.0397974	0.00323916
												0.039668	0.00323519
												0.039529	0.00323376
												0.0393901	0.00323495
												0.0392606	0.0032387
												0.0391494	0.00324474
												0.0390641	0.00325266
												0.0390105	0.00326192
												0.0389922	0.0032719
												0.0390105	0.0032819
												0.0390641	0.00329126
												0.0391494	0.00329933
												0.0392606	0.00330556
												0.03939	0.00330953
												0.039529	0.00331096
												0.0396679	0.00330976
												0.0397974	0.00330602
												0.0399086	0.00329998
												0.0399939	0.00329206
												0.0400475	0.0032828
												0.0400658	0.00327282
												0.0400475	0.00326282
												0.0479515	0.00324472
												0.0479155	0.00322972
												0.0478098	0.00321568
												0.0476418	0.00320357
												0.0474228	0.0031942
												0.0471677	0.00318821
												0.046894	0.00318602
												0.0466203	0.00318777
												0.0463652	0.00319334
												0.0461462	0.00320235
												0.0459781	0.00321419
												0.0458724	0.00322805
												0.0458364	0.00324299
												0.0458724	0.00325799
												0.045978	0.00327202
												0.0461461	0.00328414
												0.0463651	0.00329351
												0.0466202	0.00329949
												0.0468939	0.00330169
												0.0471676	0.00329994
												0.0474227	0.00329437
												0.0476417	0.00328536
												0.0478098	0.00327352
												0.0479155	0.00325966
												0.0479515	0.00324472
												0.0479155	0.00322972
												0.0600172	0.00320755
												0.0599886	0.00319419
												0.059905	0.00318167
												0.0597719	0.00317085
												0.0595984	0.00316246
												0.0593964	0.00315707
												0.0591796	0.00315506
												0.0589628	0.00315656
												0.0587607	0.00316146
												0.0585872	0.00316944
												0.0584541	0.00317995
												0.0583704	0.00319227
												0.0583419	0.00320557
												0.0583704	0.00321893
												0.0584541	0.00323145
												0.0585872	0.00324228
												0.0587606	0.00325067
												0.0589627	0.00325605
												0.0591794	0.00325806
												0.0593962	0.00325656
												0.0595983	0.00325166
												0.0597718	0.00324368
												0.0599049	0.00323317
												0.0599886	0.00322085
												0.0600172	0.00320755
												0.0599886	0.00319419
												0.0759533	0.00319057
												0.0759179	0.00317575
												0.0758141	0.00316185
												0.075649	0.0031498
												0.0754337	0.00314043
												0.0751831	0.00313438
												0.074914	0.00313206
												0.074645	0.00313363
												0.0743944	0.00313898
												0.0741791	0.00314775
												0.0740139	0.00315934
												0.07391	0.00317296
												0.0738746	0.00318768
												0.07391	0.0032025
												0.0740138	0.0032164
												0.074179	0.00322845
												0.0743942	0.00323782
												0.0746449	0.00324387
												0.0749139	0.00324619
												0.0751829	0.00324462
												0.0754336	0.00323927
												0.0756489	0.0032305
												0.075814	0.00321891
												0.0759179	0.00320529
												0.0759533	0.00319057
												0.0759179	0.00317575
												0.0954097	0.00313578
												0.0953723	0.00312023
												0.0952625	0.00310561
												0.0950879	0.00309293
												0.0948604	0.00308305
												0.0945954	0.00307664
												0.094311	0.00307413
												0.0940266	0.00307571
												0.0937615	0.00308126
												0.0935339	0.00309041
												0.0933593	0.00310252
												0.0932495	0.00311678
												0.093212	0.00313222
												0.0932494	0.00314777
												0.0933592	0.00316239
												0.0935338	0.00317507
												0.0937614	0.00318495
												0.0940264	0.00319136
												0.0943108	0.00319387
												0.0945952	0.00319229
												0.0948602	0.00318674
												0.0950878	0.00317759
												0.0952624	0.00316548
												0.0953722	0.00315122
												0.0954097	0.00313578
												0.0953723	0.00312023
												0.103646	0.00318135
												0.103587	0.00315798
												0.103412	0.00313599
												0.103135	0.00311689
												0.102774	0.00310198
												0.102353	0.00309226
												0.101902	0.00308842
												0.10145	0.0030907
												0.101029	0.00309895
												0.100668	0.00311261
												0.100391	0.00313075
												0.100216	0.00315213
												0.100157	0.0031753
												0.100216	0.00319867
												0.100391	0.00322066
												0.100668	0.00323976
												0.101029	0.00325467
												0.10145	0.00326439
												0.101901	0.00326823
												0.102353	0.00326595
												0.102774	0.0032577
												0.103135	0.00324404
												0.103412	0.0032259
												0.103586	0.00320452
												0.103646	0.00318135
												0.103587	0.00315798
												0.114629	0.00322635
												0.114533	0.00319357
												0.114249	0.00316261
												0.113798	0.00313558
												0.113211	0.00311434
												0.112526	0.00310032
												0.111792	0.00309449
												0.111058	0.00309723
												0.110373	0.00310836
												0.109786	0.00312713
												0.109335	0.00315225
												0.109051	0.00318202
												0.108954	0.0032144
												0.109051	0.00324718
												0.109334	0.00327814
												0.109785	0.00330516
												0.110373	0.00332641
												0.111057	0.00334042
												0.111792	0.00334626
												0.112526	0.00334352
												0.11321	0.00333238
												0.113798	0.00331362
												0.114249	0.00328849
												0.114533	0.00325873
												0.114629	0.00322635
												0.114533	0.00319357
												0.105017	0.00332779
												0.104916	0.0032955
												0.104618	0.00326502
												0.104144	0.00323845
												0.103526	0.00321757
												0.102806	0.00320383
												0.102034	0.00319814
												0.101262	0.00320091
												0.100543	0.00321194
												0.0999249	0.00323049
												0.0994508	0.00325528
												0.0991527	0.00328462
												0.099051	0.00331653
												0.0991526	0.00334882
												0.0994505	0.00337929
												0.0999246	0.00340587
												0.100542	0.00342674
												0.101262	0.00344049
												0.102034	0.00344617
												0.102806	0.0034434
												0.103525	0.00343237
												0.104143	0.00341383
												0.104617	0.00338904
												0.104916	0.00335969
												0.105017	0.00332779
												0.104916	0.0032955
												0.064898	0.00342239
												0.0648209	0.00339038
												0.0645948	0.00336036
												0.0642351	0.00333436
												0.0637664	0.00331415
												0.0632205	0.00330112
												0.0626347	0.00329615
												0.0620489	0.00329958
												0.061503	0.00331117
												0.0610342	0.00333014
												0.0606745	0.00335519
												0.0604483	0.00338462
												0.0603712	0.00341642
												0.0604483	0.00344842
												0.0606743	0.00347845
												0.061034	0.00350445
												0.0615027	0.00352465
												0.0620486	0.00353768
												0.0626344	0.00354266
												0.0632202	0.00353923
												0.0637661	0.00352764
												0.0642349	0.00350867
												0.0645946	0.00348361
												0.0648208	0.00345418
												0.064898	0.00342239
												0.0648209	0.00339038
												0.0295009	0.00342184
												0.0294577	0.00340292
												0.029331	0.00338525
												0.0291295	0.00337002
												0.0288669	0.00335828
												0.028561	0.00335083
												0.0282328	0.00334817
												0.0279045	0.00335049
												0.0275987	0.00335762
												0.027336	0.00336908
												0.0271344	0.0033841
												0.0270077	0.00340164
												0.0269645	0.00342051
												0.0270077	0.00343943
												0.0271344	0.0034571
												0.0273359	0.00347233
												0.0275986	0.00348407
												0.0279045	0.00349152
												0.0282327	0.00349418
												0.0285609	0.00349186
												0.0288668	0.00348473
												0.0291295	0.00347327
												0.029331	0.00345825
												0.0294577	0.00344071
												0.0295009	0.00342184
												0.0294577	0.00340292
												0.0373606	0.00346466
												0.0372781	0.0034339
												0.0370361	0.00340511
												0.0366512	0.00338028
												0.0361495	0.00336108
												0.0355652	0.00334882
												0.0349383	0.00334435
												0.0343113	0.00334796
												0.033727	0.00335941
												0.0332253	0.00337792
												0.0328403	0.00340223
												0.0325983	0.00343068
												0.0325157	0.00346133
												0.0325983	0.0034921
												0.0328402	0.00352088
												0.0332252	0.00354572
												0.0337269	0.00356492
												0.0343111	0.00357718
												0.0349381	0.00358165
												0.0355651	0.00357804
												0.0361493	0.00356659
												0.0366511	0.00354807
												0.0370361	0.00352377
												0.0372781	0.00349532
												0.0373606	0.00346466
												0.0372781	0.0034339
												0.0144957	0.00328879
												0.0144424	0.00326806
												0.0142861	0.00324871
												0.0140375	0.00323207
												0.0137134	0.00321927
												0.0133361	0.00321118
												0.0129312	0.00320836
												0.0125262	0.00321099
												0.0121489	0.0032189
												0.0118248	0.00323155
												0.0115762	0.00324808
												0.0114199	0.00326735
												0.0113666	0.00328806
												0.0114199	0.0033088
												0.0115762	0.00332814
												0.0118248	0.00334478
												0.0121488	0.00335758
												0.0125262	0.00336567
												0.0129311	0.00336849
												0.0133361	0.00336586
												0.0137134	0.00335795
												0.0140375	0.0033453
												0.0142861	0.00332878
												0.0144424	0.0033095
												0.0144957	0.00328879
												0.0144424	0.00326806
												0.0106656	0.00336792
												0.010612	0.00334641
												0.0104548	0.00332635
												0.0102048	0.0033091
												0.00987886	0.00329584
												0.00949935	0.00328748
												0.00909207	0.00328457
												0.0086848	0.00328733
												0.00830528	0.00329555
												0.00797938	0.00330869
												0.0077293	0.00332585
												0.0075721	0.00334585
												0.00751848	0.00336734
												0.00757209	0.00338885
												0.00772929	0.00340891
												0.00797936	0.00342616
												0.00830525	0.00343942
												0.00868477	0.00344779
												0.00909204	0.00345069
												0.00949932	0.00344794
												0.00987884	0.00343971
												0.0102047	0.00342657
												0.0104548	0.00340941
												0.010612	0.00338941
												0.0106656	0.00336792
												0.010612	0.00334641
												0.00729739	0.00336254
												0.00723642	0.00334048
												0.00705764	0.0033199
												0.00677323	0.00330222
												0.00640259	0.00328863
												0.00597097	0.00328007
												0.00550778	0.00327711
												0.00504459	0.00327996
												0.00461296	0.00328843
												0.00424232	0.00330193
												0.00395791	0.00331955
												0.00377913	0.00334009
												0.00371814	0.00336214
												0.00377912	0.00338421
												0.0039579	0.00340478
												0.00424231	0.00342247
												0.00461295	0.00343606
												0.00504457	0.00344462
												0.00550776	0.00344758
												0.00597095	0.00344472
												0.00640257	0.00343626
												0.00677322	0.00342275
												0.00705763	0.00340513
												0.00723641	0.0033846
												0.00729739	0.00336254
												0.00723642	0.00334048
