# Supplementary material for: Synchronous motion of the Easter mantle plume and the East Pacific Rise
Source: Nat Commun. 2024 Nov 17;15:9953. doi: 10.1038/s41467-024-54115-2 (PMC11570642; doi:10.1038/s41467-024-54115-2)
Supplement: Supplementary file 4 — Supplementary Data 1 [file 41467_2024_54115_MOESM4_ESM.zip › NCOMMS-23-61651B_Dataset 1/21G20180.one-pager.xls]

## Sheet: Summary Table
	EXP#21G20180 > SO80 78DS-1 > Groundmass > O-CONNOR (20-06) EASTER MICROPLATE > SEAMOUNT/SMALL RIDGE 21-OSU-04 (4B36-21) > Incremental Heating > Daniel Heaton
	Information on Analysis and Constants Used in Calculations					Results		40(a)/36(a)	± 2s	40(r)/39(k)	± 2s	Age	± 2s	MSWD	39Ar(k)	K/Ca	± 2s
												(ka)			(%,n)
	Project = O-CONNOR (20-06)					Age Plateau Error Mean				-0.242976	0.0837233	-669.452	230.724	2.19956	100	0.0657973	0.0288865
	Sample = SO80 78DS-1										0.344575		0.344646	0.000963348	23
	Material = Groundmass					Full External Error							233.334	1.60302	2σ Confidence Limit
	Location = Seamount/Small Ridge					Analytical Error							230.719	1.48309	Error Magnification
	Region = Easter Microplate
	Analyst = Daniel Heaton					Total Fusion Age				-0.359745	0.0978007	-991.264	269.57		23	0.0173621	4.10328e-05
	Irradiation = 21-OSU-04 (4B36-21)										0.271861		0.271945
	Position = X: 0 | Y: 0 | Z/H: 65.59643 mm					Full External Error							274.452
	FCT-NM Age = 28.201 ± 0.023 Ma					Analytical Error							269.559
	FCT-NM Reference = Kuiper et al (2008)
	FCT-NM 40Ar/39Ar Ratio = 10.31662 ± 0.01217					Normal Isochron Error Chron		297.413	0.986141	-0.145999	0.116496	-402.23	320.987	1.96232	100
	FCT-NM J-value = 0.00150490 ± 0.00000178								0.00331572		0.797928		0.798019	0.00528309	23
	Air Shot 40Ar/36Ar = 304.4150 ± 0.4536					Full External Error							321.667	1.61721	2σ Confidence Limit
	Air Shot MDF = 0.99518538 ± 0.00044610 (LIN)					Analytical Error							320.986	1.40083	Error Magnification
	Experiment Type = Incremental Heating
	Extraction Method = Bulk Laser Heating					Inverse Isochron Error Chron		297.411	0.993109	-0.142142	0.0549431	-391.602	151.388	1.99078	100
	Heating = 30 sec								0.00333918		0.386538		0.386586	0.00444979	23
	Isolation = 3.00 min					Full External Error							152.751	1.61721	2σ Confidence Limit
	Instrument = ARGUS-VI-G					Analytical Error							151.385	1.41095	Error Magnification
	Preferred Age = No Age												0.00937042		Spreading Factor
	Age Classification = Undefined
	IGSN = Undefined
	Rock Class = Undefined
	Lithology = Undefined
	Lat-Lon = Undefined - Undefined
	Age Equations = Min et al. (2000)
	Negative Intensities = Allowed
	Collector Calibrations = 36Ar
	Decay 40K = 5.463 ± 0.107 E-10 1/a
	Decay 39Ar = 2.940 ± 0.016 E-07 1/h
	Decay 37Ar = 8.230 ± 0.012 E-04 1/h
	Decay 36Cl = 2.257 ± 0.015 E-06 1/a
	Decay 40K(EC,β⁺) = 0.580 ± 0.014 E-10 1/a
	Decay 40K(β⁻) = 4.884 ± 0.099 E-10 1/a
	Atmospheric 40/36(a) = 298.56 ± 0.31
	Atmospheric 38/36(a) = 0.1885 ± 0.0003
	Production 39/37(ca) = 0.0006425 ± 0.0000059
	Production 38/37(ca) = 0.0001800 ± 0.0000173
	Production 36/37(ca) = 0.0002703 ± 0.0000005
	Production 40/39(k) = 0.000607 ± 0.000059
	Production 38/39(k) = 0.012077 ± 0.000011
	Production 36/38(cl) = 262.80 ± 1.71
	Scaling Ratio K/Ca = 0.430
	Abundance Ratio 40K/K = 1.1700 ± 0.0100 E-04
	Atomic Weight K = 39.0983 ± 0.0001 g

## Sheet: Hidden Data
Double Line Plot Age Plateau			Double Line Plot K/Ca Plateau			X-Y Plot Normal Isochron		X-Y Plot Inverse Isochron		Error Ellipses Normal Isochron		Error Ellipses Inverse Isochron														Used Measurements for Blank Corrections
Ar39k%	Line 1	Line 2	Ar39k%	Line 1	Line 2	X-axis	Y-axis	X-axis	Y-axis	X-axis	Y-axis	X-axis	Y-axis													Filename	Included	36Ar	1σ	37Ar	1σ	38Ar	1σ	39Ar	1σ	40Ar	1σ	Date		Filename	Included	40Ar/39Ar	1σ	J-value	1σ	Date	X	Y	H
0	-878.829	347.217	0	0.194633	0.200045	8.71436	297.719	0.0292704	0.00335887			0.029432	0.00336001
6.94151	-878.829	347.217	6.94151	0.194633	0.200045	10.4775	295.328	0.0354774	0.00338606			0.0294265	0.00335463
6.94151	-112.075	-1587.74	6.94151	0.190037	0.18156	11.6725	296.184	0.0394096	0.00337627			0.0294104	0.00334953
10.8621	-112.075	-1587.74	10.8621	0.190037	0.18156	14.1741	294.352	0.0481537	0.00339729			0.0293848	0.00334508
10.8621	-1499.54	378.111	10.8621	0.17031	0.182095	11.7703	295.005	0.0398985	0.00338977			0.0293513	0.00334157
13.2324	-1499.54	378.111	13.2324	0.17031	0.182095	16.0961	301.784	0.0533363	0.00331362			0.0293124	0.00333923
13.2324	-254.477	-1381.53	13.2324	0.14047	0.136181	12.1781	295.804	0.0411695	0.00338061			0.0292706	0.00333823
17.9743	-254.477	-1381.53	17.9743	0.14047	0.136181	16.2666	295.176	0.0551081	0.0033878			0.0292287	0.00333864
17.9743	-2519.71	855.493	17.9743	0.159348	0.185584	15.5618	293.326	0.0530529	0.00340917			0.0291897	0.00334043
18.9989	-2519.71	855.493	18.9989	0.159348	0.185584	16.6464	294.937	0.0564406	0.00339056			0.0291563	0.00334347
18.9989	1097.1	6.42591	18.9989	0.116836	0.113668	16.5998	295.349	0.056204	0.00338583			0.0291305	0.00334757
23.5101	1097.1	6.42591	23.5101	0.116836	0.113668	18.834	290.556	0.0648204	0.00344168			0.0291144	0.00335243
23.5101	-2094.68	847.862	23.5101	0.121505	0.133215	21.6927	293.802	0.0738342	0.00340365			0.0291088	0.00335773
24.8258	-2094.68	847.862	24.8258	0.121505	0.133215	8.66937	294.214	0.0294662	0.00339888			0.0291143	0.00336311
24.8258	342.412	-1488.58	24.8258	0.0987452	0.0943378	4.92553	294.396	0.016731	0.00339679			0.0291304	0.0033682
27.1634	342.412	-1488.58	27.1634	0.0987452	0.0943378	2.35091	297.165	0.00791112	0.00336513			0.0291561	0.00337266
27.1634	-1598.12	-255.228	27.1634	0.076821	0.0790976	3.49293	295.703	0.0118123	0.00338177			0.0291895	0.00337617
30.5794	-1598.12	-255.228	30.5794	0.076821	0.0790976	2.43431	297.412	0.00818497	0.00336234			0.0292285	0.00337851
30.5794	14.5645	-1213.9	30.5794	0.0648395	0.0631772	2.45275	296.782	0.00826448	0.00336948			0.0292703	0.00337951
34.2867	14.5645	-1213.9	34.2867	0.0648395	0.0631772	2.48901	297.719	0.00836026	0.00335887			0.0293121	0.0033791
34.2867	-879.418	-186.478	34.2867	0.033693	0.0341241	2.5834	297.564	0.00868183	0.00336062			0.0293511	0.00337731
45.9747	-879.418	-186.478	45.9747	0.033693	0.0341241	2.61053	298.71	0.00873935	0.00334773			0.0293846	0.00337426
45.9747	-510.962	-1831.22	45.9747	0.0237364	0.0231904	2.9614	297.378	0.00995838	0.00336273			0.0294103	0.00337017
49.4921	-510.962	-1831.22	49.4921	0.0237364	0.0231904							0.0294265	0.00336531
49.4921	-996.464	-212.057	49.4921	0.0136162	0.0138195							0.029432	0.00336001
56.6387	-996.464	-212.057	56.6387	0.0136162	0.0138195							0.0294265	0.00335463
56.6387	-717.041	-2045.63	56.6387	0.0104869	0.0103286
63.5225	-717.041	-2045.63	63.5225	0.0104869	0.0103286							0.0358223	0.003389
63.5225	-3456.13	-1204.99	63.5225	0.0107011	0.0108989							0.0358106	0.00338089
68.0318	-3456.13	-1204.99	68.0318	0.0107011	0.0108989							0.0357762	0.00337315
68.0318	8.9315	-3279.11	68.0318	0.0113236	0.0111723							0.0357214	0.00336628
77.1743	8.9315	-3279.11	77.1743	0.0113236	0.0111723							0.0356501	0.00336076
77.1743	-3567.41	-658.915	77.1743	0.00940482	0.00965655							0.0355669	0.00335696
79.9593	-3567.41	-658.915	79.9593	0.00940482	0.00965655							0.0354777	0.00335515
79.9593	376.069	-2974.61	79.9593	0.00968527	0.00954571							0.0353884	0.00335544
87.4195	376.069	-2974.61	87.4195	0.00968527	0.00954571							0.0353052	0.00335782
87.4195	-3567.41	-254.207	87.4195	0.00928746	0.00942797							0.0352338	0.00336213
93.8551	-3567.41	-254.207	93.8551	0.00928746	0.00942797							0.0351789	0.00336807
93.8551	1496.21	-3357.94	93.8551	0.00922995	0.00881507							0.0351444	0.00337523
95.3732	1496.21	-3357.94	95.3732	0.00922995	0.00881507							0.0351326	0.00338313
95.3732	-3118.89	994.906	95.3732	0.00791763	0.00818612							0.0351442	0.00339123
97.6772	-3118.89	994.906	97.6772	0.00791763	0.00818612							0.0351786	0.00339898
97.6772	2553.56	-2237.1	97.6772	0.00670331	0.00641532							0.0352334	0.00340585
99.2973	2553.56	-2237.1	99.2973	0.00670331	0.00641532							0.0353048	0.00341137
99.2973	-3567.41	2190.98	99.2973	0.00609283	0.00671087							0.0353879	0.00341517
100	-3567.41	2190.98	100	0.00609283	0.00671087							0.0354771	0.00341698
												0.0355664	0.00341669
												0.0356496	0.0034143
												0.0357211	0.00341
												0.0357759	0.00340406
												0.0358104	0.0033969
												0.0358223	0.003389
												0.0358106	0.00338089
												0.0400068	0.00338252
												0.0399865	0.00337091
												0.039927	0.00335966
												0.0398322	0.00334955
												0.0397086	0.00334126
												0.0395646	0.00333536
												0.0394101	0.00333224
												0.0392555	0.00333212
												0.0391114	0.00333502
												0.0389877	0.00334072
												0.0388927	0.00334885
												0.0388329	0.00335885
												0.0388125	0.00337003
												0.0388327	0.00338164
												0.0388922	0.00339288
												0.038987	0.003403
												0.0391106	0.00341129
												0.0392546	0.00341719
												0.0394091	0.00342031
												0.0395637	0.00342043
												0.0397078	0.00341753
												0.0398315	0.00341183
												0.0399265	0.0034037
												0.0399863	0.0033937
												0.0400068	0.00338252
												0.0399865	0.00337091
												0.0485456	0.00340168
												0.0485323	0.00339326
												0.0484933	0.00338511
												0.0484311	0.00337779
												0.04835	0.0033718
												0.0482555	0.00336755
												0.0481541	0.00336533
												0.0480526	0.00336528
												0.0479581	0.00336742
												0.0478769	0.00337159
												0.0478145	0.00337751
												0.0477753	0.00338478
												0.0477618	0.00339291
												0.0477751	0.00340133
												0.0478142	0.00340948
												0.0478764	0.00341679
												0.0479575	0.00342278
												0.0480519	0.00342703
												0.0481534	0.00342926
												0.0482548	0.0034293
												0.0483493	0.00342717
												0.0484306	0.003423
												0.0484929	0.00341707
												0.0485321	0.0034098
												0.0485456	0.00340168
												0.0485323	0.00339326
												0.0412511	0.00340506
												0.0412053	0.00338375
												0.0410703	0.00336284
												0.0408556	0.00334378
												0.0405756	0.00332785
												0.0402494	0.00331613
												0.0398994	0.00330944
												0.0395492	0.00330822
												0.0392229	0.00331256
												0.0389426	0.00332216
												0.0387275	0.00333636
												0.0385921	0.00335421
												0.0385458	0.00337448
												0.0385916	0.00339579
												0.0387266	0.00341669
												0.0389413	0.00343576
												0.0392213	0.00345169
												0.0395475	0.0034634
												0.0398975	0.0034701
												0.0402477	0.00347132
												0.040574	0.00346698
												0.0408543	0.00345738
												0.0410694	0.00344317
												0.0412048	0.00342533
												0.0412511	0.00340506
												0.0412053	0.00338375
												0.0537845	0.00331921
												0.0537694	0.00331017
												0.0537247	0.00330137
												0.0536535	0.0032934
												0.0535608	0.00328681
												0.0534527	0.00328204
												0.0533367	0.00327943
												0.0532207	0.00327915
												0.0531125	0.00328121
												0.0530196	0.00328549
												0.0529483	0.00329168
												0.0529034	0.00329937
												0.052888	0.00330803
												0.0529032	0.00331707
												0.0529478	0.00332588
												0.053019	0.00333385
												0.0531118	0.00334044
												0.0532198	0.00334521
												0.0533358	0.00334782
												0.0534519	0.0033481
												0.05356	0.00334603
												0.0536529	0.00334176
												0.0537243	0.00333556
												0.0537692	0.00332787
												0.0537845	0.00331921
												0.0537694	0.00331017
												0.042304	0.00339277
												0.0422655	0.00337362
												0.0421524	0.00335494
												0.0419723	0.00333801
												0.0417374	0.00332398
												0.0414639	0.00331382
												0.0411703	0.0033082
												0.0408766	0.00330752
												0.0406029	0.00331182
												0.0403679	0.00332081
												0.0401874	0.00333387
												0.0400739	0.00335012
												0.040035	0.00336845
												0.0400735	0.00338761
												0.0401866	0.00340628
												0.0403668	0.00342321
												0.0406016	0.00343724
												0.0408751	0.00344741
												0.0411687	0.00345302
												0.0414624	0.0034537
												0.0417361	0.0034494
												0.0419712	0.00344041
												0.0421516	0.00342735
												0.0422651	0.0034111
												0.042304	0.00339277
												0.0422655	0.00337362
												0.056027	0.00339939
												0.0559959	0.00338348
												0.0559043	0.00336787
												0.0557584	0.00335362
												0.0555682	0.0033417
												0.0553466	0.00333292
												0.0551088	0.00332788
												0.054871	0.00332692
												0.0546492	0.00333011
												0.0544588	0.00333724
												0.0543126	0.00334781
												0.0542206	0.0033611
												0.0541891	0.00337622
												0.0542202	0.00339212
												0.0543119	0.00340773
												0.0544577	0.00342199
												0.0546479	0.00343391
												0.0548695	0.00344269
												0.0551073	0.00344773
												0.0553452	0.00344869
												0.0555669	0.00344549
												0.0557573	0.00343837
												0.0559035	0.0034278
												0.0559955	0.0034145
												0.056027	0.00339939
												0.0559959	0.00338348
												0.0536443	0.00341665
												0.0536243	0.00340549
												0.0535653	0.00339457
												0.0534715	0.00338465
												0.0533491	0.0033764
												0.0532065	0.00337039
												0.0530534	0.00336701
												0.0529004	0.00336651
												0.0527577	0.00336892
												0.0526351	0.00337407
												0.052541	0.00338161
												0.0524818	0.00339103
												0.0524615	0.00340169
												0.0524815	0.00341286
												0.0525405	0.00342377
												0.0526343	0.00343369
												0.0527567	0.00344194
												0.0528993	0.00344796
												0.0530524	0.00345133
												0.0532055	0.00345183
												0.0533481	0.00344942
												0.0534707	0.00344427
												0.0535648	0.00343673
												0.053624	0.00342731
												0.0536443	0.00341665
												0.0536243	0.00340549
												0.0570336	0.00339815
												0.0570135	0.0033873
												0.0569544	0.00337667
												0.0568603	0.00336699
												0.0567375	0.00335891
												0.0565946	0.00335299
												0.0564411	0.00334963
												0.0562876	0.00334906
												0.0561445	0.00335132
												0.0560216	0.00335625
												0.0559272	0.00336352
												0.0558678	0.00337263
												0.0558475	0.00338296
												0.0558676	0.00339381
												0.0559267	0.00340444
												0.0560208	0.00341412
												0.0561436	0.0034222
												0.0562866	0.00342812
												0.05644	0.00343148
												0.0565935	0.00343205
												0.0567366	0.00342979
												0.0568595	0.00342486
												0.0569539	0.00341759
												0.0570133	0.00340848
												0.0570336	0.00339815
												0.0570135	0.0033873
												0.0563983	0.00338818
												0.0563917	0.00338228
												0.0563724	0.00337662
												0.0563416	0.00337159
												0.0563014	0.00336753
												0.0562545	0.00336471
												0.0562042	0.00336334
												0.0561539	0.0033635
												0.056107	0.00336518
												0.0560667	0.00336826
												0.0560358	0.00337255
												0.0560163	0.00337773
												0.0560096	0.00338348
												0.0560162	0.00338938
												0.0560355	0.00339503
												0.0560663	0.00340006
												0.0561066	0.00340413
												0.0561534	0.00340694
												0.0562037	0.00340831
												0.056254	0.00340816
												0.0563009	0.00340648
												0.0563412	0.00340339
												0.0563721	0.00339911
												0.0563916	0.00339392
												0.0563983	0.00338818
												0.0563917	0.00338228
												0.065568	0.0034521
												0.0655427	0.00343863
												0.0654682	0.00342538
												0.0653496	0.00341324
												0.0651948	0.00340303
												0.0650146	0.00339546
												0.0648211	0.00339104
												0.0646276	0.00339007
												0.0644472	0.00339261
												0.0642923	0.0033985
												0.0641733	0.00340734
												0.0640985	0.00341851
												0.0640728	0.00343126
												0.0640981	0.00344472
												0.0641726	0.00345798
												0.0642913	0.00347012
												0.064446	0.00348033
												0.0646263	0.0034879
												0.0648197	0.00349232
												0.0650132	0.00349329
												0.0651936	0.00349074
												0.0653486	0.00348485
												0.0654675	0.00347602
												0.0655424	0.00346485
												0.065568	0.0034521
												0.0655427	0.00343863
												0.0742761	0.00340985
												0.0742612	0.00340085
												0.0742172	0.00339203
												0.074147	0.00338401
												0.0740556	0.00337733
												0.073949	0.00337244
												0.0738347	0.00336967
												0.0737203	0.00336923
												0.0736136	0.00337112
												0.073522	0.00337524
												0.0734517	0.00338129
												0.0734074	0.00338886
												0.0733922	0.00339744
												0.0734072	0.00340645
												0.0734512	0.00341526
												0.0735214	0.00342328
												0.0736128	0.00342997
												0.0737193	0.00343486
												0.0738337	0.00343762
												0.0739481	0.00343807
												0.0740547	0.00343617
												0.0741464	0.00343206
												0.0742167	0.00342601
												0.074261	0.00341843
												0.0742761	0.00340985
												0.0742612	0.00340085
												0.0296278	0.00340007
												0.0296224	0.00339416
												0.0296063	0.00338857
												0.0295806	0.00338368
												0.0295471	0.00337983
												0.0295082	0.00337728
												0.0294663	0.00337619
												0.0294245	0.00337666
												0.0293854	0.00337864
												0.0293519	0.003382
												0.0293262	0.0033865
												0.02931	0.00339186
												0.0293045	0.00339769
												0.0293099	0.0034036
												0.029326	0.00340919
												0.0293517	0.00341408
												0.0293852	0.00341793
												0.0294241	0.00342049
												0.029466	0.00342157
												0.0295078	0.0034211
												0.0295469	0.00341913
												0.0295804	0.00341577
												0.0296061	0.00341126
												0.0296223	0.00340591
												0.0296278	0.00340007
												0.0296224	0.00339416
												0.016855	0.00339747
												0.0168508	0.00339182
												0.0168384	0.0033865
												0.0168187	0.00338189
												0.0167931	0.0033783
												0.0167632	0.00337596
												0.0167311	0.00337504
												0.016699	0.00337561
												0.0166691	0.00337762
												0.0166434	0.00338094
												0.0166237	0.00338533
												0.0166113	0.00339051
												0.016607	0.00339611
												0.0166112	0.00340177
												0.0166236	0.00340708
												0.0166433	0.00341169
												0.0166689	0.00341529
												0.0166988	0.00341762
												0.0167309	0.00341854
												0.016763	0.00341797
												0.0167929	0.00341596
												0.0168186	0.00341265
												0.0168383	0.00340825
												0.0168507	0.00340307
												0.016855	0.00339747
												0.0168508	0.00339182
												0.00794259	0.00336522
												0.00794153	0.00336155
												0.0079384	0.00335813
												0.0079334	0.00335518
												0.00792689	0.00335291
												0.00791931	0.00335147
												0.00791117	0.00335097
												0.00790302	0.00335143
												0.00789543	0.00335282
												0.0078889	0.00335505
												0.00788389	0.00335797
												0.00788074	0.00336138
												0.00787966	0.00336504
												0.00788072	0.00336871
												0.00788385	0.00337213
												0.00788885	0.00337508
												0.00789536	0.00337735
												0.00790294	0.00337879
												0.00791108	0.0033793
												0.00791923	0.00337884
												0.00792682	0.00337744
												0.00793335	0.00337521
												0.00793836	0.00337229
												0.00794151	0.00336889
												0.00794259	0.00336522
												0.00794153	0.00336155
												0.0119544	0.00338231
												0.0119496	0.00337666
												0.0119354	0.00337135
												0.0119129	0.00336675
												0.0118834	0.00336318
												0.0118492	0.00336087
												0.0118124	0.00335999
												0.0117756	0.00336059
												0.0117413	0.00336264
												0.0117118	0.00336599
												0.0116892	0.00337042
												0.011675	0.00337562
												0.0116702	0.00338124
												0.011675	0.00338689
												0.0116892	0.0033922
												0.0117117	0.0033968
												0.0117412	0.00340037
												0.0117754	0.00340267
												0.0118122	0.00340356
												0.011849	0.00340295
												0.0118833	0.00340091
												0.0119127	0.00339756
												0.0119354	0.00339313
												0.0119496	0.00338793
												0.0119544	0.00338231
												0.0119496	0.00337666
												0.00822436	0.00336245
												0.00822303	0.00335853
												0.00821911	0.00335487
												0.00821286	0.00335172
												0.0082047	0.0033493
												0.00819521	0.00334776
												0.00818501	0.00334721
												0.00817481	0.0033477
												0.00816531	0.00334918
												0.00815714	0.00335156
												0.00815087	0.00335468
												0.00814693	0.00335831
												0.00814557	0.00336222
												0.0081469	0.00336614
												0.00815083	0.0033698
												0.00815708	0.00337295
												0.00816523	0.00337538
												0.00817473	0.00337691
												0.00818493	0.00337746
												0.00819512	0.00337697
												0.00820463	0.00337549
												0.0082128	0.00337311
												0.00821906	0.00337
												0.00822301	0.00336636
												0.00822436	0.00336245
												0.00822303	0.00335853
												0.00830731	0.00336962
												0.00830587	0.00336546
												0.0083016	0.00336158
												0.00829481	0.00335823
												0.00828594	0.00335566
												0.00827562	0.00335402
												0.00826453	0.00335344
												0.00825344	0.00335395
												0.00824311	0.00335552
												0.00823423	0.00335804
												0.00822741	0.00336134
												0.00822312	0.00336519
												0.00822165	0.00336934
												0.00822309	0.0033735
												0.00822736	0.00337738
												0.00823416	0.00338072
												0.00824302	0.0033833
												0.00825335	0.00338494
												0.00826443	0.00338552
												0.00827552	0.00338501
												0.00828585	0.00338344
												0.00829473	0.00338092
												0.00830155	0.00337762
												0.00830584	0.00337376
												0.00830731	0.00336962
												0.00830587	0.00336546
												0.00854637	0.00335935
												0.00854004	0.00335321
												0.00852146	0.00334746
												0.0084919	0.00334249
												0.00845336	0.00333863
												0.00840849	0.00333615
												0.00836032	0.00333522
												0.00831215	0.00333591
												0.00826726	0.00333815
												0.0082287	0.00334181
												0.00819911	0.00334663
												0.00818051	0.00335229
												0.00817415	0.00335839
												0.00818048	0.00336453
												0.00819905	0.00337028
												0.00822862	0.00337525
												0.00826715	0.00337911
												0.00831203	0.00338159
												0.0083602	0.00338252
												0.00840837	0.00338184
												0.00845326	0.00337959
												0.00849181	0.00337593
												0.0085214	0.00337111
												0.00854001	0.00336545
												0.00854637	0.00335935
												0.00854004	0.00335321
												0.00881848	0.00336094
												0.00881383	0.00335561
												0.00880019	0.00335063
												0.00877849	0.00334632
												0.00875019	0.00334299
												0.00871724	0.00334086
												0.00868187	0.00334007
												0.0086465	0.00334069
												0.00861354	0.00334267
												0.00858523	0.00334586
												0.00856351	0.00335007
												0.00854984	0.00335499
												0.00854518	0.0033603
												0.00854982	0.00336562
												0.00856346	0.00337061
												0.00858516	0.00337492
												0.00861346	0.00337825
												0.00864641	0.00338038
												0.00868178	0.00338116
												0.00871715	0.00338054
												0.00875011	0.00337857
												0.00877842	0.00337537
												0.00880014	0.00337117
												0.00881381	0.00336625
												0.00881848	0.00336094
												0.00881383	0.00335561
												0.00892521	0.00334821
												0.00891889	0.00334186
												0.00890034	0.00333591
												0.00887082	0.00333076
												0.00883233	0.00332677
												0.00878752	0.00332421
												0.00873941	0.00332325
												0.00869131	0.00332396
												0.00864647	0.00332629
												0.00860797	0.00333008
												0.00857842	0.00333507
												0.00855984	0.00334093
												0.00855349	0.00334725
												0.00855981	0.0033536
												0.00857836	0.00335955
												0.00860788	0.0033647
												0.00864636	0.00336869
												0.00869118	0.00337125
												0.00873929	0.00337221
												0.00878739	0.0033715
												0.00883223	0.00336917
												0.00887073	0.00336538
												0.00890028	0.00336038
												0.00891886	0.00335453
												0.00892521	0.00334821
												0.00891889	0.00334186
												0.0104364	0.00336416
												0.0104202	0.00335397
												0.0103724	0.00334437
												0.0102965	0.00333603
												0.0101975	0.0033295
												0.0100822	0.00332524
												0.0099585	0.00332353
												0.00983477	0.00332449
												0.00971946	0.00332806
												0.00962043	0.00333399
												0.00954444	0.00334188
												0.00949665	0.00335119
												0.00948033	0.00336129
												0.00949659	0.00337148
												0.00954432	0.00338108
												0.00962027	0.00338943
												0.00971925	0.00339595
												0.00983454	0.00340022
												0.00995826	0.00340192
												0.010082	0.00340096
												0.0101973	0.00339739
												0.0102963	0.00339146
												0.0103723	0.00338357
												0.0104201	0.00337426
												0.0104364	0.00336416
												0.0104202	0.00335397
