# Supplementary material for: Synchronous motion of the Easter mantle plume and the East Pacific Rise
Source: Nat Commun. 2024 Nov 17;15:9953. doi: 10.1038/s41467-024-54115-2 (PMC11570642; doi:10.1038/s41467-024-54115-2)
Supplement: Supplementary file 4 — Supplementary Data 1 [file 41467_2024_54115_MOESM4_ESM.zip › NCOMMS-23-61651B_Dataset 1/21G21719.one-pager.xls]

## Sheet: Summary Table
	EXP#21G21719 > SO80 69DS-1 > Plagioclase > O-CONNOR (20-06) EASTER CHAIN (PACIFIC) > CROUGH SMT, 5TH VER 21-OSU-04 (4B24-21) > Incremental Heating > Daniel Heaton
	Information on Analysis and Constants Used in Calculations					Results		40(a)/36(a)	± 2s	40(r)/39(k)	± 2s	Age	± 2s	MSWD	39Ar(k)	K/Ca	± 2s
												(Ma)			(%,n)
	Project = O-CONNOR (20-06)					Age Plateau				2.37172	0.0682473	6.85726	0.197682	1.00073	65.6181	0.00322455	0.000190146
	Sample = SO80 69DS-1										0.0287755		0.0288281	0.432904	9
	Material = Plagioclase					Full External Error							0.407312	2	2σ Confidence Limit
	Location = Crough Smt, 5th VER					Analytical Error							0.196952	1.00036	Error Magnification
	Region = Easter Chain (Pacific)
	Analyst = Daniel Heaton					Total Fusion Age				2.29652	0.0620249	6.64023	0.179769		21	0.00298562	1.13465e-05
	Irradiation = 21-OSU-04 (4B24-21)										0.0270083		0.0270728
	Position = X: 0 | Y: 0 | Z/H: 44.94172 mm					Full External Error							0.388906
	FCT-NM Age = 28.201 ± 0.023 Ma					Analytical Error							0.179016
	FCT-NM Reference = Kuiper et al (2008)
	FCT-NM 40Ar/39Ar Ratio = 9.81100 ± 0.01217					Normal Isochron		294.251	7.80792	2.39614	0.0926078	6.92775	0.267792	0.966561	65.6181
	FCT-NM J-value = 0.00158246 ± 0.00000196								0.0265349		0.0386487		0.038655	0.453652	9
	Air Shot 40Ar/36Ar = 303.9460 ± 0.3222					Full External Error							0.448504	2.06904	2σ Confidence Limit
	Air Shot MDF = 0.99556421 ± 0.00036514 (LIN)					Analytical Error							0.267242	1	Error Magnification
	Experiment Type = Incremental Heating
	Extraction Method = Bulk Laser Heating					Inverse Isochron		294.149	7.77399	2.4073	0.0911647	6.95995	0.263637	0.971053	65.6181
	Heating = 32 sec								0.0264288		0.0378701		0.0378791	0.450278	9
	Isolation = 2.00 min					Full External Error							0.447384	2.06904	2σ Confidence Limit
	Instrument = ARGUS-VI-G					Analytical Error							0.263073	1	Error Magnification
	Preferred Age = Plateau Age												0.533076		Spreading Factor
	Age Classification = Unknown
	IGSN = 8.902
	Rock Class = Undefined
	Lithology = Undefined
	Lat-Lon = Undefined - Undefined
	Age Equations = Min et al. (2000)
	Negative Intensities = Allowed
	Collector Calibrations = 36Ar
	Decay 40K = 5.463 ± 0.107 E-10 1/a
	Decay 39Ar = 2.940 ± 0.016 E-07 1/h
	Decay 37Ar = 8.230 ± 0.012 E-04 1/h
	Decay 36Cl = 2.257 ± 0.015 E-06 1/a
	Decay 40K(EC,β⁺) = 0.580 ± 0.014 E-10 1/a
	Decay 40K(β⁻) = 4.884 ± 0.099 E-10 1/a
	Atmospheric 40/36(a) = 298.56 ± 0.31
	Atmospheric 38/36(a) = 0.1885 ± 0.0003
	Production 39/37(ca) = 0.0006425 ± 0.0000059
	Production 38/37(ca) = 0.0001800 ± 0.0000173
	Production 36/37(ca) = 0.0002703 ± 0.0000005
	Production 40/39(k) = 0.000607 ± 0.000059
	Production 38/39(k) = 0.012077 ± 0.000011
	Production 36/38(cl) = 262.80 ± 1.71
	Scaling Ratio K/Ca = 0.430
	Abundance Ratio 40K/K = 1.1700 ± 0.0100 E-04
	Atomic Weight K = 39.0983 ± 0.0001 g
	Removed a step at 14%. It is likely trapped argon being released.

## Sheet: Hidden Data
Double Line Plot Age Plateau			Double Line Plot K/Ca Plateau			X-Y Plot Normal Isochron		X-Y Plot Inverse Isochron		Error Ellipses Normal Isochron		Error Ellipses Inverse Isochron														Used Measurements for Blank Corrections
Ar39k%	Line 1	Line 2	Ar39k%	Line 1	Line 2	X-axis	Y-axis	X-axis	Y-axis	X-axis	Y-axis	X-axis	Y-axis													Filename	Included	36Ar	1σ	37Ar	1σ	38Ar	1σ	39Ar	1σ	40Ar	1σ	Date		Filename	Included	40Ar/39Ar	1σ	J-value	1σ	Date	X	Y	H
0	-25.6452	16.3001	0	0.00178502	0.00717285	3.79556	289.801	0.0130971	0.00345064			0.020969	0.00346399
0.113271	-25.6452	16.3001	0.113271	0.00178502	0.00717285	6.40539	280.473	0.0228378	0.00356541			0.020701	0.00337459
0.113271	16.7484	-25.6452	0.113271	0.00734847	0.00134464	7.27318	280.66	0.0259146	0.00356304			0.0199147	0.00329038
0.211128	16.7484	-25.6452	0.211128	0.00734847	0.00134464	5.92269	322.583	0.0183602	0.00309998			0.0186638	0.00321708
0.211128	-21.1775	6.89121	0.211128	0.00189586	0.00416905	12.5738	304.408	0.0413057	0.00328507			0.0170336	0.00315971
0.386078	-21.1775	6.89121	0.386078	0.00189586	0.00416905	19.0517	333.297	0.0571614	0.00300033			0.0151351	0.00312216
0.386078	29.3819	-5.95857	0.386078	0.00465845	0.0016307	35.5035	461.287	0.0769663	0.00216785			0.0130977	0.00310699
0.532875	29.3819	-5.95857	0.532875	0.00465845	0.0016307	39.9812	359.058	0.11135	0.00278506			0.0110603	0.00311525
0.532875	-7.49328	10.1867	0.532875	0.00230439	0.0037349	65.6236	417.053	0.157351	0.00239778			0.00916168	0.00314636
0.818118	-7.49328	10.1867	0.818118	0.00230439	0.0037349	142.821	566.979	0.251899	0.00176374			0.00753126	0.00319821
0.818118	15.8405	-5.29264	0.818118	0.0040073	0.00219281	146.109	576.566	0.253413	0.00173441			0.00628014	0.00326726
1.0521	15.8405	-5.29264	1.0521	0.0040073	0.00219281	162.334	663.276	0.244746	0.00150767			0.00549359	0.00334881
1.0521	6.79152	19.6659	1.0521	0.00249736	0.00351986	261.671	935.666	0.279663	0.00106876			0.00522521	0.00343729
1.45075	6.79152	19.6659	1.45075	0.00249736	0.00351986	182.092	740.452	0.24592	0.00135053			0.00549329	0.00352669
1.45075	8.80582	-0.0499626	1.45075	0.00305839	0.00245245	148.206	734.744	0.201712	0.00136102			0.00627956	0.00361091
2.03613	8.80582	-0.0499626	2.03613	0.00305839	0.00245245	79.2983	482.967	0.16419	0.00207054			0.00753043	0.0036842
2.03613	4.133	6.31285	2.03613	0.00247505	0.00259167	19.9225	342.181	0.0582223	0.00292243			0.00916067	0.00374158
5.15498	4.133	6.31285	5.15498	0.00247505	0.00259167	125.998	594.653	0.211885	0.00168165			0.0110592	0.00377913
5.15498	6.13212	4.73978	5.15498	0.00250797	0.0024411	70.1156	452.565	0.154929	0.00220963			0.0130965	0.00379429
11.3019	6.13212	4.73978	11.3019	0.00250797	0.0024411	64.8405	445.994	0.145384	0.00224218			0.015134	0.00378604
11.3019	5.00761	5.99901	11.3019	0.00250863	0.00255095	62.1158	469.095	0.132416	0.00213176			0.0170326	0.00375492
24.0261	5.00761	5.99901	24.0261	0.00250863	0.00255095							0.018663	0.00370308
24.0261	6.96244	6.03042	24.0261	0.00269631	0.00265334							0.0199141	0.00363403
38.2918	6.96244	6.03042	38.2918	0.00269631	0.00265334							0.0207007	0.00355248
38.2918	6.7118	7.36654	38.2918	0.00364208	0.00369678							0.020969	0.00346399
56.8898	6.7118	7.36654	56.8898	0.00364208	0.00369678							0.020701	0.00337459
56.8898	7.4547	6.57747	56.8898	0.00298413	0.00293446
69.7125	7.4547	6.57747	69.7125	0.00298413	0.00293446							0.0387106	0.00361436
69.7125	8.04156	8.96923	69.7125	0.00312631	0.00318327							0.0381702	0.003445
80.0683	8.04156	8.96923	80.0683	0.00312631	0.00318327							0.036585	0.00328385
80.0683	7.36666	6.081	80.0683	0.00332057	0.00323178							0.034063	0.00314189
85.7283	7.36666	6.081	85.7283	0.00332057	0.00323178							0.0307759	0.00302878
85.7283	5.27306	7.38977	85.7283	0.0030305	0.0031677							0.0269479	0.00295225
89.0587	5.27306	7.38977	89.0587	0.0030305	0.0031677							0.0228398	0.0029175
89.0587	7.52508	6.06398	89.0587	0.00348507	0.00337193							0.0187316	0.00292691
93.5707	7.52508	6.06398	93.5707	0.00348507	0.00337193							0.0149032	0.00297983
93.5707	4.92696	7.77579	93.5707	0.00318179	0.0033839							0.0116156	0.00307266
95.86	4.92696	7.77579	95.86	0.00318179	0.0033839							0.00909268	0.00319906
95.86	7.91003	5.23925	95.86	0.00340608	0.00319527							0.00750651	0.00335044
98.0269	7.91003	5.23925	98.0269	0.00340608	0.00319527							0.00696515	0.00351646
98.0269	6.40122	9.46971	98.0269	0.00320508	0.0034551							0.00750548	0.00368582
100	6.40122	9.46971	100	0.00320508	0.0034551							0.00909069	0.00384697
												0.0116127	0.00398893
												0.0148998	0.00410204
												0.0187278	0.00417857
												0.0228359	0.00421332
												0.0269441	0.00420391
												0.0307725	0.00415099
												0.0340601	0.00405816
												0.036583	0.00393176
												0.0381692	0.00378038
												0.0387106	0.00361436
												0.0381702	0.003445
												0.0357367	0.00359859
												0.0354024	0.00348962
												0.0344216	0.00338565
												0.032861	0.00329377
												0.030827	0.00322024
												0.0284582	0.00317007
												0.0259161	0.00314668
												0.0233739	0.00315167
												0.0210048	0.00318469
												0.0189703	0.00324349
												0.0174091	0.00332407
												0.0164275	0.00342093
												0.0160924	0.00352748
												0.0164267	0.00363645
												0.0174076	0.00374042
												0.0189682	0.0038323
												0.0210022	0.00390583
												0.023371	0.003956
												0.0259131	0.00397939
												0.0284553	0.0039744
												0.0308244	0.00394139
												0.0328588	0.00388258
												0.0344201	0.00380201
												0.0354017	0.00370514
												0.0357367	0.00359859
												0.0354024	0.00348962
												0.0272346	0.00311767
												0.0269324	0.00302616
												0.026046	0.00293967
												0.0246359	0.00286411
												0.022798	0.00280462
												0.0206578	0.00276526
												0.0183609	0.00274871
												0.016064	0.0027561
												0.0139236	0.00278692
												0.0120855	0.00283908
												0.0106751	0.00290902
												0.00978836	0.00299197
												0.00948579	0.00308228
												0.009788	0.0031738
												0.0106744	0.00326029
												0.0120846	0.00333585
												0.0139224	0.00339534
												0.0160627	0.0034347
												0.0183595	0.00345124
												0.0206564	0.00344385
												0.0227968	0.00341303
												0.0246349	0.00336087
												0.0260453	0.00329094
												0.0269321	0.00320798
												0.0272346	0.00311767
												0.0269324	0.00302616
												0.0513849	0.00333454
												0.051042	0.00322482
												0.0500356	0.00311921
												0.0484342	0.0030249
												0.0463471	0.00294832
												0.0439164	0.00289468
												0.0413078	0.00286766
												0.038699	0.00286907
												0.0362679	0.00289884
												0.0341801	0.00295493
												0.0325779	0.00303351
												0.0315705	0.00312924
												0.0312265	0.00323559
												0.0315694	0.00334531
												0.0325759	0.00345092
												0.0341772	0.00354523
												0.0362644	0.00362181
												0.0386951	0.00367545
												0.0413037	0.00370248
												0.0439124	0.00370106
												0.0463435	0.00367129
												0.0484313	0.00361521
												0.0500335	0.00353662
												0.0510409	0.00344089
												0.0513849	0.00333454
												0.051042	0.00322482
												0.0748422	0.00310156
												0.0742408	0.0029251
												0.0724754	0.00275378
												0.0696663	0.00259925
												0.0660051	0.00247206
												0.0617412	0.00238087
												0.0571652	0.00233189
												0.0525889	0.00232847
												0.0483242	0.00237083
												0.0446618	0.00245609
												0.0418512	0.00257844
												0.0400839	0.00272954
												0.0394805	0.0028991
												0.040082	0.00307555
												0.0418474	0.00324688
												0.0446564	0.0034014
												0.0483176	0.00352859
												0.0525815	0.00361979
												0.0571575	0.00366876
												0.0617338	0.00367219
												0.0659985	0.00362982
												0.0696609	0.00354456
												0.0724715	0.00342221
												0.0742388	0.00327111
												0.0748422	0.00310156
												0.0742408	0.0029251
												0.0913991	0.00224229
												0.090908	0.00211155
												0.0894668	0.00198465
												0.0871736	0.00187023
												0.0841849	0.00177609
												0.0807042	0.00170865
												0.0769688	0.0016725
												0.0732332	0.00167011
												0.0697521	0.00170165
												0.0667625	0.00176495
												0.0644683	0.00185571
												0.0630259	0.00196774
												0.0625334	0.00209341
												0.0630245	0.00222415
												0.0644658	0.00235105
												0.0667589	0.00246547
												0.0697476	0.00255961
												0.0732283	0.00262705
												0.0769637	0.0026632
												0.0806993	0.00266559
												0.0841805	0.00263405
												0.08717	0.00257075
												0.0894642	0.00247999
												0.0909067	0.00236796
												0.0913991	0.00224229
												0.090908	0.00211155
												0.126431	0.00291543
												0.125918	0.00277311
												0.124413	0.0026316
												0.122017	0.00250055
												0.118894	0.00238889
												0.115258	0.00230423
												0.111355	0.00225233
												0.107451	0.00223674
												0.103814	0.00225852
												0.10069	0.00231618
												0.0982921	0.0024058
												0.0967845	0.00252126
												0.0962694	0.00265469
												0.0967821	0.00279702
												0.0982875	0.00293853
												0.100683	0.00306958
												0.103806	0.00318124
												0.107442	0.0032659
												0.111345	0.00331779
												0.115249	0.00333338
												0.118886	0.00331161
												0.12201	0.00325395
												0.124408	0.00316433
												0.125916	0.00304887
												0.126431	0.00291543
												0.125918	0.00277311
												0.162169	0.00243277
												0.162005	0.00238287
												0.161524	0.00233399
												0.160758	0.00228945
												0.159761	0.0022523
												0.158599	0.00222506
												0.157352	0.00220959
												0.156105	0.00220694
												0.154943	0.0022173
												0.153945	0.00223996
												0.153179	0.00227338
												0.152698	0.00231527
												0.152533	0.00236279
												0.152697	0.00241269
												0.153178	0.00246157
												0.153943	0.00250611
												0.154941	0.00254326
												0.156103	0.0025705
												0.157349	0.00258597
												0.158596	0.00258861
												0.159759	0.00257825
												0.160757	0.00255559
												0.161522	0.00252218
												0.162004	0.00248029
												0.162169	0.00243277
												0.162005	0.00238287
												0.257161	0.00178835
												0.256981	0.00173705
												0.256456	0.00168757
												0.25562	0.00164327
												0.254531	0.00160719
												0.253262	0.00158177
												0.2519	0.00156876
												0.250538	0.00156903
												0.249269	0.00158257
												0.24818	0.00160846
												0.247343	0.00164493
												0.246817	0.00168949
												0.246638	0.00173912
												0.246817	0.00179042
												0.247342	0.0018399
												0.248178	0.0018842
												0.249268	0.00192028
												0.250537	0.0019457
												0.251898	0.00195871
												0.25326	0.00195844
												0.254529	0.0019449
												0.255619	0.00191901
												0.256455	0.00188255
												0.256981	0.00183798
												0.257161	0.00178835
												0.256981	0.00173705
												0.255988	0.00174647
												0.255901	0.00170909
												0.255644	0.00167344
												0.255235	0.00164194
												0.254701	0.00161674
												0.25408	0.00159956
												0.253414	0.00159157
												0.252747	0.00159332
												0.252126	0.00160468
												0.251593	0.00162488
												0.251183	0.00165254
												0.250926	0.00168579
												0.250838	0.00172235
												0.250926	0.00175972
												0.251183	0.00179538
												0.251592	0.00182688
												0.252125	0.00185208
												0.252746	0.00186925
												0.253413	0.00187724
												0.254079	0.0018755
												0.2547	0.00186414
												0.255234	0.00184394
												0.255643	0.00181627
												0.2559	0.00178303
												0.255988	0.00174647
												0.255901	0.00170909
												0.246924	0.00151649
												0.24685	0.00148257
												0.246633	0.00145036
												0.246287	0.00142206
												0.245836	0.00139959
												0.24531	0.00138449
												0.244747	0.00137778
												0.244183	0.00137992
												0.243658	0.00139077
												0.243207	0.00140958
												0.24286	0.00143508
												0.242643	0.00146553
												0.242568	0.00149885
												0.242642	0.00153277
												0.24286	0.00156497
												0.243206	0.00159328
												0.243657	0.00161575
												0.244182	0.00163085
												0.244746	0.00163756
												0.245309	0.00163542
												0.245835	0.00162457
												0.246286	0.00160575
												0.246632	0.00158025
												0.24685	0.00154981
												0.246924	0.00151649
												0.24685	0.00148257
												0.281797	0.00107435
												0.281724	0.00104731
												0.281511	0.00102174
												0.281172	0.000999363
												0.28073	0.00098172
												0.280216	0.000970008
												0.279663	0.000965026
												0.279111	0.000967113
												0.278597	0.000976126
												0.278155	0.000991453
												0.277816	0.00101205
												0.277603	0.00103651
												0.27753	0.00106316
												0.277602	0.0010902
												0.277815	0.00111578
												0.278154	0.00113815
												0.278596	0.00115579
												0.279111	0.00116751
												0.279663	0.00117249
												0.280215	0.0011704
												0.28073	0.00116139
												0.281172	0.00114606
												0.281511	0.00112547
												0.281724	0.00110101
												0.281797	0.00107435
												0.281724	0.00104731
												0.248353	0.00135938
												0.24827	0.00132754
												0.248027	0.00129726
												0.24764	0.00127062
												0.247137	0.00124942
												0.24655	0.00123511
												0.24592	0.00122867
												0.24529	0.00123053
												0.244704	0.00124057
												0.2442	0.0012581
												0.243813	0.00128193
												0.24357	0.00131044
												0.243487	0.00134167
												0.24357	0.00137351
												0.243812	0.00140379
												0.244199	0.00143043
												0.244703	0.00145163
												0.24529	0.00146594
												0.245919	0.00147238
												0.246549	0.00147052
												0.247136	0.00146048
												0.24764	0.00144295
												0.248026	0.00141912
												0.24827	0.00139061
												0.248353	0.00135938
												0.24827	0.00132754
												0.203828	0.00136959
												0.203756	0.00134223
												0.203544	0.00131615
												0.203208	0.00129312
												0.20277	0.00127472
												0.20226	0.00126221
												0.201712	0.00125643
												0.201164	0.00125777
												0.200654	0.00126615
												0.200216	0.001281
												0.199879	0.0013013
												0.199668	0.00132567
												0.199596	0.00135245
												0.199668	0.00137981
												0.199879	0.00140589
												0.200215	0.00142892
												0.200653	0.00144731
												0.201164	0.00145983
												0.201711	0.00146561
												0.202259	0.00146427
												0.202769	0.00145588
												0.203208	0.00144104
												0.203544	0.00142074
												0.203756	0.00139637
												0.203828	0.00136959
												0.203756	0.00134223
												0.167011	0.00208858
												0.166915	0.00205802
												0.166633	0.00202832
												0.166185	0.00200149
												0.165601	0.00197936
												0.164921	0.00196345
												0.164191	0.00195484
												0.163461	0.00195411
												0.16278	0.00196132
												0.162196	0.00197597
												0.161747	0.00199706
												0.161465	0.00202316
												0.161369	0.00205249
												0.161465	0.00208305
												0.161747	0.00211275
												0.162195	0.00213958
												0.162779	0.00216171
												0.163459	0.00217762
												0.164189	0.00218623
												0.164919	0.00218696
												0.1656	0.00217975
												0.166184	0.0021651
												0.166633	0.00214401
												0.166915	0.00211791
												0.167011	0.00208858
												0.166915	0.00205802
												0.0595295	0.00292934
												0.059485	0.00291117
												0.0593545	0.00289376
												0.0591469	0.00287831
												0.0588762	0.00286586
												0.0585609	0.00285727
												0.0582226	0.00285313
												0.0578843	0.0028537
												0.057569	0.00285896
												0.0572982	0.00286854
												0.0570903	0.00288179
												0.0569597	0.00289782
												0.056915	0.00291552
												0.0569595	0.00293369
												0.05709	0.0029511
												0.0572976	0.00296655
												0.0575683	0.002979
												0.0578836	0.00298759
												0.0582219	0.00299174
												0.0585602	0.00299116
												0.0588756	0.0029859
												0.0591463	0.00297632
												0.0593542	0.00296307
												0.0594849	0.00294704
												0.0595295	0.00292934
												0.059485	0.00291117
												0.217154	0.00170769
												0.216975	0.00166372
												0.216449	0.00162097
												0.215612	0.00158236
												0.21452	0.00155051
												0.21325	0.00152761
												0.211886	0.0015152
												0.210522	0.00151413
												0.209251	0.00152448
												0.20816	0.00154554
												0.207322	0.00157588
												0.206796	0.00161343
												0.206616	0.00165562
												0.206795	0.00169959
												0.207321	0.00174234
												0.208159	0.00178095
												0.20925	0.00181279
												0.210521	0.0018357
												0.211884	0.00184811
												0.213248	0.00184917
												0.214519	0.00183882
												0.21561	0.00181776
												0.216448	0.00178743
												0.216975	0.00174988
												0.217154	0.00170769
												0.216975	0.00166372
												0.161335	0.00225261
												0.161117	0.00218912
												0.160478	0.00212703
												0.15946	0.00207056
												0.158134	0.00202358
												0.156589	0.00198927
												0.154931	0.00196998
												0.153273	0.00196702
												0.151728	0.00198059
												0.150401	0.00200977
												0.149383	0.00205258
												0.148742	0.00210608
												0.148524	0.00216664
												0.148742	0.00223013
												0.149381	0.00229223
												0.150399	0.00234869
												0.151725	0.00239568
												0.15327	0.00242999
												0.154928	0.00244928
												0.156586	0.00245224
												0.158131	0.00243866
												0.159458	0.00240948
												0.160476	0.00236668
												0.161116	0.00231317
												0.161335	0.00225261
												0.161117	0.00218912
												0.151489	0.00228414
												0.151281	0.00222909
												0.150672	0.00217493
												0.149702	0.00212536
												0.148438	0.00208375
												0.146966	0.00205293
												0.145386	0.00203502
												0.143806	0.00203122
												0.142333	0.0020418
												0.141069	0.00206603
												0.140098	0.00210227
												0.139488	0.00214804
												0.13928	0.00220023
												0.139487	0.00225528
												0.140097	0.00230944
												0.141067	0.00235901
												0.142331	0.00240062
												0.143803	0.00243143
												0.145383	0.00244935
												0.146963	0.00245315
												0.148435	0.00244257
												0.1497	0.00241834
												0.15067	0.0023821
												0.151281	0.00233633
												0.151489	0.00228414
												0.151281	0.00222909
												0.138551	0.0021677
												0.138343	0.00211029
												0.13773	0.00205435
												0.136755	0.00200368
												0.135485	0.00196174
												0.134005	0.00193139
												0.132417	0.00191469
												0.130829	0.00191279
												0.12935	0.00192581
												0.128079	0.00195286
												0.127103	0.00199211
												0.12649	0.00204087
												0.126281	0.00209583
												0.126489	0.00215323
												0.127102	0.00220918
												0.128077	0.00225984
												0.129347	0.00230178
												0.130827	0.00233213
												0.132415	0.00234883
												0.134003	0.00235074
												0.135483	0.00233772
												0.136754	0.00231067
												0.137729	0.00227142
												0.138342	0.00222266
												0.138551	0.0021677
												0.138343	0.00211029
