# Supplementary material for: Synchronous motion of the Easter mantle plume and the East Pacific Rise
Source: Nat Commun. 2024 Nov 17;15:9953. doi: 10.1038/s41467-024-54115-2 (PMC11570642; doi:10.1038/s41467-024-54115-2)
Supplement: Supplementary file 4 — Supplementary Data 1 [file 41467_2024_54115_MOESM4_ESM.zip › NCOMMS-23-61651B_Dataset 1/21G21829.one-pager.xls]

## Sheet: Summary Table
	EXP#21G21829 > SO80 67DS-1 > Plagioclase > O-CONNOR (20-06) EASTER CHAIN (PACIFIC) > CROUGH SMT, 5TH VER 21-OSU-04 (4B22-21) > Incremental Heating > Daniel Heaton
	Information on Analysis and Constants Used in Calculations					Results		40(a)/36(a)	± 2s	40(r)/39(k)	± 2s	Age	± 2s	MSWD	39Ar(k)	K/Ca	± 2s
												(Ma)			(%,n)
	Project = O-CONNOR (20-06)					Age Plateau				1.76267	0.0712587	5.14013	0.207903	1.36083	98.9821	0.00279783	8.3064e-05
	Sample = SO80 67DS-1										0.0404266		0.040447	0.162984	15
	Material = Plagioclase					Full External Error							0.338405	1.75593	2σ Confidence Limit
	Location = Crough Smt, 5th VER					Analytical Error							0.207507	1.16655	Error Magnification
	Region = Easter Chain (Pacific)
	Analyst = Daniel Heaton					Total Fusion Age				1.70275	0.0678454	4.96565	0.197974		21	0.002758	1.08469e-05
	Irradiation = 21-OSU-04 (4B22-21)										0.0398445		0.0398688
	Position = X: 0 | Y: 0 | Z/H: 40.59773 mm					Full External Error							0.325167
	FCT-NM Age = 28.201 ± 0.023 Ma					Analytical Error							0.197586
	FCT-NM Reference = Kuiper et al (2008)
	FCT-NM 40Ar/39Ar Ratio = 9.73198 ± 0.01216					Normal Isochron		296.925	5.68283	1.77823	0.108422	5.18546	0.315983	1.43618	98.9821
	FCT-NM J-value = 0.00159531 ± 0.00000199								0.019139		0.0609715		0.0609364	0.133687	15
	Air Shot 40Ar/36Ar = 303.9310 ± 0.3130					Full External Error							0.415213	1.78446	2σ Confidence Limit
	Air Shot MDF = 0.99557635 ± 0.00035993 (LIN)					Analytical Error							0.315718	1.19841	Error Magnification
	Experiment Type = Incremental Heating
	Extraction Method = Bulk Laser Heating					Inverse Isochron		297.243	5.75971	1.78204	0.109058	5.19655	0.317834	1.46064	98.9821
	Heating = 32 sec								0.0193771		0.0611982		0.0611624	0.123465	15
	Isolation = 2.00 min					Full External Error							0.416996	1.78446	2σ Confidence Limit
	Instrument = ARGUS-VI-G					Analytical Error							0.317569	1.20857	Error Magnification
	Preferred Age = Plateau Age												0.435554		Spreading Factor
	Age Classification = Unknown
	IGSN = 10.114
	Rock Class = Undefined
	Lithology = Undefined
	Lat-Lon = Undefined - Undefined
	Age Equations = Min et al. (2000)
	Negative Intensities = Allowed
	Collector Calibrations = 36Ar
	Decay 40K = 5.463 ± 0.107 E-10 1/a
	Decay 39Ar = 2.940 ± 0.016 E-07 1/h
	Decay 37Ar = 8.230 ± 0.012 E-04 1/h
	Decay 36Cl = 2.257 ± 0.015 E-06 1/a
	Decay 40K(EC,β⁺) = 0.580 ± 0.014 E-10 1/a
	Decay 40K(β⁻) = 4.884 ± 0.099 E-10 1/a
	Atmospheric 40/36(a) = 298.56 ± 0.31
	Atmospheric 38/36(a) = 0.1885 ± 0.0003
	Production 39/37(ca) = 0.0006425 ± 0.0000059
	Production 38/37(ca) = 0.0001800 ± 0.0000173
	Production 36/37(ca) = 0.0002703 ± 0.0000005
	Production 40/39(k) = 0.000607 ± 0.000059
	Production 38/39(k) = 0.012077 ± 0.000011
	Production 36/38(cl) = 262.80 ± 1.71
	Scaling Ratio K/Ca = 0.430
	Abundance Ratio 40K/K = 1.1700 ± 0.0100 E-04
	Atomic Weight K = 39.0983 ± 0.0001 g

## Sheet: Hidden Data
Double Line Plot Age Plateau			Double Line Plot K/Ca Plateau			X-Y Plot Normal Isochron		X-Y Plot Inverse Isochron		Error Ellipses Normal Isochron		Error Ellipses Inverse Isochron														Used Measurements for Blank Corrections
Ar39k%	Line 1	Line 2	Ar39k%	Line 1	Line 2	X-axis	Y-axis	X-axis	Y-axis	X-axis	Y-axis	X-axis	Y-axis													Filename	Included	36Ar	1σ	37Ar	1σ	38Ar	1σ	39Ar	1σ	40Ar	1σ	Date		Filename	Included	40Ar/39Ar	1σ	J-value	1σ	Date	X	Y	H
0	-0.1	10.1	0	-0.0204002	0.0174931	-0.158853	299.818	-0.000529832	0.00333536			0.00423599	0.00333575
-0.00780334	-0.1	10.1	-0.00780334	-0.0204002	0.0174931	1.34789	290.236	0.00464413	0.00344548			0.00407361	0.0032812
-0.00780334	2.50754	-0.1	-0.00780334	0.00617591	0.00298042	0.841367	296.759	0.00283519	0.00336974			0.0035975	0.00323034
0.190912	2.50754	-0.1	0.190912	0.00617591	0.00298042	0.827488	282.191	0.00293237	0.0035437			0.00284013	0.00318664
0.190912	-0.1	10.1	0.190912	-0.00188354	0.00898935	2.88713	291.868	0.00989192	0.00342621			0.0018531	0.00315308
0.235849	-0.1	10.1	0.235849	-0.00188354	0.00898935	7.60676	346.804	0.0219339	0.00288347			0.000703671	0.00313193
0.235849	9.28636	-0.1	0.235849	0.00656444	0.000386469	5.29458	305.558	0.0173276	0.0032727			-0.000529815	0.00312465
0.314895	9.28636	-0.1	0.314895	0.00656444	0.000386469	18.9226	329.226	0.0574759	0.00303743			-0.0017633	0.00313173
0.314895	-0.1	-0.1	0.314895	0.00287248	0.00357524	21.7995	342.661	0.0636183	0.00291834			-0.00291273	0.00315269
0.970993	-0.1	-0.1	0.970993	0.00287248	0.00357524	22.7901	331.487	0.068751	0.00301671			-0.00389977	0.00318609
0.970993	10.1	-0.1	0.970993	0.00907036	-0.00169217	107.869	492.17	0.21917	0.00203182			-0.00465715	0.00322967
1.01794	10.1	-0.1	1.01794	0.00907036	-0.00169217	138.329	528.497	0.26174	0.00189216			-0.00513326	0.00328045
1.01794	-0.1	9.34076	1.01794	0.00244453	0.00321957	130.432	531.67	0.245326	0.00188086			-0.00529566	0.00333497
1.51765	-0.1	9.34076	1.51765	0.00244453	0.00321957	69.991	418.915	0.167077	0.00238712			-0.00513327	0.00338952
1.51765	8.18149	1.27128	1.51765	0.00300305	0.00249545	82.1856	453.433	0.181252	0.0022054			-0.00465717	0.00344037
2.29887	8.18149	1.27128	2.29887	0.00300305	0.00249545	28.9182	356.921	0.0810212	0.00280174			-0.00389979	0.00348407
2.29887	4.35531	7.4409	2.29887	0.00251697	0.00267995	135.753	538.682	0.252009	0.00185638			-0.00291276	0.00351764
4.51212	4.35531	7.4409	4.51212	0.00251697	0.00267995	119.226	515.496	0.231285	0.00193988			-0.00176333	0.00353878
4.51212	4.89205	3.53656	4.51212	0.00259447	0.00254321	110.955	490.292	0.226305	0.0020396			-0.000529849	0.00354606
13.351	4.89205	3.53656	13.351	0.00259447	0.00254321	109.821	466.873	0.235226	0.00214191			0.000703638	0.00353898
13.351	4.77672	5.69106	13.351	0.00258516	0.00262818	64.8468	454.647	0.142631	0.00219951			0.00185307	0.00351803
27.0664	4.77672	5.69106	27.0664	0.00258516	0.00262818							0.0028401	0.00348462
27.0664	5.29325	4.40211	27.0664	0.00265996	0.00261531							0.00359749	0.00344105
40.4168	5.29325	4.40211	40.4168	0.00265996	0.00261531							0.0040736	0.00339027
40.4168	4.83134	5.59186	40.4168	0.00272381	0.00276367							0.00423599	0.00333575
62.687	4.83134	5.59186	62.687	0.00272381	0.00276367							0.00407361	0.0032812
62.687	5.5371	4.49223	62.687	0.00285029	0.00279814
73.1784	5.5371	4.49223	73.1784	0.00285029	0.00279814							0.00626151	0.00344672
73.1784	4.9086	6.08073	73.1784	0.00289181	0.00295425							0.00620642	0.00341984
81.3923	4.9086	6.08073	81.3923	0.00289181	0.00295425							0.00604486	0.00339471
81.3923	6.58009	5.18777	81.3923	0.00316972	0.0030965							0.00578785	0.00337304
88.5366	6.58009	5.18777	88.5366	0.00316972	0.0030965							0.00545289	0.0033563
88.5366	4.16786	6.14824	88.5366	0.00294607	0.0030882							0.00506282	0.00334564
91.6273	4.16786	6.14824	91.6273	0.00294607	0.0030882							0.00464421	0.00334179
91.6273	6.17856	4.43287	91.6273	0.00289652	0.00278053							0.0042256	0.003345
95.1733	6.17856	4.43287	95.1733	0.00289652	0.00278053							0.00383551	0.00335505
95.1733	3.96058	6.1178	95.1733	0.00282232	0.00298096							0.00350053	0.00337127
97.856	3.96058	6.1178	97.856	0.00282232	0.00298096							0.00324348	0.00339255
97.856	6.61869	2.32149	97.856	0.00303295	0.00271563							0.00308188	0.00341743
99.1304	6.61869	2.32149	99.1304	0.00303295	0.00271563							0.00302675	0.00344423
99.1304	3.9349	10.0961	99.1304	0.00249227	0.00294555							0.00308184	0.00347111
100	3.9349	10.0961	100	0.00249227	0.00294555							0.0032434	0.00349624
												0.00350041	0.00351792
												0.00383537	0.00353465
												0.00422544	0.00354531
												0.00464405	0.00354917
												0.00506266	0.00354596
												0.00545275	0.0035359
												0.00578773	0.00351968
												0.00604478	0.0034984
												0.00620638	0.00347352
												0.00626151	0.00344672
												0.00620642	0.00341984
												0.00716793	0.00337175
												0.00702032	0.00331775
												0.0065875	0.0032673
												0.00589897	0.00322383
												0.00500164	0.0031903
												0.00395668	0.003169
												0.00283528	0.00316138
												0.00171388	0.00316795
												0.000668898	0.00318829
												-0.000228459	0.00322098
												-0.000917033	0.00326381
												-0.0013499	0.00331387
												-0.00149756	0.00336772
												-0.00134995	0.00342172
												-0.000917129	0.00347217
												-0.000228595	0.00351565
												0.00066873	0.00354918
												0.0017137	0.00357048
												0.00283509	0.0035781
												0.00395649	0.00357152
												0.00500148	0.00355119
												0.00589883	0.00351849
												0.00658741	0.00347566
												0.00702027	0.00342561
												0.00716793	0.00337175
												0.00702032	0.00331775
												0.00553612	0.00354496
												0.00544742	0.00350864
												0.00518732	0.0034747
												0.00477355	0.00344547
												0.0042343	0.00342293
												0.00360633	0.00340862
												0.00293244	0.00340352
												0.00225853	0.00340797
												0.00163055	0.00342166
												0.00109129	0.00344368
												0.000677488	0.00347251
												0.000417356	0.0035062
												0.000328618	0.00354244
												0.000417321	0.00357876
												0.00067742	0.0036127
												0.00109119	0.00364193
												0.00163043	0.00366447
												0.0022584	0.00367878
												0.0029323	0.00368388
												0.0036062	0.00367944
												0.00423418	0.00366574
												0.00477345	0.00364372
												0.00518725	0.00361489
												0.00544738	0.0035812
												0.00553612	0.00354496
												0.00544742	0.00350864
												0.0109695	0.00342786
												0.0109329	0.00341086
												0.0108252	0.00339491
												0.010654	0.00338109
												0.0104308	0.00337035
												0.0101709	0.00336341
												0.00989202	0.00336075
												0.0096131	0.00336256
												0.00935319	0.0033687
												0.00912999	0.00337876
												0.00895871	0.00339205
												0.00885103	0.00340768
												0.00881428	0.00342456
												0.00885098	0.00344156
												0.00895861	0.00345751
												0.00912985	0.00347133
												0.00935301	0.00348208
												0.00961291	0.00348901
												0.00989182	0.00349167
												0.0101707	0.00348987
												0.0104306	0.00348373
												0.0106538	0.00347366
												0.0108251	0.00346037
												0.0109328	0.00344475
												0.0109695	0.00342786
												0.0109329	0.00341086
												0.0542541	0.00298114
												0.0531537	0.00265834
												0.0499258	0.00235089
												0.0447903	0.00207973
												0.0380972	0.00186334
												0.0303026	0.00171648
												0.0219376	0.00164914
												0.0135724	0.00166592
												0.005777	0.00176568
												-0.000917324	0.00194161
												-0.00605438	0.00218172
												-0.00928408	0.00246966
												-0.0103863	0.0027858
												-0.00928601	0.0031086
												-0.00605811	0.00341605
												-0.000922599	0.00368721
												0.00577054	0.0039036
												0.0135652	0.00405046
												0.0219301	0.0041178
												0.0302953	0.00410102
												0.0380907	0.00400126
												0.0447851	0.00382533
												0.0499221	0.00358522
												0.0531518	0.00329728
												0.0542541	0.00298114
												0.0531537	0.00265834
												0.0197111	0.00327921
												0.01963	0.00325111
												0.0193919	0.00322449
												0.0190132	0.00320115
												0.0185196	0.00318269
												0.0179448	0.00317037
												0.0173279	0.00316501
												0.0167109	0.003167
												0.0161361	0.00317619
												0.0156424	0.00319195
												0.0152635	0.00321322
												0.0150253	0.00323854
												0.014944	0.00326619
												0.0150252	0.00329429
												0.0152632	0.00332091
												0.0156419	0.00334424
												0.0161355	0.00336271
												0.0167104	0.00337503
												0.0173273	0.00338039
												0.0179442	0.0033784
												0.0185191	0.00336921
												0.0190128	0.00335345
												0.0193916	0.00333218
												0.0196298	0.00330686
												0.0197111	0.00327921
												0.01963	0.00325111
												0.0631339	0.0030751
												0.0629414	0.00301745
												0.0623766	0.00296116
												0.0614777	0.00291006
												0.0603061	0.00286765
												0.0589417	0.0028368
												0.0574773	0.00281963
												0.0560129	0.0028173
												0.0546482	0.00282997
												0.0534761	0.00285678
												0.0525767	0.0028959
												0.0520111	0.00294466
												0.0518179	0.00299975
												0.0520103	0.0030574
												0.0525752	0.0031137
												0.0534741	0.00316479
												0.0546456	0.00320721
												0.0560101	0.00323805
												0.0574744	0.00325522
												0.0589389	0.00325756
												0.0603036	0.00324488
												0.0614757	0.00321808
												0.0623751	0.00317896
												0.0629407	0.00313019
												0.0631339	0.0030751
												0.0629414	0.00301745
												0.0657585	0.00293467
												0.0656858	0.00290604
												0.0654722	0.00287824
												0.0651322	0.00285318
												0.0646891	0.00283255
												0.064173	0.00281778
												0.0636191	0.00280985
												0.0630652	0.00280932
												0.062549	0.00281622
												0.0621056	0.00283008
												0.0617653	0.00284995
												0.0615513	0.00287449
												0.0614782	0.00290201
												0.0615509	0.00293064
												0.0617645	0.00295844
												0.0621044	0.0029835
												0.0625475	0.00300412
												0.0630636	0.0030189
												0.0636175	0.00302682
												0.0641714	0.00302735
												0.0646877	0.00302046
												0.065131	0.0030066
												0.0654713	0.00298672
												0.0656853	0.00296219
												0.0657585	0.00293467
												0.0656858	0.00290604
												0.0693508	0.00302158
												0.0693304	0.00300779
												0.0692706	0.00299461
												0.0691754	0.00298294
												0.0690512	0.00297356
												0.0689066	0.00296713
												0.0687514	0.00296408
												0.0685961	0.00296461
												0.0684514	0.00296869
												0.0683271	0.00297604
												0.0682317	0.00298617
												0.0681717	0.00299838
												0.0681511	0.00301183
												0.0681715	0.00302562
												0.0682313	0.0030388
												0.0683265	0.00305047
												0.0684507	0.00305985
												0.0685953	0.00306628
												0.0687505	0.00306933
												0.0689058	0.0030688
												0.0690505	0.00306472
												0.0691748	0.00305737
												0.0692702	0.00304724
												0.0693302	0.00303504
												0.0693508	0.00302158
												0.0693304	0.00300779
												0.221233	0.00204436
												0.221163	0.00201482
												0.220957	0.00198645
												0.220629	0.00196117
												0.220202	0.0019407
												0.219704	0.00192645
												0.219171	0.00191937
												0.218637	0.00191995
												0.218139	0.00192816
												0.217712	0.00194344
												0.217384	0.00196473
												0.217177	0.0019906
												0.217107	0.00201928
												0.217177	0.00204881
												0.217383	0.00207718
												0.217711	0.00210246
												0.218138	0.00212293
												0.218635	0.00213719
												0.219169	0.00214426
												0.219703	0.00214368
												0.220201	0.00213547
												0.220628	0.00212019
												0.220956	0.0020989
												0.221162	0.00207303
												0.221233	0.00204436
												0.221163	0.00201482
												0.264626	0.00190718
												0.264528	0.00187292
												0.26424	0.00183997
												0.263782	0.00181057
												0.263184	0.00178673
												0.262488	0.00177008
												0.261741	0.00176175
												0.260994	0.0017623
												0.260298	0.00177171
												0.2597	0.00178932
												0.259241	0.00181394
												0.258952	0.0018439
												0.258854	0.00187714
												0.258952	0.0019114
												0.25924	0.00194435
												0.259699	0.00197375
												0.260296	0.00199759
												0.260992	0.00201424
												0.261739	0.00202257
												0.262487	0.00202201
												0.263183	0.00201261
												0.263781	0.001995
												0.264239	0.00197038
												0.264528	0.00194042
												0.264626	0.00190718
												0.264528	0.00187292
												0.246939	0.00188888
												0.246884	0.00186123
												0.246723	0.00183492
												0.246467	0.00181174
												0.246133	0.00179327
												0.245744	0.00178077
												0.245326	0.00177509
												0.244909	0.00177662
												0.24452	0.00178526
												0.244186	0.00180041
												0.243929	0.00182104
												0.243768	0.00184575
												0.243713	0.00187285
												0.243768	0.0019005
												0.243929	0.00192681
												0.244185	0.00194999
												0.244519	0.00196846
												0.244908	0.00198096
												0.245325	0.00198664
												0.245743	0.00198511
												0.246132	0.00197647
												0.246466	0.00196132
												0.246722	0.00194069
												0.246884	0.00191598
												0.246939	0.00188888
												0.246884	0.00186123
												0.168797	0.00240068
												0.168739	0.00237498
												0.168567	0.00235012
												0.168294	0.00232777
												0.167938	0.00230947
												0.167523	0.00229646
												0.167078	0.00228963
												0.166632	0.00228944
												0.166217	0.00229591
												0.165861	0.00230859
												0.165587	0.00232663
												0.165415	0.00234879
												0.165356	0.00237356
												0.165415	0.00239925
												0.165586	0.00242412
												0.16586	0.00244646
												0.166216	0.00246476
												0.166631	0.00247777
												0.167076	0.0024846
												0.167521	0.00248479
												0.167936	0.00247832
												0.168293	0.00246564
												0.168567	0.0024476
												0.168739	0.00242545
												0.168797	0.00240068
												0.168739	0.00237498
												0.183731	0.00222327
												0.183647	0.00219227
												0.183399	0.00216216
												0.183005	0.002135
												0.182492	0.00211264
												0.181894	0.00209659
												0.181253	0.00208797
												0.180611	0.00208734
												0.180013	0.00209476
												0.1795	0.00210972
												0.179106	0.0021312
												0.178858	0.00215774
												0.178773	0.00218752
												0.178857	0.00221853
												0.179105	0.00224863
												0.179499	0.0022758
												0.180012	0.00229816
												0.18061	0.0023142
												0.181251	0.00232283
												0.181893	0.00232346
												0.182491	0.00231604
												0.183004	0.00230108
												0.183398	0.0022796
												0.183646	0.00225306
												0.183731	0.00222327
												0.183647	0.00219227
												0.0819392	0.00280909
												0.081908	0.00279248
												0.0818164	0.0027765
												0.0816707	0.00276224
												0.0814806	0.00275068
												0.0812593	0.00274259
												0.0810217	0.00273853
												0.0807841	0.00273879
												0.0805627	0.00274333
												0.0803725	0.00275185
												0.0802265	0.00276377
												0.0801347	0.00277828
												0.0801033	0.00279439
												0.0801344	0.002811
												0.080226	0.00282698
												0.0803718	0.00284124
												0.0805618	0.0028528
												0.0807832	0.00286089
												0.0810207	0.00286495
												0.0812583	0.0028647
												0.0814797	0.00286015
												0.0816699	0.00285163
												0.0818159	0.00283971
												0.0819077	0.0028252
												0.0819392	0.00280909
												0.081908	0.00279248
												0.263323	0.00191843
												0.262938	0.00184997
												0.261808	0.00178195
												0.26001	0.001719
												0.257667	0.00166541
												0.254938	0.00162484
												0.25201	0.00160005
												0.249082	0.00159272
												0.246353	0.00160336
												0.244009	0.00163125
												0.242211	0.00167448
												0.24108	0.00173011
												0.240694	0.00179434
												0.24108	0.0018628
												0.242209	0.00193082
												0.244007	0.00199377
												0.24635	0.00204735
												0.249079	0.00208793
												0.252007	0.00211272
												0.254936	0.00212004
												0.257664	0.0021094
												0.260008	0.00208151
												0.261806	0.00203828
												0.262937	0.00198266
												0.263323	0.00191843
												0.262938	0.00184997
												0.239741	0.00199072
												0.239453	0.00193505
												0.238608	0.00187971
												0.237265	0.00182847
												0.235514	0.00178482
												0.233474	0.00175174
												0.231286	0.00173148
												0.229097	0.00172542
												0.227058	0.00173397
												0.225306	0.00175656
												0.223962	0.00179164
												0.223117	0.00183683
												0.222829	0.00188903
												0.223117	0.0019447
												0.223961	0.00200005
												0.225305	0.00205129
												0.227056	0.00209494
												0.229095	0.00212802
												0.231283	0.00214828
												0.233472	0.00215434
												0.235512	0.00214578
												0.237263	0.00212319
												0.238607	0.00208811
												0.239452	0.00204293
												0.239741	0.00199072
												0.239453	0.00193505
												0.237202	0.00210785
												0.236831	0.00204131
												0.235743	0.00197465
												0.234012	0.00191242
												0.231755	0.00185886
												0.229127	0.00181761
												0.226307	0.00179149
												0.223486	0.00178228
												0.220858	0.00179061
												0.2186	0.0018159
												0.216868	0.00185644
												0.215779	0.00190947
												0.215408	0.00197136
												0.215778	0.0020379
												0.216867	0.00210455
												0.218598	0.00216678
												0.220855	0.00222035
												0.223483	0.00226159
												0.226303	0.00228771
												0.229124	0.00229692
												0.231752	0.0022886
												0.23401	0.0022633
												0.235742	0.00222276
												0.236831	0.00216974
												0.237202	0.00210785
												0.236831	0.00204131
												0.259554	0.00230131
												0.258726	0.0021647
												0.256297	0.00202654
												0.252431	0.00189624
												0.247393	0.00178269
												0.241526	0.00169361
												0.23523	0.00163509
												0.228933	0.0016111
												0.223065	0.00162329
												0.218026	0.00167082
												0.214159	0.00175046
												0.211728	0.00185677
												0.210898	0.00198251
												0.211727	0.00211912
												0.214156	0.00225728
												0.218022	0.00238757
												0.22306	0.00250113
												0.228927	0.00259021
												0.235223	0.00264873
												0.24152	0.00267272
												0.247388	0.00266053
												0.252427	0.002613
												0.256293	0.00253336
												0.258725	0.00242705
												0.259554	0.00230131
												0.258726	0.0021647
												0.158871	0.00231675
												0.158318	0.00219865
												0.156697	0.00208062
												0.154117	0.00197068
												0.150754	0.00187634
												0.146837	0.00180402
												0.142634	0.00175865
												0.138431	0.00174333
												0.134514	0.0017591
												0.13115	0.00180488
												0.128569	0.00187755
												0.126946	0.00197216
												0.126391	0.00208227
												0.126944	0.00220037
												0.128565	0.00231841
												0.131146	0.00242834
												0.134509	0.00252268
												0.138425	0.002595
												0.142628	0.00264037
												0.146831	0.00265569
												0.150748	0.00263992
												0.154112	0.00259414
												0.156694	0.00252147
												0.158317	0.00242686
												0.158871	0.00231675
												0.158318	0.00219865
