# Supplementary material for: Synchronous motion of the Easter mantle plume and the East Pacific Rise
Source: Nat Commun. 2024 Nov 17;15:9953. doi: 10.1038/s41467-024-54115-2 (PMC11570642; doi:10.1038/s41467-024-54115-2)
Supplement: Supplementary file 4 — Supplementary Data 1 [file 41467_2024_54115_MOESM4_ESM.zip › NCOMMS-23-61651B_Dataset 1/21G21866.one-pager.xls]

## Sheet: Summary Table
	EXP#21G21866 > SO80 71DS-2 > Plagioclase > O-CONNOR (20-06) EASTER CHAIN (PACIFIC) > CROUGH SMT, 5TH VER 21-OSU-04 (4B27-21) > Incremental Heating > Daniel Heaton
	Information on Analysis and Constants Used in Calculations					Results		40(a)/36(a)	± 2s	40(r)/39(k)	± 2s	Age	± 2s	MSWD	39Ar(k)	K/Ca	± 2s
												(Ma)			(%,n)
	Project = O-CONNOR (20-06)					Age Plateau Overestimated Error				1.87503	0.108094	5.37647	0.309776	0.0162369	53.061	0.00294487	8.82444e-05
	Sample = SO80 71DS-2										0.0576492		0.057617	0.997182	4
	Material = Plagioclase					Full External Error							0.417082	2.63299	2σ Confidence Limit
	Location = Crough Smt, 5th VER					Analytical Error							0.309494	1	Error Magnification
	Region = Easter Chain (Pacific)
	Analyst = Daniel Heaton					Total Fusion Age				-3.11175	1.51109	-8.95764	4.36061		23	0.00307499	1.07035e-05
	Irradiation = 21-OSU-04 (4B27-21)										0.485607		0.486803
	Position = X: 0 | Y: 0 | Z/H: 49.14746 mm					Full External Error							4.38546
	FCT-NM Age = 28.201 ± 0.023 Ma					Analytical Error							4.36055
	FCT-NM Reference = Kuiper et al (2008)
	FCT-NM 40Ar/39Ar Ratio = 9.89667 ± 0.01217					Normal Isochron Overestimated Error		319.436	11.401	1.87393	0.173156	5.37332	0.495953	0.0413718	53.061
	FCT-NM J-value = 0.00156876 ± 0.00000193								0.0356912		0.0924021		0.0922993	0.959472	4
	Air Shot 40Ar/36Ar = 303.9520 ± 0.3070					Full External Error							0.5691	3	2σ Confidence Limit
	Air Shot MDF = 0.99555936 ± 0.00035646 (LIN)					Analytical Error							0.495778	1	Error Magnification
	Experiment Type = Incremental Heating
	Extraction Method = Bulk Laser Heating					Inverse Isochron Overestimated Error		319.43	11.3703	1.87415	0.172518	5.37393	0.494127	0.0414119	53.061
	Heating = 32 sec								0.0355956		0.0920511		0.0919489	0.959434	4
	Isolation = 2.00 min					Full External Error							0.567525	3	2σ Confidence Limit
	Instrument = ARGUS-VI-G					Analytical Error							0.493951	1	Error Magnification
	Preferred Age = Inverse Isochron												0.311243		Spreading Factor
	Age Classification = Unknown
	IGSN = 10.455
	Rock Class = Undefined
	Lithology = Undefined
	Lat-Lon = Undefined - Undefined
	Age Equations = Min et al. (2000)
	Negative Intensities = Allowed
	Collector Calibrations = 36Ar
	Decay 40K = 5.463 ± 0.107 E-10 1/a
	Decay 39Ar = 2.940 ± 0.016 E-07 1/h
	Decay 37Ar = 8.230 ± 0.012 E-04 1/h
	Decay 36Cl = 2.257 ± 0.015 E-06 1/a
	Decay 40K(EC,β⁺) = 0.580 ± 0.014 E-10 1/a
	Decay 40K(β⁻) = 4.884 ± 0.099 E-10 1/a
	Atmospheric 40/36(a) = 319.43 ± 5.69
	Atmospheric 38/36(a) = 0.1885 ± 0.0003
	Production 39/37(ca) = 0.0006425 ± 0.0000059
	Production 38/37(ca) = 0.0001800 ± 0.0000173
	Production 36/37(ca) = 0.0002703 ± 0.0000005
	Production 40/39(k) = 0.000607 ± 0.000059
	Production 38/39(k) = 0.012077 ± 0.000011
	Production 36/38(cl) = 262.80 ± 1.71
	Scaling Ratio K/Ca = 0.430
	Abundance Ratio 40K/K = 1.1700 ± 0.0100 E-04
	Atomic Weight K = 39.0983 ± 0.0001 g
	Excess 40/36 = 319.43 ± 1.78 (%SD).

## Sheet: Hidden Data
Double Line Plot Age Plateau			Double Line Plot K/Ca Plateau			X-Y Plot Normal Isochron		X-Y Plot Inverse Isochron		Error Ellipses Normal Isochron		Error Ellipses Inverse Isochron														Used Measurements for Blank Corrections
Ar39k%	Line 1	Line 2	Ar39k%	Line 1	Line 2	X-axis	Y-axis	X-axis	Y-axis	X-axis	Y-axis	X-axis	Y-axis													Filename	Included	36Ar	1σ	37Ar	1σ	38Ar	1σ	39Ar	1σ	40Ar	1σ	Date		Filename	Included	40Ar/39Ar	1σ	J-value	1σ	Date	X	Y	H
0	-0.2	20.2	0	0.00591637	0.0241395	0.0105069	300.494	3.49653e-05	0.00332785			5.54803e-05	0.00332785
0.0980059	-0.2	20.2	0.0980059	0.00591637	0.0241395	0.0126871	302.027	4.20066e-05	0.00331097			5.47813e-05	0.00332489
0.0980059	20.2	-0.2	0.0980059	0.00977661	0.000391584	0.0133532	302.998	4.40701e-05	0.00330035			5.27318e-05	0.00332214
0.16078	20.2	-0.2	0.16078	0.00977661	0.000391584	0.0792995	303.978	0.000260872	0.00328971			4.94716e-05	0.00331977
0.16078	-0.2	20.2	0.16078	0.00125943	0.00741839	0.109509	304.41	0.000359742	0.00328504			4.52228e-05	0.00331795
0.236463	-0.2	20.2	0.236463	0.00125943	0.00741839	0.0932587	308.594	0.000302205	0.0032405			4.0275e-05	0.00331681
0.236463	-0.2	-0.2	0.236463	0.00458926	0.00335703	0.33186	308.264	0.00107654	0.00324397			3.49654e-05	0.00331642
0.608327	-0.2	-0.2	0.608327	0.00458926	0.00335703	0.862634	311.202	0.00277194	0.00321334			2.96557e-05	0.00331681
0.608327	-0.2	-0.2	0.608327	0.00252918	0.00437522	1.85579	313.07	0.00592771	0.00319418			2.47078e-05	0.00331795
0.812888	-0.2	-0.2	0.812888	0.00252918	0.00437522	4.18048	315.169	0.0132642	0.0031729			2.0459e-05	0.00331977
0.812888	20.2	-0.2	0.812888	0.00484039	0.00171691	8.27792	326.365	0.025364	0.00306405			1.71988e-05	0.00332214
0.929037	20.2	-0.2	0.929037	0.00484039	0.00171691	18.8586	342.322	0.0550902	0.00292123			1.51493e-05	0.00332489
0.929037	-0.2	6.8998	0.929037	0.00305813	0.00401362	35.4554	386.305	0.0917809	0.00258863			1.44503e-05	0.00332785
1.3802	-0.2	6.8998	1.3802	0.00305813	0.00401362	65.5179	441.573	0.148374	0.00226463			1.51493e-05	0.00333081
1.3802	11.5476	-0.2	1.3802	0.00344902	0.00300037	81.6068	471.233	0.173177	0.00212209			1.71987e-05	0.00333356
2.18026	11.5476	-0.2	2.18026	0.00344902	0.00300037	160.311	621.718	0.257852	0.00160845			2.04589e-05	0.00333593
2.18026	-0.2	8.35918	2.18026	0.00281655	0.00310995	129.126	643.427	0.200685	0.00155418			2.47077e-05	0.00333774
3.33138	-0.2	8.35918	3.33138	0.00281655	0.00310995	153.051	719.426	0.21274	0.00139			2.96555e-05	0.00333889
3.33138	5.34455	-0.2	3.33138	0.00292313	0.00269831	195.916	737.271	0.265732	0.00135635			3.49652e-05	0.00333928
4.88997	5.34455	-0.2	4.88997	0.00292313	0.00269831	208.216	749.934	0.277646	0.00133345			4.02748e-05	0.00333889
4.88997	-0.2	6.56732	4.88997	0.00283142	0.00292179	200.621	736.241	0.272493	0.00135825			4.52227e-05	0.00333775
8.79757	-0.2	6.56732	8.79757	0.00283142	0.00292179	174.036	659.143	0.264034	0.00151712			4.94715e-05	0.00333593
8.79757	5.40703	1.55794	8.79757	0.00289587	0.00282722	106.519	590.385	0.180423	0.00169381			5.27317e-05	0.00333356
14.3615	5.40703	1.55794	14.3615	0.00289587	0.00282722							5.47812e-05	0.00333081
14.3615	4.31081	6.50588	14.3615	0.0028371	0.00288557							5.54803e-05	0.00332785
24.8812	4.31081	6.50588	24.8812	0.0028371	0.00288557							5.47813e-05	0.00332489
24.8812	6.0639	4.62739	24.8812	0.00292852	0.00287809
35.6223	6.0639	4.62739	35.6223	0.00292852	0.00287809							8.06094e-05	0.00331097
35.6223	4.7294	5.93846	35.6223	0.00292639	0.00297161							7.9294e-05	0.0033077
50.5266	4.7294	5.93846	50.5266	0.00292639	0.00297161							7.54376e-05	0.00330465
50.5266	5.85695	4.95665	50.5266	0.00308815	0.00304356							6.93029e-05	0.00330203
67.4225	5.85695	4.95665	67.4225	0.00308815	0.00304356							6.13081e-05	0.00330003
67.4225	6.69951	7.68284	67.4225	0.00324285	0.00329419							5.19978e-05	0.00329876
81.3078	6.69951	7.68284	81.3078	0.00324285	0.00329419							4.20067e-05	0.00329833
81.3078	8.15374	6.82538	81.3078	0.00348635	0.00341143							3.20155e-05	0.00329876
87.6813	8.15374	6.82538	87.6813	0.00348635	0.00341143							2.27053e-05	0.00330003
87.6813	4.99752	7.23091	87.6813	0.00325206	0.00340342							1.47104e-05	0.00330203
90.3627	4.99752	7.23091	90.3627	0.00325206	0.00340342							8.57564e-06	0.00330465
90.3627	6.8404	5.01499	90.3627	0.00356292	0.00344843							4.71918e-06	0.0033077
94.099	6.8404	5.01499	94.099	0.00356292	0.00344843							3.4038e-06	0.00331097
94.099	4.463	7.44976	94.099	0.00326504	0.00346408							4.71914e-06	0.00331424
96.0502	4.463	7.44976	96.0502	0.00326504	0.00346408							8.57556e-06	0.00331728
96.0502	6.83772	4.35573	96.0502	0.00335556	0.00320031							1.47102e-05	0.0033199
98.5355	6.83772	4.35573	98.5355	0.00335556	0.00320031							2.27051e-05	0.00332191
98.5355	5.30121	9.27892	98.5355	0.00328741	0.00356512							3.20154e-05	0.00332317
100	5.30121	9.27892	100	0.00328741	0.00356512							4.20065e-05	0.0033236
												5.19976e-05	0.00332317
												6.13079e-05	0.00332191
												6.93028e-05	0.0033199
												7.54375e-05	0.00331729
												7.9294e-05	0.00331424
												8.06094e-05	0.00331097
												7.9294e-05	0.0033077
												7.52341e-05	0.00330035
												7.41722e-05	0.00329725
												7.10589e-05	0.00329436
												6.61064e-05	0.00329188
												5.96522e-05	0.00328997
												5.2136e-05	0.00328877
												4.40702e-05	0.00328837
												3.60044e-05	0.00328877
												2.84882e-05	0.00328997
												2.20339e-05	0.00329187
												1.70814e-05	0.00329436
												1.3968e-05	0.00329725
												1.29061e-05	0.00330035
												1.3968e-05	0.00330345
												1.70813e-05	0.00330634
												2.20338e-05	0.00330882
												2.8488e-05	0.00331073
												3.60042e-05	0.00331192
												4.407e-05	0.00331233
												5.21358e-05	0.00331192
												5.9652e-05	0.00331073
												6.61063e-05	0.00330882
												7.10588e-05	0.00330634
												7.41721e-05	0.00330345
												7.52341e-05	0.00330035
												7.41722e-05	0.00329725
												0.000301197	0.00328971
												0.000299823	0.00328635
												0.000295794	0.00328323
												0.000289386	0.00328054
												0.000281035	0.00327848
												0.000271309	0.00327718
												0.000260873	0.00327674
												0.000250436	0.00327718
												0.000240711	0.00327848
												0.000232359	0.00328054
												0.000225951	0.00328322
												0.000221922	0.00328635
												0.000220548	0.00328971
												0.000221922	0.00329307
												0.00022595	0.00329619
												0.000232358	0.00329888
												0.00024071	0.00330094
												0.000250435	0.00330224
												0.000260872	0.00330268
												0.000271308	0.00330224
												0.000281034	0.00330094
												0.000289385	0.00329888
												0.000295794	0.0032962
												0.000299822	0.00329307
												0.000301197	0.00328971
												0.000299823	0.00328635
												0.000455693	0.00328505
												0.000452424	0.00328082
												0.000442839	0.00327687
												0.00042759	0.00327349
												0.000407718	0.00327089
												0.000384577	0.00326925
												0.000359743	0.00326869
												0.000334909	0.00326925
												0.000311767	0.00327088
												0.000291895	0.00327348
												0.000276646	0.00327686
												0.00026706	0.00328081
												0.000263791	0.00328504
												0.00026706	0.00328927
												0.000276645	0.00329321
												0.000291893	0.0032966
												0.000311766	0.0032992
												0.000334907	0.00330083
												0.000359741	0.00330139
												0.000384575	0.00330083
												0.000407717	0.0032992
												0.000427589	0.0032966
												0.000442838	0.00329322
												0.000452424	0.00328928
												0.000455693	0.00328505
												0.000452424	0.00328082
												0.000445899	0.0032405
												0.000441003	0.00323583
												0.000426648	0.00323148
												0.000403813	0.00322774
												0.000374053	0.00322487
												0.000339396	0.00322306
												0.000302205	0.00322244
												0.000265015	0.00322306
												0.000230358	0.00322486
												0.000200598	0.00322773
												0.000177762	0.00323147
												0.000163407	0.00323582
												0.00015851	0.00324049
												0.000163406	0.00324517
												0.000177761	0.00324952
												0.000200597	0.00325326
												0.000230357	0.00325613
												0.000265013	0.00325794
												0.000302204	0.00325855
												0.000339395	0.00325794
												0.000374051	0.00325614
												0.000403812	0.00325327
												0.000426647	0.00324953
												0.000441003	0.00324518
												0.000445899	0.0032405
												0.000441003	0.00323583
												0.00122162	0.00324399
												0.00121668	0.00323909
												0.00120219	0.00323452
												0.00117913	0.0032306
												0.00114908	0.00322759
												0.00111409	0.00322569
												0.00107655	0.00322504
												0.001039	0.00322568
												0.00100401	0.00322757
												0.000973959	0.00323057
												0.000950903	0.00323449
												0.000936409	0.00323905
												0.000931465	0.00324395
												0.000936408	0.00324885
												0.000950901	0.00325342
												0.000973956	0.00325735
												0.001004	0.00326036
												0.00103899	0.00326225
												0.00107654	0.0032629
												0.00111409	0.00326226
												0.00114908	0.00326038
												0.00117913	0.00325737
												0.00120218	0.00325345
												0.00121668	0.00324889
												0.00122162	0.00324399
												0.00121668	0.00323909
												0.00296365	0.00321341
												0.00295712	0.00320787
												0.00293797	0.0032027
												0.00290751	0.00319825
												0.0028678	0.00319484
												0.00282157	0.00319268
												0.00277195	0.00319194
												0.00272233	0.00319265
												0.00267609	0.00319477
												0.00263638	0.00319816
												0.00260591	0.00320258
												0.00258676	0.00320774
												0.00258022	0.00321328
												0.00258676	0.00321882
												0.00260591	0.00322399
												0.00263637	0.00322843
												0.00267608	0.00323185
												0.00272231	0.00323401
												0.00277193	0.00323475
												0.00282155	0.00323404
												0.00286779	0.00323192
												0.0029075	0.00322853
												0.00293797	0.00322411
												0.00295712	0.00321895
												0.00296365	0.00321341
												0.00295712	0.00320787
												0.00621863	0.00319437
												0.00620872	0.00318711
												0.00617966	0.00318032
												0.00613343	0.00317448
												0.00607319	0.00316998
												0.00600303	0.00316713
												0.00592773	0.00316613
												0.00585244	0.00316703
												0.00578227	0.00316979
												0.00572202	0.0031742
												0.00567578	0.00317998
												0.00564672	0.00318672
												0.0056368	0.00319398
												0.00564671	0.00320124
												0.00567577	0.00320803
												0.00572199	0.00321387
												0.00578224	0.00321837
												0.0058524	0.00322122
												0.00592769	0.00322222
												0.00600299	0.00322132
												0.00607315	0.00321857
												0.00613341	0.00321415
												0.00617964	0.00320837
												0.00620871	0.00320163
												0.00621863	0.00319437
												0.00620872	0.00318711
												0.0137891	0.00317355
												0.0137713	0.00316348
												0.0137188	0.00315405
												0.0136354	0.0031459
												0.0135267	0.00313959
												0.0134001	0.00313555
												0.0132643	0.00313406
												0.0131284	0.00313521
												0.0130018	0.00313894
												0.0128931	0.00314497
												0.0128097	0.00315291
												0.0127572	0.00316222
												0.0127393	0.00317225
												0.0127572	0.00318232
												0.0128096	0.00319176
												0.0128931	0.0031999
												0.0130018	0.00320621
												0.0131283	0.00321025
												0.0132642	0.00321174
												0.0134	0.00321059
												0.0135266	0.00320687
												0.0136354	0.00320083
												0.0137188	0.00319289
												0.0137712	0.00318359
												0.0137891	0.00317355
												0.0137713	0.00316348
												0.0257342	0.00306505
												0.0257217	0.00305539
												0.0256847	0.00304631
												0.0256259	0.00303845
												0.0255492	0.00303233
												0.0254599	0.00302837
												0.0253641	0.00302685
												0.0252683	0.00302786
												0.0251789	0.00303133
												0.0251023	0.00303704
												0.0250434	0.00304459
												0.0250064	0.00305346
												0.0249937	0.00306306
												0.0250063	0.00307272
												0.0250433	0.0030818
												0.0251021	0.00308966
												0.0251788	0.00309578
												0.0252681	0.00309974
												0.0253639	0.00310126
												0.0254597	0.00310025
												0.025549	0.00309678
												0.0256257	0.00309107
												0.0256846	0.00308352
												0.0257216	0.00307465
												0.0257342	0.00306505
												0.0257217	0.00305539
												0.0556856	0.00292415
												0.0556654	0.00291093
												0.0556059	0.00289841
												0.0555114	0.00288745
												0.0553881	0.00287879
												0.0552445	0.00287302
												0.0550904	0.00287054
												0.0549363	0.00287151
												0.0547927	0.00287587
												0.0546694	0.00288332
												0.0545747	0.00289335
												0.0545151	0.00290528
												0.0544948	0.0029183
												0.054515	0.00293152
												0.0545744	0.00294404
												0.054669	0.002955
												0.0547923	0.00296366
												0.0549358	0.00296943
												0.0550899	0.00297191
												0.055244	0.00297094
												0.0553877	0.00296658
												0.055511	0.00295913
												0.0556057	0.0029491
												0.0556652	0.00293717
												0.0556856	0.00292415
												0.0556654	0.00291093
												0.0923813	0.00259207
												0.0923609	0.00257644
												0.092301	0.00256165
												0.0922057	0.00254869
												0.0920814	0.00253846
												0.0919366	0.00253164
												0.0917812	0.00252871
												0.0916258	0.00252986
												0.091481	0.00253502
												0.0913566	0.00254383
												0.0912611	0.00255569
												0.091201	0.0025698
												0.0911805	0.00258519
												0.0912008	0.00260082
												0.0912607	0.00261561
												0.0913561	0.00262857
												0.0914804	0.0026388
												0.0916251	0.00264562
												0.0917805	0.00264855
												0.0919359	0.0026474
												0.0920808	0.00264224
												0.0922052	0.00263343
												0.0923007	0.00262157
												0.0923607	0.00260746
												0.0923813	0.00259207
												0.0923609	0.00257644
												0.149519	0.00227102
												0.14948	0.00224929
												0.149366	0.00222861
												0.149184	0.00221038
												0.148947	0.00219585
												0.148671	0.00218601
												0.148374	0.00218152
												0.148078	0.0021827
												0.147802	0.00218946
												0.147565	0.00220135
												0.147383	0.00221754
												0.147268	0.00223695
												0.147229	0.00225824
												0.147268	0.00227997
												0.147382	0.00230065
												0.147564	0.00231888
												0.147801	0.00233341
												0.148077	0.00234325
												0.148373	0.00234774
												0.14867	0.00234656
												0.148946	0.0023398
												0.149183	0.00232792
												0.149365	0.00231172
												0.14948	0.00229231
												0.149519	0.00227102
												0.14948	0.00224929
												0.174225	0.00212753
												0.174189	0.00210529
												0.174085	0.00208419
												0.173918	0.00206568
												0.173701	0.00205101
												0.173449	0.00204118
												0.173178	0.00203687
												0.172906	0.00203837
												0.172654	0.00204557
												0.172437	0.00205799
												0.17227	0.00207477
												0.172165	0.00209478
												0.172129	0.00211665
												0.172165	0.0021389
												0.17227	0.00215999
												0.172436	0.00217851
												0.172653	0.00219318
												0.172906	0.002203
												0.173177	0.00220731
												0.173448	0.00220581
												0.173701	0.00219861
												0.173918	0.0021862
												0.174084	0.00216941
												0.174189	0.0021494
												0.174225	0.00212753
												0.174189	0.00210529
												0.259508	0.00161496
												0.259451	0.00158573
												0.259286	0.00155804
												0.259023	0.0015338
												0.25868	0.00151463
												0.258281	0.00150187
												0.257853	0.00149636
												0.257424	0.00149849
												0.257025	0.00150812
												0.256682	0.00152458
												0.256419	0.00154676
												0.256253	0.00157315
												0.256197	0.00160193
												0.256253	0.00163117
												0.256418	0.00165885
												0.256681	0.0016831
												0.257024	0.00170226
												0.257423	0.00171503
												0.257852	0.00172053
												0.25828	0.0017184
												0.25868	0.00170877
												0.259023	0.00169231
												0.259286	0.00167013
												0.259451	0.00164375
												0.259508	0.00161496
												0.259451	0.00158573
												0.20206	0.00155938
												0.202013	0.00153556
												0.201876	0.00151301
												0.201657	0.00149326
												0.201373	0.00147767
												0.201041	0.00146729
												0.200685	0.00146282
												0.200329	0.00146459
												0.199998	0.00147246
												0.199713	0.0014859
												0.199494	0.00150399
												0.199357	0.0015255
												0.19931	0.00154897
												0.199356	0.00157279
												0.199494	0.00159534
												0.199712	0.00161509
												0.199997	0.00163069
												0.200329	0.00164107
												0.200684	0.00164553
												0.20104	0.00164376
												0.201372	0.00163589
												0.201657	0.00162245
												0.201875	0.00160436
												0.202013	0.00158285
												0.20206	0.00155938
												0.202013	0.00153556
												0.215767	0.00140197
												0.215664	0.00136485
												0.215362	0.00132944
												0.214881	0.00129815
												0.214254	0.00127313
												0.213524	0.00125607
												0.212741	0.00124813
												0.211957	0.00124987
												0.211227	0.00126115
												0.2106	0.00128121
												0.210119	0.00130869
												0.209816	0.00134171
												0.209713	0.00137802
												0.209816	0.00141515
												0.210118	0.00145056
												0.210599	0.00148184
												0.211226	0.00150687
												0.211956	0.00152393
												0.21274	0.00153186
												0.213523	0.00153013
												0.214253	0.00151885
												0.21488	0.00149878
												0.215362	0.0014713
												0.215664	0.00143828
												0.215767	0.00140197
												0.215664	0.00136485
												0.276187	0.00139327
												0.275831	0.00131367
												0.274787	0.00123697
												0.273125	0.00116841
												0.27096	0.00111265
												0.268439	0.00107351
												0.265733	0.00105364
												0.263027	0.0010544
												0.260505	0.00107573
												0.25834	0.00111619
												0.256678	0.00117302
												0.255633	0.00124234
												0.255277	0.00131943
												0.255632	0.00139904
												0.256677	0.00147574
												0.258338	0.0015443
												0.260503	0.00160005
												0.263025	0.0016392
												0.265731	0.00165907
												0.268437	0.00165831
												0.270958	0.00163697
												0.273124	0.00159651
												0.274786	0.00153968
												0.27583	0.00147036
												0.276187	0.00139327
												0.275831	0.00131367
												0.285733	0.00136189
												0.285458	0.00129341
												0.28465	0.00122766
												0.283365	0.00116912
												0.28169	0.00112178
												0.27974	0.00108886
												0.277646	0.00107261
												0.275553	0.00107413
												0.273603	0.00109333
												0.271927	0.00112889
												0.270642	0.0011784
												0.269834	0.00123846
												0.269558	0.00130501
												0.269833	0.00137349
												0.270641	0.00143924
												0.271926	0.00149778
												0.273601	0.00154512
												0.275551	0.00157804
												0.277645	0.00159429
												0.279738	0.00159277
												0.281688	0.00157357
												0.283364	0.00153801
												0.284649	0.00148851
												0.285457	0.00142844
												0.285733	0.00136189
												0.285458	0.00129341
												0.28746	0.00141227
												0.286951	0.00130282
												0.285456	0.00119715
												0.283077	0.00110246
												0.279978	0.0010252
												0.276368	0.000970638
												0.272495	0.000942492
												0.268621	0.000942678
												0.265011	0.000971185
												0.261911	0.00102607
												0.259532	0.00110359
												0.258037	0.00119847
												0.257526	0.00130424
												0.258036	0.00141368
												0.259531	0.00151935
												0.261909	0.00161404
												0.265008	0.0016913
												0.268618	0.00174586
												0.272492	0.00177401
												0.276365	0.00177382
												0.279975	0.00174532
												0.283075	0.00169043
												0.285454	0.00161291
												0.28695	0.00151803
												0.28746	0.00141227
												0.286951	0.00130282
												0.275125	0.00156208
												0.274748	0.00147363
												0.27364	0.00138815
												0.271878	0.00131146
												0.269581	0.00124878
												0.266906	0.00120439
												0.264035	0.00118132
												0.261165	0.00118112
												0.25849	0.00120383
												0.256192	0.00124788
												0.25443	0.00131029
												0.253321	0.00138679
												0.252943	0.00147217
												0.253321	0.00156061
												0.254428	0.00164609
												0.256191	0.00172278
												0.258487	0.00178546
												0.261162	0.00182985
												0.264033	0.00185293
												0.266903	0.00185312
												0.269578	0.00183042
												0.271876	0.00178636
												0.273639	0.00172396
												0.274747	0.00164746
												0.275125	0.00156208
												0.274748	0.00147363
												0.190705	0.00174288
												0.190355	0.00164665
												0.189328	0.00155363
												0.187694	0.00147017
												0.185565	0.00140194
												0.183086	0.00135361
												0.180424	0.00132846
												0.177763	0.0013282
												0.175283	0.00135287
												0.173154	0.00140076
												0.171519	0.00146863
												0.170492	0.00155185
												0.170141	0.00164473
												0.170491	0.00174097
												0.171518	0.00183398
												0.173151	0.00191745
												0.17528	0.00198568
												0.17776	0.00203401
												0.180421	0.00205916
												0.183082	0.00205941
												0.185562	0.00203475
												0.187692	0.00198685
												0.189326	0.00191899
												0.190354	0.00183577
												0.190705	0.00174288
												0.190355	0.00164665
