# Supplementary material for: Synchronous motion of the Easter mantle plume and the East Pacific Rise
Source: Nat Commun. 2024 Nov 17;15:9953. doi: 10.1038/s41467-024-54115-2 (PMC11570642; doi:10.1038/s41467-024-54115-2)
Supplement: Supplementary file 4 — Supplementary Data 1 [file 41467_2024_54115_MOESM4_ESM.zip › NCOMMS-23-61651B_Dataset 1/21G23593.one-pager.xls]

## Sheet: Summary Table
	EXP#21G23593 > SO80 78DS-1 > Groundmass > O-CONNOR (20-06) EASTER MICROPLATE > SEAMOUNT/SMALL RIDGE 21-OSU-04 (4B36-21) > Incremental Heating > Daniel Heaton
	Information on Analysis and Constants Used in Calculations					Results		40(a)/36(a)	± 2s	40(r)/39(k)	± 2s	Age	± 2s	MSWD	39Ar(k)	K/Ca	± 2s
												(ka)			(%,n)
	Project = O-CONNOR (20-06)					Age Plateau				0.189257	0.0584022	521.276	160.841	1.35349	46.7034	0.181749	0.0296181
	Sample = SO80 78DS-1										0.308587		0.308552	0.173496	14
	Material = Groundmass					Full External Error							163.107	1.78446	2σ Confidence Limit
	Location = Seamount/Small Ridge					Analytical Error							160.836	1.1634	Error Magnification
	Region = Easter Microplate
	Analyst = Daniel Heaton					Total Fusion Age				0.202037	0.0786801	556.471	216.68		25	0.0224493	4.80026e-05
	Irradiation = 21-OSU-04 (4B36-21)										0.389434		0.389381
	Position = X: 0 | Y: 0 | Z/H: 65.59643 mm					Full External Error							218.602
	FCT-NM Age = 28.201 ± 0.023 Ma					Analytical Error							216.676
	FCT-NM Reference = Kuiper et al (2008)
	FCT-NM 40Ar/39Ar Ratio = 10.31662 ± 0.01217					Normal Isochron Error Chron		295.772	1.00736	0.191143	0.094137	526.469	259.249	1.90665	46.7034
	FCT-NM J-value = 0.00150490 ± 0.00000178								0.00340587		0.492495		0.49243	0.0287639	14
	Air Shot 40Ar/36Ar = 304.7560 ± 0.5333					Full External Error							260.69	1.8165	2σ Confidence Limit
	Air Shot MDF = 0.99491068 ± 0.00049922 (LIN)					Analytical Error							259.246	1.38082	Error Magnification
	Experiment Type = Incremental Heating
	Extraction Method = Bulk Laser Heating					Inverse Isochron Error Chron		295.786	1.0073	0.190969	0.0714678	525.99	196.821	1.90338	46.7034
	Heating = 30 sec								0.00340551		0.374238		0.374191	0.0291102	14
	Isolation = 2.00 min					Full External Error							198.711	1.8165	2σ Confidence Limit
	Instrument = ARGUS-VI-G					Analytical Error							196.817	1.37963	Error Magnification
	Preferred Age = Plateau Age												0.013857		Spreading Factor
	Age Classification = Unknown
	IGSN = Undefined
	Rock Class = Undefined
	Lithology = Undefined
	Lat-Lon = Undefined - Undefined
	Age Equations = Min et al. (2000)
	Negative Intensities = Allowed
	Collector Calibrations = 36Ar
	Decay 40K = 5.463 ± 0.107 E-10 1/a
	Decay 39Ar = 2.940 ± 0.016 E-07 1/h
	Decay 37Ar = 8.230 ± 0.012 E-04 1/h
	Decay 36Cl = 2.257 ± 0.015 E-06 1/a
	Decay 40K(EC,β⁺) = 0.580 ± 0.014 E-10 1/a
	Decay 40K(β⁻) = 4.884 ± 0.099 E-10 1/a
	Atmospheric 40/36(a) = 295.79 ± 0.50
	Atmospheric 38/36(a) = 0.1885 ± 0.0003
	Production 39/37(ca) = 0.0006425 ± 0.0000059
	Production 38/37(ca) = 0.0001800 ± 0.0000173
	Production 36/37(ca) = 0.0002703 ± 0.0000005
	Production 40/39(k) = 0.000607 ± 0.000059
	Production 38/39(k) = 0.012077 ± 0.000011
	Production 36/38(cl) = 262.80 ± 1.71
	Scaling Ratio K/Ca = 0.430
	Abundance Ratio 40K/K = 1.1700 ± 0.0100 E-04
	Atomic Weight K = 39.0983 ± 0.0001 g
	Low 40/36 = 295.79 ± 0.17 (%SD).

## Sheet: Hidden Data
Double Line Plot Age Plateau			Double Line Plot K/Ca Plateau			X-Y Plot Normal Isochron		X-Y Plot Inverse Isochron		Error Ellipses Normal Isochron		Error Ellipses Inverse Isochron														Used Measurements for Blank Corrections
Ar39k%	Line 1	Line 2	Ar39k%	Line 1	Line 2	X-axis	Y-axis	X-axis	Y-axis	X-axis	Y-axis	X-axis	Y-axis													Filename	Included	36Ar	1σ	37Ar	1σ	38Ar	1σ	39Ar	1σ	40Ar	1σ	Date		Filename	Included	40Ar/39Ar	1σ	J-value	1σ	Date	X	Y	H
0	-4627	5610.35	0	0.183459	0.200195	0.925739	295.955	0.00312797	0.00337889			0.00315644	0.00337922
0.939485	-4627	5610.35	0.939485	0.183459	0.200195	1.31315	295.076	0.0044502	0.00338896			0.00315552	0.00337509
0.939485	2861.76	-5119.68	0.939485	0.224912	0.185896	2.62306	296.507	0.00884651	0.0033726			0.00315272	0.00337121
1.37428	2861.76	-5119.68	1.37428	0.224912	0.185896	2.55138	294.292	0.00866956	0.00339799			0.00314823	0.00336785
1.37428	-1117.15	2623.57	1.37428	0.2093	0.220704	3.06327	294.417	0.0104045	0.00339654			0.00314237	0.00336525
3.04469	-1117.15	2623.57	3.04469	0.2093	0.220704	4.09327	297.611	0.0137538	0.00336009			0.00313552	0.00336357
3.04469	903.365	-4140.62	3.04469	0.242571	0.211906	5.82927	298.53	0.0195266	0.00334975			0.00312816	0.00336294
3.71157	903.365	-4140.62	3.71157	0.242571	0.211906	7.1795	298.542	0.0240486	0.00334961			0.00312078	0.0033634
3.71157	-3357.5	887.063	3.71157	0.215421	0.241913	8.96843	297.555	0.0301404	0.00336072			0.0031139	0.00336491
4.47181	-3357.5	887.063	4.47181	0.215421	0.241913	8.94161	296.233	0.0301844	0.00337572			0.00310797	0.00336738
4.47181	2731.04	-280.742	4.47181	0.241823	0.22461	14.3999	299.635	0.0480582	0.00333739			0.00310341	0.00337063
5.67416	2731.04	-280.742	5.67416	0.241823	0.22461	17.4186	297.808	0.0584893	0.00335787			0.00310052	0.00337444
5.67416	397.069	2191.77	5.67416	0.207793	0.215108	17.699	299.919	0.0590125	0.00333423			0.0030995	0.00337855
8.265	397.069	2191.77	8.265	0.207793	0.215108	22.6569	299.339	0.0756896	0.00334069			0.00310042	0.00338269
8.265	1801.64	309.553	8.265	0.209168	0.203189	22.9818	294.717	0.0779791	0.00339308			0.00310322	0.00338657
11.5219	1801.64	309.553	11.5219	0.209168	0.203189	22.9074	295.262	0.0775833	0.00338682			0.0031077	0.00338993
11.5219	-64.8242	1149.12	11.5219	0.192909	0.198271	22.2151	293.14	0.0757834	0.00341134			0.00311357	0.00339253
14.837	-64.8242	1149.12	14.837	0.192909	0.198271	20.1399	290.964	0.0692179	0.00343685			0.00312042	0.0033942
14.837	820.981	-548.028	14.837	0.214553	0.206773	16.5077	290.904	0.0567463	0.00343756			0.00312778	0.00339483
17.3777	820.981	-548.028	17.3777	0.214553	0.206773	9.2092	294.416	0.0312795	0.00339655			0.00313516	0.00339438
17.3777	350.114	1120.77	17.3777	0.148859	0.151572	6.71844	296.094	0.0226902	0.0033773			0.00314204	0.00339287
23.4064	350.114	1120.77	23.4064	0.148859	0.151572	3.77303	296.29	0.0127342	0.00337507			0.00314797	0.0033904
23.4064	649.736	-11.5528	23.4064	0.118579	0.11661	2.39496	297.618	0.00804711	0.00336001			0.00315253	0.00338715
29.9397	649.736	-11.5528	29.9397	0.118579	0.11661	2.26986	297.99	0.00761724	0.00335582			0.00315542	0.00338334
29.9397	330.591	954.494	29.9397	0.0986378	0.100233	2.76857	297.904	0.0092935	0.00335679			0.00315644	0.00337922
37.3054	330.591	954.494	37.3054	0.0986378	0.100233							0.00315552	0.00337509
37.3054	673.428	189.501	37.3054	0.0523885	0.0516068
46.7034	673.428	189.501	46.7034	0.0523885	0.0516068							0.00453396	0.00339007
46.7034	-383.96	126.816	46.7034	0.0314055	0.0318801							0.00453118	0.00338465
55.0312	-383.96	126.816	55.0312	0.0314055	0.0318801							0.00452288	0.00337952
55.0312	230.307	-357.291	55.0312	0.0185896	0.0183118							0.00450962	0.00337504
61.2757	230.307	-357.291	61.2757	0.0185896	0.0183118							0.00449232	0.0033715
61.2757	-678.311	21.0592	61.2757	0.0140293	0.0142476							0.00447214	0.00336916
65.6082	-678.311	21.0592	65.6082	0.0140293	0.0142476							0.00445048	0.00336816
65.6082	-196.787	-1123.58	65.6082	0.0108667	0.0106952							0.00442879	0.00336858
68.4661	-196.787	-1123.58	68.4661	0.0108667	0.0106952							0.00440856	0.00337039
68.4661	-1309.7	-321.407	68.4661	0.00960197	0.00975583							0.00439117	0.00337347
71.4957	-1309.7	-321.407	71.4957	0.00960197	0.00975583							0.0043778	0.0033776
71.4957	216.568	-1038.54	71.4957	0.00986531	0.00971244							0.00436937	0.0033825
75.1626	216.568	-1038.54	75.1626	0.00986531	0.00971244							0.00436644	0.00338784
75.1626	-670.412	920.071	75.1626	0.0108236	0.0109931							0.00436922	0.00339326
78.9236	-670.412	920.071	78.9236	0.0108236	0.0109931							0.00437752	0.00339839
78.9236	1600.68	-869.944	78.9236	0.0134401	0.0132363							0.00439078	0.00340287
83.9357	1600.68	-869.944	83.9357	0.0134401	0.0132363							0.00440808	0.00340641
83.9357	218.275	3983.99	83.9357	0.0130117	0.0132094							0.00442825	0.00340876
89.6404	218.275	3983.99	89.6404	0.0130117	0.0132094							0.00444992	0.00340975
89.6404	4649.55	685.46	89.6404	0.0112958	0.0111267							0.00447161	0.00340933
95.9208	4649.55	685.46	95.9208	0.0112958	0.0111267							0.00449184	0.00340752
95.9208	408.275	3795.47	95.9208	0.00911474	0.00925576							0.00450923	0.00340445
100	408.275	3795.47	100	0.00911474	0.00925576							0.0045226	0.00340032
												0.00453103	0.00339541
												0.00453396	0.00339007
												0.00453118	0.00338465
												0.00888998	0.00337385
												0.00888862	0.00336948
												0.00888439	0.00336532
												0.00887759	0.00336166
												0.00886866	0.00335874
												0.00885823	0.00335677
												0.008847	0.00335588
												0.00883573	0.00335612
												0.0088252	0.00335749
												0.00881612	0.00335989
												0.00880912	0.00336315
												0.00880466	0.00336706
												0.00880305	0.00337135
												0.00880441	0.00337572
												0.00880863	0.00337987
												0.00881544	0.00338354
												0.00882437	0.00338645
												0.0088348	0.00338842
												0.00884603	0.00338932
												0.0088573	0.00338907
												0.00886783	0.0033877
												0.00887691	0.00338531
												0.00888391	0.00338204
												0.00888837	0.00337813
												0.00888998	0.00337385
												0.00888862	0.00336948
												0.00878009	0.0034006
												0.00877647	0.00339428
												0.00876557	0.00338821
												0.00874812	0.00338281
												0.00872532	0.00337845
												0.00869872	0.00337541
												0.00867013	0.00337392
												0.0086415	0.00337406
												0.00861479	0.00337584
												0.0085918	0.00337912
												0.00857412	0.00338369
												0.00856294	0.00338924
												0.00855903	0.00339538
												0.00856265	0.0034017
												0.00857355	0.00340777
												0.008591	0.00341317
												0.0086138	0.00341753
												0.0086404	0.00342057
												0.00866899	0.00342206
												0.00869762	0.00342192
												0.00872433	0.00342014
												0.00874731	0.00341686
												0.008765	0.00341229
												0.00877618	0.00340674
												0.00878009	0.0034006
												0.00877647	0.00339428
												0.0105242	0.00339973
												0.0105202	0.00339333
												0.0105085	0.00338715
												0.0104896	0.00338161
												0.0104649	0.00337708
												0.0104361	0.00337389
												0.0104052	0.00337223
												0.0103742	0.00337224
												0.0103453	0.0033739
												0.0103204	0.0033771
												0.0103012	0.00338163
												0.0102891	0.00338718
												0.0102849	0.00339336
												0.0102888	0.00339976
												0.0103006	0.00340594
												0.0103195	0.00341148
												0.0103441	0.00341601
												0.0103729	0.0034192
												0.0104039	0.00342085
												0.0104349	0.00342085
												0.0104638	0.00341919
												0.0104887	0.00341599
												0.0105078	0.00341146
												0.0105199	0.00340591
												0.0105242	0.00339973
												0.0105202	0.00339333
												0.0138576	0.00336346
												0.0138542	0.00335754
												0.013844	0.00335179
												0.0138277	0.0033466
												0.0138063	0.00334233
												0.0137813	0.00333928
												0.0137545	0.00333764
												0.0137276	0.00333753
												0.0137025	0.00333896
												0.0136809	0.00334183
												0.0136642	0.00334594
												0.0136537	0.00335102
												0.01365	0.00335672
												0.0136533	0.00336264
												0.0136635	0.00336839
												0.0136798	0.00337358
												0.0137012	0.00337785
												0.0137262	0.0033809
												0.013753	0.00338254
												0.0137799	0.00338265
												0.013805	0.00338122
												0.0138267	0.00337835
												0.0138433	0.00337424
												0.0138539	0.00336916
												0.0138576	0.00336346
												0.0138542	0.00335754
												0.0196038	0.00335256
												0.0196014	0.0033478
												0.0195938	0.00334318
												0.0195817	0.003339
												0.0195658	0.00333555
												0.0195472	0.00333307
												0.0195272	0.00333172
												0.0195072	0.00333161
												0.0194885	0.00333273
												0.0194724	0.00333501
												0.01946	0.00333829
												0.0194521	0.00334236
												0.0194493	0.00334693
												0.0194517	0.00335169
												0.0194593	0.00335632
												0.0194715	0.0033605
												0.0194874	0.00336394
												0.0195059	0.00336642
												0.0195259	0.00336777
												0.0195459	0.00336788
												0.0195646	0.00336676
												0.0195807	0.00336448
												0.0195932	0.0033612
												0.019601	0.00335713
												0.0196038	0.00335256
												0.0196014	0.0033478
												0.0241269	0.0033529
												0.0241244	0.00334799
												0.0241168	0.00334319
												0.0241045	0.00333882
												0.0240884	0.00333519
												0.0240696	0.00333254
												0.0240493	0.00333106
												0.024029	0.00333084
												0.0240101	0.0033319
												0.0239937	0.00333417
												0.0239811	0.00333749
												0.0239731	0.00334163
												0.0239702	0.00334632
												0.0239727	0.00335124
												0.0239803	0.00335604
												0.0239926	0.0033604
												0.0240087	0.00336403
												0.0240275	0.00336668
												0.0240478	0.00336817
												0.0240681	0.00336839
												0.024087	0.00336733
												0.0241034	0.00336506
												0.024116	0.00336174
												0.024124	0.00335759
												0.0241269	0.0033529
												0.0241244	0.00334799
												0.0302455	0.00336527
												0.0302421	0.00336026
												0.0302318	0.00335527
												0.0302153	0.00335066
												0.0301936	0.00334674
												0.0301684	0.00334376
												0.0301412	0.00334195
												0.030114	0.00334141
												0.0300885	0.00334218
												0.0300666	0.00334423
												0.0300498	0.00334739
												0.0300391	0.00335146
												0.0300353	0.00335617
												0.0300387	0.00336118
												0.030049	0.00336616
												0.0300655	0.00337078
												0.0300871	0.0033747
												0.0301124	0.00337768
												0.0301396	0.00337949
												0.0301668	0.00338003
												0.0301922	0.00337926
												0.0302141	0.00337721
												0.030231	0.00337405
												0.0302417	0.00336998
												0.0302455	0.00336527
												0.0302421	0.00336026
												0.0303206	0.00338171
												0.0303162	0.00337587
												0.0303028	0.00337001
												0.0302814	0.00336454
												0.0302533	0.00335984
												0.0302206	0.00335622
												0.0301853	0.00335392
												0.03015	0.00335311
												0.0301171	0.00335385
												0.0300887	0.00335607
												0.0300669	0.00335963
												0.030053	0.00336429
												0.0300481	0.00336973
												0.0300525	0.00337558
												0.0300659	0.00338143
												0.0300874	0.0033869
												0.0301154	0.0033916
												0.0301482	0.00339523
												0.0301834	0.00339752
												0.0302187	0.00339833
												0.0302517	0.00339759
												0.03028	0.00339537
												0.0303019	0.00339181
												0.0303157	0.00338715
												0.0303206	0.00338171
												0.0303162	0.00337587
												0.0481839	0.00334198
												0.0481798	0.00333687
												0.0481674	0.0033318
												0.0481476	0.00332711
												0.0481217	0.00332312
												0.0480914	0.0033201
												0.0480589	0.00331826
												0.0480263	0.00331772
												0.047996	0.00331853
												0.0479698	0.00332062
												0.0479497	0.00332385
												0.047937	0.00332801
												0.0479325	0.0033328
												0.0479366	0.00333791
												0.047949	0.00334298
												0.0479688	0.00334768
												0.0479947	0.00335167
												0.048025	0.00335469
												0.0480575	0.00335652
												0.0480901	0.00335706
												0.0481205	0.00335626
												0.0481466	0.00335417
												0.0481667	0.00335093
												0.0481795	0.00334678
												0.0481839	0.00334198
												0.0481798	0.00333687
												0.0586488	0.00336341
												0.0586436	0.00335804
												0.0586278	0.00335265
												0.0586026	0.00334762
												0.0585697	0.00334328
												0.0585313	0.00333994
												0.05849	0.00333783
												0.0584487	0.00333707
												0.0584102	0.00333774
												0.058377	0.00333978
												0.0583516	0.00334305
												0.0583355	0.00334733
												0.0583298	0.00335233
												0.0583351	0.0033577
												0.0583509	0.00336309
												0.0583761	0.00336812
												0.058409	0.00337246
												0.0584474	0.0033758
												0.0584886	0.00337791
												0.0585299	0.00337867
												0.0585685	0.003378
												0.0586016	0.00337596
												0.0586271	0.00337269
												0.0586432	0.00336841
												0.0586488	0.00336341
												0.0586436	0.00335804
												0.0591603	0.00333904
												0.0591554	0.00333398
												0.0591408	0.00332894
												0.0591174	0.00332425
												0.0590869	0.00332025
												0.0590513	0.0033172
												0.0590131	0.00331531
												0.0589748	0.00331471
												0.0589391	0.00331544
												0.0589084	0.00331745
												0.0588848	0.00332061
												0.0588699	0.00332469
												0.0588647	0.00332942
												0.0588696	0.00333449
												0.0588842	0.00333953
												0.0589075	0.00334421
												0.0589381	0.00334822
												0.0589736	0.00335127
												0.0590119	0.00335316
												0.0590501	0.00335375
												0.0590858	0.00335302
												0.0591166	0.00335101
												0.0591402	0.00334786
												0.0591551	0.00334378
												0.0591603	0.00333904
												0.0591554	0.00333398
												0.0758697	0.00334579
												0.0758637	0.00334078
												0.0758458	0.00333576
												0.0758173	0.00333108
												0.0757801	0.00332705
												0.0757368	0.00332396
												0.0756902	0.003322
												0.0756436	0.00332132
												0.0756001	0.00332195
												0.0755627	0.00332387
												0.075534	0.00332693
												0.0755159	0.00333093
												0.0755096	0.0033356
												0.0755156	0.00334061
												0.0755335	0.00334563
												0.075562	0.00335031
												0.0755992	0.00335433
												0.0756425	0.00335743
												0.0756891	0.00335939
												0.0757357	0.00336007
												0.0757792	0.00335943
												0.0758166	0.00335752
												0.0758453	0.00335445
												0.0758634	0.00335045
												0.0758697	0.00334579
												0.0758637	0.00334078
												0.0781897	0.00339924
												0.0781827	0.00339368
												0.0781618	0.00338809
												0.0781285	0.00338283
												0.0780849	0.00337827
												0.0780342	0.00337472
												0.0779797	0.00337242
												0.0779252	0.00337153
												0.0778743	0.00337211
												0.0778306	0.00337412
												0.077797	0.00337742
												0.0777758	0.00338179
												0.0777685	0.00338692
												0.0777755	0.00339248
												0.0777964	0.00339808
												0.0778297	0.00340333
												0.0778733	0.00340789
												0.077924	0.00341144
												0.0779785	0.00341374
												0.078033	0.00341463
												0.0780839	0.00341405
												0.0781276	0.00341204
												0.0781612	0.00340874
												0.0781824	0.00340438
												0.0781897	0.00339924
												0.0781827	0.00339368
												0.0778484	0.00339535
												0.0778396	0.00338884
												0.0778133	0.00338219
												0.0777713	0.00337586
												0.0777165	0.00337027
												0.0776527	0.00336582
												0.0775841	0.00336279
												0.0775155	0.0033614
												0.0774515	0.00336175
												0.0773964	0.0033638
												0.0773542	0.00336742
												0.0773275	0.00337237
												0.0773183	0.0033783
												0.0773271	0.00338481
												0.0773534	0.00339146
												0.0773954	0.00339779
												0.0774501	0.00340337
												0.077514	0.00340783
												0.0775826	0.00341085
												0.0776512	0.00341224
												0.0777152	0.0034119
												0.0777702	0.00340984
												0.0778125	0.00340622
												0.0778392	0.00340128
												0.0778484	0.00339535
												0.0778396	0.00338884
												0.0761446	0.00342349
												0.0761325	0.00341585
												0.0760967	0.00340791
												0.0760395	0.0034002
												0.0759648	0.00339325
												0.0758778	0.00338753
												0.0757843	0.00338343
												0.0756908	0.00338124
												0.0756036	0.0033811
												0.0755287	0.00338301
												0.0754711	0.00338686
												0.0754347	0.00339238
												0.0754222	0.00339919
												0.0754343	0.00340682
												0.0754701	0.00341477
												0.0755273	0.00342248
												0.075602	0.00342943
												0.075689	0.00343515
												0.0757825	0.00343924
												0.075876	0.00344144
												0.0759632	0.00344158
												0.0760381	0.00343966
												0.0760957	0.00343581
												0.076132	0.0034303
												0.0761446	0.00342349
												0.0761325	0.00341585
												0.0696645	0.00345414
												0.0696496	0.00344487
												0.0696053	0.00343505
												0.0695346	0.00342536
												0.0694423	0.00341645
												0.0693347	0.00340892
												0.0692192	0.0034033
												0.0691036	0.00339997
												0.0689958	0.00339915
												0.0689031	0.0034009
												0.0688319	0.0034051
												0.0687869	0.00341146
												0.0687714	0.00341956
												0.0687863	0.00342883
												0.0688306	0.00343864
												0.0689013	0.00344834
												0.0689935	0.00345725
												0.0691011	0.00346477
												0.0692166	0.00347039
												0.0693322	0.00347373
												0.0694401	0.00347455
												0.0695327	0.0034728
												0.069604	0.0034686
												0.0696489	0.00346223
												0.0696645	0.00345414
												0.0696496	0.00344487
												0.0570514	0.00345004
												0.0570413	0.00344186
												0.0570111	0.00343338
												0.0569629	0.00342519
												0.0568999	0.00341784
												0.0568264	0.00341184
												0.0567475	0.00340759
												0.0566685	0.00340538
												0.0565948	0.00340537
												0.0565314	0.00340754
												0.0564826	0.00341177
												0.0564518	0.00341775
												0.0564411	0.00342508
												0.0564512	0.00343327
												0.0564814	0.00344174
												0.0565296	0.00344993
												0.0565926	0.00345728
												0.0566661	0.00346328
												0.056745	0.00346754
												0.056824	0.00346974
												0.0568978	0.00346976
												0.0569611	0.00346758
												0.0570099	0.00346335
												0.0570407	0.00345737
												0.0570514	0.00345004
												0.0570413	0.00344186
												0.0313852	0.00340076
												0.0313818	0.00339525
												0.0313714	0.00338983
												0.0313548	0.00338487
												0.0313331	0.00338071
												0.0313077	0.00337762
												0.0312804	0.00337583
												0.031253	0.00337545
												0.0312274	0.0033765
												0.0312054	0.00337892
												0.0311885	0.00338255
												0.0311777	0.00338713
												0.0311739	0.00339235
												0.0311773	0.00339785
												0.0311876	0.00340327
												0.0312042	0.00340823
												0.031226	0.0034124
												0.0312514	0.00341548
												0.0312787	0.00341728
												0.0313061	0.00341766
												0.0313316	0.0034166
												0.0313537	0.00341418
												0.0313706	0.00341056
												0.0313814	0.00340598
												0.0313852	0.00340076
												0.0313818	0.00339525
												0.0227577	0.00337979
												0.0227556	0.00337484
												0.022749	0.00337007
												0.0227384	0.00336579
												0.0227245	0.00336229
												0.0227083	0.00335981
												0.0226909	0.00335853
												0.0226734	0.00335852
												0.022657	0.0033598
												0.022643	0.00336227
												0.0226321	0.00336576
												0.0226252	0.00337004
												0.0226227	0.00337481
												0.0226248	0.00337976
												0.0226314	0.00338453
												0.022642	0.00338882
												0.0226558	0.00339231
												0.0226721	0.00339479
												0.0226895	0.00339607
												0.022707	0.00339608
												0.0227233	0.0033948
												0.0227374	0.00339233
												0.0227483	0.00338884
												0.0227552	0.00338456
												0.0227577	0.00337979
												0.0227556	0.00337484
												0.0127629	0.00337584
												0.012762	0.0033718
												0.0127592	0.00336798
												0.0127548	0.00336464
												0.0127489	0.00336202
												0.012742	0.00336028
												0.0127346	0.00335956
												0.0127272	0.00335988
												0.0127203	0.00336125
												0.0127143	0.00336355
												0.0127096	0.00336664
												0.0127067	0.00337031
												0.0127056	0.00337429
												0.0127065	0.00337834
												0.0127092	0.00338215
												0.0127137	0.00338549
												0.0127195	0.00338811
												0.0127264	0.00338985
												0.0127338	0.00339058
												0.0127412	0.00339025
												0.0127482	0.00338888
												0.0127542	0.00338658
												0.0127588	0.00338349
												0.0127618	0.00337983
												0.0127629	0.00337584
												0.012762	0.0033718
												0.0080609	0.00336578
												0.00806189	0.00336209
												0.00806188	0.00335825
												0.00806086	0.00335453
												0.0080589	0.00335119
												0.00805614	0.00334845
												0.00805276	0.00334649
												0.008049	0.00334546
												0.00804511	0.00334542
												0.00804136	0.00334638
												0.00803799	0.00334826
												0.00803525	0.00335094
												0.00803332	0.00335425
												0.00803233	0.00335794
												0.00803234	0.00336178
												0.00803336	0.0033655
												0.00803532	0.00336884
												0.00803808	0.00337158
												0.00804145	0.00337353
												0.00804521	0.00337457
												0.0080491	0.00337461
												0.00805286	0.00337365
												0.00805622	0.00337177
												0.00805896	0.00336908
												0.0080609	0.00336578
												0.00806189	0.00336209
												0.00762357	0.00336906
												0.00762673	0.00336699
												0.00762925	0.00336416
												0.00763095	0.00336077
												0.00763172	0.00335703
												0.0076315	0.00335322
												0.0076303	0.00334958
												0.00762822	0.00334637
												0.00762539	0.0033438
												0.00762201	0.00334205
												0.0076183	0.00334124
												0.00761451	0.00334142
												0.00761092	0.00334259
												0.00760775	0.00334465
												0.00760524	0.00334748
												0.00760354	0.00335088
												0.00760277	0.00335461
												0.00760299	0.00335842
												0.00760418	0.00336206
												0.00760626	0.00336528
												0.00760909	0.00336784
												0.00761248	0.00336959
												0.00761619	0.0033704
												0.00761997	0.00337022
												0.00762357	0.00336906
												0.00762673	0.00336699
												0.00931587	0.00335758
												0.00931525	0.00335352
												0.00931315	0.00334968
												0.00930971	0.00334633
												0.00930517	0.00334369
												0.00929982	0.00334194
												0.00929405	0.0033412
												0.00928824	0.00334153
												0.00928279	0.00334289
												0.00927807	0.0033452
												0.0092744	0.00334831
												0.00927203	0.00335199
												0.00927113	0.003356
												0.00927175	0.00336006
												0.00927385	0.0033639
												0.00927729	0.00336725
												0.00928183	0.00336989
												0.00928717	0.00337164
												0.00929295	0.00337238
												0.00929875	0.00337205
												0.00930421	0.00337069
												0.00930893	0.00336838
												0.0093126	0.00336527
												0.00931497	0.00336159
												0.00931587	0.00335758
												0.00931525	0.00335352
