# Supplementary material for: Synchronous motion of the Easter mantle plume and the East Pacific Rise
Source: Nat Commun. 2024 Nov 17;15:9953. doi: 10.1038/s41467-024-54115-2 (PMC11570642; doi:10.1038/s41467-024-54115-2)
Supplement: Supplementary file 4 — Supplementary Data 1 [file 41467_2024_54115_MOESM4_ESM.zip › NCOMMS-23-61651B_Dataset 1/21G23697.one-pager.xls]

## Sheet: Summary Table
	EXP#21G23697 > SO80 57DS-1 > Groundmass > O-CONNOR (20-06) EASTER MICROPLATE > WEST OUTER PSEUDOFAULT 21-OSU-04 (4B30-21) > Incremental Heating > Daniel Heaton
	Information on Analysis and Constants Used in Calculations					Results		40(a)/36(a)	± 2s	40(r)/39(k)	± 2s	Age	± 2s	MSWD	39Ar(k)	K/Ca	± 2s
												(Ma)			(%,n)
	Project = O-CONNOR (20-06)					Age Plateau				0.976098	0.0650851	2.77067	0.184729	2.28907	36.4701	0.119306	0.0488184
	Sample = SO80 57DS-1										0.0666788		0.066673	0.0573101	5
	Material = Groundmass					Full External Error							0.234207	2.41421	2σ Confidence Limit
	Location = West Outer Pseudofault					Analytical Error							0.184605	1.51297	Error Magnification
	Region = Easter Microplate
	Analyst = Daniel Heaton					Total Fusion Age				0.56996	0.0451451	1.61835	0.12819		24	0.0168647	3.81452e-05
	Irradiation = 21-OSU-04 (4B30-21)										0.0792075		0.07921
	Position = X: 0 | Y: 0 | Z/H: 53.91779 mm					Full External Error							0.153319
	FCT-NM Age = 28.201 ± 0.023 Ma					Analytical Error							0.128129
	FCT-NM Reference = Kuiper et al (2008)
	FCT-NM 40Ar/39Ar Ratio = 10.00448 ± 0.01221					Normal Isochron Error Chron		298.385	3.24532	0.981739	0.137708	2.78667	0.390648	3.32344	36.4701
	FCT-NM J-value = 0.00155185 ± 0.00000189								0.0108763		0.14027		0.140184	0.0188201	5
	Air Shot 40Ar/36Ar = 304.5130 ± 0.5725					Full External Error							0.416622	2.63299	2σ Confidence Limit
	Air Shot MDF = 0.99510637 ± 0.00052730 (LIN)					Analytical Error							0.390589	1.82303	Error Magnification
	Experiment Type = Incremental Heating
	Extraction Method = Bulk Laser Heating					Inverse Isochron Error Chron		298.415	3.25241	0.98144	0.136906	2.78582	0.388372	3.33299	36.4701
	Heating = 32 sec								0.0108989		0.139495		0.13941	0.0185748	5
	Isolation = 2.00 min					Full External Error							0.414473	2.63299	2σ Confidence Limit
	Instrument = ARGUS-VI-G					Analytical Error							0.388312	1.82565	Error Magnification
	Preferred Age = Plateau Age												0.11169		Spreading Factor
	Age Classification = Unknown
	IGSN = Undefined
	Rock Class = Undefined
	Lithology = Undefined
	Lat-Lon = Undefined - Undefined
	Age Equations = Min et al. (2000)
	Negative Intensities = Allowed
	Collector Calibrations = 36Ar
	Decay 40K = 5.463 ± 0.107 E-10 1/a
	Decay 39Ar = 2.940 ± 0.016 E-07 1/h
	Decay 37Ar = 8.230 ± 0.012 E-04 1/h
	Decay 36Cl = 2.257 ± 0.015 E-06 1/a
	Decay 40K(EC,β⁺) = 0.580 ± 0.014 E-10 1/a
	Decay 40K(β⁻) = 4.884 ± 0.099 E-10 1/a
	Atmospheric 40/36(a) = 298.56 ± 0.31
	Atmospheric 38/36(a) = 0.1885 ± 0.0003
	Production 39/37(ca) = 0.0006425 ± 0.0000059
	Production 38/37(ca) = 0.0001800 ± 0.0000173
	Production 36/37(ca) = 0.0002703 ± 0.0000005
	Production 40/39(k) = 0.000607 ± 0.000059
	Production 38/39(k) = 0.012077 ± 0.000011
	Production 36/38(cl) = 262.80 ± 1.71
	Scaling Ratio K/Ca = 0.430
	Abundance Ratio 40K/K = 1.1700 ± 0.0100 E-04
	Atomic Weight K = 39.0983 ± 0.0001 g

## Sheet: Hidden Data
Double Line Plot Age Plateau			Double Line Plot K/Ca Plateau			X-Y Plot Normal Isochron		X-Y Plot Inverse Isochron		Error Ellipses Normal Isochron		Error Ellipses Inverse Isochron														Used Measurements for Blank Corrections
Ar39k%	Line 1	Line 2	Ar39k%	Line 1	Line 2	X-axis	Y-axis	X-axis	Y-axis	X-axis	Y-axis	X-axis	Y-axis													Filename	Included	36Ar	1σ	37Ar	1σ	38Ar	1σ	39Ar	1σ	40Ar	1σ	Date		Filename	Included	40Ar/39Ar	1σ	J-value	1σ	Date	X	Y	H
0	-11.0848	2.81995	0	0.114666	0.128919	0.679012	297.573	0.00228183	0.00336052			0.00233046	0.00336063
0.706692	-11.0848	2.81995	0.706692	0.114666	0.128919	1.07851	294.395	0.00366347	0.0033968			0.00232882	0.00335615
0.706692	-6.20849	-12.1677	0.706692	0.174797	0.152047	1.51236	295.819	0.00511244	0.00338044			0.00232397	0.00335196
1.4562	-6.20849	-12.1677	1.4562	0.174797	0.152047	1.70098	296.184	0.005743	0.00337628			0.00231625	0.00334836
1.4562	-8.95381	-1.35571	1.4562	0.176616	0.209127	2.28785	298.349	0.00766838	0.00335178			0.00230618	0.00334559
2.1749	-8.95381	-1.35571	2.1749	0.176616	0.209127	2.85639	297.677	0.00959559	0.00335934			0.00229446	0.00334383
2.1749	-0.595841	-7.34975	2.1749	0.205721	0.178375	3.75517	300.034	0.0125158	0.00333295			0.00228187	0.00334321
3.00018	-0.595841	-7.34975	3.00018	0.205721	0.178375	5.78064	302.235	0.0191263	0.00330869			0.00226928	0.00334377
3.00018	-2.61388	2.08952	3.00018	0.186455	0.210821	7.83976	304.687	0.0257305	0.00328205			0.00225755	0.00334547
4.11606	-2.61388	2.08952	4.11606	0.186455	0.210821	11.9689	312.018	0.0383596	0.00320495			0.00224747	0.0033482
4.11606	1.04297	-2.79947	4.11606	0.211836	0.195706	20.6076	317.21	0.0649651	0.00315249			0.00223974	0.00335177
5.70706	1.04297	-2.79947	5.70706	0.211836	0.195706	35.8394	335.199	0.10692	0.00298331			0.00223487	0.00335593
5.70706	-0.190985	2.42054	5.70706	0.192809	0.201419	48.082	344.593	0.139533	0.00290198			0.0022332	0.0033604
8.87585	-0.190985	2.42054	8.87585	0.192809	0.201419	54.7924	336.836	0.162668	0.0029688			0.00223485	0.00336489
8.87585	2.74442	0.865513	8.87585	0.197714	0.189317	55.9251	335.294	0.166794	0.00298245			0.0022397	0.00336907
11.9155	2.74442	0.865513	11.9155	0.197714	0.189317	55.3144	328.924	0.168168	0.00304022			0.00224742	0.00337267
11.9155	1.47235	2.9653	11.9155	0.185267	0.192394	54.5241	329.529	0.165461	0.00303463			0.00225748	0.00337545
15.4316	1.47235	2.9653	15.4316	0.185267	0.192394	43.8059	320.559	0.136655	0.00311955			0.00226921	0.0033772
15.4316	3.64362	2.73888	15.4316	0.158323	0.15489	28.0584	311.739	0.0900061	0.00320781			0.00228179	0.00337782
21.8307	3.64362	2.73888	21.8307	0.158323	0.15489	21.1923	306.897	0.0690534	0.00325843			0.00229438	0.00337726
21.8307	2.26658	2.87148	21.8307	0.113406	0.115422	17.7248	304.91	0.0581313	0.00327966			0.00230611	0.00337556
30.3288	2.26658	2.87148	30.3288	0.113406	0.115422	12.4046	303.714	0.0408431	0.00329257			0.00231619	0.00337283
30.3288	3.12263	2.68077	30.3288	0.0844019	0.0830008	9.74246	299.456	0.0325339	0.00333939			0.00232393	0.00336927
38.9858	3.12263	2.68077	38.9858	0.0844019	0.0830008	10.2562	298.624	0.0343451	0.0033487			0.0023288	0.0033651
38.9858	2.53211	2.90306	38.9858	0.0525589	0.0533942							0.00233046	0.00336063
48.3856	2.53211	2.90306	48.3856	0.0525589	0.0533942							0.00232882	0.00335615
48.3856	2.16414	1.80251	48.3856	0.0300568	0.0295965
58.2915	2.16414	1.80251	58.2915	0.0300568	0.0295965							0.00373734	0.00339705
58.2915	1.625	2.10488	58.2915	0.0170472	0.0173165							0.00373484	0.00339204
65.5375	1.625	2.10488	65.5375	0.0170472	0.0173165							0.00372748	0.00338736
65.5375	1.86987	1.24743	65.5375	0.0115294	0.0113435							0.00371575	0.00338332
70.5308	1.86987	1.24743	70.5308	0.0115294	0.0113435							0.00370046	0.00338019
70.5308	1.22777	1.99774	70.5308	0.0086838	0.00883196							0.00368265	0.0033782
74.6921	1.22777	1.99774	74.6921	0.0086838	0.00883196							0.00366354	0.00337747
74.6921	1.88034	0.971726	74.6921	0.00763267	0.00750047							0.00364441	0.00337807
78.2835	1.88034	0.971726	78.2835	0.00763267	0.00750047							0.00362659	0.00337993
78.2835	0.872273	1.79529	78.2835	0.00706545	0.00718677							0.00361128	0.00338295
82.2411	0.872273	1.79529	82.2411	0.00706545	0.00718677							0.00359952	0.00338691
82.2411	1.64036	0.593873	82.2411	0.00694283	0.00682334							0.00359213	0.00339155
85.8826	1.64036	0.593873	85.8826	0.00694283	0.00682334							0.00358959	0.00339654
85.8826	0.464185	1.57048	85.8826	0.00733017	0.0074584							0.00359209	0.00340155
89.5585	0.464185	1.57048	89.5585	0.00733017	0.0074584							0.00359946	0.00340623
89.5585	1.77129	0.588608	89.5585	0.00745637	0.00733134							0.00361118	0.00341028
93.8296	1.77129	0.588608	93.8296	0.00745637	0.00733134							0.00362647	0.0034134
93.8296	-0.486367	1.00881	93.8296	0.00560943	0.00570972							0.00364428	0.00341539
97.316	-0.486367	1.00881	97.316	0.00560943	0.00570972							0.0036634	0.00341612
97.316	0.779459	-0.74425	97.316	0.00505604	0.00496161							0.00368252	0.00341553
100	0.779459	-0.74425	100	0.00505604	0.00496161							0.00370035	0.00341366
												0.00371566	0.00341064
												0.00372741	0.00340668
												0.00373481	0.00340205
												0.00373734	0.00339705
												0.00373484	0.00339204
												0.00521886	0.00338095
												0.00521526	0.00337531
												0.00520465	0.00337002
												0.00518776	0.00336544
												0.00516574	0.00336188
												0.00514008	0.00335959
												0.00511254	0.00335871
												0.00508499	0.00335932
												0.00505932	0.00336137
												0.00503726	0.00336472
												0.00502033	0.00336914
												0.00500967	0.00337432
												0.00500602	0.00337993
												0.00500961	0.00338557
												0.00502022	0.00339086
												0.00503711	0.00339544
												0.00505914	0.003399
												0.00508479	0.00340129
												0.00511233	0.00340217
												0.00513988	0.00340156
												0.00516556	0.00339951
												0.00518761	0.00339616
												0.00520455	0.00339174
												0.0052152	0.00338656
												0.00521886	0.00338095
												0.00521526	0.00337531
												0.00585698	0.00337679
												0.00585312	0.00337115
												0.00584176	0.00336587
												0.00582366	0.00336129
												0.00580007	0.00335774
												0.0057726	0.00335544
												0.0057431	0.00335457
												0.0057136	0.00335518
												0.0056861	0.00335723
												0.00566248	0.00336057
												0.00564434	0.00336499
												0.00563293	0.00337017
												0.00562903	0.00337578
												0.00563288	0.00338141
												0.00564425	0.0033867
												0.00566234	0.00339128
												0.00568593	0.00339483
												0.00571341	0.00339712
												0.00574291	0.00339799
												0.00577241	0.00339738
												0.00579991	0.00339534
												0.00582353	0.00339199
												0.00584166	0.00338758
												0.00585307	0.00338239
												0.00585698	0.00337679
												0.00585312	0.00337115
												0.00777017	0.00335252
												0.00776674	0.0033473
												0.00775661	0.00334238
												0.00774046	0.00333811
												0.0077194	0.00333477
												0.00769487	0.00333258
												0.00766853	0.00333171
												0.00764218	0.0033322
												0.00761761	0.00333403
												0.00759651	0.00333707
												0.0075803	0.00334111
												0.0075701	0.00334587
												0.00756659	0.00335104
												0.00757002	0.00335626
												0.00758016	0.00336118
												0.0075963	0.00336545
												0.00761736	0.0033688
												0.0076419	0.00337098
												0.00766824	0.00337185
												0.00769459	0.00337136
												0.00771915	0.00336953
												0.00774026	0.0033665
												0.00775646	0.00336246
												0.00776667	0.00335769
												0.00777017	0.00335252
												0.00776674	0.0033473
												0.00969165	0.00336011
												0.00968842	0.00335476
												0.00967887	0.00334972
												0.00966363	0.00334535
												0.00964377	0.00334192
												0.00962061	0.00333968
												0.00959576	0.00333878
												0.00957089	0.00333929
												0.0095477	0.00334116
												0.00952778	0.00334427
												0.00951248	0.0033484
												0.00950285	0.00335329
												0.00949953	0.00335858
												0.00950276	0.00336393
												0.00951232	0.00336896
												0.00952755	0.00337334
												0.00954742	0.00337677
												0.00957057	0.00337901
												0.00959543	0.00337991
												0.0096203	0.0033794
												0.00964348	0.00337753
												0.0096634	0.00337442
												0.0096787	0.00337029
												0.00968834	0.0033654
												0.00969165	0.00336011
												0.00968842	0.00335476
												0.012579	0.00333363
												0.0125769	0.00332895
												0.0125706	0.00332455
												0.0125606	0.00332072
												0.0125475	0.00331772
												0.0125323	0.00331576
												0.012516	0.00331498
												0.0124996	0.00331542
												0.0124844	0.00331705
												0.0124713	0.00331977
												0.0124612	0.00332338
												0.0124548	0.00332765
												0.0124526	0.00333228
												0.0124547	0.00333696
												0.012461	0.00334136
												0.012471	0.00334519
												0.0124841	0.00334819
												0.0124993	0.00335014
												0.0125156	0.00335093
												0.012532	0.00335049
												0.0125472	0.00334886
												0.0125603	0.00334614
												0.0125704	0.00334252
												0.0125768	0.00333826
												0.012579	0.00333363
												0.0125769	0.00332895
												0.0192289	0.0033102
												0.0192255	0.00330497
												0.0192153	0.0033
												0.0191991	0.00329562
												0.0191779	0.00329213
												0.0191532	0.00328977
												0.0191266	0.0032887
												0.0191	0.00328899
												0.0190753	0.00329062
												0.019054	0.00329348
												0.0190376	0.00329738
												0.0190273	0.00330205
												0.0190237	0.00330717
												0.0190271	0.0033124
												0.0190373	0.00331737
												0.0190536	0.00332175
												0.0190748	0.00332524
												0.0190995	0.0033276
												0.019126	0.00332867
												0.0191526	0.00332838
												0.0191774	0.00332675
												0.0191987	0.00332389
												0.019215	0.00331999
												0.0192254	0.00331532
												0.0192289	0.0033102
												0.0192255	0.00330497
												0.0258563	0.00328427
												0.0258521	0.00327863
												0.0258397	0.00327323
												0.0258197	0.00326843
												0.0257937	0.00326456
												0.0257634	0.00326188
												0.0257309	0.00326058
												0.0256983	0.00326074
												0.0256679	0.00326235
												0.0256418	0.00326531
												0.0256217	0.0032694
												0.0256091	0.00327436
												0.0256047	0.00327984
												0.0256089	0.00328547
												0.0256214	0.00329087
												0.0256413	0.00329567
												0.0256673	0.00329954
												0.0256976	0.00330222
												0.0257301	0.00330353
												0.0257627	0.00330337
												0.0257931	0.00330176
												0.0258192	0.0032988
												0.0258393	0.00329471
												0.0258519	0.00328975
												0.0258563	0.00328427
												0.0258521	0.00327863
												0.0384759	0.00320728
												0.0384721	0.00320223
												0.0384605	0.00319737
												0.0384421	0.00319303
												0.0384181	0.0031895
												0.0383901	0.00318702
												0.03836	0.00318576
												0.0383299	0.00318581
												0.0383018	0.00318717
												0.0382776	0.00318973
												0.0382591	0.00319334
												0.0382474	0.00319773
												0.0382433	0.00320262
												0.0382472	0.00320766
												0.0382587	0.00321252
												0.0382771	0.00321686
												0.0383011	0.00322039
												0.0383291	0.00322287
												0.0383592	0.00322413
												0.0383893	0.00322408
												0.0384174	0.00322273
												0.0384416	0.00322016
												0.0384601	0.00321656
												0.0384719	0.00321216
												0.0384759	0.00320728
												0.0384721	0.00320223
												0.0651534	0.00315632
												0.0651471	0.00315054
												0.0651284	0.0031449
												0.0650986	0.00313977
												0.0650596	0.00313551
												0.0650142	0.0031324
												0.0649655	0.00313067
												0.0649167	0.00313042
												0.0648713	0.00313168
												0.0648322	0.00313435
												0.0648021	0.00313826
												0.0647832	0.00314314
												0.0647767	0.00314865
												0.064783	0.00315443
												0.0648017	0.00316007
												0.0648315	0.0031652
												0.0648705	0.00316946
												0.0649159	0.00317257
												0.0649646	0.0031743
												0.0650134	0.00317455
												0.0650589	0.00317329
												0.065098	0.00317062
												0.065128	0.00316671
												0.0651469	0.00316183
												0.0651534	0.00315632
												0.0651471	0.00315054
												0.10731	0.00299071
												0.107297	0.00298379
												0.107258	0.00297684
												0.107196	0.00297033
												0.107115	0.0029647
												0.107021	0.00296034
												0.10692	0.00295755
												0.10682	0.00295651
												0.106725	0.0029573
												0.106645	0.00295986
												0.106583	0.00296402
												0.106544	0.00296949
												0.10653	0.0029759
												0.106543	0.00298282
												0.106582	0.00298977
												0.106644	0.00299628
												0.106725	0.00300191
												0.106819	0.00300627
												0.106919	0.00300906
												0.10702	0.0030101
												0.107114	0.00300932
												0.107195	0.00300676
												0.107257	0.0030026
												0.107296	0.00299713
												0.10731	0.00299071
												0.107297	0.00298379
												0.140111	0.00291113
												0.140091	0.0029036
												0.140033	0.00289597
												0.139942	0.00288874
												0.139822	0.00288242
												0.139683	0.00287743
												0.139533	0.00287411
												0.139384	0.00287269
												0.139244	0.00287327
												0.139124	0.0028758
												0.139032	0.00288012
												0.138975	0.00288592
												0.138955	0.00289282
												0.138974	0.00290035
												0.139032	0.00290798
												0.139124	0.00291521
												0.139243	0.00292153
												0.139383	0.00292652
												0.139532	0.00292984
												0.139682	0.00293126
												0.139821	0.00293068
												0.139941	0.00292815
												0.140033	0.00292383
												0.140091	0.00291803
												0.140111	0.00291113
												0.140091	0.0029036
												0.163391	0.00297945
												0.163367	0.00297084
												0.163294	0.00296209
												0.16318	0.0029538
												0.16303	0.00294654
												0.162855	0.00294078
												0.162668	0.00293694
												0.162481	0.00293527
												0.162306	0.00293589
												0.162157	0.00293874
												0.162041	0.00294365
												0.161969	0.00295027
												0.161944	0.00295815
												0.161969	0.00296676
												0.162041	0.00297551
												0.162156	0.0029838
												0.162306	0.00299107
												0.16248	0.00299682
												0.162667	0.00300066
												0.162854	0.00300233
												0.163029	0.00300172
												0.163179	0.00299886
												0.163294	0.00299395
												0.163366	0.00298733
												0.163391	0.00297945
												0.163367	0.00297084
												0.167816	0.00299773
												0.167781	0.00298597
												0.167679	0.00297397
												0.167517	0.00296255
												0.167306	0.00295248
												0.167059	0.00294446
												0.166795	0.00293903
												0.16653	0.00293655
												0.166284	0.00293721
												0.166072	0.00294095
												0.165909	0.00294752
												0.165807	0.00295646
												0.165772	0.00296718
												0.165807	0.00297894
												0.165909	0.00299094
												0.166071	0.00300236
												0.166282	0.00301243
												0.166529	0.00302045
												0.166793	0.00302588
												0.167058	0.00302835
												0.167304	0.0030277
												0.167516	0.00302396
												0.167679	0.00301739
												0.167781	0.00300844
												0.167816	0.00299773
												0.167781	0.00298597
												0.169648	0.0030633
												0.169598	0.00304809
												0.16945	0.00303233
												0.169215	0.00301712
												0.168909	0.00300348
												0.168552	0.00299234
												0.168169	0.00298446
												0.167786	0.00298039
												0.167429	0.00298039
												0.167122	0.00298447
												0.166887	0.00299235
												0.166739	0.00300349
												0.166688	0.00301714
												0.166738	0.00303235
												0.166886	0.00304811
												0.167121	0.00306332
												0.167427	0.00307697
												0.167784	0.0030881
												0.168167	0.00309598
												0.16855	0.00310005
												0.168907	0.00310005
												0.169214	0.00309597
												0.169449	0.00308809
												0.169597	0.00307695
												0.169648	0.0030633
												0.169598	0.00304809
												0.167193	0.00306168
												0.167134	0.00304303
												0.166962	0.00302381
												0.166687	0.00300533
												0.166328	0.00298884
												0.16591	0.00297548
												0.165462	0.00296614
												0.165013	0.00296148
												0.164595	0.0029618
												0.164237	0.00296708
												0.163961	0.00297696
												0.163788	0.00299078
												0.163728	0.00300759
												0.163787	0.00302623
												0.16396	0.00304545
												0.164235	0.00306394
												0.164594	0.00308042
												0.165011	0.00309379
												0.16546	0.00310312
												0.165908	0.00310779
												0.166326	0.00310747
												0.166685	0.00310219
												0.166961	0.0030923
												0.167134	0.00307849
												0.167193	0.00306168
												0.167134	0.00304303
												0.138072	0.00314566
												0.138024	0.00312739
												0.137883	0.00310857
												0.137658	0.00309051
												0.137365	0.00307443
												0.137023	0.00306142
												0.136656	0.00305237
												0.136289	0.0030479
												0.135947	0.00304831
												0.135653	0.00305358
												0.135427	0.00306334
												0.135286	0.00307693
												0.135237	0.00309343
												0.135285	0.00311171
												0.135426	0.00313052
												0.135651	0.00314858
												0.135945	0.00316467
												0.136286	0.00317768
												0.136653	0.00318672
												0.13702	0.00319119
												0.137362	0.00319078
												0.137656	0.00318551
												0.137882	0.00317575
												0.138024	0.00316216
												0.138072	0.00314566
												0.138024	0.00312739
												0.0906291	0.00322201
												0.0906081	0.00320959
												0.0905462	0.00319704
												0.0904474	0.00318523
												0.0903185	0.00317496
												0.0901683	0.00316693
												0.0900071	0.00316169
												0.0898458	0.00315958
												0.0896955	0.00316077
												0.0895663	0.00316516
												0.089467	0.00317245
												0.0894045	0.00318216
												0.089383	0.00319361
												0.089404	0.00320604
												0.089466	0.00321858
												0.0895648	0.00323039
												0.0896936	0.00324066
												0.0898438	0.00324869
												0.090005	0.00325394
												0.0901663	0.00325604
												0.0903167	0.00325486
												0.0904459	0.00325047
												0.0905451	0.00324317
												0.0906076	0.00323346
												0.0906291	0.00322201
												0.0906081	0.00320959
												0.0694984	0.00326925
												0.0694835	0.00325839
												0.0694393	0.00324754
												0.0693688	0.00323743
												0.0692768	0.00322875
												0.0691696	0.0032221
												0.0690544	0.00321791
												0.0689392	0.00321649
												0.0688318	0.00321793
												0.0687395	0.00322213
												0.0686685	0.0032288
												0.0686238	0.00323749
												0.0686084	0.00324761
												0.0686233	0.00325846
												0.0686676	0.00326931
												0.0687381	0.00327942
												0.0688301	0.0032881
												0.0689373	0.00329476
												0.0690524	0.00329894
												0.0691677	0.00330036
												0.0692751	0.00329892
												0.0693674	0.00329472
												0.0694383	0.00328805
												0.069483	0.00327936
												0.0694984	0.00326925
												0.0694835	0.00325839
												0.0584735	0.00328796
												0.0584621	0.00327828
												0.0584281	0.0032687
												0.0583739	0.00325987
												0.0583031	0.00325238
												0.0582207	0.00324676
												0.0581321	0.00324337
												0.0580435	0.00324246
												0.0579609	0.00324409
												0.0578899	0.00324813
												0.0578353	0.00325433
												0.0578009	0.00326225
												0.057789	0.00327136
												0.0578005	0.00328104
												0.0578344	0.00329062
												0.0578886	0.00329945
												0.0579594	0.00330694
												0.0580418	0.00331256
												0.0581304	0.00331595
												0.058219	0.00331686
												0.0583016	0.00331524
												0.0583726	0.00331119
												0.0584272	0.00330499
												0.0584616	0.00329707
												0.0584735	0.00328796
												0.0584621	0.00327828
												0.0410341	0.00329646
												0.0410278	0.00328925
												0.0410088	0.00328226
												0.0409786	0.00327598
												0.0409391	0.00327083
												0.0408931	0.00326716
												0.0408436	0.00326522
												0.0407942	0.00326515
												0.040748	0.00326694
												0.0407084	0.00327048
												0.0406779	0.00327553
												0.0406587	0.00328174
												0.040652	0.00328868
												0.0406584	0.00329589
												0.0406774	0.00330288
												0.0407076	0.00330916
												0.0407471	0.00331431
												0.0407931	0.00331798
												0.0408425	0.00331992
												0.040892	0.00331999
												0.0409381	0.0033182
												0.0409778	0.00331466
												0.0410083	0.00330961
												0.0410275	0.0033034
												0.0410341	0.00329646
												0.0410278	0.00328925
												0.0327081	0.00334268
												0.0327023	0.00333542
												0.032685	0.00332843
												0.0326574	0.00332218
												0.0326214	0.00331711
												0.0325795	0.00331356
												0.0325344	0.00331176
												0.0324893	0.00331185
												0.0324472	0.00331382
												0.032411	0.00331753
												0.0323832	0.00332272
												0.0323657	0.00332906
												0.0323596	0.0033361
												0.0323654	0.00334336
												0.0323827	0.00335035
												0.0324103	0.0033566
												0.0324463	0.00336167
												0.0324883	0.00336522
												0.0325333	0.00336702
												0.0325785	0.00336693
												0.0326205	0.00336496
												0.0326567	0.00336125
												0.0326845	0.00335605
												0.032702	0.00334972
												0.0327081	0.00334268
												0.0327023	0.00333542
												0.0345717	0.00335369
												0.0345641	0.00334585
												0.0345416	0.0033382
												0.0345058	0.00333127
												0.0344589	0.00332553
												0.0344043	0.00332136
												0.0343457	0.00331906
												0.034287	0.00331878
												0.0342323	0.00332054
												0.0341853	0.00332421
												0.0341491	0.00332956
												0.0341264	0.00333621
												0.0341185	0.00334371
												0.034126	0.00335155
												0.0341485	0.00335919
												0.0341844	0.00336613
												0.0342312	0.00337187
												0.0342858	0.00337603
												0.0343444	0.00337834
												0.0344031	0.00337862
												0.0344578	0.00337686
												0.0345048	0.00337318
												0.034541	0.00336784
												0.0345638	0.00336119
												0.0345717	0.00335369
												0.0345641	0.00334585
