# Supplementary material for: Synchronous motion of the Easter mantle plume and the East Pacific Rise
Source: Nat Commun. 2024 Nov 17;15:9953. doi: 10.1038/s41467-024-54115-2 (PMC11570642; doi:10.1038/s41467-024-54115-2)
Supplement: Supplementary file 4 — Supplementary Data 1 [file 41467_2024_54115_MOESM4_ESM.zip › NCOMMS-23-61651B_Dataset 1/21G23738.one-pager.xls]

## Sheet: Summary Table
	EXP#21G23738 > SO80 61DS-5 > Groundmass > O-CONNOR (20-06) EASTER CHAIN (PACIFIC) > SMT NEAREST TO WEST RIFT 21-OSU-04 (4B31-21) > Incremental Heating > Daniel Heaton
	Information on Analysis and Constants Used in Calculations					Results		40(a)/36(a)	± 2s	40(r)/39(k)	± 2s	Age	± 2s	MSWD	39Ar(k)	K/Ca	± 2s
												(Ma)			(%,n)
	Project = O-CONNOR (20-06)					Age Plateau Error Mean				0.538014	0.0479679	1.5194	0.135459	3.13583	32.7758	0.145804	0.042339
	Sample = SO80 61DS-5										0.0891574		0.0891533	0.00448774	7
	Material = Groundmass					Full External Error							0.156796	2.1547	2σ Confidence Limit
	Location = Smt nearest to West Rift					Analytical Error							0.135409	1.77083	Error Magnification
	Region = Easter Chain (Pacific)
	Analyst = Daniel Heaton					Total Fusion Age				0.256828	0.0216052	0.725463	0.0610413		24	0.0197782	4.25451e-05
	Irradiation = 21-OSU-04 (4B31-21)										0.084123		0.0841411
	Position = X: 0 | Y: 0 | Z/H: 56.15626 mm					Full External Error							0.071749
	FCT-NM Age = 28.201 ± 0.023 Ma					Analytical Error							0.061016
	FCT-NM Reference = Kuiper et al (2008)
	FCT-NM 40Ar/39Ar Ratio = 10.05904 ± 0.01217					Normal Isochron Error Chron		296.966	2.24364	0.577287	0.0722254	1.63026	0.203912	2.96102	32.7758
	FCT-NM J-value = 0.00154344 ± 0.00000187								0.00755522		0.125112		0.12508	0.0112284	7
	Air Shot 40Ar/36Ar = 304.5010 ± 0.5664					Full External Error							0.220814	2.26491	2σ Confidence Limit
	Air Shot MDF = 0.99511604 ± 0.00052303 (LIN)					Analytical Error							0.203874	1.72076	Error Magnification
	Experiment Type = Incremental Heating
	Extraction Method = Bulk Laser Heating					Inverse Isochron Error Chron		296.987	2.25041	0.57742	0.0717501	1.63063	0.202571	2.96847	32.7758
	Heating = 32 sec								0.00757746		0.12426		0.124228	0.0110576	7
	Isolation = 2.00 min					Full External Error							0.219583	2.26491	2σ Confidence Limit
	Instrument = ARGUS-VI-G					Analytical Error							0.202532	1.72293	Error Magnification
	Preferred Age = Plateau Age												0.125932		Spreading Factor
	Age Classification = Unknown
	IGSN = Undefined
	Rock Class = Undefined
	Lithology = Undefined
	Lat-Lon = Undefined - Undefined
	Age Equations = Min et al. (2000)
	Negative Intensities = Allowed
	Collector Calibrations = 36Ar
	Decay 40K = 5.463 ± 0.107 E-10 1/a
	Decay 39Ar = 2.940 ± 0.016 E-07 1/h
	Decay 37Ar = 8.230 ± 0.012 E-04 1/h
	Decay 36Cl = 2.257 ± 0.015 E-06 1/a
	Decay 40K(EC,β⁺) = 0.580 ± 0.014 E-10 1/a
	Decay 40K(β⁻) = 4.884 ± 0.099 E-10 1/a
	Atmospheric 40/36(a) = 298.56 ± 0.31
	Atmospheric 38/36(a) = 0.1885 ± 0.0003
	Production 39/37(ca) = 0.0006425 ± 0.0000059
	Production 38/37(ca) = 0.0001800 ± 0.0000173
	Production 36/37(ca) = 0.0002703 ± 0.0000005
	Production 40/39(k) = 0.000607 ± 0.000059
	Production 38/39(k) = 0.012077 ± 0.000011
	Production 36/38(cl) = 262.80 ± 1.71
	Scaling Ratio K/Ca = 0.430
	Abundance Ratio 40K/K = 1.1700 ± 0.0100 E-04
	Atomic Weight K = 39.0983 ± 0.0001 g

## Sheet: Hidden Data
Double Line Plot Age Plateau			Double Line Plot K/Ca Plateau			X-Y Plot Normal Isochron		X-Y Plot Inverse Isochron		Error Ellipses Normal Isochron		Error Ellipses Inverse Isochron														Used Measurements for Blank Corrections
Ar39k%	Line 1	Line 2	Ar39k%	Line 1	Line 2	X-axis	Y-axis	X-axis	Y-axis	X-axis	Y-axis	X-axis	Y-axis													Filename	Included	36Ar	1σ	37Ar	1σ	38Ar	1σ	39Ar	1σ	40Ar	1σ	Date		Filename	Included	40Ar/39Ar	1σ	J-value	1σ	Date	X	Y	H
0	-7.0971	-0.758009	0	0.147911	0.164544	1.17695	296.535	0.003969	0.00337228			0.00403431	0.00337243
0.590858	-7.0971	-0.758009	0.590858	0.147911	0.164544	2.64116	296.166	0.00891784	0.00337649			0.0040321	0.00336778
0.590858	-0.673218	-4.45245	0.590858	0.200158	0.186372	3.07012	296.83	0.010343	0.00336893			0.00402558	0.00336343
1.7087	-0.673218	-4.45245	1.7087	0.200158	0.186372	4.44917	298.19	0.0149206	0.00335357			0.00401521	0.00335969
1.7087	-3.63166	0.445987	1.7087	0.207481	0.236983	5.91035	297.934	0.0198378	0.00335645			0.00400169	0.0033568
2.34698	-3.63166	0.445987	2.34698	0.207481	0.236983	8.51513	303.24	0.0280805	0.00329772			0.00398594	0.00335497
2.34698	0.953509	-1.42406	2.34698	0.212964	0.199906	12.173	302.895	0.0401891	0.00330148			0.00396904	0.00335432
3.69177	0.953509	-1.42406	3.69177	0.212964	0.199906	14.331	303.149	0.0472739	0.00329871			0.00395213	0.00335489
3.69177	-1.23088	0.632114	3.69177	0.215606	0.228554	22.826	309.966	0.0736405	0.00322616			0.00393638	0.00335665
5.18746	-1.23088	0.632114	5.18746	0.215606	0.228554	33.3374	318.776	0.104579	0.003137			0.00392284	0.00335948
5.18746	2.20559	0.898615	5.18746	0.207402	0.200076	54.9491	328.994	0.167022	0.00303957			0.00391246	0.00336317
7.63265	2.20559	0.898615	7.63265	0.207402	0.200076	84.6762	343.967	0.246175	0.00290725			0.00390592	0.00336749
7.63265	0.555329	1.45615	7.63265	0.184983	0.189971	102.314	339.63	0.301252	0.00294438			0.00390369	0.00337213
11.0143	0.555329	1.45615	11.0143	0.184983	0.189971	131.735	344.304	0.382614	0.00290441			0.0039059	0.00337679
11.0143	1.33501	0.473838	11.0143	0.208577	0.201424	138.277	336.72	0.410659	0.00296982			0.00391242	0.00338113
13.7446	1.33501	0.473838	13.7446	0.208577	0.201424	126.869	321.132	0.395069	0.00311398			0.00392279	0.00338488
13.7446	1.15222	1.67018	13.7446	0.14807	0.151184	118.502	318.27	0.372332	0.00314198			0.00393631	0.00338776
18.1365	1.15222	1.67018	18.1365	0.14807	0.151184	96.6722	311.232	0.310612	0.00321304			0.00395206	0.00338959
18.1365	1.8973	1.52761	18.1365	0.117947	0.11595	74.1838	303.055	0.244787	0.00329973			0.00396896	0.00339024
24.4563	1.8973	1.52761	24.4563	0.117947	0.11595	57.2247	304.488	0.187937	0.0032842			0.00398586	0.00338967
24.4563	1.4174	1.71081	24.4563	0.092813	0.0943516	48.4138	300.952	0.160869	0.00332279			0.00400162	0.00338791
31.0223	1.4174	1.71081	31.0223	0.092813	0.0943516	38.0634	298.171	0.127656	0.00335377			0.00401515	0.00338509
31.0223	1.63592	1.39289	31.0223	0.0647617	0.0637455	35.8592	295.297	0.121434	0.00338642			0.00402554	0.00338139
37.9633	1.63592	1.39289	37.9633	0.0647617	0.0637455	31.2946	297.407	0.105225	0.0033624			0.00403208	0.00337707
37.9633	1.03857	1.22888	37.9633	0.0383133	0.0389036							0.00403431	0.00337243
46.545	1.03857	1.22888	46.545	0.0383133	0.0389036							0.0040321	0.00336778
46.545	1.08201	0.879537	46.545	0.0224782	0.0221399
56.2661	1.08201	0.879537	56.2661	0.0224782	0.0221399							0.00899659	0.00337686
56.2661	0.657618	0.901424	56.2661	0.0139841	0.0141986							0.00899393	0.00337202
64.133	0.657618	0.901424	64.133	0.0139841	0.0141986							0.00898608	0.00336748
64.133	0.665349	0.339831	64.133	0.0112637	0.0110911							0.00897358	0.00336355
70.0673	0.665349	0.339831	70.0673	0.0112637	0.0110911							0.00895729	0.00336051
70.0673	0.282246	0.657471	70.0673	0.00976768	0.00992242							0.00893831	0.00335855
74.4614	0.282246	0.657471	74.4614	0.00976768	0.00992242							0.00891793	0.00335781
74.4614	0.590945	0.149653	74.4614	0.00978378	0.00962803							0.00889754	0.00335835
78.1013	0.590945	0.149653	78.1013	0.00978378	0.00962803							0.00887854	0.00336013
78.1013	-0.0428016	0.385151	78.1013	0.0104542	0.0106233							0.00886222	0.00336302
81.864	-0.0428016	0.385151	81.864	0.0104542	0.0106233							0.00884969	0.00336682
81.864	0.523737	0.0616052	81.864	0.0120242	0.0118344							0.0088418	0.00337129
85.7204	0.523737	0.0616052	85.7204	0.0120242	0.0118344							0.00883909	0.00337611
85.7204	-0.11106	0.390257	85.7204	0.0123138	0.0125174							0.00884175	0.00338095
88.9264	-0.11106	0.390257	88.9264	0.0123138	0.0125174							0.0088496	0.0033855
88.9264	0.21615	-0.273825	88.9264	0.0119933	0.0118062							0.00886209	0.00338942
93.3344	0.21615	-0.273825	93.3344	0.0119933	0.0118062							0.00887839	0.00339247
93.3344	-0.525198	0.0110065	93.3344	0.00904241	0.00918774							0.00889737	0.00339442
97.3137	-0.525198	0.0110065	97.3137	0.00904241	0.00918774							0.00891775	0.00339516
97.3137	0.265781	-0.473989	97.3137	0.0065853	0.00647513							0.00893813	0.00339462
100	0.265781	-0.473989	100	0.0065853	0.00647513							0.00895713	0.00339285
												0.00897346	0.00338996
												0.00898599	0.00338615
												0.00899388	0.00338168
												0.00899659	0.00337686
												0.00899393	0.00337202
												0.0105037	0.00336978
												0.0104982	0.00336355
												0.0104822	0.00335768
												0.0104567	0.00335258
												0.0104235	0.0033486
												0.0103847	0.003346
												0.0103432	0.00334496
												0.0103016	0.00334556
												0.0102628	0.00334775
												0.0102295	0.00335139
												0.010204	0.00335622
												0.0101879	0.00336191
												0.0101824	0.00336809
												0.0101878	0.00337432
												0.0102038	0.00338019
												0.0102293	0.00338528
												0.0102626	0.00338927
												0.0103013	0.00339187
												0.0103429	0.0033929
												0.0103845	0.0033923
												0.0104233	0.00339011
												0.0104565	0.00338648
												0.0104821	0.00338165
												0.0104982	0.00337595
												0.0105037	0.00336978
												0.0104982	0.00336355
												0.015034	0.00335439
												0.0150302	0.00334923
												0.0150189	0.00334437
												0.0150009	0.00334014
												0.0149774	0.00333682
												0.0149501	0.00333464
												0.0149207	0.00333375
												0.0148914	0.00333422
												0.014864	0.003336
												0.0148405	0.00333898
												0.0148224	0.00334295
												0.0148111	0.00334765
												0.0148072	0.00335275
												0.014811	0.00335791
												0.0148223	0.00336277
												0.0148403	0.00336701
												0.0148638	0.00337033
												0.0148911	0.0033725
												0.0149205	0.00337339
												0.0149498	0.00337293
												0.0149772	0.00337114
												0.0150007	0.00336816
												0.0150187	0.00336419
												0.0150301	0.00335949
												0.015034	0.00335439
												0.0150302	0.00334923
												0.0199707	0.00335776
												0.0199663	0.00335235
												0.019953	0.00334722
												0.019932	0.00334272
												0.0199045	0.00333916
												0.0198724	0.00333677
												0.019838	0.00333573
												0.0198036	0.0033361
												0.0197715	0.00333785
												0.019744	0.00334087
												0.0197228	0.00334496
												0.0197095	0.00334982
												0.0197049	0.00335514
												0.0197093	0.00336055
												0.0197226	0.00336568
												0.0197437	0.00337018
												0.0197712	0.00337374
												0.0198032	0.00337613
												0.0198376	0.00337717
												0.019872	0.00337681
												0.0199041	0.00337505
												0.0199317	0.00337203
												0.0199528	0.00336794
												0.0199662	0.00336308
												0.0199707	0.00335776
												0.0199663	0.00335235
												0.0282057	0.00329918
												0.0282015	0.0032938
												0.028189	0.00328869
												0.0281692	0.00328419
												0.0281433	0.00328061
												0.0281131	0.0032782
												0.0280808	0.00327712
												0.0280484	0.00327745
												0.0280181	0.00327915
												0.0279922	0.00328212
												0.0279722	0.00328615
												0.0279597	0.00329097
												0.0279554	0.00329626
												0.0279596	0.00330164
												0.027972	0.00330675
												0.0279918	0.00331125
												0.0280177	0.00331482
												0.0280479	0.00331723
												0.0280803	0.00331831
												0.0281127	0.00331799
												0.0281429	0.00331629
												0.0281688	0.00331332
												0.0281888	0.00330928
												0.0282013	0.00330446
												0.0282057	0.00329918
												0.0282015	0.0032938
												0.0403296	0.00330346
												0.0403249	0.00329815
												0.0403109	0.00329308
												0.0402886	0.00328857
												0.0402596	0.00328495
												0.0402257	0.00328245
												0.0401893	0.00328125
												0.040153	0.00328143
												0.040119	0.00328297
												0.0400899	0.00328577
												0.0400675	0.00328965
												0.0400534	0.00329433
												0.0400485	0.0032995
												0.0400533	0.0033048
												0.0400672	0.00330988
												0.0400895	0.00331439
												0.0401185	0.00331801
												0.0401524	0.00332051
												0.0401888	0.00332171
												0.0402251	0.00332153
												0.0402591	0.00331999
												0.0402882	0.00331718
												0.0403106	0.00331331
												0.0403247	0.00330863
												0.0403296	0.00330346
												0.0403249	0.00329815
												0.0474832	0.00330199
												0.0474762	0.00329596
												0.0474554	0.00329011
												0.0474222	0.00328485
												0.0473789	0.00328053
												0.0473284	0.00327746
												0.0472742	0.00327583
												0.04722	0.00327576
												0.0471695	0.00327725
												0.0471261	0.00328021
												0.0470927	0.00328443
												0.0470717	0.00328962
												0.0470645	0.00329543
												0.0470715	0.00330146
												0.0470923	0.00330731
												0.0471255	0.00331257
												0.0471689	0.00331689
												0.0472193	0.00331996
												0.0472735	0.00332159
												0.0473277	0.00332166
												0.0473782	0.00332017
												0.0474217	0.00331721
												0.047455	0.00331299
												0.047476	0.0033078
												0.0474832	0.00330199
												0.0474762	0.00329596
												0.0738808	0.00323023
												0.0738727	0.00322462
												0.0738488	0.00321911
												0.0738107	0.00321409
												0.073761	0.00320989
												0.073703	0.00320679
												0.0736409	0.00320502
												0.0735787	0.00320469
												0.0735207	0.00320582
												0.0734709	0.00320834
												0.0734326	0.00321207
												0.0734085	0.00321676
												0.0734003	0.00322209
												0.0734084	0.0032277
												0.0734323	0.00323321
												0.0734704	0.00323824
												0.0735201	0.00324244
												0.073578	0.00324553
												0.0736402	0.0032473
												0.0737024	0.00324764
												0.0737603	0.00324651
												0.0738101	0.00324399
												0.0738484	0.00324026
												0.0738725	0.00323556
												0.0738808	0.00323023
												0.0738727	0.00322462
												0.104873	0.00314145
												0.104863	0.00313575
												0.104834	0.00313015
												0.104787	0.00312501
												0.104726	0.00312068
												0.104656	0.00311747
												0.10458	0.00311559
												0.104504	0.00311517
												0.104433	0.00311624
												0.104372	0.00311872
												0.104325	0.00312245
												0.104296	0.00312716
												0.104286	0.00313255
												0.104296	0.00313825
												0.104325	0.00314385
												0.104372	0.00314899
												0.104432	0.00315331
												0.104503	0.00315653
												0.104579	0.00315841
												0.104655	0.00315883
												0.104726	0.00315776
												0.104787	0.00315528
												0.104833	0.00315155
												0.104863	0.00314683
												0.104873	0.00314145
												0.104863	0.00313575
												0.167631	0.00304737
												0.16761	0.00304013
												0.167549	0.00303286
												0.167453	0.00302604
												0.167327	0.00302014
												0.16718	0.00301557
												0.167022	0.00301263
												0.166864	0.00301153
												0.166717	0.00301234
												0.166591	0.00301501
												0.166494	0.00301935
												0.166433	0.00302507
												0.166413	0.00303177
												0.166433	0.00303901
												0.166494	0.00304629
												0.166591	0.00305311
												0.166717	0.003059
												0.166864	0.00306357
												0.167021	0.00306651
												0.167179	0.00306761
												0.167326	0.0030668
												0.167452	0.00306413
												0.167549	0.00305979
												0.16761	0.00305408
												0.167631	0.00304737
												0.16761	0.00304013
												0.247322	0.00291851
												0.247283	0.00290975
												0.247168	0.00290083
												0.246986	0.00289234
												0.246749	0.00288487
												0.246472	0.00287892
												0.246175	0.00287491
												0.245879	0.0028731
												0.245602	0.00287362
												0.245365	0.00287643
												0.245182	0.00288134
												0.245068	0.00288801
												0.245029	0.002896
												0.245068	0.00290476
												0.245182	0.00291368
												0.245364	0.00292217
												0.245602	0.00292964
												0.245878	0.00293558
												0.246175	0.0029396
												0.246472	0.00294141
												0.246748	0.00294089
												0.246986	0.00293808
												0.247168	0.00293317
												0.247282	0.00292649
												0.247322	0.00291851
												0.247283	0.00290975
												0.302616	0.00295592
												0.302569	0.00294759
												0.302433	0.00293905
												0.302217	0.00293086
												0.301934	0.0029236
												0.301606	0.00291776
												0.301253	0.00291373
												0.3009	0.00291178
												0.300571	0.00291206
												0.300289	0.00291455
												0.300072	0.00291906
												0.299936	0.0029253
												0.299889	0.00293285
												0.299936	0.00294117
												0.300072	0.00294972
												0.300288	0.00295791
												0.300571	0.00296517
												0.300899	0.00297101
												0.301252	0.00297504
												0.301605	0.00297699
												0.301934	0.00297671
												0.302216	0.00297422
												0.302433	0.00296971
												0.302569	0.00296347
												0.302616	0.00295592
												0.302569	0.00294759
												0.384519	0.00291741
												0.384455	0.00290585
												0.384264	0.0028942
												0.383962	0.00288324
												0.383567	0.00287373
												0.383108	0.00286631
												0.382615	0.00286148
												0.382122	0.00285958
												0.381662	0.00286073
												0.381267	0.00286487
												0.380965	0.00287169
												0.380774	0.00288075
												0.380709	0.00289142
												0.380774	0.00290297
												0.380964	0.00291462
												0.381267	0.00292558
												0.381662	0.0029351
												0.382121	0.00294252
												0.382614	0.00294735
												0.383107	0.00294925
												0.383567	0.00294809
												0.383961	0.00294396
												0.384264	0.00293713
												0.384454	0.00292808
												0.384519	0.00291741
												0.384455	0.00290585
												0.413318	0.00298769
												0.413227	0.00297273
												0.412962	0.00295757
												0.412539	0.00294325
												0.411989	0.00293074
												0.411347	0.00292089
												0.410659	0.00291438
												0.409971	0.00291164
												0.40933	0.00291287
												0.408779	0.00291799
												0.408357	0.00292663
												0.408091	0.00293822
												0.408	0.00295196
												0.408091	0.00296692
												0.408356	0.00298207
												0.408779	0.0029964
												0.409329	0.00300891
												0.40997	0.00301875
												0.410659	0.00302527
												0.411347	0.003028
												0.411988	0.00302677
												0.412539	0.00302166
												0.412961	0.00301302
												0.413227	0.00300143
												0.413318	0.00298769
												0.413227	0.00297273
												0.39833	0.00313792
												0.398219	0.00311861
												0.397893	0.00309899
												0.397375	0.00308039
												0.3967	0.00306409
												0.395913	0.00305118
												0.395069	0.00304255
												0.394225	0.00303879
												0.393439	0.00304015
												0.392763	0.00304655
												0.392245	0.00305754
												0.391919	0.00307238
												0.391808	0.00309005
												0.391919	0.00310936
												0.392244	0.00312897
												0.392762	0.00314757
												0.393438	0.00316388
												0.394224	0.00317679
												0.395068	0.00318542
												0.395912	0.00318918
												0.396699	0.00318781
												0.397374	0.00318142
												0.397892	0.00317043
												0.398218	0.00315559
												0.39833	0.00313792
												0.398219	0.00311861
												0.37623	0.00317285
												0.376098	0.00315221
												0.375708	0.00313088
												0.375089	0.0031103
												0.374282	0.00309188
												0.373342	0.00307687
												0.372333	0.00306631
												0.371324	0.00306089
												0.370383	0.00306101
												0.369576	0.00306664
												0.368956	0.00307741
												0.368566	0.00309258
												0.368433	0.00311112
												0.368566	0.00313176
												0.368955	0.00315309
												0.369575	0.00317367
												0.370382	0.00319209
												0.371322	0.0032071
												0.372331	0.00321766
												0.37334	0.00322307
												0.374281	0.00322296
												0.375088	0.00321732
												0.375708	0.00320656
												0.376097	0.00319139
												0.37623	0.00317285
												0.376098	0.00315221
												0.313923	0.0032445
												0.31381	0.00322428
												0.31348	0.00320328
												0.312954	0.00318296
												0.312268	0.00316468
												0.311469	0.0031497
												0.310612	0.00313904
												0.309755	0.00313342
												0.308956	0.00313322
												0.30827	0.00313847
												0.307744	0.00314879
												0.307413	0.0031635
												0.3073	0.00318158
												0.307413	0.0032018
												0.307743	0.00322279
												0.308269	0.00324312
												0.308955	0.0032614
												0.309754	0.00327638
												0.310611	0.00328704
												0.311468	0.00329266
												0.312267	0.00329286
												0.312953	0.00328761
												0.313479	0.00327729
												0.31381	0.00326258
												0.313923	0.0032445
												0.31381	0.00322428
												0.246831	0.0033237
												0.246762	0.00330821
												0.246558	0.00329214
												0.246233	0.00327659
												0.24581	0.00326261
												0.245317	0.00325117
												0.244787	0.00324303
												0.244258	0.00323876
												0.243765	0.00323864
												0.243341	0.00324269
												0.243016	0.00325062
												0.242812	0.0032619
												0.242742	0.00327576
												0.242811	0.00329126
												0.243016	0.00330732
												0.24334	0.00332288
												0.243764	0.00333685
												0.244257	0.0033483
												0.244786	0.00335643
												0.245315	0.00336071
												0.245808	0.00336082
												0.246232	0.00335678
												0.246557	0.00334884
												0.246762	0.00333756
												0.246831	0.0033237
												0.246762	0.00330821
												0.189158	0.00330145
												0.189116	0.00328847
												0.188995	0.0032752
												0.188801	0.00326254
												0.188548	0.00325136
												0.188254	0.00324241
												0.187938	0.00323632
												0.187622	0.00323349
												0.187327	0.00323411
												0.187074	0.00323815
												0.18688	0.00324532
												0.186758	0.00325514
												0.186716	0.00326695
												0.186758	0.00327993
												0.18688	0.0032932
												0.187073	0.00330586
												0.187326	0.00331704
												0.187621	0.00332598
												0.187936	0.00333208
												0.188252	0.00333491
												0.188547	0.00333429
												0.1888	0.00333025
												0.188994	0.00332307
												0.189116	0.00331325
												0.189158	0.00330145
												0.189116	0.00328847
												0.161979	0.00334013
												0.161941	0.00332816
												0.161831	0.00331583
												0.161654	0.00330398
												0.161424	0.0032934
												0.161157	0.00328483
												0.160869	0.00327885
												0.160582	0.00327586
												0.160314	0.00327606
												0.160084	0.00327945
												0.159907	0.0032858
												0.159796	0.00329466
												0.159758	0.00330545
												0.159796	0.00331741
												0.159906	0.00332974
												0.160083	0.00334159
												0.160313	0.00335217
												0.16058	0.00336074
												0.160868	0.00336673
												0.161155	0.00336972
												0.161423	0.00336951
												0.161653	0.00336612
												0.16183	0.00335977
												0.161941	0.00335091
												0.161979	0.00334013
												0.161941	0.00332816
												0.128209	0.00336318
												0.12819	0.00335375
												0.128135	0.00334433
												0.128047	0.00333555
												0.127933	0.00332801
												0.1278	0.00332223
												0.127657	0.00331859
												0.127513	0.00331736
												0.12738	0.0033186
												0.127265	0.00332225
												0.127177	0.00332804
												0.127122	0.00333558
												0.127103	0.00334437
												0.127122	0.0033538
												0.127177	0.00336322
												0.127265	0.003372
												0.127379	0.00337954
												0.127512	0.00338532
												0.127655	0.00338896
												0.127798	0.00339019
												0.127932	0.00338895
												0.128047	0.0033853
												0.128135	0.00337951
												0.12819	0.00337197
												0.128209	0.00336318
												0.12819	0.00335375
												0.122003	0.00339616
												0.121984	0.00338632
												0.121927	0.00337649
												0.121837	0.00336734
												0.121719	0.00335949
												0.121582	0.00335347
												0.121435	0.0033497
												0.121288	0.00334843
												0.12115	0.00334975
												0.121032	0.00335357
												0.120942	0.00335963
												0.120885	0.00336751
												0.120865	0.00337668
												0.120885	0.00338652
												0.120941	0.00339635
												0.121031	0.0034055
												0.121149	0.00341335
												0.121286	0.00341937
												0.121434	0.00342314
												0.121581	0.00342441
												0.121718	0.00342309
												0.121836	0.00341927
												0.121927	0.00341321
												0.121984	0.00340533
												0.122003	0.00339616
												0.121984	0.00338632
												0.105876	0.00337449
												0.105854	0.00336269
												0.105789	0.00335087
												0.105686	0.00333984
												0.105551	0.00333034
												0.105394	0.00332303
												0.105226	0.0033184
												0.105057	0.00331677
												0.1049	0.00331825
												0.104765	0.00332274
												0.104662	0.00332993
												0.104596	0.00333933
												0.104574	0.00335031
												0.104596	0.0033621
												0.104661	0.00337392
												0.104764	0.00338496
												0.104899	0.00339445
												0.105056	0.00340176
												0.105224	0.00340639
												0.105392	0.00340802
												0.10555	0.00340654
												0.105684	0.00340206
												0.105788	0.00339487
												0.105853	0.00338546
												0.105876	0.00337449
												0.105854	0.00336269
