# Supplementary material for: Synchronous motion of the Easter mantle plume and the East Pacific Rise
Source: Nat Commun. 2024 Nov 17;15:9953. doi: 10.1038/s41467-024-54115-2 (PMC11570642; doi:10.1038/s41467-024-54115-2)
Supplement: Supplementary file 4 — Supplementary Data 1 [file 41467_2024_54115_MOESM4_ESM.zip › NCOMMS-23-61651B_Dataset 1/21G23779.one-pager.xls]

## Sheet: Summary Table
	EXP#21G23779 > SO80 51DS-1 > Groundmass > O-CONNOR (20-06) EASTER MICROPLATE > OFF-AXIS SMT NEAR EPR 21-OSU-04 (4B14-21) > Incremental Heating > Daniel Heaton
	Information on Analysis and Constants Used in Calculations					Results		40(a)/36(a)	± 2s	40(r)/39(k)	± 2s	Age	± 2s	MSWD	39Ar(k)	K/Ca	± 2s
												(ka)			(%,n)
	Project = O-CONNOR (20-06)					Age Plateau				0.288405	0.0867531	859.524	258.496	0.353045	39.608	0.0524922	0.0345551
	Sample = SO80 51DS-1										0.300803		0.300743	0.842075	5
	Material = Groundmass					Full External Error							262.328	2.41421	2σ Confidence Limit
	Location = Off-Axis Smt near EPR					Analytical Error							258.487	1	Error Magnification
	Region = Easter Microplate
	Analyst = Daniel Heaton					Total Fusion Age				-0.0599298	0.0647157	-178.657	192.935		24	0.0135727	3.25525e-05
	Irradiation = 21-OSU-04 (4B14-21)										1.07986		1.07991
	Position = X: 0 | Y: 0 | Z/H: 25.81211 mm					Full External Error							193.158
	FCT-NM Age = 28.201 ± 0.023 Ma					Analytical Error							192.934
	FCT-NM Reference = Kuiper et al (2008)
	FCT-NM 40Ar/39Ar Ratio = 9.53362 ± 0.01220					Normal Isochron		298.514	2.55431	0.293834	0.343033	875.698	1022.08	0.581742	39.608
	FCT-NM J-value = 0.00162850 ± 0.00000208								0.00855676		1.16744		1.16716	0.626926	5
	Air Shot 40Ar/36Ar = 304.3220 ± 0.3135					Full External Error							1023.09	2.63299	2σ Confidence Limit
	Air Shot MDF = 0.99526041 ± 0.00035947 (LIN)					Analytical Error							1022.08	1	Error Magnification
	Experiment Type = Incremental Heating
	Extraction Method = Bulk Laser Heating					Inverse Isochron Clustered Points		298.517	2.55277	0.293743	0.270887	875.429	807.121	0.580637	39.608
	Heating = 32 sec								0.00855151		0.922189		0.921972	0.627656	5
	Isolation = 2.00 min					Full External Error							808.403	2.63299	2σ Confidence Limit
	Instrument = ARGUS-VI-G					Analytical Error							807.118	1	Error Magnification
	Preferred Age = Plateau Age					■ The weighted mean on the age plateau is defined as a mini plateau at 40% width							0.00509977		Spreading Factor
	Age Classification = Unknown
	IGSN = Undefined
	Rock Class = Undefined
	Lithology = Undefined
	Lat-Lon = Undefined - Undefined
	Age Equations = Min et al. (2000)
	Negative Intensities = Allowed
	Collector Calibrations = 36Ar
	Decay 40K = 5.463 ± 0.107 E-10 1/a
	Decay 39Ar = 2.940 ± 0.016 E-07 1/h
	Decay 37Ar = 8.230 ± 0.012 E-04 1/h
	Decay 36Cl = 2.257 ± 0.015 E-06 1/a
	Decay 40K(EC,β⁺) = 0.580 ± 0.014 E-10 1/a
	Decay 40K(β⁻) = 4.884 ± 0.099 E-10 1/a
	Atmospheric 40/36(a) = 298.56 ± 0.31
	Atmospheric 38/36(a) = 0.1885 ± 0.0003
	Production 39/37(ca) = 0.0006425 ± 0.0000059
	Production 38/37(ca) = 0.0001800 ± 0.0000173
	Production 36/37(ca) = 0.0002703 ± 0.0000005
	Production 40/39(k) = 0.000607 ± 0.000059
	Production 38/39(k) = 0.012077 ± 0.000011
	Production 36/38(cl) = 262.80 ± 1.71
	Scaling Ratio K/Ca = 0.430
	Abundance Ratio 40K/K = 1.1700 ± 0.0100 E-04
	Atomic Weight K = 39.0983 ± 0.0001 g

## Sheet: Hidden Data
Double Line Plot Age Plateau			Double Line Plot K/Ca Plateau			X-Y Plot Normal Isochron		X-Y Plot Inverse Isochron		Error Ellipses Normal Isochron		Error Ellipses Inverse Isochron														Used Measurements for Blank Corrections
Ar39k%	Line 1	Line 2	Ar39k%	Line 1	Line 2	X-axis	Y-axis	X-axis	Y-axis	X-axis	Y-axis	X-axis	Y-axis													Filename	Included	36Ar	1σ	37Ar	1σ	38Ar	1σ	39Ar	1σ	40Ar	1σ	Date		Filename	Included	40Ar/39Ar	1σ	J-value	1σ	Date	X	Y	H
0	-17198.3	-4668.95	0	0.104638	0.128505	0.490843	296.349	0.0016563	0.0033744			0.00172277	0.00337441
0.598629	-17198.3	-4668.95	0.598629	0.104638	0.128505	0.791086	295.239	0.00267947	0.00338708			0.0017205	0.00337062
0.598629	-6686.07	-17198.3	0.598629	0.196062	0.148917	1.02695	297.462	0.00345239	0.00336178			0.00171386	0.00336708
1.25024	-6686.07	-17198.3	1.25024	0.196062	0.148917	1.31639	295.116	0.0044606	0.0033885			0.0017033	0.00336405
1.25024	-7535.77	1154.58	1.25024	0.19573	0.246484	1.5336	295.926	0.00518237	0.00337922			0.00168954	0.00336172
2.23433	-7535.77	1154.58	2.23433	0.19573	0.246484	1.75755	298.297	0.00589194	0.00335236			0.0016735	0.00336025
2.23433	-3820.88	-11809.6	2.23433	0.311438	0.225486	1.94339	297.344	0.00653586	0.00336311			0.0016563	0.00335975
3.1018	-3820.88	-11809.6	3.1018	0.311438	0.225486	2.50871	296.852	0.00845107	0.00336869			0.0016391	0.00336025
3.1018	-8402.84	-1849.84	3.1018	0.253205	0.336212	3.07719	297.208	0.0103536	0.00336465			0.00162307	0.00336171
4.19581	-8402.84	-1849.84	4.19581	0.253205	0.336212	3.97288	298.387	0.0133145	0.00335136			0.0016093	0.00336404
4.19581	2310.86	-3203.53	4.19581	0.331524	0.267354	5.22341	300.156	0.0174023	0.0033316			0.00159874	0.00336707
5.59773	2310.86	-3203.53	5.59773	0.331524	0.267354	6.29303	300.797	0.0209212	0.0033245			0.00159209	0.0033706
5.59773	-4035.74	302.011	5.59773	0.25064	0.282463	7.04908	299.919	0.0235032	0.00333423			0.00158983	0.00337439
7.96217	-4035.74	302.011	7.96217	0.25064	0.282463	8.2835	300.866	0.0275322	0.00332374			0.00159209	0.00337818
7.96217	-257.092	-3805.14	7.96217	0.272862	0.250252	10.4938	301.862	0.0347637	0.00331277			0.00159873	0.00338172
10.849	-257.092	-3805.14	10.849	0.272862	0.250252	15.1278	299.862	0.0504492	0.00333486			0.0016093	0.00338475
10.849	-2697.25	76.9825	10.849	0.207908	0.220635	18.929	301.338	0.0628165	0.00331854			0.00162306	0.00338708
14.7673	-2697.25	76.9825	14.7673	0.207908	0.220635	22.8575	298.179	0.0766569	0.00335369			0.00163909	0.00338854
14.7673	929.158	-1189.39	14.7673	0.159568	0.153929	23.7541	297.609	0.0798165	0.00336012			0.0016563	0.00338905
19.8296	929.158	-1189.39	19.8296	0.159568	0.153929	24.897	301.019	0.082709	0.00332204			0.0016735	0.00338855
19.8296	115.14	1705.77	19.8296	0.108692	0.111516	22.7454	295.475	0.0769791	0.00338438			0.00168953	0.00338709
25.7681	115.14	1705.77	25.7681	0.108692	0.111516	19.4708	291.777	0.0667317	0.00342728			0.0017033	0.00338476
25.7681	1721.53	397.125	25.7681	0.07111	0.0698051	17.4289	291.92	0.0597042	0.00342559			0.00171386	0.00338173
33.1021	1721.53	397.125	33.1021	0.07111	0.0698051	16.4401	295.7	0.0555974	0.00338181			0.0017205	0.0033782
33.1021	-23.9873	1173.63	33.1021	0.0428429	0.0435422							0.00172277	0.00337441
41.6162	-23.9873	1173.63	41.6162	0.0428429	0.0435422							0.0017205	0.00337062
41.6162	1354.48	305.074	41.6162	0.0243165	0.0239443
50.8812	1354.48	305.074	50.8812	0.0243165	0.0239443							0.0027786	0.0033871
50.8812	475.648	1399.73	50.8812	0.0144645	0.014689							0.00277523	0.00338296
59.4376	475.648	1399.73	59.4376	0.0144645	0.014689							0.00276532	0.00337909
59.4376	700.527	-187.294	59.4376	0.0105122	0.0103468							0.00274957	0.00337577
66.4065	700.527	-187.294	66.4065	0.0105122	0.0103468							0.00272904	0.00337322
66.4065	6.39925	868.395	66.4065	0.00837116	0.00850798							0.00270513	0.00337162
73.044	6.39925	868.395	73.044	0.00837116	0.00850798							0.00267948	0.00337107
73.044	393.48	-492.903	73.044	0.00758077	0.00745584							0.00265382	0.00337161
78.7785	393.48	-492.903	78.7785	0.00758077	0.00745584							0.00262991	0.0033732
78.7785	-545.695	306.912	78.7785	0.00699998	0.00711725							0.00260938	0.00337575
84.5666	-545.695	306.912	84.5666	0.00699998	0.00711725							0.00259362	0.00337906
84.5666	779.604	-190.705	84.5666	0.00667249	0.00655528							0.00258372	0.00338292
89.1682	779.604	-190.705	89.1682	0.00667249	0.00655528							0.00258034	0.00338707
89.1682	-993.852	185.254	89.1682	0.00612188	0.00624355							0.00258372	0.00339121
92.6054	-993.852	185.254	92.6054	0.00612188	0.00624355							0.00259362	0.00339508
92.6054	-401.882	-1675.66	92.6054	0.00521835	0.00510915							0.00260937	0.0033984
95.7113	-401.882	-1675.66	95.7113	0.00521835	0.00510915							0.00262991	0.00340095
95.7113	-1958.7	-313.298	95.7113	0.0044295	0.0045395							0.00265381	0.00340255
98.148	-1958.7	-313.298	98.148	0.0044295	0.0045395							0.00267947	0.0034031
98.148	495.142	-1532.57	98.148	0.00366927	0.00356194							0.00270513	0.00340256
100	495.142	-1532.57	100	0.00366927	0.00356194							0.00272904	0.00340096
												0.00274957	0.00339842
												0.00276532	0.00339511
												0.00277523	0.00339125
												0.0027786	0.0033871
												0.00277523	0.00338296
												0.0035345	0.0033618
												0.0035317	0.00335784
												0.0035235	0.00335414
												0.00351045	0.00335097
												0.00349345	0.00334853
												0.00347364	0.003347
												0.00345239	0.00334647
												0.00343114	0.00334699
												0.00341133	0.00334851
												0.00339432	0.00335094
												0.00338127	0.00335411
												0.00337307	0.0033578
												0.00337027	0.00336176
												0.00337307	0.00336572
												0.00338127	0.00336941
												0.00339432	0.00337258
												0.00341133	0.00337502
												0.00343113	0.00337655
												0.00345238	0.00337708
												0.00347364	0.00337656
												0.00349344	0.00337504
												0.00351045	0.00337261
												0.0035235	0.00336945
												0.0035317	0.00336576
												0.0035345	0.0033618
												0.0035317	0.00335784
												0.00458172	0.00338853
												0.0045776	0.00338371
												0.0045655	0.00337922
												0.00454625	0.00337536
												0.00452116	0.00337239
												0.00449195	0.00337052
												0.0044606	0.00336988
												0.00442925	0.0033705
												0.00440004	0.00337235
												0.00437495	0.00337531
												0.0043557	0.00337916
												0.0043436	0.00338364
												0.00433947	0.00338846
												0.0043436	0.00339328
												0.0043557	0.00339778
												0.00437494	0.00340164
												0.00440003	0.0034046
												0.00442924	0.00340647
												0.00446059	0.00340711
												0.00449194	0.00340649
												0.00452115	0.00340464
												0.00454624	0.00340169
												0.00456549	0.00339784
												0.00457759	0.00339335
												0.00458172	0.00338853
												0.0045776	0.00338371
												0.00530079	0.00337926
												0.00529676	0.00337468
												0.00528493	0.00337042
												0.00526611	0.00336675
												0.00524159	0.00336394
												0.00521303	0.00336216
												0.00518238	0.00336155
												0.00515173	0.00336214
												0.00512317	0.0033639
												0.00509864	0.0033667
												0.00507982	0.00337035
												0.00506799	0.00337461
												0.00506396	0.00337918
												0.00506799	0.00338375
												0.00507982	0.00338802
												0.00509864	0.00339168
												0.00512316	0.0033945
												0.00515172	0.00339627
												0.00518237	0.00339689
												0.00521302	0.00339629
												0.00524158	0.00339454
												0.0052661	0.00339174
												0.00528492	0.00338809
												0.00529675	0.00338383
												0.00530079	0.00337926
												0.00529676	0.00337468
												0.00599267	0.0033524
												0.00598924	0.00334804
												0.00597918	0.00334397
												0.00596317	0.00334047
												0.00594231	0.00333778
												0.00591802	0.00333609
												0.00589195	0.0033355
												0.00586588	0.00333607
												0.00584159	0.00333774
												0.00582073	0.00334041
												0.00580472	0.0033439
												0.00579465	0.00334796
												0.00579122	0.00335233
												0.00579465	0.00335669
												0.00580471	0.00336076
												0.00582072	0.00336426
												0.00584158	0.00336695
												0.00586587	0.00336864
												0.00589194	0.00336923
												0.00591801	0.00336866
												0.0059423	0.00336699
												0.00596316	0.00336432
												0.00597917	0.00336083
												0.00598923	0.00335677
												0.00599267	0.0033524
												0.00598924	0.00334804
												0.00660217	0.00336314
												0.00659991	0.00335944
												0.00659329	0.00335599
												0.00658275	0.00335303
												0.00656902	0.00335075
												0.00655303	0.00334932
												0.00653586	0.00334882
												0.0065187	0.0033493
												0.0065027	0.00335072
												0.00648897	0.00335299
												0.00647843	0.00335594
												0.0064718	0.00335938
												0.00646954	0.00336308
												0.0064718	0.00336678
												0.00647842	0.00337023
												0.00648896	0.0033732
												0.00650269	0.00337547
												0.00651869	0.00337691
												0.00653585	0.0033774
												0.00655301	0.00337692
												0.00656901	0.0033755
												0.00658274	0.00337324
												0.00659328	0.00337029
												0.00659991	0.00336684
												0.00660217	0.00336314
												0.00659991	0.00335944
												0.00851944	0.00336873
												0.00851712	0.00336477
												0.00851029	0.00336108
												0.00849943	0.0033579
												0.00848527	0.00335546
												0.00846878	0.00335392
												0.00845108	0.00335339
												0.00843339	0.0033539
												0.0084169	0.00335541
												0.00840274	0.00335784
												0.00839187	0.003361
												0.00838504	0.00336468
												0.0083827	0.00336864
												0.00838503	0.0033726
												0.00839186	0.0033763
												0.00840272	0.00337947
												0.00841688	0.00338191
												0.00843337	0.00338345
												0.00845106	0.00338398
												0.00846876	0.00338348
												0.00848525	0.00338196
												0.00849941	0.00337954
												0.00851028	0.00337638
												0.00851711	0.00337269
												0.00851944	0.00336873
												0.00851712	0.00336477
												0.0104152	0.0033647
												0.0104131	0.00336094
												0.0104069	0.00335743
												0.0103971	0.00335441
												0.0103844	0.00335209
												0.0103696	0.00335063
												0.0103537	0.00335012
												0.0103377	0.0033506
												0.0103229	0.00335204
												0.0103102	0.00335434
												0.0103004	0.00335734
												0.0102942	0.00336084
												0.0102921	0.00336459
												0.0102942	0.00336836
												0.0103004	0.00337186
												0.0103101	0.00337488
												0.0103229	0.0033772
												0.0103377	0.00337867
												0.0103536	0.00337917
												0.0103696	0.00337869
												0.0103844	0.00337725
												0.0103971	0.00337496
												0.0104069	0.00337196
												0.0104131	0.00336846
												0.0104152	0.0033647
												0.0104131	0.00336094
												0.013382	0.00335141
												0.0133797	0.00334773
												0.013373	0.00334429
												0.0133623	0.00334133
												0.0133483	0.00333906
												0.013332	0.00333763
												0.0133145	0.00333713
												0.0132971	0.0033376
												0.0132808	0.00333901
												0.0132668	0.00334126
												0.0132561	0.00334419
												0.0132493	0.00334762
												0.013247	0.0033513
												0.0132493	0.00335499
												0.0132561	0.00335842
												0.0132668	0.00336138
												0.0132808	0.00336365
												0.013297	0.00336509
												0.0133145	0.00336559
												0.013332	0.00336512
												0.0133483	0.00336371
												0.0133623	0.00336146
												0.013373	0.00335852
												0.0133797	0.00335509
												0.013382	0.00335141
												0.0133797	0.00334773
												0.0174733	0.00333169
												0.0174709	0.00332808
												0.0174638	0.00332471
												0.0174525	0.00332182
												0.0174378	0.00331958
												0.0174207	0.00331817
												0.0174024	0.00331767
												0.017384	0.00331813
												0.0173669	0.0033195
												0.0173522	0.00332169
												0.0173409	0.00332456
												0.0173338	0.00332791
												0.0173314	0.00333152
												0.0173338	0.00333512
												0.0173409	0.00333849
												0.0173522	0.00334139
												0.0173669	0.00334362
												0.017384	0.00334504
												0.0174023	0.00334553
												0.0174207	0.00334508
												0.0174378	0.00334371
												0.0174525	0.00334152
												0.0174638	0.00333864
												0.0174708	0.00333529
												0.0174733	0.00333169
												0.0174709	0.00332808
												0.0209937	0.0033246
												0.0209913	0.00332099
												0.020984	0.00331761
												0.0209725	0.00331471
												0.0209575	0.00331247
												0.02094	0.00331105
												0.0209212	0.00331055
												0.0209024	0.003311
												0.020885	0.00331237
												0.0208699	0.00331456
												0.0208584	0.00331744
												0.0208511	0.00332079
												0.0208487	0.0033244
												0.0208511	0.00332802
												0.0208584	0.00333139
												0.0208699	0.0033343
												0.0208849	0.00333654
												0.0209024	0.00333795
												0.0209212	0.00333846
												0.02094	0.00333801
												0.0209575	0.00333664
												0.0209725	0.00333444
												0.020984	0.00333157
												0.0209913	0.00332821
												0.0209937	0.0033246
												0.0209913	0.00332099
												0.0235746	0.00333434
												0.0235721	0.00333066
												0.023565	0.00332722
												0.0235537	0.00332425
												0.0235389	0.00332197
												0.0235217	0.00332052
												0.0235033	0.00332001
												0.0234848	0.00332047
												0.0234676	0.00332186
												0.0234528	0.0033241
												0.0234415	0.00332702
												0.0234344	0.00333044
												0.0234319	0.00333412
												0.0234343	0.0033378
												0.0234415	0.00334124
												0.0234528	0.0033442
												0.0234676	0.00334648
												0.0234848	0.00334793
												0.0235032	0.00334844
												0.0235217	0.00334799
												0.0235389	0.00334659
												0.0235537	0.00334436
												0.023565	0.00334143
												0.0235721	0.00333801
												0.0235746	0.00333434
												0.0235721	0.00333066
												0.0276091	0.00332387
												0.0276065	0.00332006
												0.0275988	0.0033165
												0.0275866	0.00331344
												0.0275706	0.00331108
												0.0275521	0.00330958
												0.0275322	0.00330904
												0.0275123	0.00330951
												0.0274937	0.00331095
												0.0274778	0.00331325
												0.0274656	0.00331627
												0.0274579	0.00331981
												0.0274553	0.0033236
												0.0274579	0.00332741
												0.0274656	0.00333097
												0.0274778	0.00333403
												0.0274937	0.00333639
												0.0275122	0.00333789
												0.0275321	0.00333843
												0.027552	0.00333796
												0.0275706	0.00333653
												0.0275865	0.00333422
												0.0275988	0.0033312
												0.0276064	0.00332767
												0.0276091	0.00332387
												0.0276065	0.00332006
												0.0348678	0.00331298
												0.0348643	0.00330865
												0.0348539	0.00330461
												0.0348374	0.00330112
												0.0348158	0.00329842
												0.0347907	0.00329671
												0.0347637	0.00329609
												0.0347367	0.0032966
												0.0347116	0.00329822
												0.03469	0.00330083
												0.0346735	0.00330425
												0.0346631	0.00330826
												0.0346595	0.00331257
												0.034663	0.0033169
												0.0346734	0.00332094
												0.03469	0.00332443
												0.0347116	0.00332712
												0.0347367	0.00332884
												0.0347636	0.00332946
												0.0347906	0.00332895
												0.0348157	0.00332733
												0.0348373	0.00332472
												0.0348539	0.00332129
												0.0348643	0.00331729
												0.0348678	0.00331298
												0.0348643	0.00330865
												0.0506321	0.0033354
												0.0506259	0.00332912
												0.0506076	0.00332323
												0.0505786	0.00331814
												0.0505407	0.00331418
												0.0504966	0.00331164
												0.0504493	0.00331068
												0.0504019	0.00331137
												0.0503578	0.00331365
												0.0503199	0.00331739
												0.0502908	0.00332231
												0.0502726	0.00332809
												0.0502663	0.00333433
												0.0502725	0.00334061
												0.0502908	0.00334649
												0.0503198	0.00335159
												0.0503577	0.00335554
												0.0504018	0.00335809
												0.0504491	0.00335905
												0.0504965	0.00335836
												0.0505406	0.00335607
												0.0505785	0.00335234
												0.0506076	0.00334742
												0.0506258	0.00334164
												0.0506321	0.0033354
												0.0506259	0.00332912
												0.0630718	0.00331926
												0.0630631	0.00331157
												0.0630376	0.00330435
												0.062997	0.0032981
												0.0629442	0.00329324
												0.0628826	0.00329011
												0.0628166	0.00328891
												0.0627505	0.00328974
												0.0626889	0.00329252
												0.062636	0.00329708
												0.0625955	0.0033031
												0.0625699	0.00331017
												0.0625612	0.00331781
												0.0625699	0.0033255
												0.0625954	0.00333272
												0.0626359	0.00333897
												0.0626888	0.00334383
												0.0627503	0.00334696
												0.0628164	0.00334816
												0.0628825	0.00334733
												0.062944	0.00334455
												0.0629969	0.00333999
												0.0630375	0.00333397
												0.063063	0.0033269
												0.0630718	0.00331926
												0.0630631	0.00331157
												0.0770051	0.00335497
												0.0769933	0.00334521
												0.0769585	0.00333604
												0.0769032	0.00332807
												0.0768311	0.00332185
												0.0767472	0.00331779
												0.076657	0.00331618
												0.0765669	0.00331713
												0.0764829	0.00332057
												0.0764108	0.00332627
												0.0763554	0.00333384
												0.0763206	0.00334275
												0.0763087	0.00335242
												0.0763205	0.00336217
												0.0763553	0.00337134
												0.0764106	0.00337931
												0.0764827	0.00338554
												0.0765667	0.00338959
												0.0766568	0.0033912
												0.0767469	0.00339025
												0.0768309	0.00338681
												0.076903	0.00338111
												0.0769584	0.00337355
												0.0769932	0.00336463
												0.0770051	0.00335497
												0.0769933	0.00334521
												0.080179	0.00336145
												0.0801667	0.00335169
												0.0801305	0.00334249
												0.0800729	0.0033345
												0.0799979	0.00332826
												0.0799105	0.00332418
												0.0798167	0.00332255
												0.0797229	0.00332349
												0.0796354	0.00332692
												0.0795603	0.00333261
												0.0795027	0.00334018
												0.0794665	0.0033491
												0.0794541	0.00335878
												0.0794664	0.00336855
												0.0795026	0.00337774
												0.0795602	0.00338573
												0.0796352	0.00339198
												0.0797226	0.00339605
												0.0798164	0.00339768
												0.0799102	0.00339675
												0.0799977	0.00339332
												0.0800727	0.00338762
												0.0801304	0.00338006
												0.0801666	0.00337113
												0.080179	0.00336145
												0.0801667	0.00335169
												0.0831721	0.00332388
												0.0831564	0.0033123
												0.0831102	0.00330138
												0.0830366	0.00329187
												0.0829407	0.00328441
												0.082829	0.00327952
												0.0827092	0.00327753
												0.0825893	0.00327857
												0.0824776	0.00328257
												0.0823816	0.00328927
												0.082308	0.00329819
												0.0822617	0.00330875
												0.0822458	0.00332021
												0.0822616	0.00333179
												0.0823078	0.00334271
												0.0823814	0.00335222
												0.0824773	0.00335968
												0.0825889	0.00336457
												0.0827088	0.00336656
												0.0828287	0.00336552
												0.0829404	0.00336152
												0.0830364	0.00335482
												0.08311	0.0033459
												0.0831563	0.00333534
												0.0831721	0.00332388
												0.0831564	0.0033123
												0.0775281	0.00338663
												0.0775094	0.00337349
												0.0774546	0.0033611
												0.0773674	0.00335029
												0.0772538	0.00334181
												0.0771214	0.00333622
												0.0769793	0.00333392
												0.0768372	0.00333506
												0.0767048	0.00333956
												0.076591	0.00334711
												0.0765037	0.0033572
												0.0764489	0.00336914
												0.0764301	0.00338212
												0.0764487	0.00339526
												0.0765035	0.00340765
												0.0765907	0.00341846
												0.0767044	0.00342694
												0.0768368	0.00343253
												0.0769789	0.00343483
												0.077121	0.00343369
												0.0772534	0.0034292
												0.0773672	0.00342164
												0.0774544	0.00341155
												0.0775093	0.00339961
												0.0775281	0.00338663
												0.0775094	0.00337349
												0.0672728	0.00342915
												0.0672544	0.00341688
												0.0672004	0.00340531
												0.0671144	0.00339525
												0.0670024	0.00338736
												0.0668719	0.00338219
												0.0667319	0.0033801
												0.0665918	0.00338122
												0.0664613	0.00338548
												0.0663492	0.00339259
												0.0662632	0.00340206
												0.0662091	0.00341325
												0.0661906	0.0034254
												0.066209	0.00343767
												0.0662631	0.00344924
												0.066349	0.0034593
												0.066461	0.00346719
												0.0665915	0.00347236
												0.0667315	0.00347445
												0.0668716	0.00347333
												0.0670021	0.00346907
												0.0671142	0.00346196
												0.0672002	0.00345249
												0.0672543	0.0034413
												0.0672728	0.00342915
												0.0672544	0.00341688
												0.0603166	0.00342745
												0.0602958	0.00341323
												0.0602347	0.00339986
												0.0601374	0.00338824
												0.0600106	0.00337917
												0.0598629	0.00337326
												0.0597044	0.00337091
												0.0595459	0.00337229
												0.0593981	0.00337731
												0.0592713	0.00338561
												0.0591739	0.00339664
												0.0591127	0.00340965
												0.0590918	0.00342374
												0.0591126	0.00343795
												0.0591737	0.00345133
												0.059271	0.00346295
												0.0593978	0.00347202
												0.0595455	0.00347793
												0.059704	0.00348028
												0.0598626	0.00347889
												0.0600103	0.00347388
												0.0601371	0.00346557
												0.0602345	0.00345454
												0.0602957	0.00344154
												0.0603166	0.00342745
												0.0602958	0.00341323
												0.0563394	0.00338405
												0.0563142	0.00336769
												0.0562401	0.0033523
												0.0561222	0.00333892
												0.0559686	0.00332846
												0.0557897	0.00332163
												0.0555976	0.00331891
												0.0554056	0.00332047
												0.0552266	0.00332622
												0.0550729	0.00333575
												0.054955	0.00334842
												0.0548808	0.00336337
												0.0548555	0.00337957
												0.0548807	0.00339593
												0.0549548	0.00341132
												0.0550727	0.0034247
												0.0552263	0.00343516
												0.0554052	0.00344199
												0.0555973	0.00344471
												0.0557893	0.00344314
												0.0559683	0.0034374
												0.056122	0.00342787
												0.0562399	0.0034152
												0.0563141	0.00340025
												0.0563394	0.00338405
												0.0563142	0.00336769
