# Supplementary material for: Synchronous motion of the Easter mantle plume and the East Pacific Rise
Source: Nat Commun. 2024 Nov 17;15:9953. doi: 10.1038/s41467-024-54115-2 (PMC11570642; doi:10.1038/s41467-024-54115-2)
Supplement: Supplementary file 4 — Supplementary Data 1 [file 41467_2024_54115_MOESM4_ESM.zip › NCOMMS-23-61651B_Dataset 1/21G23840.one-pager.xls]

## Sheet: Summary Table
	EXP#21G23840 > SO80 52DS-1 > Groundmass > O-CONNOR (20-06) EASTER MICROPLATE > ORONGO FZ 21-OSU-04 (4B15-21) > Incremental Heating > Daniel Heaton
	Information on Analysis and Constants Used in Calculations					Results		40(a)/36(a)	± 2s	40(r)/39(k)	± 2s	Age	± 2s	MSWD	39Ar(k)	K/Ca	± 2s
												(Ma)			(%,n)
	Project = O-CONNOR (20-06)					Age Plateau				0.54699	0.0310098	1.62691	0.0922855	1.14772	82.499	0.0116244	0.00226271
	Sample = SO80 52DS-1										0.0566917		0.0567242	0.329602	8
	Material = Groundmass					Full External Error							0.125163	2.06904	2σ Confidence Limit
	Location = Orongo FZ					Analytical Error							0.0921915	1.07132	Error Magnification
	Region = Easter Microplate
	Analyst = Daniel Heaton					Total Fusion Age				0.515486	0.0450905	1.53325	0.134117		24	0.00909184	2.57475e-05
	Irradiation = 21-OSU-04 (4B15-21)										0.0874718		0.0874726
	Position = X: 0 | Y: 0 | Z/H: 27.49975 mm					Full External Error							0.156004
	FCT-NM Age = 28.201 ± 0.023 Ma					Analytical Error							0.13406
	FCT-NM Reference = Kuiper et al (2008)
	FCT-NM 40Ar/39Ar Ratio = 9.55073 ± 0.01222					Normal Isochron		299.926	5.77567	0.534233	0.0546968	1.58899	0.162667	1.29645	82.499
	FCT-NM J-value = 0.00162558 ± 0.00000208								0.0192569		0.102384		0.102371	0.25477	8
	Air Shot 40Ar/36Ar = 304.8360 ± 0.5822					Full External Error							0.182429	2.1547	2σ Confidence Limit
	Air Shot MDF = 0.99484632 ± 0.00053319 (LIN)					Analytical Error							0.162616	1.13862	Error Magnification
	Experiment Type = Incremental Heating
	Extraction Method = Bulk Laser Heating					Inverse Isochron		299.83	5.79094	0.537532	0.0542613	1.59879	0.161372	1.30227	82.499
	Heating = 30 sec								0.0193141		0.100945		0.100934	0.252076	8
	Isolation = 2.00 min					Full External Error							0.181508	2.1547	2σ Confidence Limit
	Instrument = ARGUS-VI-G					Analytical Error							0.16132	1.14117	Error Magnification
	Preferred Age = Plateau Age												0.249091		Spreading Factor
	Age Classification = Unknown
	IGSN = Undefined
	Rock Class = Undefined
	Lithology = Undefined
	Lat-Lon = Undefined - Undefined
	Age Equations = Min et al. (2000)
	Negative Intensities = Allowed
	Collector Calibrations = 36Ar
	Decay 40K = 5.463 ± 0.107 E-10 1/a
	Decay 39Ar = 2.940 ± 0.016 E-07 1/h
	Decay 37Ar = 8.230 ± 0.012 E-04 1/h
	Decay 36Cl = 2.257 ± 0.015 E-06 1/a
	Decay 40K(EC,β⁺) = 0.580 ± 0.014 E-10 1/a
	Decay 40K(β⁻) = 4.884 ± 0.099 E-10 1/a
	Atmospheric 40/36(a) = 298.56 ± 0.31
	Atmospheric 38/36(a) = 0.1885 ± 0.0003
	Production 39/37(ca) = 0.0006425 ± 0.0000059
	Production 38/37(ca) = 0.0001800 ± 0.0000173
	Production 36/37(ca) = 0.0002703 ± 0.0000005
	Production 40/39(k) = 0.000607 ± 0.000059
	Production 38/39(k) = 0.012077 ± 0.000011
	Production 36/38(cl) = 262.80 ± 1.71
	Scaling Ratio K/Ca = 0.430
	Abundance Ratio 40K/K = 1.1700 ± 0.0100 E-04
	Atomic Weight K = 39.0983 ± 0.0001 g
	Rerun

## Sheet: Hidden Data
Double Line Plot Age Plateau			Double Line Plot K/Ca Plateau			X-Y Plot Normal Isochron		X-Y Plot Inverse Isochron		Error Ellipses Normal Isochron		Error Ellipses Inverse Isochron														Used Measurements for Blank Corrections
Ar39k%	Line 1	Line 2	Ar39k%	Line 1	Line 2	X-axis	Y-axis	X-axis	Y-axis	X-axis	Y-axis	X-axis	Y-axis													Filename	Included	36Ar	1σ	37Ar	1σ	38Ar	1σ	39Ar	1σ	40Ar	1σ	Date		Filename	Included	40Ar/39Ar	1σ	J-value	1σ	Date	X	Y	H
0	-1.05	4.05	0	0.0123856	0.0285334	0.148235	299.974	0.000494158	0.00333362			0.000670633	0.00333363
0.0963204	-1.05	4.05	0.0963204	0.0123856	0.0285334	0.193986	301.402	0.000643613	0.00331783			0.00066462	0.00332725
0.0963204	4.05	2.29716	0.0963204	0.0300421	0.0137413	0.22748	296.073	0.000768324	0.00337755			0.00064699	0.00332129
0.192814	4.05	2.29716	0.192814	0.0300421	0.0137413	0.244378	296.924	0.000823033	0.00336787			0.000618945	0.00331618
0.192814	-1.05	4.05	0.192814	0.00915993	0.0413852	0.369404	300.518	0.00122922	0.00332759			0.000582397	0.00331226
0.254973	-1.05	4.05	0.254973	0.00915993	0.0413852	0.383393	297.684	0.00128792	0.00335926			0.000539834	0.00330979
0.254973	4.05	-1.05	0.254973	0.0612208	0.00514149	0.550848	296.968	0.00185491	0.00336737			0.000494159	0.00330895
0.307691	4.05	-1.05	0.307691	0.0612208	0.00514149	0.939088	296.032	0.00317225	0.00337801			0.000448484	0.00330979
0.307691	-1.05	4.05	0.307691	0.0155259	0.0389425	1.38681	299.45	0.00463119	0.00333945			0.000405921	0.00331225
0.400118	-1.05	4.05	0.400118	0.0155259	0.0389425	3.37888	299.613	0.0112775	0.00333764			0.000369372	0.00331617
0.400118	4.05	-1.05	0.400118	0.0290455	0.0180923	8.56125	307.989	0.0277973	0.00324687			0.000341327	0.00332128
0.56246	4.05	-1.05	0.56246	0.0290455	0.0180923	25.8659	313.627	0.0824736	0.0031885			0.000323696	0.00332722
0.56246	-1.05	4.05	0.56246	0.0166332	0.0253722	69.5829	335.659	0.207302	0.00297921			0.000317683	0.00333361
0.74078	-1.05	4.05	0.74078	0.0166332	0.0253722	124.594	374.169	0.332989	0.00267259			0.000323695	0.00333999
0.74078	2.21431	-1.05	0.74078	0.0255676	0.0195537	171.601	384.735	0.446024	0.00259919			0.000341325	0.00334594
1.02509	2.21431	-1.05	1.02509	0.0255676	0.0195537	187.231	391.973	0.477662	0.0025512			0.00036937	0.00335106
1.02509	-1.05	4.05	1.02509	0.0181107	0.0214359	230.374	427.552	0.538822	0.0023389			0.000405919	0.00335498
1.44385	-1.05	4.05	1.44385	0.0181107	0.0214359	237.758	435.556	0.545872	0.00229591			0.000448481	0.00335745
1.44385	3.72442	-1.05	1.44385	0.0201914	0.0186625	168.458	394.719	0.426779	0.00253345			0.000494156	0.00335829
2.40495	3.72442	-1.05	2.40495	0.0201914	0.0186625	105.265	328.252	0.320683	0.00304644			0.000539831	0.00335745
2.40495	1.55001	4.05	2.40495	0.0186209	0.0197839	78.6222	327.289	0.240222	0.0030554			0.000582394	0.00335499
3.69595	1.55001	4.05	3.69595	0.0186209	0.0197839	25.0417	309.006	0.0810396	0.00323618			0.000618943	0.00335107
3.69595	2.29064	1.17433	3.69595	0.0185093	0.0180734	70.6007	317.303	0.222502	0.00315156			0.000646989	0.00334596
7.61079	2.29064	1.17433	7.61079	0.0185093	0.0180734	61.5345	297.374	0.206926	0.00336277			0.000664619	0.00334002
7.61079	1.32722	1.84443	7.61079	0.0142153	0.0144571							0.000670633	0.00333363
17.2601	1.32722	1.84443	17.2601	0.0142153	0.0144571							0.00066462	0.00332725
17.2601	2.00158	1.60809	17.2601	0.011825	0.0116389
32.8083	2.00158	1.60809	32.8083	0.011825	0.0116389							0.000847857	0.00331785
32.8083	1.30268	1.6847	32.8083	0.0101664	0.0103285							0.000840898	0.00331068
48.2535	1.30268	1.6847	48.2535	0.0101664	0.0103285							0.000820495	0.003304
48.2535	1.69412	1.27386	48.2535	0.0100346	0.00987408							0.000788037	0.00329827
61.7961	1.69412	1.27386	61.7961	0.0100346	0.00987408							0.000745737	0.00329386
61.7961	1.42752	1.90321	61.7961	0.00994808	0.0101175							0.000696478	0.00329109
71.2603	1.42752	1.90321	71.2603	0.00994808	0.0101175							0.000643616	0.00329014
71.2603	1.97296	1.45455	71.2603	0.00995527	0.00978316							0.000590753	0.00329108
79.9356	1.97296	1.45455	79.9356	0.00995527	0.00978316							0.000541493	0.00329384
79.9356	1.35324	2.04228	79.9356	0.00844982	0.00861366							0.000499193	0.00329824
86.195	1.35324	2.04228	86.195	0.00844982	0.00861366							0.000466734	0.00330397
86.195	1.29728	0.380992	86.195	0.00684227	0.00668972							0.000446329	0.00331064
90.6509	1.29728	0.380992	90.6509	0.00684227	0.00668972							0.000439369	0.00331781
90.6509	0.437206	1.7368	90.6509	0.00514911	0.00528562							0.000446328	0.00332498
94.0653	0.437206	1.7368	94.0653	0.00514911	0.00528562							0.000466731	0.00333166
94.0653	2.20186	0.279854	94.0653	0.00370254	0.00359046							0.000499189	0.00333739
96.7482	2.20186	0.279854	96.7482	0.00370254	0.00359046							0.000541489	0.0033418
96.7482	-0.204892	1.7845	96.7482	0.0030194	0.00312687							0.000590748	0.00334457
98.9083	-0.204892	1.7845	98.9083	0.0030194	0.00312687							0.00064361	0.00334552
98.9083	1.69769	-1.05	98.9083	0.00262894	0.00246397							0.000696472	0.00334458
100	1.69769	-1.05	100	0.00262894	0.00246397							0.000745732	0.00334182
												0.000788033	0.00333742
												0.000820492	0.00333169
												0.000840897	0.00332502
												0.000847857	0.00331785
												0.000840898	0.00331068
												0.00118343	0.00337759
												0.00116929	0.00336847
												0.00112782	0.00335997
												0.00106185	0.00335266
												0.000975879	0.00334706
												0.000875764	0.00334353
												0.000768327	0.00334231
												0.00066089	0.0033435
												0.000560774	0.00334701
												0.000474803	0.00335261
												0.000408834	0.0033599
												0.000367364	0.00336839
												0.000353219	0.00337751
												0.000367362	0.00338663
												0.000408831	0.00339513
												0.000474798	0.00340243
												0.000560768	0.00340804
												0.000660883	0.00341157
												0.00076832	0.00341278
												0.000875757	0.00341159
												0.000975873	0.00340808
												0.00106184	0.00340249
												0.00112781	0.0033952
												0.00116928	0.00338671
												0.00118343	0.00337759
												0.00116929	0.00336847
												0.00137054	0.00336792
												0.00135188	0.00335683
												0.00129719	0.00334649
												0.00121018	0.0033376
												0.00109679	0.00333078
												0.000964742	0.00332649
												0.000823037	0.00332502
												0.000681332	0.00332646
												0.000549284	0.00333073
												0.000435891	0.00333753
												0.000348882	0.0033464
												0.000294185	0.00335673
												0.000275528	0.00336781
												0.000294183	0.00337891
												0.000348878	0.00338925
												0.000435886	0.00339813
												0.000549277	0.00340495
												0.000681324	0.00340924
												0.000823029	0.00341072
												0.000964734	0.00340927
												0.00109678	0.003405
												0.00121017	0.0033982
												0.00129718	0.00338934
												0.00135188	0.00337901
												0.00137054	0.00336792
												0.00135188	0.00335683
												0.00166661	0.00332765
												0.00165171	0.00331744
												0.00160802	0.00330791
												0.00153851	0.00329973
												0.00144792	0.00329344
												0.00134243	0.00328949
												0.00122923	0.00328812
												0.00111602	0.00328945
												0.00101053	0.00329337
												0.000919944	0.00329963
												0.000850433	0.00330779
												0.000806736	0.0033173
												0.000791831	0.00332752
												0.000806733	0.00333773
												0.000850427	0.00334726
												0.000919935	0.00335544
												0.00101052	0.00336173
												0.00111601	0.00336568
												0.00122922	0.00336705
												0.00134242	0.00336572
												0.00144791	0.0033618
												0.0015385	0.00335554
												0.00160801	0.00334738
												0.00165171	0.00333787
												0.00166661	0.00332765
												0.00165171	0.00331744
												0.00154919	0.00335931
												0.00154029	0.00335148
												0.00151419	0.00334418
												0.00147267	0.00333791
												0.00141856	0.00333309
												0.00135555	0.00333006
												0.00128792	0.00332902
												0.0012203	0.00333003
												0.00115728	0.00333305
												0.00110317	0.00333784
												0.00106165	0.0033441
												0.00103555	0.00335139
												0.00102664	0.00335922
												0.00103554	0.00336705
												0.00106164	0.00337435
												0.00110316	0.00338062
												0.00115728	0.00338544
												0.00122029	0.00338847
												0.00128791	0.00338951
												0.00135554	0.00338849
												0.00141855	0.00338548
												0.00147266	0.00338069
												0.00151418	0.00337443
												0.00154029	0.00336714
												0.00154919	0.00335931
												0.00154029	0.00335148
												0.00219212	0.00336746
												0.00218064	0.00335901
												0.00214695	0.00335113
												0.00209336	0.00334436
												0.00202352	0.00333916
												0.00194219	0.00333588
												0.00185492	0.00333474
												0.00176764	0.00333583
												0.00168631	0.00333907
												0.00161647	0.00334424
												0.00156288	0.00335098
												0.00152919	0.00335884
												0.00151769	0.00336729
												0.00152918	0.00337573
												0.00156287	0.00338361
												0.00161646	0.00339038
												0.00168629	0.00339559
												0.00176762	0.00339887
												0.0018549	0.0034
												0.00194218	0.00339891
												0.00202351	0.00339567
												0.00209335	0.00339051
												0.00214694	0.00338376
												0.00218063	0.0033759
												0.00219212	0.00336746
												0.00218064	0.00335901
												0.00353677	0.00337817
												0.00352435	0.00336895
												0.00348794	0.00336035
												0.00343001	0.00335296
												0.00335452	0.00334727
												0.00326661	0.00334368
												0.00317226	0.00334242
												0.00307792	0.0033436
												0.00299	0.00334711
												0.00291451	0.00335274
												0.00285658	0.00336008
												0.00282016	0.00336865
												0.00280773	0.00337785
												0.00282015	0.00338707
												0.00285656	0.00339567
												0.00291449	0.00340306
												0.00298998	0.00340875
												0.00307789	0.00341234
												0.00317223	0.0034136
												0.00326658	0.00341243
												0.00335449	0.00340891
												0.00342999	0.00340329
												0.00348792	0.00339594
												0.00352434	0.00338737
												0.00353677	0.00337817
												0.00352435	0.00336895
												0.00497161	0.00333969
												0.00496002	0.00333013
												0.00492602	0.00332121
												0.00487192	0.00331353
												0.00480142	0.00330762
												0.00471932	0.00330387
												0.00463121	0.00330255
												0.0045431	0.00330375
												0.004461	0.00330738
												0.00439049	0.00331319
												0.00433638	0.00332079
												0.00430237	0.00332967
												0.00429076	0.00333921
												0.00430236	0.00334877
												0.00433636	0.00335769
												0.00439045	0.00336537
												0.00446095	0.00337128
												0.00454305	0.00337503
												0.00463116	0.00337635
												0.00471927	0.00337515
												0.00480138	0.00337152
												0.00487188	0.00336571
												0.00492599	0.00335811
												0.00496	0.00334923
												0.00497161	0.00333969
												0.00496002	0.00333013
												0.01167	0.0033382
												0.0116567	0.00332917
												0.0116175	0.00332071
												0.0115551	0.00331341
												0.0114738	0.00330776
												0.0113791	0.00330414
												0.0112775	0.00330281
												0.0111759	0.00330385
												0.0110813	0.0033072
												0.011	0.00331262
												0.0109376	0.00331974
												0.0108984	0.00332809
												0.010885	0.00333709
												0.0108983	0.00334612
												0.0109375	0.00335458
												0.0109999	0.00336188
												0.0110812	0.00336753
												0.0111758	0.00337115
												0.0112774	0.00337248
												0.011379	0.00337144
												0.0114737	0.00336809
												0.011555	0.00336267
												0.0116174	0.00335555
												0.0116566	0.0033472
												0.01167	0.0033382
												0.0116567	0.00332917
												0.0285407	0.00324924
												0.0285154	0.00323534
												0.0284412	0.00322223
												0.0283231	0.0032108
												0.0281691	0.00320183
												0.0279899	0.00319593
												0.0277975	0.00319349
												0.0276051	0.0031947
												0.0274257	0.00319946
												0.0272718	0.00320746
												0.0271536	0.00321813
												0.0270793	0.00323077
												0.0270539	0.00324451
												0.0270792	0.0032584
												0.0271534	0.00327151
												0.0272715	0.00328294
												0.0274255	0.00329192
												0.0276047	0.00329782
												0.0277971	0.00330025
												0.0279895	0.00329904
												0.0281688	0.00329428
												0.0283228	0.00328629
												0.028441	0.00327561
												0.0285153	0.00326297
												0.0285407	0.00324924
												0.0285154	0.00323534
												0.0832489	0.0031949
												0.0832226	0.00318153
												0.0831452	0.00316863
												0.0830221	0.00315709
												0.0828616	0.00314768
												0.0826746	0.00314106
												0.082474	0.00313767
												0.0822733	0.00313775
												0.0820863	0.00314128
												0.0819256	0.00314804
												0.0818023	0.00315755
												0.0817248	0.00316917
												0.0816983	0.0031821
												0.0817246	0.00319548
												0.0818019	0.00320837
												0.081925	0.00321992
												0.0820855	0.00322932
												0.0822725	0.00323594
												0.0824731	0.00323933
												0.0826738	0.00323925
												0.0828609	0.00323572
												0.0830215	0.00322897
												0.0831448	0.00321946
												0.0832223	0.00320784
												0.0832489	0.0031949
												0.0832226	0.00318153
												0.208489	0.00298934
												0.208449	0.00297377
												0.20833	0.00295857
												0.208142	0.00294478
												0.207896	0.00293334
												0.20761	0.00292502
												0.207302	0.00292039
												0.206995	0.00291978
												0.206709	0.00292321
												0.206463	0.00293046
												0.206274	0.00294103
												0.206155	0.00295421
												0.206115	0.00296908
												0.206155	0.00298465
												0.206274	0.00299985
												0.206462	0.00301364
												0.206708	0.00302508
												0.206994	0.0030334
												0.207301	0.00303803
												0.207609	0.00303864
												0.207895	0.00303521
												0.208141	0.00302796
												0.20833	0.00301739
												0.208449	0.00300421
												0.208489	0.00298934
												0.208449	0.00297377
												0.334681	0.00268271
												0.334624	0.00266364
												0.334455	0.00264518
												0.334186	0.00262859
												0.333836	0.002615
												0.333428	0.00260533
												0.33299	0.00260024
												0.332552	0.00260009
												0.332144	0.00260488
												0.331793	0.00261428
												0.331524	0.00262766
												0.331355	0.00264409
												0.331298	0.00266247
												0.331355	0.00268154
												0.331524	0.0027
												0.331793	0.0027166
												0.332143	0.00273019
												0.332551	0.00273986
												0.332989	0.00274494
												0.333427	0.00274509
												0.333835	0.00274031
												0.334185	0.00273091
												0.334454	0.00271753
												0.334623	0.00270109
												0.334681	0.00268271
												0.334624	0.00266364
												0.448893	0.00261334
												0.448795	0.00258855
												0.448509	0.00256449
												0.448053	0.00254278
												0.447459	0.00252493
												0.446767	0.00251213
												0.446025	0.00250527
												0.445282	0.0025048
												0.44459	0.00251077
												0.443996	0.00252277
												0.44354	0.00253998
												0.443254	0.00256122
												0.443156	0.00258504
												0.443253	0.00260984
												0.44354	0.0026339
												0.443996	0.00265561
												0.44459	0.00267346
												0.445281	0.00268626
												0.446024	0.00269312
												0.446766	0.00269358
												0.447458	0.00268761
												0.448052	0.00267562
												0.448508	0.00265841
												0.448795	0.00263717
												0.448893	0.00261334
												0.448795	0.00258855
												0.481407	0.0025684
												0.481279	0.00253922
												0.480905	0.00251085
												0.480311	0.00248524
												0.479535	0.00246412
												0.478632	0.00244893
												0.477663	0.00244071
												0.476694	0.00244003
												0.475791	0.00244692
												0.475015	0.00246091
												0.47442	0.00248106
												0.474046	0.00250599
												0.473918	0.002534
												0.474045	0.00256318
												0.474419	0.00259155
												0.475014	0.00261716
												0.47579	0.00263828
												0.476693	0.00265347
												0.477662	0.00266168
												0.478631	0.00266237
												0.479534	0.00265548
												0.48031	0.00264149
												0.480905	0.00262134
												0.481279	0.00259641
												0.481407	0.0025684
												0.481279	0.00253922
												0.545419	0.00236481
												0.545194	0.00232792
												0.544535	0.00229177
												0.543487	0.00225884
												0.542121	0.00223136
												0.54053	0.00221121
												0.538822	0.00219977
												0.537115	0.0021978
												0.535523	0.00220545
												0.534157	0.0022222
												0.533108	0.00224689
												0.532449	0.00227786
												0.532224	0.00231299
												0.532449	0.00234988
												0.533108	0.00238603
												0.534156	0.00241896
												0.535522	0.00244644
												0.537114	0.00246659
												0.538821	0.00247803
												0.540529	0.00248
												0.54212	0.00247235
												0.543486	0.0024556
												0.544535	0.00243091
												0.545194	0.00239994
												0.545419	0.00236481
												0.545194	0.00232792
												0.553214	0.00232357
												0.552964	0.00228283
												0.55223	0.00224298
												0.551064	0.00220675
												0.549543	0.00217658
												0.547773	0.00215455
												0.545873	0.00214216
												0.543972	0.00214024
												0.542202	0.00214893
												0.540681	0.00216764
												0.539514	0.00219509
												0.538781	0.00222941
												0.53853	0.00226826
												0.53878	0.002309
												0.539514	0.00234884
												0.54068	0.00238508
												0.542201	0.00241524
												0.543971	0.00243728
												0.545871	0.00244967
												0.547772	0.00245159
												0.549542	0.0024429
												0.551063	0.00242419
												0.55223	0.00239674
												0.552963	0.00236242
												0.553214	0.00232357
												0.552964	0.00228283
												0.433238	0.00256602
												0.433019	0.00252366
												0.432374	0.00248197
												0.431347	0.00244379
												0.43001	0.00241172
												0.428452	0.00238794
												0.42678	0.00237408
												0.425108	0.00237108
												0.42355	0.00237915
												0.422212	0.00239773
												0.421186	0.00242556
												0.42054	0.00246074
												0.42032	0.00250088
												0.42054	0.00254323
												0.421185	0.00258492
												0.422211	0.0026231
												0.423549	0.00265518
												0.425107	0.00267895
												0.426778	0.00269281
												0.42845	0.00269581
												0.430008	0.00268775
												0.431346	0.00266917
												0.432373	0.00264134
												0.433018	0.00260615
												0.433238	0.00256602
												0.433019	0.00252366
												0.326081	0.00308523
												0.325897	0.00304265
												0.325358	0.00300033
												0.324501	0.00296116
												0.323383	0.00292779
												0.322081	0.00290251
												0.320684	0.00288704
												0.319287	0.00288244
												0.317986	0.00288901
												0.316868	0.0029063
												0.31601	0.00293315
												0.31547	0.00296772
												0.315286	0.00300766
												0.31547	0.00305023
												0.316008	0.00309255
												0.316866	0.00313173
												0.317984	0.00316509
												0.319285	0.00319037
												0.320682	0.00320584
												0.322079	0.00321045
												0.323381	0.00320388
												0.324499	0.00318658
												0.325357	0.00315973
												0.325896	0.00312516
												0.326081	0.00308523
												0.325897	0.00304265
												0.244537	0.00309107
												0.244391	0.00304564
												0.24396	0.00300087
												0.243274	0.00295981
												0.242381	0.00292527
												0.241341	0.0028996
												0.240224	0.00288455
												0.239107	0.00288113
												0.238066	0.0028896
												0.237172	0.00290936
												0.236486	0.00293908
												0.236055	0.00297672
												0.235908	0.00301973
												0.236054	0.00306516
												0.236485	0.00310993
												0.23717	0.00315099
												0.238064	0.00318553
												0.239104	0.0032112
												0.240221	0.00322625
												0.241338	0.00322967
												0.242379	0.0032212
												0.243272	0.00320144
												0.243958	0.00317172
												0.24439	0.00313408
												0.244537	0.00309107
												0.244391	0.00304564
												0.0822327	0.00324457
												0.0821923	0.0032218
												0.0820732	0.0032
												0.0818837	0.00318068
												0.0816367	0.00316513
												0.081349	0.00315443
												0.0810402	0.0031493
												0.0807314	0.00315009
												0.0804436	0.00315674
												0.0801964	0.00316881
												0.0800066	0.00318548
												0.0798873	0.00320559
												0.0798465	0.00322779
												0.079887	0.00325057
												0.080006	0.00327236
												0.0801955	0.00329169
												0.0804425	0.00330723
												0.0807302	0.00331793
												0.081039	0.00332307
												0.0813478	0.00332228
												0.0816357	0.00331562
												0.0818829	0.00330355
												0.0820726	0.00328689
												0.0821919	0.00326677
												0.0822327	0.00324457
												0.0821923	0.0032218
												0.228365	0.00320502
												0.228166	0.00314053
												0.227581	0.00307679
												0.22665	0.00301814
												0.225436	0.00296859
												0.224022	0.00293151
												0.222505	0.00290942
												0.220987	0.00290383
												0.219573	0.00291513
												0.218358	0.00294254
												0.217426	0.00298419
												0.21684	0.00303725
												0.21664	0.0030981
												0.216839	0.00316259
												0.217424	0.00322633
												0.218355	0.00328498
												0.219569	0.00333453
												0.220983	0.00337161
												0.2225	0.0033937
												0.224018	0.00339929
												0.225432	0.00338799
												0.226647	0.00336058
												0.227579	0.00331893
												0.228165	0.00326587
												0.228365	0.00320502
												0.228166	0.00314053
												0.217157	0.00346192
												0.216809	0.00335587
												0.215788	0.0032503
												0.214163	0.00315239
												0.212045	0.00306882
												0.209578	0.00300528
												0.20693	0.0029661
												0.204282	0.00295396
												0.201814	0.00296967
												0.199695	0.00301217
												0.198068	0.00307857
												0.197045	0.00316433
												0.196696	0.00326362
												0.197043	0.00336966
												0.198064	0.00347523
												0.199689	0.00357314
												0.201808	0.00365671
												0.204275	0.00372025
												0.206922	0.00375943
												0.20957	0.00377158
												0.212038	0.00375586
												0.214158	0.00371336
												0.215784	0.00364696
												0.216807	0.0035612
												0.217157	0.00346192
												0.216809	0.00335587
