# Supplementary material for: Synchronous motion of the Easter mantle plume and the East Pacific Rise
Source: Nat Commun. 2024 Nov 17;15:9953. doi: 10.1038/s41467-024-54115-2 (PMC11570642; doi:10.1038/s41467-024-54115-2)
Supplement: Supplementary file 4 — Supplementary Data 1 [file 41467_2024_54115_MOESM4_ESM.zip › NCOMMS-23-61651B_Dataset 1/SO80 51DS-1 (n=2).one-pager.xls]

## Sheet: Summary Table
	STACK > SO80 51DS-1 (N=2) > Groundmass > O-CONNOR (20-06) EASTER MICROPLATE > OFF-AXIS SMT NEAR EPR 21-OSU-04 (4B14-21) > Incremental Heating > Daniel Heaton
	Information on Analysis and Constants Used in Calculations					Results		40(a)/36(a)	± 2s	40(r)/39(k)	± 2s	Age	± 2s	MSWD	39Ar(k)	K/Ca	± 2s
												(ka)			(%,n)
	Project = O-CONNOR (20-06)					Age Plateau				0.309072	0.0727935	921.102	216.899	1.04466	43.7261	0.0723481	0.0238434
	Stack = SO80 51DS-1 (N=2)										0.235523		0.235477	0.402301	24
	Material = Groundmass					Full External Error							222.119	1.58977	2σ Confidence Limit
	Location = Off-Axis Smt near EPR					Analytical Error							216.886	1.02209	Error Magnification
	Region = Easter Microplate
	Analyst = Daniel Heaton					Total Fusion Age				-0.0419644	0.0557407	-125.099	166.173		54	0.0120227	2.45981e-05
	Irradiation = 21-OSU-04 (4B14-21)										1.32829		1.32834
	Position = X: 0 | Y: 0 | Z/H: 25.81211 mm					Full External Error							166.3
	FCT-NM Age = 28.201 ± 0.023 Ma					Analytical Error							166.173
	FCT-NM Reference = Kuiper et al (2008)
	FCT-NM 40Ar/39Ar Ratio = 9.53362 ± 0.01220					Normal Isochron		297.755	1.36817	0.409547	0.193269	1220.44	575.753	1.05722	43.7261
	FCT-NM J-value = 0.00162850 ± 0.00000208								0.00459493		0.471909		0.471759	0.387244	24
	Air Shot 40Ar/36Ar = 303.9670 ± 0.3131					Full External Error							579.236	1.60302	2σ Confidence Limit
	Air Shot MDF = 0.99554722 ± 0.00035989 (LIN)					Analytical Error							575.744	1.02821	Error Magnification
	Experiment Type = Incremental Heating
	Extraction Method = Bulk Laser Heating					Inverse Isochron Clustered Points		297.711	1.36879	0.418109	0.13056	1245.94	388.944	1.06146	43.7261
	Heating = 30 sec								0.00459771		0.312264		0.312168	0.382077	24
	Isolation = 3.00 min					Full External Error							394.298	1.60302	2σ Confidence Limit
	Instrument = ARGUS-VI-G					Analytical Error							388.931	1.03027	Error Magnification
	Preferred Age = Plateau Age												0.0226876		Spreading Factor
	Age Classification = Unknown
	IGSN = Undefined
	Rock Class = Undefined
	Lithology = Undefined
	Lat-Lon = Undefined - Undefined
	Age Equations = Min et al. (2000)
	Negative Intensities = Allowed
	Collector Calibrations = 40Ar 39Ar 38Ar 37Ar 36Ar
	Decay 40K = 5.463 ± 0.107 E-10 1/a
	Decay 39Ar = 2.940 ± 0.016 E-07 1/h
	Decay 37Ar = 8.230 ± 0.012 E-04 1/h
	Decay 36Cl = 2.257 ± 0.015 E-06 1/a
	Decay 40K(EC,β⁺) = 0.580 ± 0.014 E-10 1/a
	Decay 40K(β⁻) = 4.884 ± 0.099 E-10 1/a
	Atmospheric 40/36(a) = 298.56 ± 0.31
	Atmospheric 38/36(a) = 0.1885 ± 0.0003
	Production 39/37(ca) = 0.0006425 ± 0.0000059
	Production 38/37(ca) = 0.0001800 ± 0.0000173
	Production 36/37(ca) = 0.0002703 ± 0.0000005
	Production 40/39(k) = 0.000607 ± 0.000059
	Production 38/39(k) = 0.012077 ± 0.000011
	Production 36/38(cl) = 262.80 ± 1.71
	Scaling Ratio K/Ca = 0.430
	Abundance Ratio 40K/K = 1.1700 ± 0.0100 E-04
	Atomic Weight K = 39.0983 ± 0.0001 g
	Rerun

## Sheet: Hidden Data
Double Line Plot Age Plateau			Double Line Plot K/Ca Plateau			X-Y Plot Normal Isochron		X-Y Plot Inverse Isochron		Error Ellipses Normal Isochron		Error Ellipses Inverse Isochron														Used Measurements for Blank Corrections
Ar39k%	Line 1	Line 2	Ar39k%	Line 1	Line 2	X-axis	Y-axis	X-axis	Y-axis	X-axis	Y-axis	X-axis	Y-axis													Filename	Included	36Ar	1σ	37Ar	1σ	38Ar	1σ	39Ar	1σ	40Ar	1σ	Date		Filename	Included	40Ar/39Ar	1σ	J-value	1σ	Date	X	Y	H
0	-1248.26	2485.8	0	0.198642	0.210391	2.42366	299.063	0.00810419	0.00334378			0.00819023	0.00334387
8.1174	-1248.26	2485.8	8.1174	0.198642	0.210391	4.487	298.464	0.0150336	0.00335048			0.00818731	0.00333985
8.1174	1417.81	-1545	8.1174	0.197736	0.181811	5.59455	298.91	0.0187165	0.00334549			0.00817871	0.00333609
13.2043	1417.81	-1545	13.2043	0.197736	0.181811	5.60671	301.503	0.0185959	0.00331672			0.00816504	0.00333287
13.2043	-1599.02	1972.28	13.2043	0.154002	0.172658	6.52479	300.415	0.0217192	0.00332873			0.00814722	0.00333038
16.5572	-1599.02	1972.28	16.5572	0.154002	0.172658	7.3384	302.376	0.0242691	0.00330714			0.00812647	0.00332881
16.5572	3243.25	-114.98	16.5572	0.121614	0.112431	8.13591	302.699	0.0268779	0.00330361			0.0081042	0.00332826
20.437	3243.25	-114.98	20.437	0.121614	0.112431	12.3827	287.402	0.043085	0.00347945			0.00808193	0.00332876
20.437	-770.237	2464.88	20.437	0.0990964	0.108003	12.0397	311.46	0.0386558	0.00321068			0.00806118	0.00333029
23.6706	-770.237	2464.88	23.6706	0.0990964	0.108003	5.93843	298.843	0.0198714	0.00334624			0.00804335	0.00333274
23.6706	3509.44	-410.783	23.6706	0.0972913	0.0876672	5.39604	301.154	0.0179179	0.00332056			0.00802968	0.00333594
26.1575	3509.44	-410.783	26.1575	0.0972913	0.0876672	7.50674	299.462	0.0250674	0.00333932			0.00802108	0.00333967
26.1575	-515.473	3547.5	26.1575	0.0846698	0.0968776	10.4418	303.143	0.034445	0.00329877			0.00801814	0.00334368
28.0691	-515.473	3547.5	28.0691	0.0846698	0.0968776	13.7715	309.916	0.0444362	0.00322668			0.00802107	0.0033477
28.0691	2869.28	-8245.63	28.0691	0.158576	0.0856244	9.3252	307.033	0.030372	0.00325698			0.00802966	0.00335146
28.6003	2869.28	-8245.63	28.6003	0.158576	0.0856244	8.70349	304.996	0.0285364	0.00327873			0.00804333	0.00335468
28.6003	-1725.93	8108.3	28.6003	0.0940229	0.150726	8.64493	299.544	0.0288603	0.00333841			0.00806115	0.00335717
29.2657	-1725.93	8108.3	29.2657	0.0940229	0.150726	16.7565	309.921	0.0540669	0.00322662			0.0080819	0.00335874
29.2657	2224.76	-1940.95	29.2657	0.0519748	0.0471308	18.7129	300.049	0.0623659	0.00333278			0.00810417	0.00335929
31.3525	2224.76	-1940.95	31.3525	0.0519748	0.0471308	22.6881	297.932	0.076152	0.00335647			0.00812644	0.00335879
31.3525	-101.011	2965.58	31.3525	0.0364034	0.0380123	40.0281	296.664	0.134928	0.00337082			0.0081472	0.00335726
35.755	-101.011	2965.58	35.755	0.0364034	0.0380123	32.5194	288.685	0.112647	0.00346399			0.00816502	0.00335481
35.755	1824.41	-1107.87	35.755	0.0341304	0.0323897	28.0991	291.28	0.0964676	0.00343312			0.0081787	0.00335161
39.4422	1824.41	-1107.87	39.4422	0.0341304	0.0323897	22.5842	291.953	0.0773559	0.00342521			0.0081873	0.00334788
39.4422	-716.286	3332.39	39.4422	0.0319429	0.0352895	18.0135	298.753	0.0602956	0.00334725			0.00819023	0.00334387
41.2994	-716.286	3332.39	41.2994	0.0319429	0.0352895	16.4437	285.183	0.0576601	0.00350652			0.00818731	0.00333985
41.2994	5686.92	-773.85	41.2994	0.0378875	0.031555	16.2144	278.283	0.0582659	0.00359346
42.331	5686.92	-773.85	42.331	0.0378875	0.031555	27.4814	255.266	0.107658	0.00391749			0.0153065	0.0033509
42.331	530.974	4882.2	42.331	0.0240077	0.0264025	24.493	231.746	0.105689	0.00431507			0.0152972	0.00334467
44.1391	530.974	4882.2	44.1391	0.0240077	0.0264025	24.2808	229.313	0.105885	0.00436085			0.0152699	0.00333883
44.1391	4125.62	280.208	44.1391	0.0208596	0.019171							0.0152266	0.00333379
46.3031	4125.62	280.208	46.3031	0.0208596	0.019171	0.490843	296.349	0.0016563	0.0033744			0.0151701	0.00332988
46.3031	-622.316	1300.6	46.3031	0.0132397	0.0136237	0.791086	295.239	0.00267947	0.00338708			0.0151043	0.00332738
52.9547	-622.316	1300.6	52.9547	0.0132397	0.0136237	1.02695	297.462	0.00345239	0.00336178			0.0150337	0.00332646
52.9547	2889.4	1150.76	52.9547	0.0111327	0.0107463	1.31639	295.116	0.0044606	0.0033885			0.0149631	0.00332717
58.3011	2889.4	1150.76	58.3011	0.0111327	0.0107463	1.5336	295.926	0.00518237	0.00337922			0.0148973	0.00332947
58.3011	-1143.5	1618	58.3011	0.00971049	0.0103399	1.75755	298.297	0.00589194	0.00335236			0.0148407	0.0033332
61.2423	-1143.5	1618	61.2423	0.00971049	0.0103399	1.94339	297.344	0.00653586	0.00336311			0.0147974	0.00333811
61.2423	507.626	-672.625	61.2423	0.00803499	0.00786824	2.50871	296.852	0.00845107	0.00336869			0.0147701	0.00334386
70.693	507.626	-672.625	70.693	0.00803499	0.00786824	3.07719	297.208	0.0103536	0.00336465			0.0147608	0.00335007
70.693	-1035.71	753.229	70.693	0.00706393	0.00735062	3.97288	298.387	0.0133145	0.00335136			0.0147701	0.0033563
75.1694	-1035.71	753.229	75.1694	0.00706393	0.00735062	5.22341	300.156	0.0174023	0.0033316			0.0147973	0.00336214
75.1694	214.201	-2025.13	75.1694	0.0070782	0.00670675	6.29303	300.797	0.0209212	0.0033245			0.0148407	0.00336718
78.4529	214.201	-2025.13	78.4529	0.0070782	0.00670675	7.04908	299.919	0.0235032	0.00333423			0.0148972	0.00337109
78.4529	-1646.5	101.525	78.4529	0.00638723	0.00665752	8.2835	300.866	0.0275322	0.00332374			0.014963	0.00337359
82.9208	-1646.5	101.525	82.9208	0.00638723	0.00665752	10.4938	301.862	0.0347637	0.00331277			0.0150336	0.00337451
82.9208	-20.5273	-1724.17	82.9208	0.00507737	0.00492225	15.1278	299.862	0.0504492	0.00333486			0.0151042	0.0033738
88.8327	-20.5273	-1724.17	88.8327	0.00507737	0.00492225	18.929	301.338	0.0628165	0.00331854			0.01517	0.0033715
88.8327	-1439.05	1502.9	88.8327	0.00370079	0.00394447	22.8575	298.179	0.0766569	0.00335369			0.0152265	0.00336777
91.6205	-1439.05	1502.9	91.6205	0.00370079	0.00394447	23.7541	297.609	0.0798165	0.00336012			0.0152699	0.00336286
91.6205	-776.523	-4076.84	91.6205	0.00238512	0.00223862	24.897	301.019	0.082709	0.00332204			0.0152972	0.00335711
94.4826	-776.523	-4076.84	94.4826	0.00238512	0.00223862	22.7454	295.475	0.0769791	0.00338438			0.0153065	0.0033509
94.4826	-5549.22	-1914	94.4826	0.00147488	0.00156885	19.4708	291.777	0.0667317	0.00342728			0.0152972	0.00334467
97.3239	-5549.22	-1914	97.3239	0.00147488	0.00156885	17.4289	291.92	0.0597042	0.00342559
97.3239	-1851.63	-7552.93	97.3239	0.00137727	0.00121321	16.4401	295.7	0.0555974	0.00338181			0.0192257	0.0033464
98.6956	-1851.63	-7552.93	98.6956	0.00137727	0.00121321							0.0192084	0.00333682
98.6956	-12228.2	-4071.49	98.6956	0.000941732	0.00115323							0.0191575	0.00332783
99.5793	-12228.2	-4071.49	99.5793	0.000941732	0.00115323							0.0190766	0.00332004
99.5793	-266.195	-16776.4	99.5793	0.00114197	0.000749342							0.0189711	0.00331399
100	-266.195	-16776.4	100	0.00114197	0.000749342							0.0188483	0.00331009
												0.0187165	0.00330859
0	-18276.6	-4668.95	0	0.104638	0.128505							0.0185847	0.00330962
0.598629	-18276.6	-4668.95	0.598629	0.104638	0.128505							0.0184619	0.00331308
0.598629	-6686.07	-18276.6	0.598629	0.196062	0.148917							0.0183565	0.00331875
1.25024	-6686.07	-18276.6	1.25024	0.196062	0.148917							0.0182755	0.00332625
1.25024	-7535.77	1154.58	1.25024	0.19573	0.246484							0.0182246	0.00333506
2.23433	-7535.77	1154.58	2.23433	0.19573	0.246484							0.0182073	0.00334457
2.23433	-3820.88	-11809.6	2.23433	0.311438	0.225486							0.0182246	0.00335415
3.1018	-3820.88	-11809.6	3.1018	0.311438	0.225486							0.0182755	0.00336314
3.1018	-8402.84	-1849.84	3.1018	0.253205	0.336212							0.0183564	0.00337093
4.19581	-8402.84	-1849.84	4.19581	0.253205	0.336212							0.0184618	0.00337698
4.19581	2310.86	-3203.53	4.19581	0.331524	0.267354							0.0185846	0.00338088
5.59773	2310.86	-3203.53	5.59773	0.331524	0.267354							0.0187164	0.00338238
5.59773	-4035.74	302.011	5.59773	0.25064	0.282463							0.0188482	0.00338136
7.96217	-4035.74	302.011	7.96217	0.25064	0.282463							0.018971	0.00337789
7.96217	-257.092	-3805.14	7.96217	0.272862	0.250252							0.0190765	0.00337222
10.849	-257.092	-3805.14	10.849	0.272862	0.250252							0.0191574	0.00336472
10.849	-2697.25	76.9825	10.849	0.207908	0.220635							0.0192083	0.00335591
14.7673	-2697.25	76.9825	14.7673	0.207908	0.220635							0.0192257	0.0033464
14.7673	929.158	-1189.39	14.7673	0.159568	0.153929							0.0192084	0.00333682
19.8296	929.158	-1189.39	19.8296	0.159568	0.153929
19.8296	115.14	1705.77	19.8296	0.108692	0.111516							0.0190316	0.0033175
25.7681	115.14	1705.77	25.7681	0.108692	0.111516							0.0190168	0.00330857
25.7681	1721.53	397.125	25.7681	0.07111	0.0698051							0.0189733	0.0033002
33.1021	1721.53	397.125	33.1021	0.07111	0.0698051							0.018904	0.00329295
33.1021	-23.9873	1173.63	33.1021	0.0428429	0.0435422							0.0188138	0.00328732
41.6162	-23.9873	1173.63	41.6162	0.0428429	0.0435422							0.0187087	0.0032837
41.6162	1354.48	305.074	41.6162	0.0243165	0.0239443							0.0185959	0.00328232
50.8812	1354.48	305.074	50.8812	0.0243165	0.0239443							0.0184831	0.00328329
50.8812	475.648	1399.73	50.8812	0.0144645	0.014689							0.018378	0.00328654
59.4376	475.648	1399.73	59.4376	0.0144645	0.014689							0.0182878	0.00329184
59.4376	700.527	-187.294	59.4376	0.0105122	0.0103468							0.0182185	0.00329884
66.4065	700.527	-187.294	66.4065	0.0105122	0.0103468							0.0181749	0.00330706
66.4065	6.39925	868.395	66.4065	0.00837116	0.00850798							0.0181601	0.00331593
73.044	6.39925	868.395	73.044	0.00837116	0.00850798							0.0181749	0.00332486
73.044	393.48	-492.903	73.044	0.00758077	0.00745584							0.0182184	0.00333323
78.7785	393.48	-492.903	78.7785	0.00758077	0.00745584							0.0182877	0.00334048
78.7785	-545.695	306.912	78.7785	0.00699998	0.00711725							0.0183779	0.00334611
84.5666	-545.695	306.912	84.5666	0.00699998	0.00711725							0.018483	0.00334973
84.5666	779.604	-190.705	84.5666	0.00667249	0.00655528							0.0185958	0.00335111
89.1682	779.604	-190.705	89.1682	0.00667249	0.00655528							0.0187086	0.00335014
89.1682	-993.852	185.254	89.1682	0.00612188	0.00624355							0.0188137	0.00334689
92.6054	-993.852	185.254	92.6054	0.00612188	0.00624355							0.018904	0.00334159
92.6054	-401.882	-1675.66	92.6054	0.00521835	0.00510915							0.0189732	0.00333459
95.7113	-401.882	-1675.66	95.7113	0.00521835	0.00510915							0.0190168	0.00332637
95.7113	-1958.7	-313.298	95.7113	0.0044295	0.0045395							0.0190316	0.0033175
98.148	-1958.7	-313.298	98.148	0.0044295	0.0045395							0.0190168	0.00330857
98.148	495.142	-1532.57	98.148	0.00366927	0.00356194
100	495.142	-1532.57	100	0.00366927	0.00356194							0.022323	0.00333004
												0.0223024	0.00331994
												0.0222421	0.00331044
												0.0221462	0.00330219
												0.0220212	0.00329575
												0.0218756	0.00329155
												0.0217193	0.00328989
												0.0215631	0.00329088
												0.0214175	0.00329444
												0.0212924	0.00330034
												0.0211964	0.00330818
												0.0211361	0.00331741
												0.0211155	0.00332742
												0.0211361	0.00333752
												0.0211964	0.00334701
												0.0212923	0.00335526
												0.0214173	0.00336171
												0.0215629	0.0033659
												0.0217192	0.00336756
												0.0218754	0.00336658
												0.022021	0.00336301
												0.0221461	0.00335711
												0.022242	0.00334928
												0.0223024	0.00334004
												0.022323	0.00333004
												0.0223024	0.00331994
												0.0251695	0.00330908
												0.0251388	0.00329531
												0.0250489	0.00328235
												0.0249058	0.00327108
												0.0247194	0.00326227
												0.0245023	0.00325651
												0.0242692	0.00325421
												0.0240362	0.00325551
												0.0238191	0.00326033
												0.0236326	0.00326834
												0.0234895	0.003279
												0.0233995	0.00329157
												0.0233688	0.00330521
												0.0233994	0.00331897
												0.0234894	0.00333193
												0.0236324	0.00334321
												0.0238189	0.00335202
												0.024036	0.00335777
												0.024269	0.00336008
												0.024502	0.00335878
												0.0247192	0.00335396
												0.0249057	0.00334594
												0.0250488	0.00333529
												0.0251388	0.00332272
												0.0251695	0.00330908
												0.0251388	0.00329531
												0.0281277	0.00330697
												0.0280851	0.00329113
												0.0279603	0.00327614
												0.0277617	0.00326302
												0.0275029	0.00325266
												0.0272015	0.00324578
												0.026878	0.00324284
												0.0265545	0.00324404
												0.0262531	0.0032493
												0.0259942	0.00325826
												0.0257956	0.00327031
												0.0256707	0.00328463
												0.025628	0.00330024
												0.0256706	0.00331609
												0.0257954	0.00333108
												0.025994	0.0033442
												0.0262528	0.00335455
												0.0265542	0.00336144
												0.0268777	0.00336438
												0.0272012	0.00336318
												0.0275026	0.00335792
												0.0277615	0.00334896
												0.0279602	0.0033369
												0.0280851	0.00332258
												0.0281277	0.00330697
												0.0280851	0.00329113
												0.0504671	0.00351013
												0.0502158	0.00343961
												0.0494786	0.00337181
												0.0483057	0.00331135
												0.046777	0.00326234
												0.0449967	0.00322812
												0.0430862	0.00321104
												0.0411755	0.00321225
												0.039395	0.00323166
												0.037866	0.00326796
												0.0366926	0.00331868
												0.0359549	0.00338035
												0.035703	0.00344877
												0.0359543	0.00351929
												0.0366915	0.00358709
												0.0378644	0.00364755
												0.0393931	0.00369656
												0.0411734	0.00373078
												0.0430839	0.00374786
												0.0449946	0.00374666
												0.0467751	0.00372724
												0.0483041	0.00369094
												0.0494775	0.00364022
												0.0502152	0.00357855
												0.0504671	0.00351013
												0.0502158	0.00343961
												0.0438924	0.00322881
												0.0437141	0.00317368
												0.0431912	0.00312107
												0.0423591	0.00307457
												0.0412747	0.00303734
												0.0400118	0.00301193
												0.0386565	0.00300006
												0.0373012	0.00300254
												0.0360381	0.00301921
												0.0349535	0.00304893
												0.0341212	0.00308967
												0.0335979	0.00313866
												0.0334192	0.00319256
												0.0335975	0.00324769
												0.0341204	0.0033003
												0.0349525	0.0033468
												0.0360369	0.00338403
												0.0372998	0.00340944
												0.0386551	0.00342131
												0.0400104	0.00341883
												0.0412734	0.00340216
												0.0423581	0.00337244
												0.0431904	0.0033317
												0.0437137	0.00328271
												0.0438924	0.00322881
												0.0437141	0.00317368
												0.0207116	0.00334795
												0.020683	0.003336
												0.0205991	0.00332475
												0.0204656	0.00331496
												0.0202916	0.0033073
												0.020089	0.0033023
												0.0198715	0.00330029
												0.0196541	0.00330142
												0.0194514	0.0033056
												0.0192774	0.00331255
												0.0191439	0.00332179
												0.0190599	0.0033327
												0.0190313	0.00334454
												0.0190599	0.00335649
												0.0191438	0.00336774
												0.0192773	0.00337753
												0.0194513	0.00338518
												0.0196539	0.00339018
												0.0198713	0.00339219
												0.0200888	0.00339107
												0.0202914	0.00338689
												0.0204655	0.00337994
												0.020599	0.00337069
												0.0206829	0.00335978
												0.0207116	0.00334795
												0.020683	0.003336
												0.018265	0.00332125
												0.0182532	0.00331344
												0.0182185	0.00330612
												0.0181634	0.00329978
												0.0180915	0.00329485
												0.0180078	0.00329168
												0.0179179	0.00329048
												0.0178281	0.00329133
												0.0177444	0.00329417
												0.0176725	0.0032988
												0.0176173	0.00330493
												0.0175826	0.00331211
												0.0175707	0.00331988
												0.0175825	0.00332769
												0.0176172	0.00333501
												0.0176724	0.00334135
												0.0177443	0.00334628
												0.017828	0.00334945
												0.0179178	0.00335065
												0.0180077	0.0033498
												0.0180914	0.00334696
												0.0181633	0.00334232
												0.0182185	0.0033362
												0.0182532	0.00332901
												0.018265	0.00332125
												0.0182532	0.00331344
												0.0256741	0.00334083
												0.0256534	0.00333025
												0.0255928	0.00332029
												0.0254964	0.00331162
												0.0253708	0.00330485
												0.0252245	0.00330042
												0.0250675	0.00329864
												0.0249105	0.00329964
												0.0247642	0.00330334
												0.0246385	0.00330949
												0.0245421	0.00331767
												0.0244814	0.00332733
												0.0244607	0.00333781
												0.0244814	0.00334839
												0.024542	0.00335835
												0.0246383	0.00336701
												0.024764	0.00337379
												0.0249103	0.00337822
												0.0250673	0.00338
												0.0252243	0.003379
												0.0253706	0.0033753
												0.0254963	0.00336915
												0.0255927	0.00336096
												0.0256534	0.00335131
												0.0256741	0.00334083
												0.0256534	0.00333025
												0.0360609	0.00330438
												0.0360059	0.00328408
												0.0358446	0.00326478
												0.0355878	0.0032478
												0.0352532	0.00323429
												0.0348635	0.00322518
												0.0344453	0.00322108
												0.034027	0.00322227
												0.0336373	0.00322868
												0.0333026	0.00323986
												0.0330457	0.00325506
												0.0328842	0.00327324
												0.0328291	0.00329315
												0.0328841	0.00331345
												0.0330454	0.00333275
												0.0333022	0.00334973
												0.0336368	0.00336324
												0.0340265	0.00337236
												0.0344447	0.00337646
												0.034863	0.00337527
												0.0352527	0.00336886
												0.0355874	0.00335767
												0.0358443	0.00334248
												0.0360058	0.0033243
												0.0360609	0.00330438
												0.0360059	0.00328408
												0.0483185	0.00324261
												0.0481864	0.00320087
												0.0477987	0.0031609
												0.0471819	0.0031254
												0.0463779	0.00309681
												0.0454417	0.00307707
												0.0444369	0.00306753
												0.043432	0.00306883
												0.0424956	0.00308088
												0.0416915	0.00310288
												0.0410744	0.00313331
												0.0406864	0.0031701
												0.0405539	0.00321075
												0.040686	0.00325248
												0.0410737	0.00329246
												0.0416905	0.00332795
												0.0424945	0.00335654
												0.0434308	0.00337628
												0.0444356	0.00338583
												0.0454404	0.00338453
												0.0463768	0.00337247
												0.047181	0.00335048
												0.0477981	0.00332005
												0.0481861	0.00328325
												0.0483185	0.00324261
												0.0481864	0.00320087
												0.0317587	0.00326167
												0.0317115	0.00324248
												0.031573	0.00322429
												0.0313527	0.00320832
												0.0310655	0.00319566
												0.0307311	0.00318719
												0.0303722	0.00318347
												0.0300133	0.00318476
												0.0296788	0.00319097
												0.0293916	0.00320168
												0.0291712	0.00321616
												0.0290326	0.00323342
												0.0289853	0.00325229
												0.0290325	0.00327147
												0.0291709	0.00328967
												0.0293912	0.00330564
												0.0296784	0.00331829
												0.0300128	0.00332677
												0.0303717	0.00333049
												0.0307306	0.00332919
												0.0310651	0.00332298
												0.0313523	0.00331227
												0.0315728	0.00329779
												0.0317113	0.00328053
												0.0317587	0.00326167
												0.0317115	0.00324248
												0.0297131	0.00328198
												0.0296731	0.00326608
												0.0295556	0.00325103
												0.0293686	0.00323787
												0.0291249	0.0032275
												0.0288412	0.00322062
												0.0285366	0.0032177
												0.0282321	0.00321894
												0.0279482	0.00322425
												0.0277045	0.00323328
												0.0275175	0.0032454
												0.0273999	0.0032598
												0.0273597	0.00327549
												0.0273998	0.00329139
												0.0275173	0.00330644
												0.0277043	0.0033196
												0.0279479	0.00332997
												0.0282317	0.00333685
												0.0285363	0.00333977
												0.0288408	0.00333853
												0.0291246	0.00333322
												0.0293684	0.00332419
												0.0295554	0.00331207
												0.029673	0.00329767
												0.0297131	0.00328198
												0.0296731	0.00326608
												0.0292459	0.0033395
												0.0292327	0.0033316
												0.0291943	0.00332417
												0.029133	0.00331771
												0.0290532	0.00331265
												0.0289602	0.00330935
												0.0288604	0.00330804
												0.0287606	0.00330879
												0.0286676	0.00331156
												0.0285878	0.00331616
												0.0285265	0.00332228
												0.028488	0.0033295
												0.0284748	0.00333732
												0.0284879	0.00334522
												0.0285264	0.00335265
												0.0285877	0.00335912
												0.0286675	0.00336417
												0.0287605	0.00336747
												0.0288602	0.00336879
												0.02896	0.00336803
												0.029053	0.00336526
												0.0291329	0.00336066
												0.0291942	0.00335454
												0.0292327	0.00334733
												0.0292459	0.0033395
												0.0292327	0.0033316
												0.0550103	0.00323098
												0.0549782	0.00321736
												0.054884	0.00320438
												0.0547342	0.00319291
												0.0545388	0.00318374
												0.0543113	0.00317749
												0.0540671	0.00317459
												0.0538229	0.00317523
												0.0535954	0.00317938
												0.0533999	0.00318675
												0.05325	0.00319683
												0.0531556	0.00320895
												0.0531234	0.00322227
												0.0531555	0.00323588
												0.0532497	0.00324887
												0.0533996	0.00326034
												0.0535949	0.00326951
												0.0538225	0.00327576
												0.0540666	0.00327866
												0.0543108	0.00327802
												0.0545384	0.00327387
												0.0547338	0.0032665
												0.0548838	0.00325642
												0.0549781	0.0032443
												0.0550103	0.00323098
												0.0549782	0.00321736
												0.0643849	0.00334338
												0.0643162	0.0033182
												0.0641146	0.00329402
												0.0637939	0.00327248
												0.0633758	0.00325505
												0.062889	0.00324292
												0.0623664	0.00323691
												0.0618439	0.00323743
												0.0613569	0.00324446
												0.0609387	0.0032575
												0.0606177	0.00327567
												0.0604159	0.00329774
												0.060347	0.00332219
												0.0604157	0.00334737
												0.0606172	0.00337155
												0.060938	0.00339309
												0.061356	0.00341052
												0.0618429	0.00342265
												0.0623654	0.00342866
												0.062888	0.00342813
												0.063375	0.00342111
												0.0637932	0.00340807
												0.0641141	0.00338989
												0.064316	0.00336783
												0.0643849	0.00334338
												0.0643162	0.0033182
												0.0769064	0.00336161
												0.0768808	0.00334856
												0.0768055	0.00333605
												0.0766857	0.00332493
												0.0765295	0.00331596
												0.0763476	0.00330975
												0.0761523	0.00330672
												0.075957	0.00330708
												0.075775	0.00331081
												0.0756187	0.00331765
												0.0754988	0.00332714
												0.0754233	0.00333862
												0.0753975	0.00335132
												0.0754232	0.00336438
												0.0754984	0.00337689
												0.0756183	0.00338801
												0.0757745	0.00339698
												0.0759564	0.00340319
												0.0761516	0.00340622
												0.0763469	0.00340585
												0.0765289	0.00340212
												0.0766852	0.00339528
												0.0768052	0.0033858
												0.0768806	0.00337431
												0.0769064	0.00336161
												0.0768808	0.00334856
												0.13817	0.00340043
												0.138059	0.00336519
												0.137736	0.00333033
												0.137221	0.00329824
												0.13655	0.00327109
												0.135768	0.00325074
												0.134929	0.00323857
												0.13409	0.00323541
												0.133308	0.00324149
												0.132636	0.00325637
												0.132121	0.00327906
												0.131796	0.003308
												0.131686	0.00334122
												0.131796	0.00337646
												0.132119	0.00341131
												0.132634	0.00344341
												0.133306	0.00347055
												0.134087	0.00349091
												0.134926	0.00350307
												0.135766	0.00350623
												0.136548	0.00350016
												0.137219	0.00348527
												0.137735	0.00346259
												0.138059	0.00343365
												0.13817	0.00340043
												0.138059	0.00336519
												0.116155	0.00349459
												0.116035	0.00345761
												0.115685	0.00342106
												0.115128	0.00338744
												0.114402	0.00335904
												0.113556	0.00333778
												0.112648	0.00332513
												0.11174	0.00332194
												0.110894	0.00332843
												0.110167	0.00334416
												0.10961	0.00336806
												0.109259	0.00339849
												0.109139	0.00343338
												0.109258	0.00347037
												0.109608	0.00350691
												0.110166	0.00354053
												0.110892	0.00356894
												0.111738	0.00359019
												0.112646	0.00360284
												0.113553	0.00360603
												0.1144	0.00359954
												0.115126	0.00358381
												0.115684	0.00355992
												0.116035	0.00352948
												0.116155	0.00349459
												0.116035	0.00345761
												0.0986452	0.00344976
												0.0985712	0.00342505
												0.0983538	0.00340089
												0.0980079	0.00337893
												0.097557	0.00336067
												0.0970319	0.00334734
												0.0964683	0.00333986
												0.0959047	0.00333873
												0.0953794	0.00334404
												0.0949283	0.00335541
												0.0945821	0.00337209
												0.0943644	0.00339292
												0.09429	0.00341649
												0.094364	0.0034412
												0.0945814	0.00346535
												0.0949273	0.00348731
												0.0953782	0.00350558
												0.0959033	0.00351891
												0.0964669	0.00352639
												0.0970305	0.00352752
												0.0975558	0.00352221
												0.0980069	0.00351083
												0.0983531	0.00349416
												0.0985708	0.00347333
												0.0986452	0.00344976
												0.0985712	0.00342505
												0.0785862	0.00343375
												0.0785444	0.00341449
												0.0784216	0.00339596
												0.0782262	0.00337943
												0.0779715	0.00336601
												0.0776748	0.00335663
												0.0773564	0.00335192
												0.077038	0.00335221
												0.0767412	0.00335747
												0.0764863	0.00336735
												0.0762907	0.00338117
												0.0761677	0.003398
												0.0761256	0.00341668
												0.0761674	0.00343594
												0.0762902	0.00345447
												0.0764856	0.003471
												0.0767403	0.00348442
												0.077037	0.0034938
												0.0773554	0.00349851
												0.0776738	0.00349822
												0.0779706	0.00349296
												0.0782255	0.00348308
												0.0784211	0.00346926
												0.0785441	0.00345243
												0.0785862	0.00343375
												0.0785444	0.00341449
												0.0622914	0.00335823
												0.0622235	0.00333228
												0.0620243	0.00330736
												0.0617072	0.00328515
												0.061294	0.00326718
												0.0608126	0.00325466
												0.0602961	0.00324845
												0.0597795	0.00324897
												0.0592981	0.0032562
												0.0588847	0.00326962
												0.0585674	0.00328834
												0.0583678	0.00331107
												0.0582997	0.00333627
												0.0583676	0.00336221
												0.0585668	0.00338714
												0.0588839	0.00340934
												0.0592972	0.00342732
												0.0597785	0.00343984
												0.060295	0.00344604
												0.0608116	0.00344552
												0.061293	0.0034383
												0.0617065	0.00342487
												0.0620237	0.00340616
												0.0622233	0.00338343
												0.0622914	0.00335823
												0.0622235	0.00333228
												0.0595473	0.00351667
												0.0594831	0.00348879
												0.0592947	0.00346211
												0.0589949	0.00343847
												0.0586042	0.00341945
												0.0581491	0.00340638
												0.0576607	0.00340013
												0.0571722	0.00340112
												0.056717	0.0034093
												0.056326	0.00342411
												0.056026	0.00344453
												0.0558373	0.00346918
												0.0557729	0.00349637
												0.055837	0.00352426
												0.0560254	0.00355093
												0.0563252	0.00357458
												0.056716	0.00359359
												0.0571711	0.00360667
												0.0576595	0.00361292
												0.058148	0.00361192
												0.0586032	0.00360374
												0.0589941	0.00358894
												0.0592942	0.00356851
												0.0594828	0.00354387
												0.0595473	0.00351667
												0.0594831	0.00348879
												0.0601324	0.00360465
												0.060069	0.00357361
												0.0598827	0.00354392
												0.0595862	0.0035176
												0.0591998	0.00349646
												0.0587497	0.00348193
												0.0582667	0.003475
												0.0577836	0.00347614
												0.0573333	0.00348527
												0.0569467	0.00350178
												0.0566499	0.00352454
												0.0564633	0.00355199
												0.0563995	0.00358227
												0.0564629	0.00361332
												0.0566492	0.003643
												0.0569457	0.00366932
												0.0573321	0.00369046
												0.0577822	0.00370499
												0.0582652	0.00371193
												0.0587483	0.00371079
												0.0591986	0.00370165
												0.0595852	0.00368514
												0.059882	0.00366238
												0.0600686	0.00363493
												0.0601324	0.00360465
												0.060069	0.00357361
												0.115569	0.00399312
												0.1153	0.00390198
												0.114511	0.00381191
												0.113254	0.00372902
												0.111616	0.00365899
												0.109709	0.00360657
												0.107661	0.00357533
												0.105614	0.00356742
												0.103705	0.00358336
												0.102066	0.00362207
												0.100808	0.00368092
												0.100017	0.00375588
												0.0997469	0.00384186
												0.100016	0.003933
												0.100805	0.00402307
												0.102062	0.00410595
												0.1037	0.00417599
												0.105607	0.00422841
												0.107655	0.00425964
												0.109702	0.00426756
												0.111611	0.00425162
												0.11325	0.00421291
												0.114508	0.00415406
												0.115299	0.0040791
												0.115569	0.00399312
												0.1153	0.00390198
												0.117949	0.00443771
												0.117533	0.0043088
												0.116309	0.00418032
												0.114362	0.00406102
												0.111823	0.00395904
												0.108867	0.00388131
												0.105694	0.00383315
												0.102521	0.00381783
												0.0995633	0.0038364
												0.0970234	0.00388759
												0.095074	0.00396791
												0.0938481	0.00407189
												0.0934291	0.00419244
												0.0938456	0.00432135
												0.0950692	0.00444983
												0.0970166	0.00456913
												0.099555	0.00467111
												0.102511	0.00474883
												0.105684	0.00479699
												0.108858	0.00481231
												0.111815	0.00479374
												0.114355	0.00474256
												0.116304	0.00466224
												0.11753	0.00455826
												0.117949	0.00443771
												0.117533	0.0043088
												0.131372	0.00463075
												0.130506	0.00436867
												0.127962	0.00410606
												0.123914	0.00386081
												0.118637	0.00364963
												0.112491	0.00348693
												0.105895	0.00338378
												0.0992983	0.00334722
												0.0931503	0.00337974
												0.0878701	0.00347912
												0.0838177	0.00363858
												0.081269	0.00384727
												0.0803979	0.00409096
												0.0812636	0.00435304
												0.0838073	0.00461565
												0.0878555	0.0048609
												0.0931324	0.00507207
												0.0992783	0.00523477
												0.105874	0.00533792
												0.112471	0.00537448
												0.118619	0.00534197
												0.123899	0.00524259
												0.127952	0.00508312
												0.130501	0.00487444
												0.131372	0.00463075
												0.130506	0.00436867
												0.00172277	0.00337441
												0.0017205	0.00337062
												0.00171386	0.00336708
												0.0017033	0.00336405
												0.00168954	0.00336172
												0.0016735	0.00336025
												0.0016563	0.00335975
												0.0016391	0.00336025
												0.00162307	0.00336171
												0.0016093	0.00336404
												0.00159874	0.00336707
												0.00159209	0.0033706
												0.00158983	0.00337439
												0.00159209	0.00337818
												0.00159873	0.00338172
												0.0016093	0.00338475
												0.00162306	0.00338708
												0.00163909	0.00338854
												0.0016563	0.00338905
												0.0016735	0.00338855
												0.00168953	0.00338709
												0.0017033	0.00338476
												0.00171386	0.00338173
												0.0017205	0.0033782
												0.00172277	0.00337441
												0.0017205	0.00337062
												0.0027786	0.0033871
												0.00277523	0.00338296
												0.00276532	0.00337909
												0.00274957	0.00337577
												0.00272904	0.00337322
												0.00270513	0.00337162
												0.00267948	0.00337107
												0.00265382	0.00337161
												0.00262991	0.0033732
												0.00260938	0.00337575
												0.00259362	0.00337906
												0.00258372	0.00338292
												0.00258034	0.00338707
												0.00258372	0.00339121
												0.00259362	0.00339508
												0.00260937	0.0033984
												0.00262991	0.00340095
												0.00265381	0.00340255
												0.00267947	0.0034031
												0.00270513	0.00340256
												0.00272904	0.00340096
												0.00274957	0.00339842
												0.00276532	0.00339511
												0.00277523	0.00339125
												0.0027786	0.0033871
												0.00277523	0.00338296
												0.0035345	0.0033618
												0.0035317	0.00335784
												0.0035235	0.00335414
												0.00351045	0.00335097
												0.00349345	0.00334853
												0.00347364	0.003347
												0.00345239	0.00334647
												0.00343114	0.00334699
												0.00341133	0.00334851
												0.00339432	0.00335094
												0.00338127	0.00335411
												0.00337307	0.0033578
												0.00337027	0.00336176
												0.00337307	0.00336572
												0.00338127	0.00336941
												0.00339432	0.00337258
												0.00341133	0.00337502
												0.00343113	0.00337655
												0.00345238	0.00337708
												0.00347364	0.00337656
												0.00349344	0.00337504
												0.00351045	0.00337261
												0.0035235	0.00336945
												0.0035317	0.00336576
												0.0035345	0.0033618
												0.0035317	0.00335784
												0.00458172	0.00338853
												0.0045776	0.00338371
												0.0045655	0.00337922
												0.00454625	0.00337536
												0.00452116	0.00337239
												0.00449195	0.00337052
												0.0044606	0.00336988
												0.00442925	0.0033705
												0.00440004	0.00337235
												0.00437495	0.00337531
												0.0043557	0.00337916
												0.0043436	0.00338364
												0.00433947	0.00338846
												0.0043436	0.00339328
												0.0043557	0.00339778
												0.00437494	0.00340164
												0.00440003	0.0034046
												0.00442924	0.00340647
												0.00446059	0.00340711
												0.00449194	0.00340649
												0.00452115	0.00340464
												0.00454624	0.00340169
												0.00456549	0.00339784
												0.00457759	0.00339335
												0.00458172	0.00338853
												0.0045776	0.00338371
												0.00530079	0.00337926
												0.00529676	0.00337468
												0.00528493	0.00337042
												0.00526611	0.00336675
												0.00524159	0.00336394
												0.00521303	0.00336216
												0.00518238	0.00336155
												0.00515173	0.00336214
												0.00512317	0.0033639
												0.00509864	0.0033667
												0.00507982	0.00337035
												0.00506799	0.00337461
												0.00506396	0.00337918
												0.00506799	0.00338375
												0.00507982	0.00338802
												0.00509864	0.00339168
												0.00512316	0.0033945
												0.00515172	0.00339627
												0.00518237	0.00339689
												0.00521302	0.00339629
												0.00524158	0.00339454
												0.0052661	0.00339174
												0.00528492	0.00338809
												0.00529675	0.00338383
												0.00530079	0.00337926
												0.00529676	0.00337468
												0.00599267	0.0033524
												0.00598924	0.00334804
												0.00597918	0.00334397
												0.00596317	0.00334047
												0.00594231	0.00333778
												0.00591802	0.00333609
												0.00589195	0.0033355
												0.00586588	0.00333607
												0.00584159	0.00333774
												0.00582073	0.00334041
												0.00580472	0.0033439
												0.00579465	0.00334796
												0.00579122	0.00335233
												0.00579465	0.00335669
												0.00580471	0.00336076
												0.00582072	0.00336426
												0.00584158	0.00336695
												0.00586587	0.00336864
												0.00589194	0.00336923
												0.00591801	0.00336866
												0.0059423	0.00336699
												0.00596316	0.00336432
												0.00597917	0.00336083
												0.00598923	0.00335677
												0.00599267	0.0033524
												0.00598924	0.00334804
												0.00660217	0.00336314
												0.00659991	0.00335944
												0.00659329	0.00335599
												0.00658275	0.00335303
												0.00656902	0.00335075
												0.00655303	0.00334932
												0.00653586	0.00334882
												0.0065187	0.0033493
												0.0065027	0.00335072
												0.00648897	0.00335299
												0.00647843	0.00335594
												0.0064718	0.00335938
												0.00646954	0.00336308
												0.0064718	0.00336678
												0.00647842	0.00337023
												0.00648896	0.0033732
												0.00650269	0.00337547
												0.00651869	0.00337691
												0.00653585	0.0033774
												0.00655301	0.00337692
												0.00656901	0.0033755
												0.00658274	0.00337324
												0.00659328	0.00337029
												0.00659991	0.00336684
												0.00660217	0.00336314
												0.00659991	0.00335944
												0.00851944	0.00336873
												0.00851712	0.00336477
												0.00851029	0.00336108
												0.00849943	0.0033579
												0.00848527	0.00335546
												0.00846878	0.00335392
												0.00845108	0.00335339
												0.00843339	0.0033539
												0.0084169	0.00335541
												0.00840274	0.00335784
												0.00839187	0.003361
												0.00838504	0.00336468
												0.0083827	0.00336864
												0.00838503	0.0033726
												0.00839186	0.0033763
												0.00840272	0.00337947
												0.00841688	0.00338191
												0.00843337	0.00338345
												0.00845106	0.00338398
												0.00846876	0.00338348
												0.00848525	0.00338196
												0.00849941	0.00337954
												0.00851028	0.00337638
												0.00851711	0.00337269
												0.00851944	0.00336873
												0.00851712	0.00336477
												0.0104152	0.0033647
												0.0104131	0.00336094
												0.0104069	0.00335743
												0.0103971	0.00335441
												0.0103844	0.00335209
												0.0103696	0.00335063
												0.0103537	0.00335012
												0.0103377	0.0033506
												0.0103229	0.00335204
												0.0103102	0.00335434
												0.0103004	0.00335734
												0.0102942	0.00336084
												0.0102921	0.00336459
												0.0102942	0.00336836
												0.0103004	0.00337186
												0.0103101	0.00337488
												0.0103229	0.0033772
												0.0103377	0.00337867
												0.0103536	0.00337917
												0.0103696	0.00337869
												0.0103844	0.00337725
												0.0103971	0.00337496
												0.0104069	0.00337196
												0.0104131	0.00336846
												0.0104152	0.0033647
												0.0104131	0.00336094
												0.013382	0.00335141
												0.0133797	0.00334773
												0.013373	0.00334429
												0.0133623	0.00334133
												0.0133483	0.00333906
												0.013332	0.00333763
												0.0133145	0.00333713
												0.0132971	0.0033376
												0.0132808	0.00333901
												0.0132668	0.00334126
												0.0132561	0.00334419
												0.0132493	0.00334762
												0.013247	0.0033513
												0.0132493	0.00335499
												0.0132561	0.00335842
												0.0132668	0.00336138
												0.0132808	0.00336365
												0.013297	0.00336509
												0.0133145	0.00336559
												0.013332	0.00336512
												0.0133483	0.00336371
												0.0133623	0.00336146
												0.013373	0.00335852
												0.0133797	0.00335509
												0.013382	0.00335141
												0.0133797	0.00334773
												0.0174733	0.00333169
												0.0174709	0.00332808
												0.0174638	0.00332471
												0.0174525	0.00332182
												0.0174378	0.00331958
												0.0174207	0.00331817
												0.0174024	0.00331767
												0.017384	0.00331813
												0.0173669	0.0033195
												0.0173522	0.00332169
												0.0173409	0.00332456
												0.0173338	0.00332791
												0.0173314	0.00333152
												0.0173338	0.00333512
												0.0173409	0.00333849
												0.0173522	0.00334139
												0.0173669	0.00334362
												0.017384	0.00334504
												0.0174023	0.00334553
												0.0174207	0.00334508
												0.0174378	0.00334371
												0.0174525	0.00334152
												0.0174638	0.00333864
												0.0174708	0.00333529
												0.0174733	0.00333169
												0.0174709	0.00332808
												0.0209937	0.0033246
												0.0209913	0.00332099
												0.020984	0.00331761
												0.0209725	0.00331471
												0.0209575	0.00331247
												0.02094	0.00331105
												0.0209212	0.00331055
												0.0209024	0.003311
												0.020885	0.00331237
												0.0208699	0.00331456
												0.0208584	0.00331744
												0.0208511	0.00332079
												0.0208487	0.0033244
												0.0208511	0.00332802
												0.0208584	0.00333139
												0.0208699	0.0033343
												0.0208849	0.00333654
												0.0209024	0.00333795
												0.0209212	0.00333846
												0.02094	0.00333801
												0.0209575	0.00333664
												0.0209725	0.00333444
												0.020984	0.00333157
												0.0209913	0.00332821
												0.0209937	0.0033246
												0.0209913	0.00332099
												0.0235746	0.00333434
												0.0235721	0.00333066
												0.023565	0.00332722
												0.0235537	0.00332425
												0.0235389	0.00332197
												0.0235217	0.00332052
												0.0235033	0.00332001
												0.0234848	0.00332047
												0.0234676	0.00332186
												0.0234528	0.0033241
												0.0234415	0.00332702
												0.0234344	0.00333044
												0.0234319	0.00333412
												0.0234343	0.0033378
												0.0234415	0.00334124
												0.0234528	0.0033442
												0.0234676	0.00334648
												0.0234848	0.00334793
												0.0235032	0.00334844
												0.0235217	0.00334799
												0.0235389	0.00334659
												0.0235537	0.00334436
												0.023565	0.00334143
												0.0235721	0.00333801
												0.0235746	0.00333434
												0.0235721	0.00333066
												0.0276091	0.00332387
												0.0276065	0.00332006
												0.0275988	0.0033165
												0.0275866	0.00331344
												0.0275706	0.00331108
												0.0275521	0.00330958
												0.0275322	0.00330904
												0.0275123	0.00330951
												0.0274937	0.00331095
												0.0274778	0.00331325
												0.0274656	0.00331627
												0.0274579	0.00331981
												0.0274553	0.0033236
												0.0274579	0.00332741
												0.0274656	0.00333097
												0.0274778	0.00333403
												0.0274937	0.00333639
												0.0275122	0.00333789
												0.0275321	0.00333843
												0.027552	0.00333796
												0.0275706	0.00333653
												0.0275865	0.00333422
												0.0275988	0.0033312
												0.0276064	0.00332767
												0.0276091	0.00332387
												0.0276065	0.00332006
												0.0348678	0.00331298
												0.0348643	0.00330865
												0.0348539	0.00330461
												0.0348374	0.00330112
												0.0348158	0.00329842
												0.0347907	0.00329671
												0.0347637	0.00329609
												0.0347367	0.0032966
												0.0347116	0.00329822
												0.03469	0.00330083
												0.0346735	0.00330425
												0.0346631	0.00330826
												0.0346595	0.00331257
												0.034663	0.0033169
												0.0346734	0.00332094
												0.03469	0.00332443
												0.0347116	0.00332712
												0.0347367	0.00332884
												0.0347636	0.00332946
												0.0347906	0.00332895
												0.0348157	0.00332733
												0.0348373	0.00332472
												0.0348539	0.00332129
												0.0348643	0.00331729
												0.0348678	0.00331298
												0.0348643	0.00330865
												0.0506321	0.0033354
												0.0506259	0.00332912
												0.0506076	0.00332323
												0.0505786	0.00331814
												0.0505407	0.00331418
												0.0504966	0.00331164
												0.0504493	0.00331068
												0.0504019	0.00331137
												0.0503578	0.00331365
												0.0503199	0.00331739
												0.0502908	0.00332231
												0.0502726	0.00332809
												0.0502663	0.00333433
												0.0502725	0.00334061
												0.0502908	0.00334649
												0.0503198	0.00335159
												0.0503577	0.00335554
												0.0504018	0.00335809
												0.0504491	0.00335905
												0.0504965	0.00335836
												0.0505406	0.00335607
												0.0505785	0.00335234
												0.0506076	0.00334742
												0.0506258	0.00334164
												0.0506321	0.0033354
												0.0506259	0.00332912
												0.0630718	0.00331926
												0.0630631	0.00331157
												0.0630376	0.00330435
												0.062997	0.0032981
												0.0629442	0.00329324
												0.0628826	0.00329011
												0.0628166	0.00328891
												0.0627505	0.00328974
												0.0626889	0.00329252
												0.062636	0.00329708
												0.0625955	0.0033031
												0.0625699	0.00331017
												0.0625612	0.00331781
												0.0625699	0.0033255
												0.0625954	0.00333272
												0.0626359	0.00333897
												0.0626888	0.00334383
												0.0627503	0.00334696
												0.0628164	0.00334816
												0.0628825	0.00334733
												0.062944	0.00334455
												0.0629969	0.00333999
												0.0630375	0.00333397
												0.063063	0.0033269
												0.0630718	0.00331926
												0.0630631	0.00331157
												0.0770051	0.00335497
												0.0769933	0.00334521
												0.0769585	0.00333604
												0.0769032	0.00332807
												0.0768311	0.00332185
												0.0767472	0.00331779
												0.076657	0.00331618
												0.0765669	0.00331713
												0.0764829	0.00332057
												0.0764108	0.00332627
												0.0763554	0.00333384
												0.0763206	0.00334275
												0.0763087	0.00335242
												0.0763205	0.00336217
												0.0763553	0.00337134
												0.0764106	0.00337931
												0.0764827	0.00338554
												0.0765667	0.00338959
												0.0766568	0.0033912
												0.0767469	0.00339025
												0.0768309	0.00338681
												0.076903	0.00338111
												0.0769584	0.00337355
												0.0769932	0.00336463
												0.0770051	0.00335497
												0.0769933	0.00334521
												0.080179	0.00336145
												0.0801667	0.00335169
												0.0801305	0.00334249
												0.0800729	0.0033345
												0.0799979	0.00332826
												0.0799105	0.00332418
												0.0798167	0.00332255
												0.0797229	0.00332349
												0.0796354	0.00332692
												0.0795603	0.00333261
												0.0795027	0.00334018
												0.0794665	0.0033491
												0.0794541	0.00335878
												0.0794664	0.00336855
												0.0795026	0.00337774
												0.0795602	0.00338573
												0.0796352	0.00339198
												0.0797226	0.00339605
												0.0798164	0.00339768
												0.0799102	0.00339675
												0.0799977	0.00339332
												0.0800727	0.00338762
												0.0801304	0.00338006
												0.0801666	0.00337113
												0.080179	0.00336145
												0.0801667	0.00335169
												0.0831721	0.00332388
												0.0831564	0.0033123
												0.0831102	0.00330138
												0.0830366	0.00329187
												0.0829407	0.00328441
												0.082829	0.00327952
												0.0827092	0.00327753
												0.0825893	0.00327857
												0.0824776	0.00328257
												0.0823816	0.00328927
												0.082308	0.00329819
												0.0822617	0.00330875
												0.0822458	0.00332021
												0.0822616	0.00333179
												0.0823078	0.00334271
												0.0823814	0.00335222
												0.0824773	0.00335968
												0.0825889	0.00336457
												0.0827088	0.00336656
												0.0828287	0.00336552
												0.0829404	0.00336152
												0.0830364	0.00335482
												0.08311	0.0033459
												0.0831563	0.00333534
												0.0831721	0.00332388
												0.0831564	0.0033123
												0.0775281	0.00338663
												0.0775094	0.00337349
												0.0774546	0.0033611
												0.0773674	0.00335029
												0.0772538	0.00334181
												0.0771214	0.00333622
												0.0769793	0.00333392
												0.0768372	0.00333506
												0.0767048	0.00333956
												0.076591	0.00334711
												0.0765037	0.0033572
												0.0764489	0.00336914
												0.0764301	0.00338212
												0.0764487	0.00339526
												0.0765035	0.00340765
												0.0765907	0.00341846
												0.0767044	0.00342694
												0.0768368	0.00343253
												0.0769789	0.00343483
												0.077121	0.00343369
												0.0772534	0.0034292
												0.0773672	0.00342164
												0.0774544	0.00341155
												0.0775093	0.00339961
												0.0775281	0.00338663
												0.0775094	0.00337349
												0.0672728	0.00342915
												0.0672544	0.00341688
												0.0672004	0.00340531
												0.0671144	0.00339525
												0.0670024	0.00338736
												0.0668719	0.00338219
												0.0667319	0.0033801
												0.0665918	0.00338122
												0.0664613	0.00338548
												0.0663492	0.00339259
												0.0662632	0.00340206
												0.0662091	0.00341325
												0.0661906	0.0034254
												0.066209	0.00343767
												0.0662631	0.00344924
												0.066349	0.0034593
												0.066461	0.00346719
												0.0665915	0.00347236
												0.0667315	0.00347445
												0.0668716	0.00347333
												0.0670021	0.00346907
												0.0671142	0.00346196
												0.0672002	0.00345249
												0.0672543	0.0034413
												0.0672728	0.00342915
												0.0672544	0.00341688
												0.0603166	0.00342745
												0.0602958	0.00341323
												0.0602347	0.00339986
												0.0601374	0.00338824
												0.0600106	0.00337917
												0.0598629	0.00337326
												0.0597044	0.00337091
												0.0595459	0.00337229
												0.0593981	0.00337731
												0.0592713	0.00338561
												0.0591739	0.00339664
												0.0591127	0.00340965
												0.0590918	0.00342374
												0.0591126	0.00343795
												0.0591737	0.00345133
												0.059271	0.00346295
												0.0593978	0.00347202
												0.0595455	0.00347793
												0.059704	0.00348028
												0.0598626	0.00347889
												0.0600103	0.00347388
												0.0601371	0.00346557
												0.0602345	0.00345454
												0.0602957	0.00344154
												0.0603166	0.00342745
												0.0602958	0.00341323
												0.0563394	0.00338405
												0.0563142	0.00336769
												0.0562401	0.0033523
												0.0561222	0.00333892
												0.0559686	0.00332846
												0.0557897	0.00332163
												0.0555976	0.00331891
												0.0554056	0.00332047
												0.0552266	0.00332622
												0.0550729	0.00333575
												0.054955	0.00334842
												0.0548808	0.00336337
												0.0548555	0.00337957
												0.0548807	0.00339593
												0.0549548	0.00341132
												0.0550727	0.0034247
												0.0552263	0.00343516
												0.0554052	0.00344199
												0.0555973	0.00344471
												0.0557893	0.00344314
												0.0559683	0.0034374
												0.056122	0.00342787
												0.0562399	0.0034152
												0.0563141	0.00340025
												0.0563394	0.00338405
												0.0563142	0.00336769
