# Supplementary material for: Synchronous motion of the Easter mantle plume and the East Pacific Rise
Source: Nat Commun. 2024 Nov 17;15:9953. doi: 10.1038/s41467-024-54115-2 (PMC11570642; doi:10.1038/s41467-024-54115-2)
Supplement: Supplementary file 4 — Supplementary Data 1 [file 41467_2024_54115_MOESM4_ESM.zip › NCOMMS-23-61651B_Dataset 1/SO80 52DS-1 (n=2).one-pager.xls]

## Sheet: Summary Table
	STACK > SO80 52DS-1 (N=2) > Groundmass > O-CONNOR (20-06) EASTER MICROPLATE > ORONGO FZ 21-OSU-04 (4B15-21) > Incremental Heating > Daniel Heaton
	Information on Analysis and Constants Used in Calculations					Results		40(a)/36(a)	± 2s	40(r)/39(k)	± 2s	Age	± 2s	MSWD	39Ar(k)	K/Ca	± 2s
												(Ma)			(%,n)
	Project = O-CONNOR (20-06)					Age Plateau				0.502383	0.0368742	1.49429	0.109701	1.29388	93.8183	0.0134145	0.00146028
	Stack = SO80 52DS-1 (N=2)										0.0733985		0.0734131	0.126571	32
	Material = Groundmass					Full External Error							0.134408	1.508	2σ Confidence Limit
	Location = Orongo FZ					Analytical Error							0.109634	1.13749	Error Magnification
	Region = Easter Microplate
	Analyst = Daniel Heaton					Total Fusion Age				0.469679	0.063048	1.39706	0.187498		47	0.00932199	3.12193e-05
	Irradiation = 21-OSU-04 (4B15-21)										0.134236		0.13421
	Position = X: 0 | Y: 0 | Z/H: 27.49975 mm					Full External Error							0.201066
	FCT-NM Age = 28.201 ± 0.023 Ma					Analytical Error							0.187464
	FCT-NM Reference = Kuiper et al (2008)
	FCT-NM 40Ar/39Ar Ratio = 9.55073 ± 0.01222					Normal Isochron		300.067	2.51161	0.481081	0.0432799	1.43096	0.128736	1.38915	93.8183
	FCT-NM J-value = 0.00162558 ± 0.00000208								0.00837016		0.0899637		0.089965	0.0762919	32
	Air Shot 40Ar/36Ar = 304.3200 ± 0.4534					Full External Error							0.148674	1.5164	2σ Confidence Limit
	Air Shot MDF = 0.99526202 ± 0.00044624 (LIN)					Analytical Error							0.128684	1.17862	Error Magnification
	Experiment Type = Incremental Heating
	Extraction Method = Bulk Laser Heating					Inverse Isochron		300.168	2.49352	0.490991	0.0415214	1.46042	0.12351	1.36886	93.8183
	Heating = 30 sec								0.00830707		0.0845665		0.0845715	0.0858157	32
	Isolation = 3.00 min					Full External Error							0.144968	1.5164	2σ Confidence Limit
	Instrument = ARGUS-VI-G					Analytical Error							0.123454	1.16998	Error Magnification
	Preferred Age = Plateau Age												0.28848		Spreading Factor
	Age Classification = Unknown
	IGSN = Undefined
	Rock Class = Undefined
	Lithology = Undefined
	Lat-Lon = Undefined - Undefined
	Age Equations = Min et al. (2000)
	Negative Intensities = Allowed
	Collector Calibrations = 40Ar 39Ar 38Ar 37Ar 36Ar
	Decay 40K = 5.463 ± 0.107 E-10 1/a
	Decay 39Ar = 2.940 ± 0.016 E-07 1/h
	Decay 37Ar = 8.230 ± 0.012 E-04 1/h
	Decay 36Cl = 2.257 ± 0.015 E-06 1/a
	Decay 40K(EC,β⁺) = 0.580 ± 0.014 E-10 1/a
	Decay 40K(β⁻) = 4.884 ± 0.099 E-10 1/a
	Atmospheric 40/36(a) = 298.56 ± 0.31
	Atmospheric 38/36(a) = 0.1885 ± 0.0003
	Production 39/37(ca) = 0.0006425 ± 0.0000059
	Production 38/37(ca) = 0.0001800 ± 0.0000173
	Production 36/37(ca) = 0.0002703 ± 0.0000005
	Production 40/39(k) = 0.000607 ± 0.000059
	Production 38/39(k) = 0.012077 ± 0.000011
	Production 36/38(cl) = 262.80 ± 1.71
	Scaling Ratio K/Ca = 0.430
	Abundance Ratio 40K/K = 1.1700 ± 0.0100 E-04
	Atomic Weight K = 39.0983 ± 0.0001 g
	Rerun

## Sheet: Hidden Data
Double Line Plot Age Plateau			Double Line Plot K/Ca Plateau			X-Y Plot Normal Isochron		X-Y Plot Inverse Isochron		Error Ellipses Normal Isochron		Error Ellipses Inverse Isochron														Used Measurements for Blank Corrections
Ar39k%	Line 1	Line 2	Ar39k%	Line 1	Line 2	X-axis	Y-axis	X-axis	Y-axis	X-axis	Y-axis	X-axis	Y-axis													Filename	Included	36Ar	1σ	37Ar	1σ	38Ar	1σ	39Ar	1σ	40Ar	1σ	Date		Filename	Included	40Ar/39Ar	1σ	J-value	1σ	Date	X	Y	H
0	-2.34983	13.4006	0	0.015167	0.0203213	1.41104	301.184	0.00468499	0.00332023			0.00535026	0.00332037
1.19874	-2.34983	13.4006	1.19874	0.015167	0.0203213	3.57862	302.168	0.0118432	0.00330942			0.00532759	0.00330979
1.19874	15.2	-5.2	1.19874	0.0273094	0.0113531	6.03281	353.542	0.0170639	0.00282852			0.00526113	0.00329992
1.60804	15.2	-5.2	1.60804	0.0273094	0.0113531	6.08575	303.384	0.0200595	0.00329615			0.00515541	0.00329144
1.60804	-1.45581	15.2	1.60804	0.00582619	0.0374738	8.16493	327.682	0.0249172	0.00305174			0.00501763	0.00328491
1.85286	-1.45581	15.2	1.85286	0.00582619	0.0374738	4.30007	312.992	0.0137386	0.00319497			0.00485718	0.0032808
1.85286	7.90304	-3.18849	1.85286	0.0208266	0.0147812	12.8417	316.936	0.0405182	0.00315521			0.00468499	0.00327937
2.91219	7.90304	-3.18849	2.91219	0.0208266	0.0147812	17.3493	294.829	0.0588453	0.0033918			0.00451281	0.00328073
2.91219	-5.2	15.2	2.91219	0.00812072	0.0286727	22.9704	303.63	0.0756525	0.00329348			0.00435236	0.00328478
3.2091	-5.2	15.2	3.2091	0.00812072	0.0286727	28.6438	309.377	0.0925855	0.0032323			0.00421457	0.00329124
3.2091	15.2	-5.2	3.2091	0.0260907	-0.000471946	41.2367	308.846	0.133518	0.00323786			0.00410885	0.00329968
3.3741	15.2	-5.2	3.3741	0.0260907	-0.000471946	37.5039	302.732	0.123885	0.00330325			0.00404238	0.00330952
3.3741	0.629803	7.87629	3.3741	0.0145525	0.0178428	77.2723	528.782	0.146132	0.00189114			0.00401971	0.00332009
4.99536	0.629803	7.87629	4.99536	0.0145525	0.0178428	57.6904	323.215	0.17849	0.00309392			0.00404238	0.00333067
4.99536	5.21819	-5.2	4.99536	0.0171597	0.0117427	72.1605	316.312	0.228131	0.00316143			0.00410884	0.00334054
5.93168	5.21819	-5.2	5.93168	0.0171597	0.0117427	64.9483	338.197	0.192043	0.00295686			0.00421456	0.00334902
5.93168	-3.4905	4.80382	5.93168	0.0126876	0.0165423	103.158	330.77	0.311873	0.00302325			0.00435234	0.00335554
7.2163	-3.4905	4.80382	7.2163	0.0126876	0.0165423	130.324	292.266	0.445908	0.00342154			0.00451279	0.00335966
7.2163	4.05916	-1.81242	7.2163	0.0157918	0.0130494	134.446	337.596	0.398245	0.00296212			0.00468498	0.00336108
9.07957	4.05916	-1.81242	9.07957	0.0157918	0.0130494	107.455	336.388	0.319439	0.00297276			0.00485716	0.00335973
9.07957	-1.7254	3.20963	9.07957	0.01193	0.0139849	122.724	340.8	0.360107	0.00293427			0.00501761	0.00335568
11.2193	-1.7254	3.20963	11.2193	0.01193	0.0139849	185.778	313.771	0.592082	0.00318704			0.0051554	0.00334921
11.2193	2.60278	-1.94084	11.2193	0.0128356	0.011064	101.403	347.56	0.291758	0.0028772			0.00526112	0.00334077
13.629	2.60278	-1.94084	13.629	0.0128356	0.011064	62.7358	291.962	0.214877	0.00342511			0.00532759	0.00333093
13.629	0.972609	15.2	13.629	0.00924647	0.0154723	67.149	274.163	0.244924	0.00364747			0.00535026	0.00332037
14.2824	0.972609	15.2	14.2824	0.00924647	0.0154723	49.5244	244.97	0.202165	0.00408214			0.00532759	0.00330979
14.2824	2.49498	0.0474567	14.2824	0.0111392	0.0103063	47.7657	253.335	0.188547	0.00394734
18.7977	2.49498	0.0474567	18.7977	0.0111392	0.0103063	41.5312	252.892	0.164225	0.00395426			0.0166212	0.00331206
18.7977	-0.249483	1.71325	18.7977	0.00956572	0.010164	47.8163	308.632	0.15493	0.00324011			0.0164585	0.00326358
24.5571	-0.249483	1.71325	24.5571	0.00956572	0.010164	51.2264	237.874	0.215351	0.0042039			0.0159812	0.00321823
24.5571	2.91493	0.715201	24.5571	0.00953319	0.00894858							0.0152219	0.00317909
30.1142	2.91493	0.715201	30.1142	0.00953319	0.00894858	0.120063	299.969	0.000400251	0.00333368			0.0142323	0.00314883
30.1142	0.100941	1.75681	30.1142	0.00862028	0.00907535	0.182622	301.361	0.000605989	0.00331828			0.0130799	0.00312952
37.0153	0.100941	1.75681	37.0153	0.00862028	0.00907535	0.250836	295.931	0.000847617	0.00337917			0.0118433	0.00312247
37.0153	2.39817	-2.68558	37.0153	0.00924736	0.00783175	0.279146	296.705	0.000940822	0.00337036			0.0106066	0.00312815
39.1156	2.39817	-2.68558	39.1156	0.00924736	0.00783175	0.385035	300.348	0.00128196	0.00332947			0.0094542	0.00314619
39.1156	-0.426925	2.15444	39.1156	0.00810675	0.00873138	0.385279	297.601	0.00129462	0.00336021			0.00846461	0.00317536
43.5265	-0.426925	2.15444	43.5265	0.00810675	0.00873138	0.534829	296.956	0.00180104	0.0033675			0.00770526	0.00321366
43.5265	1.82001	0.274428	43.5265	0.00911602	0.00872612	0.914733	296.089	0.00308938	0.00337736			0.0072279	0.00325848
51.593	1.82001	0.274428	51.593	0.00911602	0.00872612	1.35925	299.646	0.00453617	0.00333727			0.00706507	0.00330678
51.593	0.567567	1.4802	51.593	0.0091534	0.00940139	3.35385	299.88	0.011184	0.00333467			0.00722785	0.00335526
66.1943	0.567567	1.4802	66.1943	0.0091534	0.00940139	8.58004	308.604	0.0278028	0.0032404			0.00770516	0.00340061
66.1943	1.50408	-1.01683	66.1943	0.0102245	0.00951761	26.0125	314.224	0.0827835	0.00318245			0.00846446	0.00343975
70.8106	1.50408	-1.01683	70.8106	0.0102245	0.00951761	70.2475	335.974	0.209086	0.00297642			0.00945402	0.00347001
70.8106	0.491713	2.38291	70.8106	0.00803339	0.00850312	125.712	374.193	0.335956	0.00267242			0.0106064	0.00348932
76.7376	0.491713	2.38291	76.7376	0.00803339	0.00850312	170.667	380.76	0.448228	0.00262633			0.0118431	0.00349637
76.7376	0.461588	-1.08758	76.7376	0.00353935	0.00342616	189.097	390.577	0.484148	0.00256031			0.0130797	0.00349068
87.5273	0.461588	-1.08758	87.5273	0.00353935	0.00342616	226.011	419.681	0.53853	0.00238276			0.0142321	0.00347264
87.5273	-2.79801	0.635114	87.5273	0.00237003	0.00260088							0.0152217	0.00344348
91.1105	-2.79801	0.635114	91.1105	0.00237003	0.00260088							0.0159811	0.00340518
91.1105	-1.51999	-4.92554	91.1105	0.00180939	0.0016656							0.0164584	0.00336035
95.2592	-1.51999	-4.92554	95.2592	0.00180939	0.0016656							0.0166212	0.00331206
95.2592	-5.2	0.322794	95.2592	0.00143151	0.00172773							0.0164585	0.00326358
97.1077	-5.2	0.322794	97.1077	0.00143151	0.00172773
97.1077	1.06149	-5.2	97.1077	0.00154881	0.00121919							0.0291573	0.00283583
98.5161	1.06149	-5.2	98.5161	0.00154881	0.00121919							0.0287453	0.00273071
98.5161	-5.2	7.92847	98.5161	0.000930967	0.00154292							0.0275372	0.00263226
99.2358	-5.2	7.92847	99.2358	0.000930967	0.00154292							0.0256154	0.00254719
99.2358	3.50063	-5.2	99.2358	0.00192439	0.00120751							0.0231108	0.00248128
100	3.50063	-5.2	100	0.00192439	0.00120751							0.0201942	0.00243904
												0.0170642	0.00242334
0	-5.2	15.2	0	0.0102654	0.0287513							0.0139342	0.00243526
0.110275	-5.2	15.2	0.110275	0.0102654	0.0287513							0.0110175	0.00247397
0.110275	15.2	-5.2	0.110275	0.0309755	0.0135899							0.0085128	0.00253685
0.238351	15.2	-5.2	0.238351	0.0309755	0.0135899							0.00659089	0.0026196
0.238351	-5.2	15.2	0.238351	0.0113286	0.0433064							0.00538269	0.00271659
0.334465	-5.2	15.2	0.334465	0.0113286	0.0433064							0.00497056	0.00282121
0.334465	15.2	-5.2	0.334465	0.0623151	0.00871255							0.00538257	0.00292633
0.418689	15.2	-5.2	0.418689	0.0623151	0.00871255							0.00659064	0.00302478
0.418689	-5.2	15.2	0.418689	0.0163591	0.0392263							0.00851245	0.00310986
0.553476	-5.2	15.2	0.553476	0.0163591	0.0392263							0.011017	0.00317576
0.553476	15.2	-5.2	0.553476	0.0289936	0.0182014							0.0139337	0.003218
0.782076	15.2	-5.2	0.782076	0.0289936	0.0182014							0.0170637	0.0032337
0.782076	-5.2	13.8018	0.782076	0.0162146	0.0248564							0.0201937	0.00322179
1.02502	-5.2	13.8018	1.02502	0.0162146	0.0248564							0.0231104	0.00318307
1.02502	6.24155	-5.2	1.02502	0.0250954	0.0191508							0.0256151	0.00312019
1.41388	6.24155	-5.2	1.41388	0.0250954	0.0191508							0.027537	0.00303744
1.41388	-5.2	12.1817	1.41388	0.0178034	0.0210763							0.0287452	0.00294045
1.99026	-5.2	12.1817	1.99026	0.0178034	0.0210763							0.0291573	0.00283583
1.99026	5.14435	-2.80284	1.99026	0.0200533	0.0185445							0.0287453	0.00273071
3.32929	5.14435	-2.80284	3.32929	0.0200533	0.0185445
3.32929	0.785335	6.1746	3.32929	0.018604	0.0197529							0.023397	0.00329893
5.1395	0.785335	6.1746	5.1395	0.018604	0.0197529							0.0232833	0.00326657
5.1395	2.67221	0.909607	5.1395	0.0185199	0.0180872							0.0229499	0.00323623
10.6354	2.67221	0.909607	10.6354	0.0185199	0.0180872							0.0224195	0.00320997
10.6354	1.20563	1.96266	10.6354	0.0142376	0.0144792							0.0217284	0.00318959
24.1869	1.20563	1.96266	24.1869	0.0142376	0.0144792							0.0209234	0.00317647
24.1869	2.05037	1.52835	24.1869	0.0118409	0.0116547							0.0200597	0.0031715
46.0165	2.05037	1.52835	46.0165	0.0118409	0.0116547							0.0191959	0.00317503
46.0165	1.17505	1.69018	46.0165	0.0101877	0.01035							0.0183909	0.00318681
67.7053	1.17505	1.69018	67.7053	0.0101877	0.01035							0.0176997	0.00320604
67.7053	1.6337	1.26111	67.7053	0.0100531	0.0098926							0.0171693	0.00323142
86.7242	1.6337	1.26111	86.7242	0.0100531	0.0098926							0.0168359	0.0032612
86.7242	1.40123	1.78671	86.7242	0.00995151	0.0101195							0.0167221	0.00329337
100	1.40123	1.78671	100	0.00995151	0.0101195							0.0168358	0.00332573
												0.0171692	0.00335607
												0.0176995	0.00338233
												0.0183907	0.00340271
												0.0191957	0.00341584
												0.0200594	0.0034208
												0.0209232	0.00341727
												0.0217282	0.00340549
												0.0224194	0.00338626
												0.0229498	0.00336088
												0.0232832	0.0033311
												0.023397	0.00329893
												0.0232833	0.00326657
												0.0385075	0.00306605
												0.0380446	0.00294336
												0.036687	0.00282806
												0.0345274	0.002728
												0.0317128	0.00265
												0.0284351	0.00259938
												0.0249177	0.00257959
												0.0214003	0.00259197
												0.0181225	0.00263569
												0.0153078	0.00270776
												0.0131479	0.00280327
												0.0117902	0.00291571
												0.0113269	0.00303743
												0.0117899	0.00316011
												0.0131475	0.00327542
												0.0153071	0.00337548
												0.0181217	0.00345347
												0.0213993	0.00350409
												0.0249167	0.00352388
												0.0284342	0.0035115
												0.0317119	0.00346778
												0.0345266	0.00339571
												0.0366865	0.0033002
												0.0380443	0.00318776
												0.0385075	0.00306605
												0.0380446	0.00294336
												0.0278473	0.00320354
												0.0273667	0.00307925
												0.0259573	0.00296284
												0.0237152	0.00286225
												0.0207932	0.00278434
												0.0173905	0.0027344
												0.0137389	0.00271586
												0.0100873	0.00272997
												0.00668451	0.00277577
												0.00376245	0.00285013
												0.00152025	0.002948
												0.000110717	0.00306269
												-0.000370102	0.0031864
												0.000110566	0.0033107
												0.00151996	0.00342711
												0.00376204	0.0035277
												0.00668401	0.00360561
												0.0100867	0.00365554
												0.0137383	0.00367409
												0.0173899	0.00365998
												0.0207927	0.00361418
												0.0237148	0.00353982
												0.025957	0.00344195
												0.0273665	0.00332726
												0.0278473	0.00320354
												0.0273667	0.00307925
												0.0445959	0.00316242
												0.044457	0.0031199
												0.0440497	0.00307979
												0.0434017	0.00304482
												0.0425573	0.00301737
												0.0415738	0.00299931
												0.0405185	0.00299188
												0.0394631	0.00299558
												0.0384796	0.00301016
												0.037635	0.00303463
												0.0369869	0.00306731
												0.0365795	0.00310598
												0.0364405	0.00314801
												0.0365794	0.00319053
												0.0369866	0.00323064
												0.0376346	0.00326561
												0.0384791	0.00329306
												0.0394625	0.00331111
												0.0405179	0.00331854
												0.0415733	0.00331484
												0.0425568	0.00330026
												0.0434013	0.0032758
												0.0440494	0.00324312
												0.0444568	0.00320444
												0.0445959	0.00316242
												0.044457	0.0031199
												0.0699481	0.00341969
												0.06957	0.0033185
												0.0684611	0.00322229
												0.0666968	0.00313764
												0.0643975	0.00307031
												0.0617199	0.00302489
												0.0588463	0.00300448
												0.0559726	0.00301045
												0.0532948	0.00304242
												0.0509952	0.0030982
												0.0492305	0.00317398
												0.0481211	0.00326461
												0.0477426	0.00336391
												0.0481206	0.0034651
												0.0492296	0.0035613
												0.0509938	0.00364595
												0.0532931	0.00371328
												0.0559708	0.00375871
												0.0588443	0.00377912
												0.061718	0.00377314
												0.0643959	0.00374118
												0.0666955	0.0036854
												0.0684601	0.00360962
												0.0695695	0.00351899
												0.0699481	0.00341969
												0.06957	0.0033185
												0.0858398	0.00332491
												0.085493	0.00323298
												0.0844755	0.00314517
												0.0828568	0.00306747
												0.0807471	0.00300517
												0.0782902	0.00296252
												0.0756536	0.00294242
												0.0730169	0.00294625
												0.0705598	0.00297374
												0.0684497	0.00302302
												0.0668305	0.00309073
												0.0658126	0.00317226
												0.0654652	0.00326205
												0.065812	0.00335398
												0.0668295	0.00344179
												0.0684482	0.00351949
												0.0705579	0.00358179
												0.0730148	0.00362445
												0.0756514	0.00364454
												0.0782881	0.00364071
												0.0807452	0.00361322
												0.0828552	0.00356394
												0.0844744	0.00349623
												0.0854924	0.0034147
												0.0858398	0.00332491
												0.085493	0.00323298
												0.10171	0.00326365
												0.1014	0.00318415
												0.100488	0.00310793
												0.0990385	0.00304018
												0.0971488	0.00298553
												0.0949482	0.00294769
												0.0925865	0.00292925
												0.0902248	0.00293146
												0.0880239	0.00295418
												0.086134	0.00299584
												0.0846836	0.00305363
												0.0837718	0.00312358
												0.0834606	0.00320095
												0.0837713	0.00328045
												0.0846826	0.00335668
												0.0861325	0.00342442
												0.0880221	0.00347908
												0.0902228	0.00351691
												0.0925844	0.00353535
												0.0949462	0.00353314
												0.097147	0.00351043
												0.099037	0.00346876
												0.100487	0.00341098
												0.101399	0.00334102
												0.10171	0.00326365
												0.1014	0.00318415
												0.14514	0.00329231
												0.144745	0.00319589
												0.143584	0.00310234
												0.141738	0.00301802
												0.139331	0.00294869
												0.136528	0.00289905
												0.13352	0.00287251
												0.130512	0.00287087
												0.127709	0.00289423
												0.125302	0.00294101
												0.123454	0.00300803
												0.122293	0.0030907
												0.121896	0.0031834
												0.122292	0.00327982
												0.123453	0.00337337
												0.125299	0.00345769
												0.127706	0.00352702
												0.130509	0.00357666
												0.133517	0.0036032
												0.136525	0.00360484
												0.139328	0.00358148
												0.141735	0.0035347
												0.143582	0.00346768
												0.144744	0.00338501
												0.14514	0.00329231
												0.144745	0.00319589
												0.133793	0.00334619
												0.133456	0.00326363
												0.132467	0.00318377
												0.130892	0.00311206
												0.12884	0.00305337
												0.126451	0.00301171
												0.123886	0.00298992
												0.121322	0.00298949
												0.118932	0.00301043
												0.116879	0.00305134
												0.115304	0.00310941
												0.114314	0.00318069
												0.113976	0.00326032
												0.114314	0.00334288
												0.115303	0.00342274
												0.116878	0.00349445
												0.118929	0.00355314
												0.121319	0.00359479
												0.123884	0.00361658
												0.126448	0.00361702
												0.128838	0.00359607
												0.13089	0.00355517
												0.132465	0.0034971
												0.133455	0.00342582
												0.133793	0.00334619
												0.133456	0.00326363
												0.187929	0.00202249
												0.186506	0.00171265
												0.182331	0.00141498
												0.17569	0.00114976
												0.167034	0.000935056
												0.156954	0.000785511
												0.146136	0.000711313
												0.135318	0.000717518
												0.125237	0.000803704
												0.11658	0.000963996
												0.109937	0.00118747
												0.105761	0.0014589
												0.104336	0.00175979
												0.105759	0.00206962
												0.109934	0.0023673
												0.116575	0.00263252
												0.125231	0.00284722
												0.135311	0.00299676
												0.146129	0.00307096
												0.156947	0.00306476
												0.167028	0.00297857
												0.175685	0.00281828
												0.182328	0.0025948
												0.186504	0.00232337
												0.187929	0.00202249
												0.186506	0.00171265
												0.186559	0.00313431
												0.186285	0.00307071
												0.185479	0.00300869
												0.184197	0.00295248
												0.182525	0.00290591
												0.180579	0.00287216
												0.178491	0.00285351
												0.176402	0.00285125
												0.174456	0.00286553
												0.172784	0.00289537
												0.171502	0.00293874
												0.170695	0.00299269
												0.17042	0.00305353
												0.170695	0.00311713
												0.171501	0.00317915
												0.172783	0.00323536
												0.174454	0.00328193
												0.1764	0.00331569
												0.178488	0.00333433
												0.180577	0.00333659
												0.182523	0.00332231
												0.184195	0.00329247
												0.185477	0.0032491
												0.186284	0.00319515
												0.186559	0.00313431
												0.186285	0.00307071
												0.236916	0.00321107
												0.236617	0.00314583
												0.23574	0.00308166
												0.234344	0.00302292
												0.232525	0.00297363
												0.230406	0.00293713
												0.228132	0.00291592
												0.225858	0.00291144
												0.223739	0.00292399
												0.22192	0.00295273
												0.220523	0.00299569
												0.219645	0.00304995
												0.219346	0.0031118
												0.219645	0.00317704
												0.220522	0.00324121
												0.221918	0.00329995
												0.223737	0.00334924
												0.225856	0.00338574
												0.228129	0.00340695
												0.230403	0.00341143
												0.232522	0.00339888
												0.234342	0.00337014
												0.235738	0.00332718
												0.236616	0.00327292
												0.236916	0.00321107
												0.236617	0.00314583
												0.199254	0.00299236
												0.199009	0.00293096
												0.198289	0.00287133
												0.197143	0.00281753
												0.19565	0.00277322
												0.193911	0.00274142
												0.192044	0.00272431
												0.190178	0.00272305
												0.188439	0.00273772
												0.186945	0.00276732
												0.185799	0.00280984
												0.185078	0.00286238
												0.184832	0.00292136
												0.185077	0.00298276
												0.185798	0.00304239
												0.186943	0.00309619
												0.188437	0.0031405
												0.190176	0.00317229
												0.192042	0.00318941
												0.193908	0.00319067
												0.195648	0.003176
												0.197141	0.0031464
												0.198287	0.00310388
												0.199008	0.00305134
												0.199254	0.00299236
												0.199009	0.00293096
												0.323654	0.00308743
												0.323253	0.00301265
												0.322077	0.00293859
												0.320205	0.0028703
												0.317765	0.00281243
												0.314924	0.00276893
												0.311874	0.00274277
												0.308825	0.00273571
												0.305983	0.00274825
												0.303543	0.00277953
												0.301671	0.00282742
												0.300493	0.00288866
												0.300091	0.00295906
												0.300493	0.00303384
												0.301669	0.0031079
												0.303541	0.00317619
												0.305981	0.00323406
												0.308822	0.00327756
												0.311871	0.00330373
												0.314921	0.00331078
												0.317762	0.00329824
												0.320202	0.00326696
												0.322075	0.00321907
												0.323252	0.00315784
												0.323654	0.00308743
												0.323253	0.00301265
												0.514658	0.0037988
												0.512317	0.00346966
												0.50545	0.00313725
												0.494526	0.0028242
												0.480289	0.00255186
												0.463709	0.00233879
												0.445915	0.00219951
												0.428121	0.0021435
												0.41154	0.0021746
												0.3973	0.00229066
												0.386373	0.0024838
												0.379503	0.00274084
												0.377159	0.00304427
												0.3795	0.00337341
												0.386366	0.00370583
												0.397291	0.00401887
												0.411528	0.00429121
												0.428108	0.00450428
												0.445902	0.00464357
												0.463696	0.00469957
												0.480277	0.00466848
												0.494517	0.00455241
												0.505444	0.00435927
												0.512313	0.00410223
												0.514658	0.0037988
												0.512317	0.00346966
												0.424552	0.00309822
												0.423656	0.00294974
												0.421029	0.0028021
												0.416849	0.00266536
												0.411401	0.00254885
												0.405057	0.00246051
												0.398248	0.00240634
												0.391439	0.00239005
												0.385094	0.00241275
												0.379645	0.00247289
												0.375464	0.00256637
												0.372835	0.00268681
												0.371938	0.00282602
												0.372834	0.0029745
												0.375461	0.00312214
												0.379641	0.00325888
												0.385089	0.00337539
												0.391434	0.00346374
												0.398242	0.0035179
												0.405051	0.00353419
												0.411396	0.00351149
												0.416845	0.00345135
												0.421026	0.00335788
												0.423655	0.00323743
												0.424552	0.00309822
												0.423656	0.00294974
												0.32968	0.00302709
												0.329332	0.00295538
												0.328309	0.00288486
												0.326682	0.00282032
												0.324561	0.00276618
												0.322091	0.00272611
												0.31944	0.00270285
												0.31679	0.00269798
												0.314319	0.00271184
												0.312198	0.00274348
												0.31057	0.00279075
												0.309547	0.00285042
												0.309198	0.00291843
												0.309546	0.00299014
												0.310569	0.00306066
												0.312196	0.0031252
												0.314317	0.00317934
												0.316787	0.00321941
												0.319437	0.00324267
												0.322088	0.00324754
												0.324558	0.00323368
												0.32668	0.00320203
												0.328307	0.00315477
												0.329331	0.0030951
												0.32968	0.00302709
												0.329332	0.00295538
												0.367155	0.00296956
												0.366915	0.00292182
												0.366211	0.00287493
												0.365091	0.00283208
												0.363632	0.0027962
												0.361932	0.00276973
												0.360108	0.00275447
												0.358283	0.00275146
												0.356583	0.00276091
												0.355123	0.00278218
												0.354003	0.00281381
												0.353299	0.00285365
												0.353058	0.00289898
												0.353298	0.00294672
												0.354002	0.00299361
												0.355122	0.00303646
												0.356582	0.00307234
												0.358282	0.00309881
												0.360106	0.00311407
												0.36193	0.00311708
												0.36363	0.00310763
												0.36509	0.00308636
												0.366211	0.00305473
												0.366915	0.00301489
												0.367155	0.00296956
												0.366915	0.00292182
												0.642652	0.00341329
												0.64093	0.00319721
												0.635879	0.00298044
												0.627843	0.00277774
												0.61737	0.00260294
												0.605174	0.00246795
												0.592086	0.00238196
												0.578997	0.00235083
												0.5668	0.00237669
												0.556326	0.00245777
												0.548289	0.00258855
												0.543236	0.00276012
												0.541512	0.00296078
												0.543234	0.00317686
												0.548285	0.00339363
												0.556321	0.00359633
												0.566794	0.00377113
												0.57899	0.00390612
												0.592079	0.00399212
												0.605167	0.00402324
												0.617364	0.00399738
												0.627838	0.0039163
												0.635876	0.00378552
												0.640928	0.00361395
												0.642652	0.00341329
												0.64093	0.00319721
												0.303812	0.00294256
												0.303402	0.00286297
												0.302198	0.00278435
												0.300282	0.00271205
												0.297786	0.00265101
												0.294879	0.00260539
												0.29176	0.00257829
												0.28864	0.00257155
												0.285732	0.00258565
												0.283236	0.00261962
												0.28132	0.00267114
												0.280115	0.0027367
												0.279704	0.00281184
												0.280114	0.00289143
												0.281318	0.00297005
												0.283233	0.00304235
												0.28573	0.00310339
												0.288637	0.00314901
												0.291756	0.00317612
												0.294876	0.00318285
												0.297783	0.00316875
												0.30028	0.00313478
												0.302196	0.00308326
												0.303401	0.0030177
												0.303812	0.00294256
												0.303402	0.00286297
												0.219088	0.00345128
												0.218945	0.00340237
												0.218524	0.003355
												0.217855	0.00331242
												0.216983	0.00327751
												0.215968	0.00325266
												0.214878	0.00323956
												0.213788	0.00323911
												0.212772	0.00325133
												0.2119	0.0032754
												0.21123	0.00330967
												0.210809	0.0033518
												0.210666	0.00339893
												0.210809	0.00344785
												0.211229	0.00349521
												0.211898	0.0035378
												0.21277	0.00357271
												0.213786	0.00359756
												0.214876	0.00361065
												0.215966	0.0036111
												0.216981	0.00359888
												0.217854	0.00357482
												0.218523	0.00354055
												0.218944	0.00349841
												0.219088	0.00345128
												0.218945	0.00340237
												0.260148	0.00374954
												0.25963	0.0036256
												0.25811	0.00350314
												0.255691	0.00339052
												0.252539	0.00329541
												0.248867	0.00322429
												0.244927	0.00318201
												0.240986	0.00317145
												0.237314	0.00319333
												0.234161	0.00324616
												0.231741	0.00332634
												0.230219	0.0034284
												0.229699	0.00354539
												0.230217	0.00366934
												0.231737	0.00379179
												0.234156	0.00390441
												0.237309	0.00399952
												0.24098	0.00407064
												0.244921	0.00411292
												0.248861	0.00412348
												0.252533	0.0041016
												0.255687	0.00404877
												0.258107	0.0039686
												0.259629	0.00386654
												0.260148	0.00374954
												0.25963	0.0036256
												0.212419	0.00415388
												0.212071	0.00405175
												0.211047	0.00395169
												0.209418	0.00386052
												0.207295	0.00378446
												0.204822	0.00372868
												0.202168	0.00369699
												0.199514	0.00369155
												0.197041	0.00371272
												0.194917	0.00375907
												0.193287	0.00382744
												0.192262	0.00391316
												0.191911	0.0040104
												0.19226	0.00411253
												0.193284	0.00421259
												0.194913	0.00430376
												0.197036	0.00437982
												0.199509	0.0044356
												0.202163	0.00446729
												0.204817	0.00447273
												0.20729	0.00445156
												0.209414	0.00440521
												0.211044	0.00433684
												0.212069	0.00425112
												0.212419	0.00415388
												0.212071	0.00405175
												0.209709	0.00408241
												0.208989	0.00390639
												0.206876	0.00373315
												0.203514	0.00357451
												0.199132	0.00344128
												0.194029	0.00334254
												0.188552	0.00328501
												0.183075	0.00327262
												0.17797	0.00330621
												0.173587	0.00338349
												0.170223	0.0034992
												0.168108	0.00364545
												0.167386	0.00381227
												0.168106	0.0039883
												0.170219	0.00416154
												0.173581	0.00432017
												0.177963	0.0044534
												0.183066	0.00455215
												0.188543	0.00460968
												0.19402	0.00462207
												0.199124	0.00458847
												0.203508	0.00451119
												0.206872	0.00439548
												0.208987	0.00424924
												0.209709	0.00408241
												0.208989	0.00390639
												0.186963	0.00409788
												0.18619	0.00388649
												0.183919	0.00367971
												0.180307	0.00349164
												0.175598	0.0033351
												0.170115	0.00322075
												0.16423	0.00315639
												0.158345	0.0031464
												0.15286	0.00319147
												0.14815	0.00328852
												0.144536	0.00343094
												0.142263	0.00360902
												0.141487	0.00381063
												0.14226	0.00402202
												0.144531	0.0042288
												0.148143	0.00441687
												0.152851	0.00457342
												0.158335	0.00468776
												0.16422	0.00475212
												0.170105	0.00476211
												0.17559	0.00471704
												0.1803	0.00461999
												0.183914	0.00447758
												0.186187	0.00429949
												0.186963	0.00409788
												0.18619	0.00388649
												0.198114	0.00343257
												0.196644	0.00310141
												0.192331	0.00277971
												0.18547	0.00248939
												0.176527	0.00225022
												0.166112	0.00207851
												0.154936	0.00198597
												0.143759	0.00197889
												0.133343	0.00205776
												0.124398	0.00221721
												0.117535	0.00244636
												0.113219	0.00272961
												0.111746	0.00304765
												0.113216	0.0033788
												0.117529	0.0037005
												0.124391	0.00399083
												0.133333	0.00423
												0.143748	0.0044017
												0.154925	0.00449425
												0.166102	0.00450133
												0.176517	0.00442245
												0.185462	0.00426301
												0.192326	0.00403385
												0.196641	0.0037506
												0.198114	0.00343257
												0.196644	0.00310141
												0.277053	0.00464069
												0.274954	0.0041885
												0.268793	0.00373735
												0.258989	0.00331799
												0.246212	0.00295901
												0.231332	0.00268487
												0.215363	0.00251425
												0.199393	0.00245877
												0.18451	0.00252222
												0.171729	0.00270028
												0.161921	0.0029808
												0.155754	0.00334468
												0.153649	0.00376711
												0.155748	0.00421931
												0.161909	0.00467046
												0.171712	0.00508981
												0.184489	0.00544879
												0.19937	0.00572293
												0.215339	0.00589356
												0.231309	0.00594903
												0.246192	0.00588558
												0.258972	0.00570753
												0.268781	0.005427
												0.274948	0.00506313
												0.277053	0.00464069
												0.274954	0.0041885
												0.000573127	0.00333375
												0.000567239	0.00332626
												0.000549972	0.00331927
												0.000522501	0.00331327
												0.000486699	0.00330866
												0.000445006	0.00330575
												0.000400263	0.00330474
												0.000355519	0.00330571
												0.000313823	0.00330859
												0.000278018	0.00331317
												0.000250542	0.00331915
												0.000233269	0.00332612
												0.000227375	0.00333361
												0.000233263	0.0033411
												0.00025053	0.00334808
												0.000278001	0.00335408
												0.000313803	0.00335869
												0.000355496	0.0033616
												0.000400239	0.00336261
												0.000444983	0.00336164
												0.000486679	0.00335877
												0.000522484	0.00335418
												0.00054996	0.0033482
												0.000567233	0.00334123
												0.000573127	0.00333375
												0.000567239	0.00332626
												0.00080593	0.00331844
												0.000799124	0.00330962
												0.000779156	0.0033014
												0.000747388	0.00329433
												0.000705983	0.00328888
												0.000657763	0.00328545
												0.000606016	0.00328425
												0.000554267	0.00328537
												0.000506042	0.00328873
												0.000464629	0.00329411
												0.000432849	0.00330113
												0.000412868	0.00330932
												0.000406049	0.00331812
												0.000412855	0.00332694
												0.000432822	0.00333516
												0.000464591	0.00334223
												0.000505996	0.00334768
												0.000554215	0.00335111
												0.000605963	0.00335231
												0.000657712	0.00335119
												0.000705937	0.00334783
												0.00074735	0.00334245
												0.00077913	0.00333543
												0.00079911	0.00332724
												0.00080593	0.00331844
												0.000799124	0.00330962
												0.00125747	0.00337954
												0.00124352	0.00336622
												0.00120259	0.00335379
												0.00113746	0.00334309
												0.00105258	0.00333484
												0.00095374	0.00332962
												0.000847663	0.00332777
												0.000741583	0.00332943
												0.000642728	0.00333447
												0.000557837	0.00334257
												0.000492693	0.00335315
												0.000451737	0.00336551
												0.00043776	0.0033788
												0.000451713	0.00339212
												0.000492647	0.00340455
												0.000557771	0.00341525
												0.000642648	0.0034235
												0.000741493	0.00342872
												0.00084757	0.00343057
												0.000953651	0.00342891
												0.0010525	0.00342387
												0.0011374	0.00341578
												0.00120254	0.00340519
												0.0012435	0.00339283
												0.00125747	0.00337954
												0.00124352	0.00336622
												0.00148356	0.00337085
												0.00146508	0.00335428
												0.00141088	0.00333882
												0.00132464	0.0033255
												0.00121224	0.00331523
												0.00108135	0.00330873
												0.00094088	0.00330642
												0.000800407	0.00330847
												0.000669503	0.00331474
												0.00055709	0.0033248
												0.000470826	0.00333796
												0.000416593	0.00335333
												0.000398084	0.00336986
												0.000416563	0.00338643
												0.000470768	0.0034019
												0.000557007	0.00341522
												0.000669403	0.00342548
												0.000800295	0.00343199
												0.000940764	0.00343429
												0.00108124	0.00343224
												0.00121214	0.00342597
												0.00132455	0.00341591
												0.00141082	0.00340275
												0.00146505	0.00338738
												0.00148356	0.00337085
												0.00146508	0.00335428
												0.00171465	0.00333008
												0.00169993	0.00331547
												0.00165672	0.00330182
												0.00158798	0.00329006
												0.00149837	0.00328098
												0.00139403	0.0032752
												0.00128204	0.00327312
												0.00117005	0.00327489
												0.00106568	0.00328037
												0.000976058	0.0032892
												0.000907279	0.00330077
												0.000864034	0.0033143
												0.00084927	0.00332886
												0.000863993	0.00334347
												0.0009072	0.00335712
												0.000975947	0.00336889
												0.00106555	0.00337796
												0.0011699	0.00338374
												0.00128188	0.00338582
												0.00139387	0.00338405
												0.00149824	0.00337857
												0.00158786	0.00336974
												0.00165664	0.00335817
												0.00169989	0.00334464
												0.00171465	0.00333008
												0.00169993	0.00331547
												0.00155262	0.00336058
												0.00154384	0.00335057
												0.00151808	0.00334122
												0.00147709	0.00333316
												0.00142367	0.00332695
												0.00136145	0.003323
												0.00129467	0.00332159
												0.00122789	0.00332281
												0.00116566	0.00332658
												0.00111222	0.00333264
												0.0010712	0.00334058
												0.00104542	0.00334986
												0.00103661	0.00335984
												0.00104539	0.00336984
												0.00107115	0.00337919
												0.00111214	0.00338725
												0.00116556	0.00339346
												0.00122779	0.00339741
												0.00129456	0.00339882
												0.00136134	0.0033976
												0.00142357	0.00339383
												0.00147701	0.00338777
												0.00151803	0.00337983
												0.00154382	0.00337056
												0.00155262	0.00336058
												0.00154384	0.00335057
												0.00213341	0.00336818
												0.00212211	0.00335644
												0.00208893	0.00334545
												0.00203613	0.00333597
												0.0019673	0.00332863
												0.00188715	0.00332395
												0.00180113	0.00332223
												0.0017151	0.00332359
												0.00163493	0.00332795
												0.00156608	0.003335
												0.00151324	0.00334427
												0.00148001	0.00335512
												0.00146866	0.00336682
												0.00147996	0.00337856
												0.00151315	0.00338954
												0.00156595	0.00339903
												0.00163477	0.00340636
												0.00171492	0.00341105
												0.00180094	0.00341277
												0.00188697	0.0034114
												0.00196714	0.00340705
												0.00203599	0.00339999
												0.00208883	0.00339073
												0.00212206	0.00337988
												0.00213341	0.00336818
												0.00212211	0.00335644
												0.00344875	0.00337861
												0.00343655	0.0033659
												0.00340069	0.00335397
												0.00334361	0.00334363
												0.00326921	0.00333559
												0.00318256	0.0033304
												0.00308955	0.00332841
												0.00299654	0.00332975
												0.00290985	0.00333434
												0.0028354	0.00334186
												0.00277825	0.0033518
												0.00274231	0.00336349
												0.00273002	0.00337612
												0.00274222	0.00338883
												0.00277808	0.00340076
												0.00283516	0.0034111
												0.00290956	0.00341914
												0.00299621	0.00342433
												0.00308921	0.00342632
												0.00318223	0.00342498
												0.00326892	0.00342039
												0.00334337	0.00341286
												0.00340052	0.00340292
												0.00343646	0.00339124
												0.00344875	0.00337861
												0.00343655	0.0033659
												0.00487163	0.00333918
												0.00486027	0.00332628
												0.00482683	0.00331414
												0.00477357	0.00330357
												0.00470414	0.0032953
												0.00462327	0.00328988
												0.00453646	0.0032877
												0.00444963	0.00328889
												0.00436869	0.00329338
												0.00429917	0.00330087
												0.00424581	0.00331083
												0.00421223	0.00332259
												0.00420072	0.00333536
												0.00421208	0.00334825
												0.00424552	0.00336039
												0.00429877	0.00337096
												0.0043682	0.00337924
												0.00444908	0.00338465
												0.00453589	0.00338683
												0.00462272	0.00338564
												0.00470366	0.00338115
												0.00477317	0.00337367
												0.00482654	0.0033637
												0.00486012	0.00335194
												0.00487163	0.00333918
												0.00486027	0.00332628
												0.0115771	0.00333915
												0.0115638	0.00332624
												0.0115247	0.00331389
												0.0114623	0.00330297
												0.011381	0.0032942
												0.0112862	0.00328819
												0.0111845	0.00328535
												0.0110828	0.00328587
												0.0109879	0.00328971
												0.0109064	0.00329662
												0.0108438	0.00330612
												0.0108044	0.00331757
												0.0107909	0.00333018
												0.0108041	0.0033431
												0.0108432	0.00335544
												0.0109056	0.00336637
												0.0109869	0.00337514
												0.0110817	0.00338114
												0.0111834	0.00338399
												0.0112852	0.00338347
												0.01138	0.00337962
												0.0114615	0.00337271
												0.0115241	0.00336321
												0.0115635	0.00335177
												0.0115771	0.00333915
												0.0115638	0.00332624
												0.0286064	0.00325822
												0.0285795	0.0032365
												0.0284996	0.00321505
												0.0283723	0.00319532
												0.0282062	0.00317867
												0.0280125	0.00316622
												0.0278046	0.00315883
												0.0275965	0.00315699
												0.0274025	0.00316084
												0.0272358	0.00317012
												0.0271077	0.00318418
												0.027027	0.00320207
												0.0269992	0.00322258
												0.0270261	0.0032443
												0.0271059	0.00326575
												0.0272333	0.00328548
												0.0273994	0.00330213
												0.027593	0.00331458
												0.027801	0.00332197
												0.028009	0.00332381
												0.028203	0.00331996
												0.0283697	0.00331068
												0.0284978	0.00329662
												0.0285785	0.00327873
												0.0286064	0.00325822
												0.0285795	0.0032365
												0.0840087	0.00321515
												0.0839675	0.00319489
												0.0838456	0.00317377
												0.0836513	0.00315325
												0.0833978	0.00313471
												0.0831025	0.00311943
												0.0827855	0.00310844
												0.0824683	0.0031025
												0.0821726	0.00310201
												0.0819185	0.00310699
												0.0817234	0.00311712
												0.0816005	0.0031317
												0.0815582	0.00314974
												0.0815995	0.00317001
												0.0817214	0.00319113
												0.0819157	0.00321165
												0.0821691	0.00323018
												0.0824645	0.00324546
												0.0827815	0.00325645
												0.0830987	0.00326239
												0.0833944	0.00326289
												0.0836485	0.0032579
												0.0838436	0.00324777
												0.0839665	0.00323319
												0.0840087	0.00321515
												0.0839675	0.00319489
												0.211828	0.00301252
												0.211734	0.00299086
												0.211461	0.00296821
												0.211025	0.00294613
												0.210458	0.0029261
												0.209797	0.00290951
												0.209087	0.00289748
												0.208378	0.00289083
												0.207716	0.00289001
												0.207148	0.00289507
												0.206712	0.00290569
												0.206438	0.00292112
												0.206345	0.00294032
												0.206438	0.00296198
												0.206711	0.00298463
												0.207147	0.00300671
												0.207715	0.00302673
												0.208376	0.00304333
												0.209085	0.00305536
												0.209795	0.00306201
												0.210456	0.00306283
												0.211024	0.00305776
												0.21146	0.00304715
												0.211734	0.00303172
												0.211828	0.00301252
												0.211734	0.00299086
												0.340265	0.00270536
												0.340118	0.00268109
												0.339688	0.00265623
												0.339003	0.00263247
												0.338111	0.00261144
												0.337072	0.00259456
												0.335957	0.00258299
												0.334842	0.00257751
												0.333803	0.0025785
												0.33291	0.00258589
												0.332225	0.00259918
												0.331795	0.00261746
												0.331648	0.00263948
												0.331794	0.00266375
												0.332225	0.00268861
												0.332909	0.00271237
												0.333801	0.0027334
												0.334841	0.00275028
												0.335956	0.00276185
												0.337071	0.00276733
												0.33811	0.00276634
												0.339002	0.00275895
												0.339687	0.00274566
												0.340118	0.00272738
												0.340265	0.00270536
												0.340118	0.00268109
												0.455877	0.00267019
												0.455617	0.00263838
												0.454853	0.00260574
												0.453637	0.00257451
												0.452053	0.00254681
												0.450209	0.00252452
												0.448229	0.00250918
												0.446249	0.00250181
												0.444404	0.00250294
												0.44282	0.00251247
												0.441604	0.00252976
												0.44084	0.00255363
												0.440579	0.00258246
												0.44084	0.00261428
												0.441604	0.00264691
												0.442819	0.00267815
												0.444403	0.00270585
												0.446248	0.00272813
												0.448228	0.00274348
												0.450207	0.00275084
												0.452052	0.00274972
												0.453636	0.00274019
												0.454852	0.00272289
												0.455616	0.00269902
												0.455877	0.00267019
												0.455617	0.00263838
												0.486199	0.00256609
												0.486129	0.00253974
												0.485924	0.00251479
												0.485598	0.00249294
												0.485174	0.00247568
												0.484679	0.0024642
												0.484148	0.00245926
												0.483617	0.00246121
												0.483123	0.00246991
												0.482698	0.00248477
												0.482372	0.00250479
												0.482167	0.00252858
												0.482097	0.00255454
												0.482167	0.00258089
												0.482372	0.00260584
												0.482697	0.00262769
												0.483122	0.00264494
												0.483617	0.00265643
												0.484148	0.00266137
												0.484679	0.00265942
												0.485173	0.00265072
												0.485598	0.00263585
												0.485924	0.00261584
												0.486129	0.00259205
												0.486199	0.00256609
												0.486129	0.00253974
												0.541725	0.00239169
												0.541617	0.00236139
												0.541297	0.00233254
												0.54079	0.00230712
												0.540128	0.00228685
												0.539357	0.00227311
												0.53853	0.00226685
												0.537703	0.00226849
												0.536932	0.00227791
												0.536271	0.00229448
												0.535763	0.00231707
												0.535443	0.00234413
												0.535334	0.00237383
												0.535443	0.00240413
												0.535762	0.00243298
												0.53627	0.0024584
												0.536932	0.00247867
												0.537703	0.00249241
												0.53853	0.00249867
												0.539357	0.00249703
												0.540127	0.00248761
												0.540789	0.00247104
												0.541297	0.00244845
												0.541616	0.00242139
												0.541725	0.00239169
												0.541617	0.00236139
