# Supplementary material for: Synchronous motion of the Easter mantle plume and the East Pacific Rise
Source: Nat Commun. 2024 Nov 17;15:9953. doi: 10.1038/s41467-024-54115-2 (PMC11570642; doi:10.1038/s41467-024-54115-2)
Supplement: Supplementary file 4 — Supplementary Data 1 [file 41467_2024_54115_MOESM4_ESM.zip › NCOMMS-23-61651B_Dataset 1/SO80 57DS-1 (n=2).one-pager.xls]

## Sheet: Summary Table
	STACK > SO80 57DS-1 (N=2) > Groundmass > O-CONNOR (20-06) EASTER MICROPLATE > WEST OUTER PSEUDOFAULT 21-OSU-04 (4B30-21) > Incremental Heating > Daniel Heaton
	Information on Analysis and Constants Used in Calculations					Results		40(a)/36(a)	± 2s	40(r)/39(k)	± 2s	Age	± 2s	MSWD	39Ar(k)	K/Ca	± 2s
												(Ma)			(%,n)
	Project = O-CONNOR (20-06)					Age Plateau				0.97808	0.0463218	2.77629	0.131559	1.34124	34.8679	0.131435	0.0242587
	Stack = SO80 57DS-1 (N=2)										0.0473599		0.0473868	0.180127	14
	Material = Groundmass					Full External Error							0.195244	1.78446	2σ Confidence Limit
	Location = West Outer Pseudofault					Analytical Error							0.131385	1.15812	Error Magnification
	Region = Easter Microplate
	Analyst = Daniel Heaton					Total Fusion Age				0.566281	0.0385485	1.60791	0.109478		55	0.0153959	2.91152e-05
	Irradiation = 21-OSU-04 (4B30-21)										0.0680731		0.0680869
	Position = X: 0 | Y: 0 | Z/H: 53.91779 mm					Full External Error							0.137726
	FCT-NM Age = 28.201 ± 0.023 Ma					Analytical Error							0.109407
	FCT-NM Reference = Kuiper et al (2008)
	FCT-NM 40Ar/39Ar Ratio = 10.00448 ± 0.01221					Normal Isochron		298.844	1.81971	0.965904	0.0867955	2.74176	0.246279	1.53033	34.8679
	FCT-NM J-value = 0.00155185 ± 0.00000189								0.00608915		0.0898593		0.0898251	0.105078	14
	Air Shot 40Ar/36Ar = 303.9360 ± 0.3131					Full External Error							0.284519	1.8165	2σ Confidence Limit
	Air Shot MDF = 0.99557230 ± 0.00035992 (LIN)					Analytical Error							0.246188	1.23707	Error Magnification
	Experiment Type = Incremental Heating
	Extraction Method = Bulk Laser Heating					Inverse Isochron		298.888	1.82248	0.965135	0.0857747	2.73958	0.243385	1.53463	34.8679
	Heating = 30 sec								0.00609751		0.0888733		0.0888402	0.103643	14
	Isolation = 3.00 min					Full External Error							0.281961	1.8165	2σ Confidence Limit
	Instrument = ARGUS-VI-G					Analytical Error							0.243293	1.2388	Error Magnification
	Preferred Age = Mini Plateau												0.112451		Spreading Factor
	Age Classification = Unknown
	IGSN = Undefined
	Rock Class = Undefined
	Lithology = Undefined
	Lat-Lon = Undefined - Undefined
	Age Equations = Min et al. (2000)
	Negative Intensities = Allowed
	Collector Calibrations = 40Ar 39Ar 38Ar 37Ar 36Ar
	Decay 40K = 5.463 ± 0.107 E-10 1/a
	Decay 39Ar = 2.940 ± 0.016 E-07 1/h
	Decay 37Ar = 8.230 ± 0.012 E-04 1/h
	Decay 36Cl = 2.257 ± 0.015 E-06 1/a
	Decay 40K(EC,β⁺) = 0.580 ± 0.014 E-10 1/a
	Decay 40K(β⁻) = 4.884 ± 0.099 E-10 1/a
	Atmospheric 40/36(a) = 298.56 ± 0.31
	Atmospheric 38/36(a) = 0.1885 ± 0.0003
	Production 39/37(ca) = 0.0006425 ± 0.0000059
	Production 38/37(ca) = 0.0001800 ± 0.0000173
	Production 36/37(ca) = 0.0002703 ± 0.0000005
	Production 40/39(k) = 0.000607 ± 0.000059
	Production 38/39(k) = 0.012077 ± 0.000011
	Production 36/38(cl) = 262.80 ± 1.71
	Scaling Ratio K/Ca = 0.430
	Abundance Ratio 40K/K = 1.1700 ± 0.0100 E-04
	Atomic Weight K = 39.0983 ± 0.0001 g
	Rerun

## Sheet: Hidden Data
Double Line Plot Age Plateau			Double Line Plot K/Ca Plateau			X-Y Plot Normal Isochron		X-Y Plot Inverse Isochron		Error Ellipses Normal Isochron		Error Ellipses Inverse Isochron														Used Measurements for Blank Corrections
Ar39k%	Line 1	Line 2	Ar39k%	Line 1	Line 2	X-axis	Y-axis	X-axis	Y-axis	X-axis	Y-axis	X-axis	Y-axis													Filename	Included	36Ar	1σ	37Ar	1σ	38Ar	1σ	39Ar	1σ	40Ar	1σ	Date		Filename	Included	40Ar/39Ar	1σ	J-value	1σ	Date	X	Y	H
0	2.6946	5.17986	0	0.186979	0.206837	7.0993	308.41	0.023019	0.00324243			0.0235758	0.00324277
3.00238	2.6946	5.17986	3.00238	0.186979	0.206837	9.0623	310.024	0.0292309	0.00322555			0.0235568	0.00323422
3.00238	4.94308	2.2371	3.00238	0.201216	0.177132	11.1861	307.839	0.0363374	0.00324845			0.0235012	0.00322623
5.29487	4.94308	2.2371	5.29487	0.201216	0.177132	14.4813	316.128	0.0458084	0.00316327			0.0234127	0.00321935
5.29487	1.70149	3.00819	5.29487	0.13853	0.14409	16.0281	312.278	0.0513262	0.00320227			0.0232974	0.00321403
11.5233	1.70149	3.00819	11.5233	0.13853	0.14409	18.6241	316.884	0.0587726	0.00315573			0.0231631	0.00321065
11.5233	4.84076	2.04513	11.5233	0.182503	0.155757	20.6168	320.116	0.0644043	0.00312387			0.023019	0.00320944
13.1818	4.84076	2.04513	13.1818	0.182503	0.155757	22.9979	321.109	0.0716201	0.0031142			0.0228749	0.00321048
13.1818	1.30135	3.55804	13.1818	0.139115	0.155296	23.9699	320.193	0.0748607	0.00312311			0.0227406	0.00321369
15.3789	1.30135	3.55804	15.3789	0.139115	0.155296	25.3643	317.749	0.0798249	0.00314714			0.0226253	0.00321886
15.3789	3.70359	1.88195	15.3789	0.123028	0.114689	28.1007	322.144	0.0872302	0.0031042			0.0225368	0.00322564
18.3875	3.70359	1.88195	18.3875	0.123028	0.114689	32.4851	324.658	0.100059	0.00308016			0.0224812	0.00323357
18.3875	2.12704	3.80824	18.3875	0.103754	0.111129	34.3633	313.61	0.109573	0.00318867			0.0224622	0.00324209
21.2988	2.12704	3.80824	21.2988	0.103754	0.111129	32.1505	318.071	0.10108	0.00314395			0.0224812	0.00325064
21.2988	3.46946	2.09685	21.2988	0.0863328	0.0822655	35.3836	311.573	0.113565	0.00320952			0.0225368	0.00325863
25.121	3.46946	2.09685	25.121	0.0863328	0.0822655	36.3286	312.717	0.116171	0.00319778			0.0226253	0.00326552
25.121	1.53704	3.58689	25.121	0.08573	0.0927391	42.7567	333.875	0.128062	0.00299513			0.0227406	0.00327083
27.4879	1.53704	3.58689	27.4879	0.08573	0.0927391	39.3543	323.802	0.121538	0.00308831			0.0228749	0.00327421
27.4879	3.6281	0.667563	27.4879	0.0936939	0.0834123	38.7341	318.725	0.121528	0.0031375			0.023019	0.00327542
29.0648	3.6281	0.667563	29.0648	0.0936939	0.0834123	42.0741	316.457	0.132954	0.00315999			0.0231631	0.00327439
29.0648	1.5537	3.21144	29.0648	0.0622171	0.0662782	41.9611	313.502	0.133846	0.00318977			0.0232974	0.00327117
31.7038	1.5537	3.21144	31.7038	0.0622171	0.0662782	45.1027	317.111	0.14223	0.00315347			0.0234127	0.003266
31.7038	3.00332	1.55819	31.7038	0.0555653	0.0530524	18.3062	301.182	0.0607813	0.00332025			0.0235012	0.00325922
35.0564	3.00332	1.55819	35.0564	0.0555653	0.0530524	14.7831	299.623	0.0493391	0.00333753			0.0235568	0.0032513
35.0564	0.352856	2.13455	35.0564	0.0513473	0.0550488	9.00659	303.811	0.0296454	0.00329152			0.0235758	0.00324277
37.3311	0.352856	2.13455	37.3311	0.0513473	0.0550488	7.47476	299.642	0.0249457	0.00333732			0.0235568	0.00323422
37.3311	2.72285	0.723298	37.3311	0.0511636	0.0473499	7.1534	296.216	0.0241493	0.00337591
39.3313	2.72285	0.723298	39.3313	0.0511636	0.0473499	9.8517	298.859	0.0329643	0.00334606			0.0301288	0.00322625
39.3313	0.105654	1.98314	39.3313	0.0393391	0.042022	9.5011	303.392	0.0313163	0.00329607			0.0300982	0.00321432
41.6275	0.105654	1.98314	41.6275	0.0393391	0.042022	11.3935	300.802	0.0378771	0.00332445			0.0300085	0.00320315
41.6275	2.00886	0.20438	41.6275	0.0353214	0.0330065	9.63157	299.664	0.0321413	0.00333707			0.0298658	0.00319351
43.8184	2.00886	0.20438	43.8184	0.0353214	0.0330065							0.0296799	0.00318605
43.8184	1.68926	3.00024	43.8184	0.0264133	0.0277594	0.679012	297.573	0.00228183	0.00336052			0.0294633	0.00318128
46.8749	1.68926	3.00024	46.8749	0.0264133	0.0277594	1.07851	294.395	0.00366347	0.0033968			0.029231	0.00317953
46.8749	2.5298	1.11236	46.8749	0.0220679	0.0211965	1.51236	295.819	0.00511244	0.00338044			0.0289986	0.00318092
50.5465	2.5298	1.11236	50.5465	0.0220679	0.0211965	1.70098	296.184	0.005743	0.00337628			0.028782	0.00318535
50.5465	0.916611	2.03988	50.5465	0.0161994	0.0167534	2.28785	298.349	0.00766838	0.00335178			0.0285961	0.00319252
54.8882	0.916611	2.03988	54.8882	0.0161994	0.0167534	2.85639	297.677	0.00959559	0.00335934			0.0284534	0.00320194
54.8882	1.99073	0.425112	54.8882	0.014915	0.0142086	3.75517	300.034	0.0125158	0.00333295			0.0283637	0.00321297
57.8434	1.99073	0.425112	57.8434	0.014915	0.0142086	5.78064	302.235	0.0191263	0.00330869			0.0283331	0.00322485
57.8434	0.355268	1.66722	57.8434	0.0111571	0.0115835	7.83976	304.687	0.0257305	0.00328205			0.0283636	0.00323679
61.6896	0.355268	1.66722	61.6896	0.0111571	0.0115835	11.9689	312.018	0.0383596	0.00320495			0.0284533	0.00324796
61.6896	1.59288	0.743149	61.6896	0.00861185	0.00841659	20.6076	317.21	0.0649651	0.00315249			0.028596	0.0032576
68.4824	1.59288	0.743149	68.4824	0.00861185	0.00841659	35.8394	335.199	0.10692	0.00298331			0.028782	0.00326506
68.4824	-0.239227	1.05285	68.4824	0.00730462	0.0075036	48.082	344.593	0.139533	0.00290198			0.0289985	0.00326982
74.2701	-0.239227	1.05285	74.2701	0.00730462	0.0075036	54.7924	336.836	0.162668	0.0029688			0.0292309	0.00327157
74.2701	0.870342	-0.46197	74.2701	0.00695941	0.00678719	55.9251	335.294	0.166794	0.00298245			0.0294633	0.00327019
80.3258	0.870342	-0.46197	80.3258	0.00695941	0.00678719	55.3144	328.924	0.168168	0.00304022			0.0296798	0.00326576
80.3258	0.753427	2.55748	80.3258	0.00578687	0.00596595	54.5241	329.529	0.165461	0.00303463			0.0298658	0.00325859
85.317	0.753427	2.55748	85.317	0.00578687	0.00596595	43.8059	320.559	0.136655	0.00311955			0.0300085	0.00324917
85.317	1.30195	-0.479864	85.317	0.00470389	0.00459044	28.0584	311.739	0.0900061	0.00320781			0.0300982	0.00323814
91.4442	1.30195	-0.479864	91.4442	0.00470389	0.00459044	21.1923	306.897	0.0690534	0.00325843			0.0301288	0.00322625
91.4442	-2.03919	0.177272	91.4442	0.00356485	0.00368734	17.7248	304.91	0.0581313	0.00327966			0.0300982	0.00321432
95.8283	-2.03919	0.177272	95.8283	0.00356485	0.00368734	12.4046	303.714	0.0408431	0.00329257
95.8283	1.64635	-1.47382	95.8283	0.00295299	0.00276991	9.74246	299.456	0.0325339	0.00333939			0.0367611	0.00324886
98.0464	1.64635	-1.47382	98.0464	0.00295299	0.00276991	10.2562	298.624	0.0343451	0.0033487			0.0367467	0.00324182
98.0464	-1.15408	4.04231	98.0464	0.00221538	0.00255617							0.0367044	0.00323523
99.0266	-1.15408	4.04231	99.0266	0.00221538	0.00255617							0.036637	0.00322954
99.0266	4.26088	-3.1432	99.0266	0.00231645	0.00183959							0.0365493	0.00322514
99.6243	4.26088	-3.1432	99.6243	0.00231645	0.00183959							0.0364471	0.00322233
99.6243	-5.30603	5.95705	99.6243	0.00195663	0.00281418							0.0363374	0.0032213
100	-5.30603	5.95705	100	0.00195663	0.00281418							0.0362277	0.00322212
												0.0361255	0.00322473
0	-11.0848	2.81995	0	0.114666	0.128919							0.0360378	0.00322896
0.706692	-11.0848	2.81995	0.706692	0.114666	0.128919							0.0359704	0.00323452
0.706692	-6.20849	-12.27	0.706692	0.174797	0.152047							0.0359281	0.00324103
1.4562	-6.20849	-12.27	1.4562	0.174797	0.152047							0.0359137	0.00324804
1.4562	-8.95381	-1.35571	1.4562	0.176616	0.209127							0.0359281	0.00325508
2.1749	-8.95381	-1.35571	2.1749	0.176616	0.209127							0.0359704	0.00326167
2.1749	-0.595841	-7.34975	2.1749	0.205721	0.178375							0.0360377	0.00326736
3.00018	-0.595841	-7.34975	3.00018	0.205721	0.178375							0.0361255	0.00327176
3.00018	-2.61388	2.08952	3.00018	0.186455	0.210821							0.0362277	0.00327458
4.11606	-2.61388	2.08952	4.11606	0.186455	0.210821							0.0363374	0.00327561
4.11606	1.04297	-2.79947	4.11606	0.211836	0.195706							0.036447	0.00327479
5.70706	1.04297	-2.79947	5.70706	0.211836	0.195706							0.0365492	0.00327218
5.70706	-0.190985	2.42054	5.70706	0.192809	0.201419							0.036637	0.00326794
8.87585	-0.190985	2.42054	8.87585	0.192809	0.201419							0.0367043	0.00326239
8.87585	2.74442	0.865513	8.87585	0.197714	0.189317							0.0367467	0.00325588
11.9155	2.74442	0.865513	11.9155	0.197714	0.189317							0.0367611	0.00324886
11.9155	1.47235	2.9653	11.9155	0.185267	0.192394							0.0367467	0.00324182
15.4316	1.47235	2.9653	15.4316	0.185267	0.192394
15.4316	3.64362	2.73888	15.4316	0.158323	0.15489							0.0477406	0.0031655
21.8307	3.64362	2.73888	21.8307	0.158323	0.15489							0.0476748	0.00314609
21.8307	2.26658	2.87148	21.8307	0.113406	0.115422							0.0474818	0.00312786
30.3288	2.26658	2.87148	30.3288	0.113406	0.115422							0.0471747	0.00311204
30.3288	3.12263	2.68077	30.3288	0.0844019	0.0830008							0.0467746	0.00309971
38.9858	3.12263	2.68077	38.9858	0.0844019	0.0830008							0.0463086	0.00309172
38.9858	2.53211	2.90306	38.9858	0.0525589	0.0533942							0.0458085	0.0030886
48.3856	2.53211	2.90306	48.3856	0.0525589	0.0533942							0.0453084	0.00309056
48.3856	2.16414	1.80251	48.3856	0.0300568	0.0295965							0.0448424	0.00309749
58.2915	2.16414	1.80251	58.2915	0.0300568	0.0295965							0.0444422	0.0031089
58.2915	1.625	2.10488	58.2915	0.0170472	0.0173165							0.0441352	0.00312401
65.5375	1.625	2.10488	65.5375	0.0170472	0.0173165							0.0439421	0.0031418
65.5375	1.86987	1.24743	65.5375	0.0115294	0.0113435							0.0438762	0.00316105
70.5308	1.86987	1.24743	70.5308	0.0115294	0.0113435							0.0439421	0.00318045
70.5308	1.22777	1.99774	70.5308	0.0086838	0.00883196							0.0441351	0.00319869
74.6921	1.22777	1.99774	74.6921	0.0086838	0.00883196							0.0444421	0.00321451
74.6921	1.88034	0.971726	74.6921	0.00763267	0.00750047							0.0448423	0.00322684
78.2835	1.88034	0.971726	78.2835	0.00763267	0.00750047							0.0453083	0.00323483
78.2835	0.872273	1.79529	78.2835	0.00706545	0.00718677							0.0458083	0.00323795
82.2411	0.872273	1.79529	82.2411	0.00706545	0.00718677							0.0463084	0.00323598
82.2411	1.64036	0.593873	82.2411	0.00694283	0.00682334							0.0467744	0.00322906
85.8826	1.64036	0.593873	85.8826	0.00694283	0.00682334							0.0471746	0.00321765
85.8826	0.464185	1.57048	85.8826	0.00733017	0.0074584							0.0474817	0.00320254
89.5585	0.464185	1.57048	89.5585	0.00733017	0.0074584							0.0476747	0.00318475
89.5585	1.77129	0.588608	89.5585	0.00745637	0.00733134							0.0477406	0.0031655
93.8296	1.77129	0.588608	93.8296	0.00745637	0.00733134							0.0476748	0.00314609
93.8296	-0.486367	1.00881	93.8296	0.00560943	0.00570972
97.316	-0.486367	1.00881	97.316	0.00560943	0.00570972							0.0529555	0.00320449
97.316	0.779459	-0.74425	97.316	0.00505604	0.00496161							0.0529	0.00318689
100	0.779459	-0.74425	100	0.00505604	0.00496161							0.0527373	0.00317034
												0.0524784	0.00315597
												0.052141	0.00314475
												0.051748	0.00313745
												0.0513263	0.00313457
												0.0509046	0.0031363
												0.0505117	0.00314253
												0.0501742	0.00315283
												0.0499153	0.0031665
												0.0497525	0.00318261
												0.049697	0.00320005
												0.0497525	0.00321765
												0.0499152	0.0032342
												0.0501741	0.00324858
												0.0505115	0.00325979
												0.0509045	0.00326709
												0.0513261	0.00326997
												0.0517478	0.00326824
												0.0521408	0.00326201
												0.0524782	0.00325171
												0.0527372	0.00323804
												0.0529	0.00322194
												0.0529555	0.00320449
												0.0529	0.00318689
												0.0601102	0.00315785
												0.0600647	0.00314159
												0.0599311	0.0031263
												0.0597185	0.00311301
												0.0594415	0.00310263
												0.0591189	0.00309587
												0.0587727	0.00309319
												0.0584265	0.00309478
												0.0581039	0.00310051
												0.0578268	0.00311001
												0.0576142	0.00312263
												0.0574806	0.0031375
												0.0574349	0.00315361
												0.0574805	0.00316987
												0.0576141	0.00318516
												0.0578267	0.00319845
												0.0581037	0.00320883
												0.0584263	0.00321558
												0.0587725	0.00321826
												0.0591187	0.00321668
												0.0594413	0.00321094
												0.0597184	0.00320144
												0.059931	0.00318883
												0.0600646	0.00317396
												0.0601102	0.00315785
												0.0600647	0.00314159
												0.0659067	0.00312657
												0.0658555	0.00311015
												0.0657054	0.00309466
												0.0654667	0.00308116
												0.0651556	0.00307057
												0.0647932	0.00306361
												0.0644044	0.00306076
												0.0640155	0.00306221
												0.0636532	0.00306787
												0.063342	0.00307734
												0.0631032	0.00308998
												0.0629531	0.00310493
												0.0629019	0.00312117
												0.062953	0.00313759
												0.0631031	0.00315308
												0.0633418	0.00316658
												0.063653	0.00317717
												0.0640153	0.00318413
												0.0644042	0.00318698
												0.064793	0.00318552
												0.0651554	0.00317987
												0.0654665	0.0031704
												0.0657053	0.00315776
												0.0658554	0.00314281
												0.0659067	0.00312657
												0.0658555	0.00311015
												0.0729659	0.00311651
												0.0729201	0.00310161
												0.0727857	0.00308756
												0.0725718	0.00307533
												0.0722931	0.00306574
												0.0719685	0.00305946
												0.0716202	0.00305691
												0.0712718	0.00305827
												0.0709472	0.00306344
												0.0706685	0.00307206
												0.0704546	0.00308356
												0.0703201	0.00309715
												0.0702742	0.00311189
												0.07032	0.0031268
												0.0704545	0.00314085
												0.0706683	0.00315308
												0.070947	0.00316266
												0.0712716	0.00316894
												0.07162	0.00317149
												0.0719683	0.00317014
												0.0722929	0.00316497
												0.0725717	0.00315635
												0.0727856	0.00314485
												0.07292	0.00313126
												0.0729659	0.00311651
												0.0729201	0.00310161
												0.0771099	0.00312712
												0.0770333	0.00310377
												0.0768087	0.00308173
												0.0764513	0.00306251
												0.0759855	0.00304742
												0.075443	0.0030375
												0.0748609	0.0030334
												0.0742787	0.00303542
												0.0737363	0.00304341
												0.0732704	0.00305684
												0.0729129	0.00307478
												0.0726882	0.00309602
												0.0726115	0.0031191
												0.0726881	0.00314246
												0.0729128	0.0031645
												0.0732702	0.00318372
												0.073736	0.0031988
												0.0742784	0.00320873
												0.0748606	0.00321283
												0.0754427	0.00321081
												0.0759852	0.00320281
												0.076451	0.00318939
												0.0768085	0.00317144
												0.0770332	0.00315021
												0.0771099	0.00312712
												0.0770333	0.00310377
												0.083445	0.00315411
												0.0833217	0.00311805
												0.0829601	0.00308398
												0.0823849	0.00305421
												0.0816352	0.00303077
												0.0807621	0.00301526
												0.0798251	0.00300874
												0.0788881	0.00301165
												0.078015	0.0030238
												0.0772652	0.00304435
												0.0766898	0.0030719
												0.0763281	0.00310458
												0.0762047	0.00314016
												0.076328	0.00317622
												0.0766896	0.0032103
												0.0772648	0.00324007
												0.0780145	0.0032635
												0.0788876	0.00327901
												0.0798246	0.00328553
												0.0807616	0.00328262
												0.0816347	0.00327048
												0.0823845	0.00324993
												0.0829599	0.00322237
												0.0833216	0.00318969
												0.083445	0.00315411
												0.0833217	0.00311805
												0.0896015	0.00310895
												0.0895207	0.00308696
												0.0892839	0.00306614
												0.0889071	0.00304791
												0.088416	0.00303353
												0.0878441	0.00302395
												0.0872304	0.00301985
												0.0866167	0.00302149
												0.0860448	0.00302877
												0.0855537	0.00304119
												0.0851768	0.00305791
												0.0849399	0.00307778
												0.084859	0.00309945
												0.0849398	0.00312144
												0.0851766	0.00314226
												0.0855534	0.00316048
												0.0860445	0.00317487
												0.0866164	0.00318444
												0.0872301	0.00318855
												0.0878438	0.0031869
												0.0884157	0.00317962
												0.0889068	0.0031672
												0.0892837	0.00315049
												0.0895206	0.00313062
												0.0896015	0.00310895
												0.0895207	0.00308696
												0.102117	0.00308544
												0.102047	0.00306341
												0.101841	0.00304252
												0.101515	0.0030242
												0.101088	0.00300969
												0.100592	0.00299998
												0.10006	0.00299574
												0.099527	0.00299725
												0.0990307	0.00300441
												0.0986045	0.00301673
												0.0982774	0.00303338
												0.0980718	0.00305321
												0.0980016	0.00307488
												0.0980717	0.00309691
												0.0982772	0.0031178
												0.0986042	0.00313612
												0.0990303	0.00315063
												0.0995266	0.00316034
												0.100059	0.00316458
												0.100592	0.00316307
												0.101088	0.00315591
												0.101514	0.00314359
												0.101841	0.00312695
												0.102047	0.00310711
												0.102117	0.00308544
												0.102047	0.00306341
												0.113055	0.0031975
												0.112936	0.00316766
												0.112589	0.00313925
												0.112035	0.00311421
												0.111314	0.00309424
												0.110475	0.00308071
												0.109574	0.00307454
												0.108673	0.00307614
												0.107833	0.00308542
												0.107112	0.00310173
												0.106558	0.00312396
												0.106211	0.00315061
												0.106092	0.00317985
												0.10621	0.00320969
												0.106558	0.0032381
												0.107111	0.00326314
												0.107832	0.00328311
												0.108672	0.00329664
												0.109573	0.00330281
												0.110474	0.0033012
												0.111314	0.00329193
												0.112035	0.00327562
												0.112588	0.00325338
												0.112936	0.00322674
												0.113055	0.0031975
												0.112936	0.00316766
												0.104709	0.00315273
												0.104585	0.0031219
												0.104223	0.00309256
												0.103646	0.00306673
												0.102894	0.00304616
												0.102019	0.00303226
												0.10108	0.00302597
												0.100141	0.00302771
												0.0992655	0.00303738
												0.0985138	0.00305431
												0.0979371	0.00307736
												0.0975745	0.00310493
												0.0974507	0.00313517
												0.0975743	0.00316601
												0.0979368	0.00319534
												0.0985134	0.00322118
												0.099265	0.00324174
												0.10014	0.00325565
												0.101079	0.00326194
												0.102019	0.00326019
												0.102894	0.00325052
												0.103646	0.00323359
												0.104222	0.00321055
												0.104585	0.00318297
												0.104709	0.00315273
												0.104585	0.0031219
												0.117173	0.00321994
												0.11705	0.00318731
												0.11669	0.00315619
												0.116117	0.0031287
												0.115369	0.00310673
												0.114499	0.00309176
												0.113565	0.00308481
												0.112631	0.00308636
												0.111761	0.00309631
												0.111013	0.00311397
												0.11044	0.00313815
												0.110079	0.00316718
												0.109956	0.00319911
												0.110079	0.00323174
												0.110439	0.00326286
												0.111013	0.00329034
												0.11176	0.00331232
												0.11263	0.00332729
												0.113564	0.00333424
												0.114498	0.00333268
												0.115369	0.00332274
												0.116116	0.00330507
												0.11669	0.0032809
												0.11705	0.00325186
												0.117173	0.00321994
												0.11705	0.00318731
												0.120051	0.00320895
												0.119919	0.00317688
												0.119531	0.00314625
												0.118915	0.00311912
												0.118111	0.00309735
												0.117176	0.00308243
												0.116171	0.00307537
												0.115167	0.00307666
												0.114231	0.00308619
												0.113428	0.00310333
												0.112811	0.00312691
												0.112423	0.00315532
												0.112291	0.00318662
												0.112423	0.00321868
												0.11281	0.00324932
												0.113427	0.00327645
												0.114231	0.00329821
												0.115166	0.00331313
												0.116171	0.00332019
												0.117175	0.00331891
												0.118111	0.00330938
												0.118914	0.00329223
												0.119531	0.00326866
												0.119919	0.00324025
												0.120051	0.00320895
												0.119919	0.00317688
												0.131254	0.00300326
												0.131145	0.00297776
												0.130826	0.00295345
												0.130319	0.00293197
												0.129658	0.00291481
												0.128888	0.00290311
												0.128062	0.00289769
												0.127236	0.00289891
												0.126466	0.00290668
												0.125805	0.00292048
												0.125298	0.00293938
												0.124979	0.00296207
												0.12487	0.00298701
												0.124979	0.00301251
												0.125298	0.00303682
												0.125805	0.00305829
												0.126466	0.00307546
												0.127236	0.00308715
												0.128062	0.00309258
												0.128888	0.00309136
												0.129658	0.00308358
												0.130319	0.00306978
												0.130826	0.00305089
												0.131145	0.0030282
												0.131254	0.00300326
												0.131145	0.00297776
												0.123995	0.00309539
												0.123911	0.00306908
												0.123666	0.00304409
												0.123276	0.0030221
												0.122767	0.00300463
												0.122174	0.00299287
												0.121539	0.0029876
												0.120903	0.0029892
												0.12031	0.00299756
												0.119801	0.0030121
												0.119411	0.00303183
												0.119165	0.00305541
												0.119081	0.00308123
												0.119165	0.00310754
												0.119411	0.00313253
												0.119801	0.00315452
												0.12031	0.00317199
												0.120902	0.00318375
												0.121538	0.00318902
												0.122174	0.00318742
												0.122766	0.00317906
												0.123275	0.00316453
												0.123666	0.00314479
												0.123911	0.00312121
												0.123995	0.00309539
												0.123911	0.00306908
												0.123569	0.00314335
												0.123499	0.00312251
												0.123296	0.0031027
												0.122971	0.00308526
												0.122549	0.00307138
												0.122057	0.00306201
												0.121529	0.00305778
												0.121	0.00305898
												0.120508	0.00306553
												0.120086	0.00307699
												0.119761	0.00309258
												0.119557	0.00311122
												0.119488	0.00313166
												0.119557	0.00315249
												0.119761	0.0031723
												0.120085	0.00318974
												0.120508	0.00320362
												0.121	0.003213
												0.121528	0.00321723
												0.122056	0.00321603
												0.122548	0.00320947
												0.122971	0.00319801
												0.123295	0.00318243
												0.123499	0.00316378
												0.123569	0.00314335
												0.123499	0.00312251
												0.136282	0.00316965
												0.136169	0.0031378
												0.135836	0.00310747
												0.135307	0.00308071
												0.134618	0.00305936
												0.133815	0.00304487
												0.132954	0.00303822
												0.132092	0.00303986
												0.13129	0.0030497
												0.1306	0.00306705
												0.130071	0.00309074
												0.129739	0.00311914
												0.129625	0.00315033
												0.129739	0.00318217
												0.130071	0.00321251
												0.1306	0.00323926
												0.131289	0.00326062
												0.132092	0.00327511
												0.132953	0.00328176
												0.133815	0.00328011
												0.134617	0.00327028
												0.135307	0.00325293
												0.135836	0.00322924
												0.136168	0.00320084
												0.136282	0.00316965
												0.136169	0.0031378
												0.136418	0.00319758
												0.13633	0.00317071
												0.136073	0.00314514
												0.135665	0.00312261
												0.135132	0.00310465
												0.134512	0.0030925
												0.133847	0.00308698
												0.133181	0.00308846
												0.132561	0.00309685
												0.132029	0.00311157
												0.13162	0.00313162
												0.131363	0.00315563
												0.131275	0.00318197
												0.131363	0.00320884
												0.13162	0.00323441
												0.132028	0.00325694
												0.132561	0.0032749
												0.133181	0.00328705
												0.133846	0.00329257
												0.134512	0.00329109
												0.135132	0.0032827
												0.135664	0.00326798
												0.136073	0.00324793
												0.13633	0.00322392
												0.136418	0.00319758
												0.13633	0.00317071
												0.143813	0.00315866
												0.143759	0.0031402
												0.143601	0.00312266
												0.143349	0.00310721
												0.143021	0.00309491
												0.14264	0.00308661
												0.14223	0.00308286
												0.14182	0.00308392
												0.141439	0.00308973
												0.141111	0.00309987
												0.140859	0.00311367
												0.140701	0.00313018
												0.140647	0.00314828
												0.140701	0.00316674
												0.140859	0.00318428
												0.141111	0.00319973
												0.141438	0.00321203
												0.14182	0.00322033
												0.14223	0.00322408
												0.142639	0.00322302
												0.143021	0.00321721
												0.143349	0.00320707
												0.1436	0.00319327
												0.143759	0.00317675
												0.143813	0.00315866
												0.143759	0.0031402
												0.0615483	0.00332148
												0.0615221	0.00330959
												0.0614455	0.00329843
												0.0613237	0.00328876
												0.0611649	0.00328123
												0.0609799	0.00327636
												0.0607814	0.00327449
												0.0605829	0.00327573
												0.0603979	0.00328001
												0.0602391	0.00328703
												0.0601172	0.00329631
												0.0600405	0.00330722
												0.0600144	0.00331903
												0.0600405	0.00333091
												0.0601171	0.00334207
												0.060239	0.00335175
												0.0603978	0.00335927
												0.0605828	0.00336414
												0.0607813	0.00336602
												0.0609798	0.00336477
												0.0611647	0.0033605
												0.0613236	0.00335348
												0.0614455	0.0033442
												0.0615221	0.00333328
												0.0615483	0.00332148
												0.0615221	0.00330959
												0.0499098	0.00333832
												0.0498904	0.00332842
												0.0498334	0.00331915
												0.0497427	0.00331113
												0.0496245	0.00330491
												0.0494869	0.00330091
												0.0493392	0.00329941
												0.0491915	0.00330051
												0.0490538	0.00330413
												0.0489356	0.00331002
												0.0488449	0.00331779
												0.0487879	0.00332691
												0.0487685	0.00333675
												0.0487879	0.00334664
												0.0488449	0.00335591
												0.0489356	0.00336393
												0.0490538	0.00337015
												0.0491914	0.00337415
												0.0493391	0.00337565
												0.0494868	0.00337456
												0.0496244	0.00337094
												0.0497426	0.00336504
												0.0498333	0.00335727
												0.0498904	0.00334816
												0.0499098	0.00333832
												0.0498904	0.00332842
												0.0300727	0.00329187
												0.0300581	0.00328389
												0.0300155	0.00327643
												0.0299476	0.00327
												0.0298591	0.00326504
												0.029756	0.00326188
												0.0296454	0.00326073
												0.0295348	0.00326169
												0.0294317	0.00326468
												0.0293432	0.0032695
												0.0292753	0.00327582
												0.0292326	0.00328321
												0.029218	0.00329116
												0.0292326	0.00329914
												0.0292752	0.0033066
												0.0293432	0.00331304
												0.0294317	0.003318
												0.0295347	0.00332116
												0.0296453	0.0033223
												0.0297559	0.00332135
												0.029859	0.00331836
												0.0299475	0.00331354
												0.0300154	0.00330722
												0.0300581	0.00329983
												0.0300727	0.00329187
												0.0300581	0.00328389
												0.0252238	0.00333755
												0.0252143	0.003331
												0.0251866	0.00332489
												0.0251424	0.00331962
												0.0250848	0.00331555
												0.0250177	0.00331297
												0.0249457	0.00331205
												0.0248737	0.00331285
												0.0248066	0.00331532
												0.024749	0.00331928
												0.0247048	0.00332448
												0.024677	0.00333055
												0.0246675	0.00333708
												0.024677	0.00334363
												0.0247048	0.00334975
												0.024749	0.00335502
												0.0248066	0.00335909
												0.0248737	0.00336167
												0.0249457	0.00336259
												0.0250176	0.00336179
												0.0250847	0.00335932
												0.0251423	0.00335535
												0.0251865	0.00335016
												0.0252143	0.00334409
												0.0252238	0.00333755
												0.0252143	0.003331
												0.0245396	0.0033762
												0.0245263	0.00336823
												0.0244873	0.00336079
												0.0244253	0.00335437
												0.0243444	0.00334943
												0.0242503	0.00334629
												0.0241493	0.00334516
												0.0240483	0.00334614
												0.0239541	0.00334914
												0.0238733	0.00335397
												0.0238113	0.00336029
												0.0237723	0.00336767
												0.0237589	0.00337562
												0.0237722	0.00338359
												0.0238112	0.00339104
												0.0238733	0.00339745
												0.0239541	0.0034024
												0.0240482	0.00340554
												0.0241492	0.00340666
												0.0242503	0.00340569
												0.0243444	0.00340269
												0.0244252	0.00339786
												0.0244873	0.00339154
												0.0245263	0.00338415
												0.0245396	0.0033762
												0.0245263	0.00336823
												0.0340101	0.00334702
												0.0339744	0.0033314
												0.03387	0.00331677
												0.0337038	0.00330415
												0.0334872	0.00329438
												0.033235	0.00328813
												0.0329644	0.00328583
												0.0326937	0.00328763
												0.0324415	0.00329342
												0.0322249	0.00330279
												0.0320587	0.00331511
												0.0319543	0.00332954
												0.0319186	0.0033451
												0.0319542	0.00336072
												0.0320587	0.00337534
												0.0322249	0.00338797
												0.0324414	0.00339774
												0.0326936	0.00340399
												0.0329643	0.00340629
												0.0332349	0.00340448
												0.0334872	0.0033987
												0.0337037	0.00338933
												0.0338699	0.003377
												0.0339744	0.00336257
												0.0340101	0.00334702
												0.0339744	0.0033314
												0.0335558	0.00329799
												0.0334795	0.00327318
												0.0332558	0.00324993
												0.0328999	0.00322983
												0.0324361	0.00321424
												0.031896	0.00320422
												0.0313163	0.00320047
												0.0307367	0.00320323
												0.0301965	0.00321232
												0.0297327	0.00322711
												0.0293768	0.0032466
												0.029153	0.00326947
												0.0290767	0.00329414
												0.029153	0.00331895
												0.0293767	0.0033422
												0.0297326	0.0033623
												0.0301964	0.00337789
												0.0307365	0.00338791
												0.0313162	0.00339166
												0.0318958	0.0033889
												0.032436	0.00337982
												0.0328998	0.00336502
												0.0332557	0.00334553
												0.0334795	0.00332267
												0.0335558	0.00329799
												0.0334795	0.00327318
												0.0422448	0.00332915
												0.0420961	0.00328627
												0.0416598	0.00324599
												0.0409657	0.00321105
												0.0400611	0.00318385
												0.0390077	0.00316622
												0.0378773	0.00315938
												0.0367468	0.00316379
												0.0356934	0.00317914
												0.0347888	0.0032044
												0.0340946	0.00323784
												0.0336583	0.00327718
												0.0335094	0.00331975
												0.0336582	0.00336263
												0.0340945	0.00340291
												0.0347885	0.00343784
												0.0356931	0.00346505
												0.0367465	0.00348267
												0.0378769	0.00348952
												0.0390074	0.00348511
												0.0400608	0.00346975
												0.0409654	0.0034445
												0.0416596	0.00341106
												0.042096	0.00337171
												0.0422448	0.00332915
												0.0420961	0.00328627
												0.0379406	0.00334244
												0.037743	0.00328707
												0.0371637	0.00323512
												0.0362421	0.00319011
												0.0350411	0.00315511
												0.0336424	0.00313252
												0.0321415	0.00312386
												0.0306405	0.00312974
												0.0292418	0.00314974
												0.0280407	0.00318251
												0.027119	0.00322582
												0.0265396	0.00327671
												0.0263419	0.00333171
												0.0265395	0.00338707
												0.0271188	0.00343903
												0.0280404	0.00348404
												0.0292414	0.00351904
												0.0306401	0.00354163
												0.0321411	0.00355028
												0.033642	0.00354441
												0.0350408	0.0035244
												0.0362419	0.00349163
												0.0371635	0.00344833
												0.0377429	0.00339744
												0.0379406	0.00334244
												0.037743	0.00328707
												0.00233046	0.00336063
												0.00232882	0.00335615
												0.00232397	0.00335196
												0.00231625	0.00334836
												0.00230618	0.00334559
												0.00229446	0.00334383
												0.00228187	0.00334321
												0.00226928	0.00334377
												0.00225755	0.00334547
												0.00224747	0.0033482
												0.00223974	0.00335177
												0.00223487	0.00335593
												0.0022332	0.0033604
												0.00223485	0.00336489
												0.0022397	0.00336907
												0.00224742	0.00337267
												0.00225748	0.00337545
												0.00226921	0.0033772
												0.00228179	0.00337782
												0.00229438	0.00337726
												0.00230611	0.00337556
												0.00231619	0.00337283
												0.00232393	0.00336927
												0.0023288	0.0033651
												0.00233046	0.00336063
												0.00232882	0.00335615
												0.00373734	0.00339705
												0.00373484	0.00339204
												0.00372748	0.00338736
												0.00371575	0.00338332
												0.00370046	0.00338019
												0.00368265	0.0033782
												0.00366354	0.00337747
												0.00364441	0.00337807
												0.00362659	0.00337993
												0.00361128	0.00338295
												0.00359952	0.00338691
												0.00359213	0.00339155
												0.00358959	0.00339654
												0.00359209	0.00340155
												0.00359946	0.00340623
												0.00361118	0.00341028
												0.00362647	0.0034134
												0.00364428	0.00341539
												0.0036634	0.00341612
												0.00368252	0.00341553
												0.00370035	0.00341366
												0.00371566	0.00341064
												0.00372741	0.00340668
												0.00373481	0.00340205
												0.00373734	0.00339705
												0.00373484	0.00339204
												0.00521886	0.00338095
												0.00521526	0.00337531
												0.00520465	0.00337002
												0.00518776	0.00336544
												0.00516574	0.00336188
												0.00514008	0.00335959
												0.00511254	0.00335871
												0.00508499	0.00335932
												0.00505932	0.00336137
												0.00503726	0.00336472
												0.00502033	0.00336914
												0.00500967	0.00337432
												0.00500602	0.00337993
												0.00500961	0.00338557
												0.00502022	0.00339086
												0.00503711	0.00339544
												0.00505914	0.003399
												0.00508479	0.00340129
												0.00511233	0.00340217
												0.00513988	0.00340156
												0.00516556	0.00339951
												0.00518761	0.00339616
												0.00520455	0.00339174
												0.0052152	0.00338656
												0.00521886	0.00338095
												0.00521526	0.00337531
												0.00585698	0.00337679
												0.00585312	0.00337115
												0.00584176	0.00336587
												0.00582366	0.00336129
												0.00580007	0.00335774
												0.0057726	0.00335544
												0.0057431	0.00335457
												0.0057136	0.00335518
												0.0056861	0.00335723
												0.00566248	0.00336057
												0.00564434	0.00336499
												0.00563293	0.00337017
												0.00562903	0.00337578
												0.00563288	0.00338141
												0.00564425	0.0033867
												0.00566234	0.00339128
												0.00568593	0.00339483
												0.00571341	0.00339712
												0.00574291	0.00339799
												0.00577241	0.00339738
												0.00579991	0.00339534
												0.00582353	0.00339199
												0.00584166	0.00338758
												0.00585307	0.00338239
												0.00585698	0.00337679
												0.00585312	0.00337115
												0.00777017	0.00335252
												0.00776674	0.0033473
												0.00775661	0.00334238
												0.00774046	0.00333811
												0.0077194	0.00333477
												0.00769487	0.00333258
												0.00766853	0.00333171
												0.00764218	0.0033322
												0.00761761	0.00333403
												0.00759651	0.00333707
												0.0075803	0.00334111
												0.0075701	0.00334587
												0.00756659	0.00335104
												0.00757002	0.00335626
												0.00758016	0.00336118
												0.0075963	0.00336545
												0.00761736	0.0033688
												0.0076419	0.00337098
												0.00766824	0.00337185
												0.00769459	0.00337136
												0.00771915	0.00336953
												0.00774026	0.0033665
												0.00775646	0.00336246
												0.00776667	0.00335769
												0.00777017	0.00335252
												0.00776674	0.0033473
												0.00969165	0.00336011
												0.00968842	0.00335476
												0.00967887	0.00334972
												0.00966363	0.00334535
												0.00964377	0.00334192
												0.00962061	0.00333968
												0.00959576	0.00333878
												0.00957089	0.00333929
												0.0095477	0.00334116
												0.00952778	0.00334427
												0.00951248	0.0033484
												0.00950285	0.00335329
												0.00949953	0.00335858
												0.00950276	0.00336393
												0.00951232	0.00336896
												0.00952755	0.00337334
												0.00954742	0.00337677
												0.00957057	0.00337901
												0.00959543	0.00337991
												0.0096203	0.0033794
												0.00964348	0.00337753
												0.0096634	0.00337442
												0.0096787	0.00337029
												0.00968834	0.0033654
												0.00969165	0.00336011
												0.00968842	0.00335476
												0.012579	0.00333363
												0.0125769	0.00332895
												0.0125706	0.00332455
												0.0125606	0.00332072
												0.0125475	0.00331772
												0.0125323	0.00331576
												0.012516	0.00331498
												0.0124996	0.00331542
												0.0124844	0.00331705
												0.0124713	0.00331977
												0.0124612	0.00332338
												0.0124548	0.00332765
												0.0124526	0.00333228
												0.0124547	0.00333696
												0.012461	0.00334136
												0.012471	0.00334519
												0.0124841	0.00334819
												0.0124993	0.00335014
												0.0125156	0.00335093
												0.012532	0.00335049
												0.0125472	0.00334886
												0.0125603	0.00334614
												0.0125704	0.00334252
												0.0125768	0.00333826
												0.012579	0.00333363
												0.0125769	0.00332895
												0.0192289	0.0033102
												0.0192255	0.00330497
												0.0192153	0.0033
												0.0191991	0.00329562
												0.0191779	0.00329213
												0.0191532	0.00328977
												0.0191266	0.0032887
												0.0191	0.00328899
												0.0190753	0.00329062
												0.019054	0.00329348
												0.0190376	0.00329738
												0.0190273	0.00330205
												0.0190237	0.00330717
												0.0190271	0.0033124
												0.0190373	0.00331737
												0.0190536	0.00332175
												0.0190748	0.00332524
												0.0190995	0.0033276
												0.019126	0.00332867
												0.0191526	0.00332838
												0.0191774	0.00332675
												0.0191987	0.00332389
												0.019215	0.00331999
												0.0192254	0.00331532
												0.0192289	0.0033102
												0.0192255	0.00330497
												0.0258563	0.00328427
												0.0258521	0.00327863
												0.0258397	0.00327323
												0.0258197	0.00326843
												0.0257937	0.00326456
												0.0257634	0.00326188
												0.0257309	0.00326058
												0.0256983	0.00326074
												0.0256679	0.00326235
												0.0256418	0.00326531
												0.0256217	0.0032694
												0.0256091	0.00327436
												0.0256047	0.00327984
												0.0256089	0.00328547
												0.0256214	0.00329087
												0.0256413	0.00329567
												0.0256673	0.00329954
												0.0256976	0.00330222
												0.0257301	0.00330353
												0.0257627	0.00330337
												0.0257931	0.00330176
												0.0258192	0.0032988
												0.0258393	0.00329471
												0.0258519	0.00328975
												0.0258563	0.00328427
												0.0258521	0.00327863
												0.0384759	0.00320728
												0.0384721	0.00320223
												0.0384605	0.00319737
												0.0384421	0.00319303
												0.0384181	0.0031895
												0.0383901	0.00318702
												0.03836	0.00318576
												0.0383299	0.00318581
												0.0383018	0.00318717
												0.0382776	0.00318973
												0.0382591	0.00319334
												0.0382474	0.00319773
												0.0382433	0.00320262
												0.0382472	0.00320766
												0.0382587	0.00321252
												0.0382771	0.00321686
												0.0383011	0.00322039
												0.0383291	0.00322287
												0.0383592	0.00322413
												0.0383893	0.00322408
												0.0384174	0.00322273
												0.0384416	0.00322016
												0.0384601	0.00321656
												0.0384719	0.00321216
												0.0384759	0.00320728
												0.0384721	0.00320223
												0.0651534	0.00315632
												0.0651471	0.00315054
												0.0651284	0.0031449
												0.0650986	0.00313977
												0.0650596	0.00313551
												0.0650142	0.0031324
												0.0649655	0.00313067
												0.0649167	0.00313042
												0.0648713	0.00313168
												0.0648322	0.00313435
												0.0648021	0.00313826
												0.0647832	0.00314314
												0.0647767	0.00314865
												0.064783	0.00315443
												0.0648017	0.00316007
												0.0648315	0.0031652
												0.0648705	0.00316946
												0.0649159	0.00317257
												0.0649646	0.0031743
												0.0650134	0.00317455
												0.0650589	0.00317329
												0.065098	0.00317062
												0.065128	0.00316671
												0.0651469	0.00316183
												0.0651534	0.00315632
												0.0651471	0.00315054
												0.10731	0.00299071
												0.107297	0.00298379
												0.107258	0.00297684
												0.107196	0.00297033
												0.107115	0.0029647
												0.107021	0.00296034
												0.10692	0.00295755
												0.10682	0.00295651
												0.106725	0.0029573
												0.106645	0.00295986
												0.106583	0.00296402
												0.106544	0.00296949
												0.10653	0.0029759
												0.106543	0.00298282
												0.106582	0.00298977
												0.106644	0.00299628
												0.106725	0.00300191
												0.106819	0.00300627
												0.106919	0.00300906
												0.10702	0.0030101
												0.107114	0.00300932
												0.107195	0.00300676
												0.107257	0.0030026
												0.107296	0.00299713
												0.10731	0.00299071
												0.107297	0.00298379
												0.140111	0.00291113
												0.140091	0.0029036
												0.140033	0.00289597
												0.139942	0.00288874
												0.139822	0.00288242
												0.139683	0.00287743
												0.139533	0.00287411
												0.139384	0.00287269
												0.139244	0.00287327
												0.139124	0.0028758
												0.139032	0.00288012
												0.138975	0.00288592
												0.138955	0.00289282
												0.138974	0.00290035
												0.139032	0.00290798
												0.139124	0.00291521
												0.139243	0.00292153
												0.139383	0.00292652
												0.139532	0.00292984
												0.139682	0.00293126
												0.139821	0.00293068
												0.139941	0.00292815
												0.140033	0.00292383
												0.140091	0.00291803
												0.140111	0.00291113
												0.140091	0.0029036
												0.163391	0.00297945
												0.163367	0.00297084
												0.163294	0.00296209
												0.16318	0.0029538
												0.16303	0.00294654
												0.162855	0.00294078
												0.162668	0.00293694
												0.162481	0.00293527
												0.162306	0.00293589
												0.162157	0.00293874
												0.162041	0.00294365
												0.161969	0.00295027
												0.161944	0.00295815
												0.161969	0.00296676
												0.162041	0.00297551
												0.162156	0.0029838
												0.162306	0.00299107
												0.16248	0.00299682
												0.162667	0.00300066
												0.162854	0.00300233
												0.163029	0.00300172
												0.163179	0.00299886
												0.163294	0.00299395
												0.163366	0.00298733
												0.163391	0.00297945
												0.163367	0.00297084
												0.167816	0.00299773
												0.167781	0.00298597
												0.167679	0.00297397
												0.167517	0.00296255
												0.167306	0.00295248
												0.167059	0.00294446
												0.166795	0.00293903
												0.16653	0.00293655
												0.166284	0.00293721
												0.166072	0.00294095
												0.165909	0.00294752
												0.165807	0.00295646
												0.165772	0.00296718
												0.165807	0.00297894
												0.165909	0.00299094
												0.166071	0.00300236
												0.166282	0.00301243
												0.166529	0.00302045
												0.166793	0.00302588
												0.167058	0.00302835
												0.167304	0.0030277
												0.167516	0.00302396
												0.167679	0.00301739
												0.167781	0.00300844
												0.167816	0.00299773
												0.167781	0.00298597
												0.169648	0.0030633
												0.169598	0.00304809
												0.16945	0.00303233
												0.169215	0.00301712
												0.168909	0.00300348
												0.168552	0.00299234
												0.168169	0.00298446
												0.167786	0.00298039
												0.167429	0.00298039
												0.167122	0.00298447
												0.166887	0.00299235
												0.166739	0.00300349
												0.166688	0.00301714
												0.166738	0.00303235
												0.166886	0.00304811
												0.167121	0.00306332
												0.167427	0.00307697
												0.167784	0.0030881
												0.168167	0.00309598
												0.16855	0.00310005
												0.168907	0.00310005
												0.169214	0.00309597
												0.169449	0.00308809
												0.169597	0.00307695
												0.169648	0.0030633
												0.169598	0.00304809
												0.167193	0.00306168
												0.167134	0.00304303
												0.166962	0.00302381
												0.166687	0.00300533
												0.166328	0.00298884
												0.16591	0.00297548
												0.165462	0.00296614
												0.165013	0.00296148
												0.164595	0.0029618
												0.164237	0.00296708
												0.163961	0.00297696
												0.163788	0.00299078
												0.163728	0.00300759
												0.163787	0.00302623
												0.16396	0.00304545
												0.164235	0.00306394
												0.164594	0.00308042
												0.165011	0.00309379
												0.16546	0.00310312
												0.165908	0.00310779
												0.166326	0.00310747
												0.166685	0.00310219
												0.166961	0.0030923
												0.167134	0.00307849
												0.167193	0.00306168
												0.167134	0.00304303
												0.138072	0.00314566
												0.138024	0.00312739
												0.137883	0.00310857
												0.137658	0.00309051
												0.137365	0.00307443
												0.137023	0.00306142
												0.136656	0.00305237
												0.136289	0.0030479
												0.135947	0.00304831
												0.135653	0.00305358
												0.135427	0.00306334
												0.135286	0.00307693
												0.135237	0.00309343
												0.135285	0.00311171
												0.135426	0.00313052
												0.135651	0.00314858
												0.135945	0.00316467
												0.136286	0.00317768
												0.136653	0.00318672
												0.13702	0.00319119
												0.137362	0.00319078
												0.137656	0.00318551
												0.137882	0.00317575
												0.138024	0.00316216
												0.138072	0.00314566
												0.138024	0.00312739
												0.0906291	0.00322201
												0.0906081	0.00320959
												0.0905462	0.00319704
												0.0904474	0.00318523
												0.0903185	0.00317496
												0.0901683	0.00316693
												0.0900071	0.00316169
												0.0898458	0.00315958
												0.0896955	0.00316077
												0.0895663	0.00316516
												0.089467	0.00317245
												0.0894045	0.00318216
												0.089383	0.00319361
												0.089404	0.00320604
												0.089466	0.00321858
												0.0895648	0.00323039
												0.0896936	0.00324066
												0.0898438	0.00324869
												0.090005	0.00325394
												0.0901663	0.00325604
												0.0903167	0.00325486
												0.0904459	0.00325047
												0.0905451	0.00324317
												0.0906076	0.00323346
												0.0906291	0.00322201
												0.0906081	0.00320959
												0.0694984	0.00326925
												0.0694835	0.00325839
												0.0694393	0.00324754
												0.0693688	0.00323743
												0.0692768	0.00322875
												0.0691696	0.0032221
												0.0690544	0.00321791
												0.0689392	0.00321649
												0.0688318	0.00321793
												0.0687395	0.00322213
												0.0686685	0.0032288
												0.0686238	0.00323749
												0.0686084	0.00324761
												0.0686233	0.00325846
												0.0686676	0.00326931
												0.0687381	0.00327942
												0.0688301	0.0032881
												0.0689373	0.00329476
												0.0690524	0.00329894
												0.0691677	0.00330036
												0.0692751	0.00329892
												0.0693674	0.00329472
												0.0694383	0.00328805
												0.069483	0.00327936
												0.0694984	0.00326925
												0.0694835	0.00325839
												0.0584735	0.00328796
												0.0584621	0.00327828
												0.0584281	0.0032687
												0.0583739	0.00325987
												0.0583031	0.00325238
												0.0582207	0.00324676
												0.0581321	0.00324337
												0.0580435	0.00324246
												0.0579609	0.00324409
												0.0578899	0.00324813
												0.0578353	0.00325433
												0.0578009	0.00326225
												0.057789	0.00327136
												0.0578005	0.00328104
												0.0578344	0.00329062
												0.0578886	0.00329945
												0.0579594	0.00330694
												0.0580418	0.00331256
												0.0581304	0.00331595
												0.058219	0.00331686
												0.0583016	0.00331524
												0.0583726	0.00331119
												0.0584272	0.00330499
												0.0584616	0.00329707
												0.0584735	0.00328796
												0.0584621	0.00327828
												0.0410341	0.00329646
												0.0410278	0.00328925
												0.0410088	0.00328226
												0.0409786	0.00327598
												0.0409391	0.00327083
												0.0408931	0.00326716
												0.0408436	0.00326522
												0.0407942	0.00326515
												0.040748	0.00326694
												0.0407084	0.00327048
												0.0406779	0.00327553
												0.0406587	0.00328174
												0.040652	0.00328868
												0.0406584	0.00329589
												0.0406774	0.00330288
												0.0407076	0.00330916
												0.0407471	0.00331431
												0.0407931	0.00331798
												0.0408425	0.00331992
												0.040892	0.00331999
												0.0409381	0.0033182
												0.0409778	0.00331466
												0.0410083	0.00330961
												0.0410275	0.0033034
												0.0410341	0.00329646
												0.0410278	0.00328925
												0.0327081	0.00334268
												0.0327023	0.00333542
												0.032685	0.00332843
												0.0326574	0.00332218
												0.0326214	0.00331711
												0.0325795	0.00331356
												0.0325344	0.00331176
												0.0324893	0.00331185
												0.0324472	0.00331382
												0.032411	0.00331753
												0.0323832	0.00332272
												0.0323657	0.00332906
												0.0323596	0.0033361
												0.0323654	0.00334336
												0.0323827	0.00335035
												0.0324103	0.0033566
												0.0324463	0.00336167
												0.0324883	0.00336522
												0.0325333	0.00336702
												0.0325785	0.00336693
												0.0326205	0.00336496
												0.0326567	0.00336125
												0.0326845	0.00335605
												0.032702	0.00334972
												0.0327081	0.00334268
												0.0327023	0.00333542
												0.0345717	0.00335369
												0.0345641	0.00334585
												0.0345416	0.0033382
												0.0345058	0.00333127
												0.0344589	0.00332553
												0.0344043	0.00332136
												0.0343457	0.00331906
												0.034287	0.00331878
												0.0342323	0.00332054
												0.0341853	0.00332421
												0.0341491	0.00332956
												0.0341264	0.00333621
												0.0341185	0.00334371
												0.034126	0.00335155
												0.0341485	0.00335919
												0.0341844	0.00336613
												0.0342312	0.00337187
												0.0342858	0.00337603
												0.0343444	0.00337834
												0.0344031	0.00337862
												0.0344578	0.00337686
												0.0345048	0.00337318
												0.034541	0.00336784
												0.0345638	0.00336119
												0.0345717	0.00335369
												0.0345641	0.00334585
