# Supplementary material for: Synchronous motion of the Easter mantle plume and the East Pacific Rise
Source: Nat Commun. 2024 Nov 17;15:9953. doi: 10.1038/s41467-024-54115-2 (PMC11570642; doi:10.1038/s41467-024-54115-2)
Supplement: Supplementary file 4 — Supplementary Data 1 [file 41467_2024_54115_MOESM4_ESM.zip › NCOMMS-23-61651B_Dataset 1/SO80 61DS-5 (n=2).one-pager.xls]

## Sheet: Summary Table
	STACK > SO80 61DS-5 (N=2) > Groundmass > O-CONNOR (20-06) EASTER CHAIN (PACIFIC) > SMT NEAREST TO WEST RIFT 21-OSU-04 (4B31-21) > Incremental Heating > Daniel Heaton
	Information on Analysis and Constants Used in Calculations					Results		40(a)/36(a)	± 2s	40(r)/39(k)	± 2s	Age	± 2s	MSWD	39Ar(k)	K/Ca	± 2s
												(Ma)			(%,n)
	Project = O-CONNOR (20-06)					Age Plateau Error Mean				0.536227	0.0364845	1.51435	0.103058	2.09452	31.1849	0.092206	0.028803
	Stack = SO80 61DS-5 (N=2)										0.0680392		0.0680541	0.00631666	17
	Material = Groundmass					Full External Error							0.129674	1.70711	2σ Confidence Limit
	Location = Smt nearest to West Rift					Analytical Error							0.102993	1.44724	Error Magnification
	Region = Easter Chain (Pacific)
	Analyst = Daniel Heaton					Total Fusion Age				0.243717	0.0188683	0.688433	0.0533138		54	0.0188055	3.34245e-05
	Irradiation = 21-OSU-04 (4B31-21)										0.077419		0.0774422
	Position = X: 0 | Y: 0 | Z/H: 56.15626 mm					Full External Error							0.0642091
	FCT-NM Age = 28.201 ± 0.023 Ma					Analytical Error							0.0532877
	FCT-NM Reference = Kuiper et al (2008)
	FCT-NM 40Ar/39Ar Ratio = 10.05904 ± 0.01217					Normal Isochron Error Chron		297.071	1.83456	0.570258	0.0564387	1.61042	0.159361	2.02092	31.1849
	FCT-NM J-value = 0.00154344 ± 0.00000187								0.0061755		0.0989705		0.0989565	0.0108389	17
	Air Shot 40Ar/36Ar = 304.2260 ± 0.4229					Full External Error							0.180003	1.7303	2σ Confidence Limit
	Air Shot MDF = 0.99533790 ± 0.00042647 (LIN)					Analytical Error							0.159314	1.42159	Error Magnification
	Experiment Type = Incremental Heating
	Extraction Method = Bulk Laser Heating					Inverse Isochron Error Chron		297.059	1.82633	0.572581	0.055146	1.61697	0.155713	1.99717	31.1849
	Heating = 30 sec								0.00614804		0.0963113		0.0962992	0.0120755	17
	Isolation = 3.00 min					Full External Error							0.176943	1.7303	2σ Confidence Limit
	Instrument = ARGUS-VI-G					Analytical Error							0.155664	1.41321	Error Magnification
	Preferred Age = Mini Plateau												0.124877		Spreading Factor
	Age Classification = Unknown
	IGSN = Undefined
	Rock Class = Undefined
	Lithology = Undefined
	Lat-Lon = Undefined - Undefined
	Age Equations = Min et al. (2000)
	Negative Intensities = Allowed
	Collector Calibrations = 40Ar 39Ar 38Ar 37Ar 36Ar
	Decay 40K = 5.463 ± 0.107 E-10 1/a
	Decay 39Ar = 2.940 ± 0.016 E-07 1/h
	Decay 37Ar = 8.230 ± 0.012 E-04 1/h
	Decay 36Cl = 2.257 ± 0.015 E-06 1/a
	Decay 40K(EC,β⁺) = 0.580 ± 0.014 E-10 1/a
	Decay 40K(β⁻) = 4.884 ± 0.099 E-10 1/a
	Atmospheric 40/36(a) = 298.56 ± 0.31
	Atmospheric 38/36(a) = 0.1885 ± 0.0003
	Production 39/37(ca) = 0.0006425 ± 0.0000059
	Production 38/37(ca) = 0.0001800 ± 0.0000173
	Production 36/37(ca) = 0.0002703 ± 0.0000005
	Production 40/39(k) = 0.000607 ± 0.000059
	Production 38/39(k) = 0.012077 ± 0.000011
	Production 36/38(cl) = 262.80 ± 1.71
	Scaling Ratio K/Ca = 0.430
	Abundance Ratio 40K/K = 1.1700 ± 0.0100 E-04
	Atomic Weight K = 39.0983 ± 0.0001 g
	Rerun

## Sheet: Hidden Data
Double Line Plot Age Plateau			Double Line Plot K/Ca Plateau			X-Y Plot Normal Isochron		X-Y Plot Inverse Isochron		Error Ellipses Normal Isochron		Error Ellipses Inverse Isochron														Used Measurements for Blank Corrections
Ar39k%	Line 1	Line 2	Ar39k%	Line 1	Line 2	X-axis	Y-axis	X-axis	Y-axis	X-axis	Y-axis	X-axis	Y-axis													Filename	Included	36Ar	1σ	37Ar	1σ	38Ar	1σ	39Ar	1σ	40Ar	1σ	Date		Filename	Included	40Ar/39Ar	1σ	J-value	1σ	Date	X	Y	H
0	-0.859104	0.632363	0	0.166095	0.17733	16.6229	297.893	0.0558015	0.00335691			0.0566363	0.00335784
2.88173	-0.859104	0.632363	2.88173	0.166095	0.17733	21.8528	309.534	0.0705991	0.00323066			0.0566078	0.00334517
2.88173	1.90257	0.933861	2.88173	0.129053	0.12515	25.6452	306.695	0.0836177	0.00326057			0.0565244	0.0033333
8.23877	1.90257	0.933861	8.23877	0.129053	0.12515	36.142	306.614	0.117874	0.00326143			0.0563918	0.00332304
8.23877	0.365433	1.42662	8.23877	0.121153	0.126658	42.271	321.196	0.131605	0.00311337			0.0562189	0.00331509
11.3976	0.365433	1.42662	11.3976	0.121153	0.126658	52.5284	340.06	0.154468	0.00294066			0.0560176	0.00330999
11.3976	1.19151	0.0675005	11.3976	0.108798	0.103726	53.2806	325.459	0.163709	0.00307259			0.0558015	0.00330808
14.2064	1.19151	0.0675005	14.2064	0.108798	0.103726	51.118	319.933	0.159777	0.00312565			0.0555855	0.00330951
14.2064	1.06214	1.9624	14.2064	0.0744511	0.0768844	61.1931	341.352	0.179267	0.00292953			0.0553841	0.00331416
18.0494	1.06214	1.9624	18.0494	0.0744511	0.0768844	72.1274	351.06	0.205456	0.00284851			0.0552112	0.00332173
18.0494	3.19714	1.26435	18.0494	0.0965525	0.0885619	66.7949	328.731	0.20319	0.003042			0.0550786	0.00333169
19.4893	3.19714	1.26435	19.4893	0.0965525	0.0885619	76.504	344.307	0.222197	0.00290438			0.0549951	0.00334338
19.4893	0.977056	1.87449	19.4893	0.0606231	0.0624596	68.2807	318.539	0.214356	0.00313933			0.0549667	0.00335598
23.1422	0.977056	1.87449	23.1422	0.0606231	0.0624596	83.3396	340.796	0.244544	0.0029343			0.0549951	0.00336865
23.1422	1.67719	0.684636	23.1422	0.0595481	0.0574065	78.5256	318.642	0.246438	0.00313831			0.0550785	0.00338052
25.9366	1.67719	0.684636	25.9366	0.0595481	0.0574065	82.1274	313.896	0.261639	0.00318576			0.0552112	0.00339078
25.9366	1.23629	2.71292	25.9366	0.0608875	0.0642312	97.3208	323.259	0.301061	0.00309349			0.055384	0.00339873
27.8852	1.23629	2.71292	27.8852	0.0608875	0.0642312	100.582	319.71	0.314605	0.00312783			0.0555854	0.00340383
27.8852	2.66973	1.44089	27.8852	0.0463204	0.0444921	107.322	329.774	0.32544	0.00303238			0.0558014	0.00340574
30.2938	2.66973	1.44089	30.2938	0.0463204	0.0444921	104.907	323.105	0.324685	0.00309497			0.0560175	0.00340431
30.2938	0.30825	2.24316	30.2938	0.0452382	0.0483392	93.6275	316.652	0.295679	0.00315804			0.0562188	0.00339966
31.7354	0.30825	2.24316	31.7354	0.0452382	0.0483392	88.2707	308.301	0.286313	0.00324358			0.0563917	0.00339209
31.7354	2.52507	0.852215	31.7354	0.0416563	0.0391329	52.414	301.374	0.173917	0.00331814			0.0565244	0.00338213
33.2756	2.52507	0.852215	33.2756	0.0416563	0.0391329	33.8573	302.014	0.112105	0.00331111			0.0566078	0.00337044
33.2756	0.234704	1.41826	33.2756	0.0321989	0.0334562	26.5485	292.235	0.0908463	0.00342191			0.0566363	0.00335784
35.8072	0.234704	1.41826	35.8072	0.0321989	0.0334562	25.2312	289.428	0.0871761	0.00345509			0.0566078	0.00334517
35.8072	2.23121	0.631334	35.8072	0.0314703	0.0298373	21.9007	290.576	0.0753701	0.00344144
37.5181	2.23121	0.631334	37.5181	0.0314703	0.0298373	21.1847	284.863	0.074368	0.00351046			0.071213	0.00323138
37.5181	0.185366	1.25944	37.5181	0.0240839	0.0249246	16.6115	283.481	0.0585983	0.00352757			0.0711921	0.00322101
40.1729	0.185366	1.25944	40.1729	0.0240839	0.0249246	13.2416	273.844	0.0483544	0.00365171			0.0711308	0.0032113
40.1729	1.13183	-0.0768103	40.1729	0.0229777	0.0220613							0.0710332	0.00320291
42.3889	1.13183	-0.0768103	42.3889	0.0229777	0.0220613	1.17695	296.535	0.003969	0.00337228			0.0709061	0.00319641
42.3889	0.132714	1.30106	42.3889	0.0187792	0.0194893	2.64116	296.166	0.00891784	0.00337649			0.0707581	0.00319224
44.7709	0.132714	1.30106	44.7709	0.0187792	0.0194893	3.07012	296.83	0.010343	0.00336893			0.0705992	0.00319069
44.7709	0.998872	0.189116	44.7709	0.0163401	0.0159471	4.44917	298.19	0.0149206	0.00335357			0.0704403	0.00319187
48.5067	0.998872	0.189116	48.5067	0.0163401	0.0159471	5.91035	297.934	0.0198378	0.00335645			0.0702922	0.00319569
48.5067	0.483979	1.15906	48.5067	0.0131089	0.0133831	8.51513	303.24	0.0280805	0.00329772			0.0701651	0.00320189
53.2135	0.483979	1.15906	53.2135	0.0131089	0.0133831	12.173	302.895	0.0401891	0.00330148			0.0700675	0.00321006
53.2135	1.0841	0.237703	53.2135	0.0124598	0.0121673	14.331	303.149	0.0472739	0.00329871			0.0700062	0.00321963
57.1531	1.0841	0.237703	57.1531	0.0124598	0.0121673	22.826	309.966	0.0736405	0.00322616			0.0699852	0.00322995
57.1531	0.226079	0.865638	57.1531	0.0105877	0.0107765	33.3374	318.776	0.104579	0.003137			0.0700061	0.00324032
63.3915	0.226079	0.865638	63.3915	0.0105877	0.0107765	54.9491	328.994	0.167022	0.00303957			0.0700674	0.00325003
63.3915	0.635604	-0.0120769	63.3915	0.0107859	0.0105916	84.6762	343.967	0.246175	0.00290725			0.070165	0.00325842
69.306	0.635604	-0.0120769	69.306	0.0107859	0.0105916	102.314	339.63	0.301252	0.00294438			0.0702921	0.00326492
69.306	-0.142005	0.445314	69.306	0.0116088	0.0117925	131.735	344.304	0.382614	0.00290441			0.0704402	0.00326909
76.3768	-0.142005	0.445314	76.3768	0.0116088	0.0117925	138.277	336.72	0.410659	0.00296982			0.0705991	0.00327064
76.3768	0.659942	-0.0835908	76.3768	0.0106215	0.0104582	126.869	321.132	0.395069	0.00311398			0.070758	0.00326946
83.4519	0.659942	-0.0835908	83.4519	0.0106215	0.0104582	118.502	318.27	0.372332	0.00314198			0.070906	0.00326564
83.4519	-1.10105	-0.245444	83.4519	0.00888615	0.00904694	96.6722	311.232	0.310612	0.00321304			0.0710332	0.00325944
88.835	-1.10105	-0.245444	88.835	0.00888615	0.00904694	74.1838	303.055	0.244787	0.00329973			0.0711307	0.00325127
88.835	-0.581037	-1.46458	88.835	0.00674716	0.0066234	57.2247	304.488	0.187937	0.0032842			0.0711921	0.0032417
94.345	-0.581037	-1.46458	94.345	0.00674716	0.0066234	48.4138	300.952	0.160869	0.00332279			0.071213	0.00323138
94.345	-1.67444	-0.386041	94.345	0.00585632	0.00601502	38.0634	298.171	0.127656	0.00335377			0.0711921	0.00322101
97.6347	-1.67444	-0.386041	97.6347	0.00585632	0.00601502	35.8592	295.297	0.121434	0.00338642
97.6347	-0.603669	-3.05141	97.6347	0.00534499	0.00506396	31.2946	297.407	0.105225	0.0033624			0.0846633	0.00326249
99.0521	-0.603669	-3.05141	99.0521	0.00534499	0.00506396							0.0846277	0.00324894
99.0521	-4.90302	-0.229792	99.0521	0.00673157	0.00766045							0.0845232	0.00323618
99.6833	-4.90302	-0.229792	99.6833	0.00673157	0.00766045							0.0843571	0.00322509
99.6833	-0.932778	-8.18	99.6833	0.00685229	0.00537553							0.0841406	0.00321641
100	-0.932778	-8.18	100	0.00685229	0.00537553							0.0838884	0.00321074
												0.0836178	0.00320847
0	-8.18	-0.758009	0	0.147911	0.164544							0.0833472	0.00320975
0.590858	-8.18	-0.758009	0.590858	0.147911	0.164544							0.0830951	0.00321449
0.590858	-0.673218	-4.45245	0.590858	0.200158	0.186372							0.0828785	0.00322237
1.7087	-0.673218	-4.45245	1.7087	0.200158	0.186372							0.0827124	0.00323285
1.7087	-3.63166	0.445987	1.7087	0.207481	0.236983							0.0826079	0.00324522
2.34698	-3.63166	0.445987	2.34698	0.207481	0.236983							0.0825722	0.00325864
2.34698	0.953509	-1.42406	2.34698	0.212964	0.199906							0.0826078	0.00327219
3.69177	0.953509	-1.42406	3.69177	0.212964	0.199906							0.0827123	0.00328495
3.69177	-1.23088	0.632114	3.69177	0.215606	0.228554							0.0828784	0.00329604
5.18746	-1.23088	0.632114	5.18746	0.215606	0.228554							0.0830949	0.00330472
5.18746	2.20559	0.898615	5.18746	0.207402	0.200076							0.0833471	0.00331039
7.63265	2.20559	0.898615	7.63265	0.207402	0.200076							0.0836177	0.00331266
7.63265	0.555329	1.45615	7.63265	0.184983	0.189971							0.0838883	0.00331138
11.0143	0.555329	1.45615	11.0143	0.184983	0.189971							0.0841404	0.00330664
11.0143	1.33501	0.473838	11.0143	0.208577	0.201424							0.084357	0.00329876
13.7446	1.33501	0.473838	13.7446	0.208577	0.201424							0.0845231	0.00328828
13.7446	1.15222	1.67018	13.7446	0.14807	0.151184							0.0846276	0.00327591
18.1365	1.15222	1.67018	18.1365	0.14807	0.151184							0.0846633	0.00326249
18.1365	1.8973	1.52761	18.1365	0.117947	0.11595							0.0846277	0.00324894
24.4563	1.8973	1.52761	24.4563	0.117947	0.11595
24.4563	1.4174	1.71081	24.4563	0.092813	0.0943516							0.119692	0.00326548
31.0223	1.4174	1.71081	31.0223	0.092813	0.0943516							0.11963	0.00324513
31.0223	1.63592	1.39289	31.0223	0.0647617	0.0637455							0.119448	0.0032259
37.9633	1.63592	1.39289	37.9633	0.0647617	0.0637455							0.11916	0.00320908
37.9633	1.03857	1.22888	37.9633	0.0383133	0.0389036							0.118783	0.00319583
46.545	1.03857	1.22888	46.545	0.0383133	0.0389036							0.118345	0.00318705
46.545	1.08201	0.879537	46.545	0.0224782	0.0221399							0.117875	0.00318334
56.2661	1.08201	0.879537	56.2661	0.0224782	0.0221399							0.117404	0.00318496
56.2661	0.657618	0.901424	56.2661	0.0139841	0.0141986							0.116966	0.00319178
64.133	0.657618	0.901424	64.133	0.0139841	0.0141986							0.116589	0.00320335
64.133	0.665349	0.339831	64.133	0.0112637	0.0110911							0.1163	0.00321887
70.0673	0.665349	0.339831	70.0673	0.0112637	0.0110911							0.116119	0.0032373
70.0673	0.282246	0.657471	70.0673	0.00976768	0.00992242							0.116057	0.00325737
74.4614	0.282246	0.657471	74.4614	0.00976768	0.00992242							0.116119	0.00327772
74.4614	0.590945	0.149653	74.4614	0.00978378	0.00962803							0.1163	0.00329696
78.1013	0.590945	0.149653	78.1013	0.00978378	0.00962803							0.116589	0.00331377
78.1013	-0.0428016	0.385151	78.1013	0.0104542	0.0106233							0.116965	0.00332702
81.864	-0.0428016	0.385151	81.864	0.0104542	0.0106233							0.117404	0.0033358
81.864	0.523737	0.0616052	81.864	0.0120242	0.0118344							0.117874	0.00333951
85.7204	0.523737	0.0616052	85.7204	0.0120242	0.0118344							0.118345	0.0033379
85.7204	-0.11106	0.390257	85.7204	0.0123138	0.0125174							0.118783	0.00333108
88.9264	-0.11106	0.390257	88.9264	0.0123138	0.0125174							0.119159	0.00331951
88.9264	0.21615	-0.273825	88.9264	0.0119933	0.0118062							0.119448	0.00330398
93.3344	0.21615	-0.273825	93.3344	0.0119933	0.0118062							0.11963	0.00328555
93.3344	-0.525198	0.0110065	93.3344	0.00904241	0.00918774							0.119692	0.00326548
97.3137	-0.525198	0.0110065	97.3137	0.00904241	0.00918774							0.11963	0.00324513
97.3137	0.265781	-0.473989	97.3137	0.0065853	0.00647513
100	0.265781	-0.473989	100	0.0065853	0.00647513							0.133242	0.00311601
												0.133186	0.00309786
												0.133023	0.00308077
												0.132762	0.0030659
												0.132424	0.00305427
												0.132029	0.00304666
												0.131605	0.0030436
												0.131182	0.00304529
												0.130787	0.00305163
												0.130448	0.00306217
												0.130188	0.0030762
												0.130024	0.00309276
												0.129969	0.00311073
												0.130024	0.00312888
												0.130188	0.00314597
												0.130448	0.00316083
												0.130787	0.00317247
												0.131181	0.00318007
												0.131605	0.00318313
												0.132029	0.00318144
												0.132423	0.00317511
												0.132762	0.00316457
												0.133022	0.00315054
												0.133186	0.00313397
												0.133242	0.00311601
												0.133186	0.00309786
												0.159312	0.00295198
												0.159147	0.00290619
												0.158663	0.00286275
												0.157894	0.00282462
												0.15689	0.00279439
												0.155722	0.00277413
												0.154468	0.00276523
												0.153215	0.00276827
												0.152046	0.00278307
												0.151043	0.0028086
												0.150273	0.00284313
												0.149789	0.00288431
												0.149624	0.00292933
												0.149789	0.00297512
												0.150273	0.00301856
												0.151042	0.00305669
												0.152046	0.00308692
												0.153214	0.00310718
												0.154468	0.00311608
												0.155721	0.00311304
												0.15689	0.00309824
												0.157893	0.00307271
												0.158663	0.00303818
												0.159147	0.002997
												0.159312	0.00295198
												0.159147	0.00290619
												0.165742	0.00307795
												0.165673	0.00305538
												0.16547	0.00303399
												0.165147	0.00301523
												0.164726	0.00300038
												0.164236	0.00299045
												0.16371	0.00298611
												0.163183	0.00298767
												0.162693	0.00299502
												0.162272	0.00300765
												0.161949	0.00302471
												0.161746	0.00304503
												0.161676	0.00306723
												0.161746	0.00308979
												0.161949	0.00311118
												0.162272	0.00312994
												0.162693	0.0031448
												0.163183	0.00315473
												0.163709	0.00315906
												0.164235	0.0031575
												0.164726	0.00315016
												0.165147	0.00313752
												0.16547	0.00312047
												0.165673	0.00310015
												0.165742	0.00307795
												0.165673	0.00305538
												0.162223	0.00313071
												0.16214	0.00310635
												0.161896	0.0030833
												0.161507	0.00306314
												0.161	0.00304724
												0.16041	0.00303669
												0.159777	0.00303219
												0.159144	0.00303407
												0.158554	0.00304219
												0.158047	0.00305599
												0.157658	0.00307454
												0.157414	0.00309658
												0.157331	0.00312059
												0.157414	0.00314495
												0.157658	0.003168
												0.158047	0.00318816
												0.158554	0.00320406
												0.159144	0.00321461
												0.159777	0.00321911
												0.16041	0.00321723
												0.161	0.00320912
												0.161507	0.00319531
												0.161896	0.00317676
												0.16214	0.00315473
												0.162223	0.00313071
												0.16214	0.00310635
												0.18327	0.00293892
												0.183133	0.00289827
												0.182734	0.00285974
												0.182098	0.00282598
												0.181269	0.00279927
												0.180303	0.00278143
												0.179267	0.00277369
												0.178231	0.00277657
												0.177266	0.00278988
												0.176437	0.0028127
												0.175801	0.00284348
												0.175401	0.00288013
												0.175264	0.00292014
												0.175401	0.0029608
												0.175801	0.00299932
												0.176437	0.00303309
												0.177265	0.0030598
												0.178231	0.00307763
												0.179267	0.00308537
												0.180303	0.00308249
												0.181268	0.00306918
												0.182097	0.00304636
												0.182733	0.00301558
												0.183133	0.00297893
												0.18327	0.00293892
												0.183133	0.00289827
												0.209312	0.00285716
												0.209181	0.0028184
												0.208796	0.00278169
												0.208183	0.00274954
												0.207384	0.00272413
												0.206454	0.0027072
												0.205456	0.0026999
												0.204458	0.00270272
												0.203528	0.00271548
												0.202729	0.00273731
												0.202116	0.00276672
												0.201731	0.0028017
												0.201599	0.00283987
												0.20173	0.00287863
												0.202116	0.00291533
												0.202728	0.00294749
												0.203527	0.0029729
												0.204457	0.00298983
												0.205455	0.00299713
												0.206454	0.0029943
												0.207384	0.00298154
												0.208183	0.00295971
												0.208795	0.00293031
												0.209181	0.00289533
												0.209312	0.00285716
												0.209181	0.0028184
												0.209681	0.00306067
												0.20946	0.00300015
												0.208811	0.00294248
												0.20778	0.0028916
												0.206436	0.00285096
												0.204871	0.00282334
												0.203191	0.00281063
												0.201511	0.00281368
												0.199946	0.00283229
												0.198601	0.00286519
												0.19757	0.00291014
												0.196921	0.00296408
												0.1967	0.00302333
												0.196921	0.00308385
												0.197569	0.00314152
												0.1986	0.00319241
												0.199944	0.00323305
												0.20151	0.00326066
												0.20319	0.00327338
												0.204869	0.00327033
												0.206435	0.00325172
												0.207779	0.00321881
												0.208811	0.00317386
												0.209459	0.00311992
												0.209681	0.00306067
												0.20946	0.00300015
												0.229346	0.00292612
												0.229103	0.00286909
												0.228389	0.00281447
												0.227253	0.00276597
												0.225772	0.00272691
												0.224048	0.00269994
												0.222198	0.0026869
												0.220347	0.00268868
												0.218623	0.00270517
												0.217142	0.00273523
												0.216005	0.00277682
												0.215291	0.0028271
												0.215047	0.00288265
												0.215291	0.00293968
												0.216005	0.0029943
												0.217141	0.0030428
												0.218621	0.00308186
												0.220346	0.00310883
												0.222196	0.00312187
												0.224047	0.00312008
												0.225771	0.0031036
												0.227252	0.00307354
												0.228388	0.00303195
												0.229103	0.00298167
												0.229346	0.00292612
												0.229103	0.00286909
												0.218518	0.00315206
												0.218376	0.00311296
												0.21796	0.00307567
												0.217299	0.00304271
												0.216437	0.00301634
												0.215434	0.00299835
												0.214357	0.00298997
												0.213279	0.00299176
												0.212276	0.00300362
												0.211414	0.00302472
												0.210752	0.00305363
												0.210336	0.00308839
												0.210194	0.00312661
												0.210336	0.00316571
												0.210752	0.003203
												0.211413	0.00323596
												0.212275	0.00326233
												0.213279	0.00328032
												0.214356	0.0032887
												0.215433	0.00328691
												0.216436	0.00327505
												0.217298	0.00325395
												0.21796	0.00322504
												0.218376	0.00319028
												0.218518	0.00315206
												0.218376	0.00311296
												0.251476	0.00295504
												0.25124	0.00289487
												0.250548	0.0028374
												0.249446	0.00278652
												0.248011	0.00274572
												0.246339	0.00271777
												0.244544	0.00270458
												0.24275	0.00270704
												0.241078	0.00272499
												0.239642	0.0027572
												0.23854	0.00280149
												0.237848	0.00285482
												0.237611	0.00291357
												0.237847	0.00297373
												0.23854	0.00303121
												0.239641	0.00308208
												0.241077	0.00312289
												0.242749	0.00315084
												0.244543	0.00316403
												0.246337	0.00316157
												0.24801	0.00314362
												0.249445	0.00311141
												0.250547	0.00306712
												0.25124	0.00301379
												0.251476	0.00295504
												0.25124	0.00289487
												0.250996	0.00315439
												0.250841	0.00311359
												0.250386	0.00307446
												0.249661	0.00303969
												0.248717	0.00301164
												0.247618	0.00299223
												0.246438	0.00298277
												0.245259	0.0029839
												0.244159	0.00299557
												0.243215	0.00301696
												0.242491	0.00304662
												0.242035	0.00308252
												0.24188	0.00312224
												0.242035	0.00316304
												0.24249	0.00320216
												0.243215	0.00323693
												0.244158	0.00326498
												0.245258	0.0032844
												0.246437	0.00329386
												0.247617	0.00329272
												0.248716	0.00328106
												0.249661	0.00325967
												0.250385	0.00323001
												0.25084	0.0031941
												0.250996	0.00315439
												0.250841	0.00311359
												0.267507	0.00320575
												0.267308	0.00315695
												0.266721	0.00311013
												0.265789	0.00306845
												0.264574	0.00303477
												0.263158	0.00301138
												0.261639	0.00299988
												0.26012	0.00300104
												0.258705	0.00301479
												0.257489	0.00304019
												0.256556	0.00307552
												0.25597	0.00311835
												0.25577	0.00316578
												0.25597	0.00321457
												0.256556	0.0032614
												0.257488	0.00330308
												0.258704	0.00333676
												0.260119	0.00336014
												0.261638	0.00337165
												0.263157	0.00337049
												0.264572	0.00335674
												0.265788	0.00333134
												0.266721	0.00329601
												0.267307	0.00325318
												0.267507	0.00320575
												0.267308	0.00315695
												0.307513	0.0031158
												0.307294	0.00306156
												0.306649	0.0030095
												0.305624	0.00296316
												0.304288	0.00292571
												0.302732	0.00289968
												0.301062	0.00288687
												0.299392	0.00288814
												0.297835	0.0029034
												0.296499	0.00293161
												0.295473	0.00297086
												0.294829	0.00301847
												0.294609	0.00307118
												0.294828	0.00312542
												0.295473	0.00317748
												0.296498	0.00322382
												0.297834	0.00326128
												0.29939	0.0032873
												0.30106	0.00330011
												0.30273	0.00329885
												0.304287	0.00328359
												0.305623	0.00325537
												0.306649	0.00321612
												0.307293	0.00316852
												0.307513	0.0031158
												0.307294	0.00306156
												0.318925	0.0031441
												0.318778	0.00310481
												0.318347	0.00306709
												0.31766	0.0030335
												0.316765	0.00300635
												0.315723	0.00298747
												0.314605	0.00297816
												0.313487	0.00297904
												0.312445	0.00299007
												0.31155	0.00301049
												0.310863	0.0030389
												0.310431	0.00307338
												0.310284	0.00311156
												0.310431	0.00315085
												0.310862	0.00318858
												0.311549	0.00322216
												0.312444	0.00324932
												0.313486	0.0032682
												0.314604	0.00327751
												0.315722	0.00327662
												0.316764	0.00326559
												0.317659	0.00324517
												0.318346	0.00321676
												0.318778	0.00318229
												0.318925	0.0031441
												0.318778	0.00310481
												0.329095	0.00304546
												0.328971	0.00301161
												0.328606	0.00297918
												0.328025	0.00295037
												0.327268	0.00292715
												0.326387	0.0029111
												0.325441	0.00290332
												0.324495	0.00290433
												0.323613	0.00291407
												0.322856	0.00293187
												0.322275	0.00295652
												0.32191	0.00298634
												0.321786	0.0030193
												0.32191	0.00305315
												0.322275	0.00308559
												0.322856	0.0031144
												0.323613	0.00313762
												0.324494	0.00315367
												0.32544	0.00316145
												0.326386	0.00316044
												0.327267	0.0031507
												0.328024	0.0031329
												0.328605	0.00310824
												0.328971	0.00307842
												0.329095	0.00304546
												0.328971	0.00301161
												0.32905	0.00311089
												0.328901	0.0030685
												0.328465	0.00302792
												0.327772	0.00299191
												0.326868	0.00296291
												0.325815	0.00294292
												0.324685	0.00293329
												0.323556	0.00293468
												0.322503	0.00294699
												0.321599	0.00296939
												0.320905	0.00300034
												0.320469	0.00303774
												0.32032	0.00307905
												0.320468	0.00312143
												0.320904	0.00316202
												0.321598	0.00319803
												0.322502	0.00322702
												0.323554	0.00324702
												0.324684	0.00325665
												0.325814	0.00325526
												0.326867	0.00324295
												0.327771	0.00322055
												0.328465	0.0031896
												0.328901	0.0031522
												0.32905	0.00311089
												0.328901	0.0030685
												0.298257	0.00316752
												0.298169	0.00313837
												0.297912	0.00311056
												0.297502	0.00308598
												0.296968	0.00306632
												0.296347	0.00305291
												0.29568	0.00304666
												0.295013	0.003048
												0.294391	0.00305684
												0.293857	0.00307258
												0.293447	0.00309414
												0.29319	0.00312006
												0.293102	0.00314856
												0.293189	0.00317771
												0.293447	0.00320552
												0.293856	0.00323009
												0.29439	0.00324976
												0.295012	0.00326317
												0.295679	0.00326942
												0.296346	0.00326808
												0.296968	0.00325923
												0.297502	0.0032435
												0.297911	0.00322194
												0.298169	0.00319602
												0.298257	0.00316752
												0.298169	0.00313837
												0.288869	0.00325278
												0.288782	0.00322419
												0.288527	0.00319692
												0.288121	0.00317283
												0.287591	0.00315356
												0.286975	0.00314042
												0.286314	0.00313432
												0.285652	0.00313566
												0.285036	0.00314435
												0.284506	0.00315981
												0.2841	0.00318098
												0.283844	0.00320641
												0.283757	0.00323438
												0.283844	0.00326297
												0.284099	0.00329024
												0.284506	0.00331433
												0.285035	0.0033336
												0.285651	0.00334674
												0.286313	0.00335284
												0.286974	0.0033515
												0.287591	0.00334281
												0.28812	0.00332735
												0.288526	0.00330618
												0.288782	0.00328075
												0.288869	0.00325278
												0.288782	0.00322419
												0.175015	0.00332138
												0.174978	0.00330572
												0.174868	0.00329092
												0.174694	0.00327796
												0.174466	0.00326775
												0.174202	0.00326097
												0.173917	0.00325808
												0.173633	0.00325929
												0.173368	0.00326451
												0.173141	0.00327338
												0.172966	0.00328531
												0.172856	0.00329947
												0.172819	0.0033149
												0.172856	0.00333056
												0.172966	0.00334537
												0.17314	0.00335832
												0.173368	0.00336853
												0.173633	0.00337532
												0.173917	0.0033782
												0.174201	0.00337699
												0.174466	0.00337177
												0.174694	0.0033629
												0.174868	0.00335098
												0.174978	0.00333681
												0.175015	0.00332138
												0.174978	0.00330572
												0.112762	0.00331249
												0.11274	0.00329978
												0.112674	0.00328785
												0.11257	0.0032775
												0.112434	0.00326944
												0.112275	0.00326422
												0.112105	0.0032622
												0.111935	0.00326351
												0.111777	0.00326806
												0.111641	0.00327555
												0.111536	0.00328546
												0.111471	0.00329712
												0.111448	0.00330973
												0.111471	0.00332243
												0.111536	0.00333437
												0.111641	0.00334472
												0.111777	0.00335277
												0.111935	0.00335799
												0.112105	0.00336002
												0.112275	0.00335871
												0.112434	0.00335415
												0.11257	0.00334667
												0.112674	0.00333676
												0.11274	0.0033251
												0.112762	0.00331249
												0.11274	0.00329978
												0.0915206	0.00342322
												0.0914977	0.0034114
												0.0914303	0.00340029
												0.0913232	0.00339066
												0.0911835	0.00338316
												0.0910209	0.0033783
												0.0908464	0.00337641
												0.0906719	0.00337762
												0.0905092	0.00338185
												0.0903696	0.00338881
												0.0902624	0.00339802
												0.090195	0.00340887
												0.090172	0.0034206
												0.0901949	0.00343242
												0.0902623	0.00344352
												0.0903694	0.00345315
												0.0905091	0.00346065
												0.0906717	0.00346551
												0.0908462	0.0034674
												0.0910207	0.00346619
												0.0911834	0.00346196
												0.0913231	0.003455
												0.0914302	0.00344579
												0.0914976	0.00343495
												0.0915206	0.00342322
												0.0914977	0.0034114
												0.0878534	0.00345618
												0.0878304	0.00344448
												0.0877627	0.0034335
												0.0876551	0.003424
												0.0875148	0.00341661
												0.0873514	0.00341184
												0.0871761	0.00341003
												0.0870008	0.00341128
												0.0868374	0.00341552
												0.0866972	0.00342245
												0.0865895	0.00343161
												0.0865218	0.00344237
												0.0864987	0.003454
												0.0865218	0.0034657
												0.0865894	0.00347667
												0.086697	0.00348618
												0.0868373	0.00349357
												0.0870007	0.00349833
												0.087176	0.00350015
												0.0873513	0.0034989
												0.0875147	0.00349466
												0.087655	0.00348772
												0.0877626	0.00347856
												0.0878303	0.0034678
												0.0878534	0.00345618
												0.0878304	0.00344448
												0.0763116	0.00344292
												0.0762796	0.0034281
												0.0761855	0.00341419
												0.0760359	0.00340213
												0.0758409	0.00339275
												0.0756139	0.00338669
												0.0753702	0.00338436
												0.0751265	0.00338592
												0.0748994	0.00339126
												0.0747044	0.00340003
												0.0745547	0.00341161
												0.0744606	0.00342523
												0.0744285	0.00343995
												0.0744606	0.00345478
												0.0745546	0.00346869
												0.0747042	0.00348075
												0.0748992	0.00349013
												0.0751263	0.00349619
												0.07537	0.00349852
												0.0756137	0.00349696
												0.0758408	0.00349162
												0.0760358	0.00348285
												0.0761854	0.00347127
												0.0762795	0.00345765
												0.0763116	0.00344292
												0.0762796	0.0034281
												0.0763716	0.00351399
												0.0763033	0.00348604
												0.0761032	0.00345975
												0.0757849	0.00343691
												0.07537	0.00341909
												0.0748868	0.00340749
												0.0743682	0.00340291
												0.0738497	0.00340566
												0.0733665	0.00341555
												0.0729515	0.00343191
												0.072633	0.00345362
												0.0724328	0.0034792
												0.0723645	0.00350692
												0.0724327	0.00353487
												0.0726329	0.00356116
												0.0729512	0.003584
												0.0733661	0.00360182
												0.0738493	0.00361342
												0.0743679	0.003618
												0.0748864	0.00361525
												0.0753696	0.00360536
												0.0757846	0.003589
												0.076103	0.00356729
												0.0763032	0.00354171
												0.0763716	0.00351399
												0.0763033	0.00348604
												0.0623895	0.00353186
												0.0622604	0.00348985
												0.0618817	0.00345041
												0.0612792	0.00341622
												0.0604941	0.00338962
												0.0595797	0.00337243
												0.0585985	0.00336581
												0.0576173	0.00337021
												0.0567029	0.00338533
												0.0559177	0.00341015
												0.0553151	0.00344297
												0.0549363	0.00348156
												0.0548071	0.00352328
												0.0549362	0.0035653
												0.0553149	0.00360474
												0.0559174	0.00363893
												0.0567026	0.00366552
												0.0576169	0.00368272
												0.0585981	0.00368934
												0.0595794	0.00368494
												0.0604938	0.00366981
												0.061279	0.00364499
												0.0618815	0.00361217
												0.0622603	0.00357359
												0.0623895	0.00353186
												0.0622604	0.00348985
												0.0542149	0.00365805
												0.0540153	0.00359401
												0.0534299	0.00353391
												0.0524986	0.00348184
												0.0512849	0.00344134
												0.0498715	0.00341518
												0.0483547	0.00340514
												0.0468379	0.0034119
												0.0454244	0.00343501
												0.0442106	0.00347288
												0.0432792	0.00352294
												0.0426937	0.00358178
												0.0424939	0.00364538
												0.0426935	0.00370942
												0.0432789	0.00376952
												0.0442102	0.00382159
												0.0454239	0.00386209
												0.0468374	0.00388825
												0.0483542	0.00389829
												0.049871	0.00389153
												0.0512845	0.00386842
												0.0524982	0.00383055
												0.0534296	0.00378049
												0.0540152	0.00372165
												0.0542149	0.00365805
												0.0540153	0.00359401
												0.00403431	0.00337243
												0.0040321	0.00336778
												0.00402558	0.00336343
												0.00401521	0.00335969
												0.00400169	0.0033568
												0.00398594	0.00335497
												0.00396904	0.00335432
												0.00395213	0.00335489
												0.00393638	0.00335665
												0.00392284	0.00335948
												0.00391246	0.00336317
												0.00390592	0.00336749
												0.00390369	0.00337213
												0.0039059	0.00337679
												0.00391242	0.00338113
												0.00392279	0.00338488
												0.00393631	0.00338776
												0.00395206	0.00338959
												0.00396896	0.00339024
												0.00398586	0.00338967
												0.00400162	0.00338791
												0.00401515	0.00338509
												0.00402554	0.00338139
												0.00403208	0.00337707
												0.00403431	0.00337243
												0.0040321	0.00336778
												0.00899659	0.00337686
												0.00899393	0.00337202
												0.00898608	0.00336748
												0.00897358	0.00336355
												0.00895729	0.00336051
												0.00893831	0.00335855
												0.00891793	0.00335781
												0.00889754	0.00335835
												0.00887854	0.00336013
												0.00886222	0.00336302
												0.00884969	0.00336682
												0.0088418	0.00337129
												0.00883909	0.00337611
												0.00884175	0.00338095
												0.0088496	0.0033855
												0.00886209	0.00338942
												0.00887839	0.00339247
												0.00889737	0.00339442
												0.00891775	0.00339516
												0.00893813	0.00339462
												0.00895713	0.00339285
												0.00897346	0.00338996
												0.00898599	0.00338615
												0.00899388	0.00338168
												0.00899659	0.00337686
												0.00899393	0.00337202
												0.0105037	0.00336978
												0.0104982	0.00336355
												0.0104822	0.00335768
												0.0104567	0.00335258
												0.0104235	0.0033486
												0.0103847	0.003346
												0.0103432	0.00334496
												0.0103016	0.00334556
												0.0102628	0.00334775
												0.0102295	0.00335139
												0.010204	0.00335622
												0.0101879	0.00336191
												0.0101824	0.00336809
												0.0101878	0.00337432
												0.0102038	0.00338019
												0.0102293	0.00338528
												0.0102626	0.00338927
												0.0103013	0.00339187
												0.0103429	0.0033929
												0.0103845	0.0033923
												0.0104233	0.00339011
												0.0104565	0.00338648
												0.0104821	0.00338165
												0.0104982	0.00337595
												0.0105037	0.00336978
												0.0104982	0.00336355
												0.015034	0.00335439
												0.0150302	0.00334923
												0.0150189	0.00334437
												0.0150009	0.00334014
												0.0149774	0.00333682
												0.0149501	0.00333464
												0.0149207	0.00333375
												0.0148914	0.00333422
												0.014864	0.003336
												0.0148405	0.00333898
												0.0148224	0.00334295
												0.0148111	0.00334765
												0.0148072	0.00335275
												0.014811	0.00335791
												0.0148223	0.00336277
												0.0148403	0.00336701
												0.0148638	0.00337033
												0.0148911	0.0033725
												0.0149205	0.00337339
												0.0149498	0.00337293
												0.0149772	0.00337114
												0.0150007	0.00336816
												0.0150187	0.00336419
												0.0150301	0.00335949
												0.015034	0.00335439
												0.0150302	0.00334923
												0.0199707	0.00335776
												0.0199663	0.00335235
												0.019953	0.00334722
												0.019932	0.00334272
												0.0199045	0.00333916
												0.0198724	0.00333677
												0.019838	0.00333573
												0.0198036	0.0033361
												0.0197715	0.00333785
												0.019744	0.00334087
												0.0197228	0.00334496
												0.0197095	0.00334982
												0.0197049	0.00335514
												0.0197093	0.00336055
												0.0197226	0.00336568
												0.0197437	0.00337018
												0.0197712	0.00337374
												0.0198032	0.00337613
												0.0198376	0.00337717
												0.019872	0.00337681
												0.0199041	0.00337505
												0.0199317	0.00337203
												0.0199528	0.00336794
												0.0199662	0.00336308
												0.0199707	0.00335776
												0.0199663	0.00335235
												0.0282057	0.00329918
												0.0282015	0.0032938
												0.028189	0.00328869
												0.0281692	0.00328419
												0.0281433	0.00328061
												0.0281131	0.0032782
												0.0280808	0.00327712
												0.0280484	0.00327745
												0.0280181	0.00327915
												0.0279922	0.00328212
												0.0279722	0.00328615
												0.0279597	0.00329097
												0.0279554	0.00329626
												0.0279596	0.00330164
												0.027972	0.00330675
												0.0279918	0.00331125
												0.0280177	0.00331482
												0.0280479	0.00331723
												0.0280803	0.00331831
												0.0281127	0.00331799
												0.0281429	0.00331629
												0.0281688	0.00331332
												0.0281888	0.00330928
												0.0282013	0.00330446
												0.0282057	0.00329918
												0.0282015	0.0032938
												0.0403296	0.00330346
												0.0403249	0.00329815
												0.0403109	0.00329308
												0.0402886	0.00328857
												0.0402596	0.00328495
												0.0402257	0.00328245
												0.0401893	0.00328125
												0.040153	0.00328143
												0.040119	0.00328297
												0.0400899	0.00328577
												0.0400675	0.00328965
												0.0400534	0.00329433
												0.0400485	0.0032995
												0.0400533	0.0033048
												0.0400672	0.00330988
												0.0400895	0.00331439
												0.0401185	0.00331801
												0.0401524	0.00332051
												0.0401888	0.00332171
												0.0402251	0.00332153
												0.0402591	0.00331999
												0.0402882	0.00331718
												0.0403106	0.00331331
												0.0403247	0.00330863
												0.0403296	0.00330346
												0.0403249	0.00329815
												0.0474832	0.00330199
												0.0474762	0.00329596
												0.0474554	0.00329011
												0.0474222	0.00328485
												0.0473789	0.00328053
												0.0473284	0.00327746
												0.0472742	0.00327583
												0.04722	0.00327576
												0.0471695	0.00327725
												0.0471261	0.00328021
												0.0470927	0.00328443
												0.0470717	0.00328962
												0.0470645	0.00329543
												0.0470715	0.00330146
												0.0470923	0.00330731
												0.0471255	0.00331257
												0.0471689	0.00331689
												0.0472193	0.00331996
												0.0472735	0.00332159
												0.0473277	0.00332166
												0.0473782	0.00332017
												0.0474217	0.00331721
												0.047455	0.00331299
												0.047476	0.0033078
												0.0474832	0.00330199
												0.0474762	0.00329596
												0.0738808	0.00323023
												0.0738727	0.00322462
												0.0738488	0.00321911
												0.0738107	0.00321409
												0.073761	0.00320989
												0.073703	0.00320679
												0.0736409	0.00320502
												0.0735787	0.00320469
												0.0735207	0.00320582
												0.0734709	0.00320834
												0.0734326	0.00321207
												0.0734085	0.00321676
												0.0734003	0.00322209
												0.0734084	0.0032277
												0.0734323	0.00323321
												0.0734704	0.00323824
												0.0735201	0.00324244
												0.073578	0.00324553
												0.0736402	0.0032473
												0.0737024	0.00324764
												0.0737603	0.00324651
												0.0738101	0.00324399
												0.0738484	0.00324026
												0.0738725	0.00323556
												0.0738808	0.00323023
												0.0738727	0.00322462
												0.104873	0.00314145
												0.104863	0.00313575
												0.104834	0.00313015
												0.104787	0.00312501
												0.104726	0.00312068
												0.104656	0.00311747
												0.10458	0.00311559
												0.104504	0.00311517
												0.104433	0.00311624
												0.104372	0.00311872
												0.104325	0.00312245
												0.104296	0.00312716
												0.104286	0.00313255
												0.104296	0.00313825
												0.104325	0.00314385
												0.104372	0.00314899
												0.104432	0.00315331
												0.104503	0.00315653
												0.104579	0.00315841
												0.104655	0.00315883
												0.104726	0.00315776
												0.104787	0.00315528
												0.104833	0.00315155
												0.104863	0.00314683
												0.104873	0.00314145
												0.104863	0.00313575
												0.167631	0.00304737
												0.16761	0.00304013
												0.167549	0.00303286
												0.167453	0.00302604
												0.167327	0.00302014
												0.16718	0.00301557
												0.167022	0.00301263
												0.166864	0.00301153
												0.166717	0.00301234
												0.166591	0.00301501
												0.166494	0.00301935
												0.166433	0.00302507
												0.166413	0.00303177
												0.166433	0.00303901
												0.166494	0.00304629
												0.166591	0.00305311
												0.166717	0.003059
												0.166864	0.00306357
												0.167021	0.00306651
												0.167179	0.00306761
												0.167326	0.0030668
												0.167452	0.00306413
												0.167549	0.00305979
												0.16761	0.00305408
												0.167631	0.00304737
												0.16761	0.00304013
												0.247322	0.00291851
												0.247283	0.00290975
												0.247168	0.00290083
												0.246986	0.00289234
												0.246749	0.00288487
												0.246472	0.00287892
												0.246175	0.00287491
												0.245879	0.0028731
												0.245602	0.00287362
												0.245365	0.00287643
												0.245182	0.00288134
												0.245068	0.00288801
												0.245029	0.002896
												0.245068	0.00290476
												0.245182	0.00291368
												0.245364	0.00292217
												0.245602	0.00292964
												0.245878	0.00293558
												0.246175	0.0029396
												0.246472	0.00294141
												0.246748	0.00294089
												0.246986	0.00293808
												0.247168	0.00293317
												0.247282	0.00292649
												0.247322	0.00291851
												0.247283	0.00290975
												0.302616	0.00295592
												0.302569	0.00294759
												0.302433	0.00293905
												0.302217	0.00293086
												0.301934	0.0029236
												0.301606	0.00291776
												0.301253	0.00291373
												0.3009	0.00291178
												0.300571	0.00291206
												0.300289	0.00291455
												0.300072	0.00291906
												0.299936	0.0029253
												0.299889	0.00293285
												0.299936	0.00294117
												0.300072	0.00294972
												0.300288	0.00295791
												0.300571	0.00296517
												0.300899	0.00297101
												0.301252	0.00297504
												0.301605	0.00297699
												0.301934	0.00297671
												0.302216	0.00297422
												0.302433	0.00296971
												0.302569	0.00296347
												0.302616	0.00295592
												0.302569	0.00294759
												0.384519	0.00291741
												0.384455	0.00290585
												0.384264	0.0028942
												0.383962	0.00288324
												0.383567	0.00287373
												0.383108	0.00286631
												0.382615	0.00286148
												0.382122	0.00285958
												0.381662	0.00286073
												0.381267	0.00286487
												0.380965	0.00287169
												0.380774	0.00288075
												0.380709	0.00289142
												0.380774	0.00290297
												0.380964	0.00291462
												0.381267	0.00292558
												0.381662	0.0029351
												0.382121	0.00294252
												0.382614	0.00294735
												0.383107	0.00294925
												0.383567	0.00294809
												0.383961	0.00294396
												0.384264	0.00293713
												0.384454	0.00292808
												0.384519	0.00291741
												0.384455	0.00290585
												0.413318	0.00298769
												0.413227	0.00297273
												0.412962	0.00295757
												0.412539	0.00294325
												0.411989	0.00293074
												0.411347	0.00292089
												0.410659	0.00291438
												0.409971	0.00291164
												0.40933	0.00291287
												0.408779	0.00291799
												0.408357	0.00292663
												0.408091	0.00293822
												0.408	0.00295196
												0.408091	0.00296692
												0.408356	0.00298207
												0.408779	0.0029964
												0.409329	0.00300891
												0.40997	0.00301875
												0.410659	0.00302527
												0.411347	0.003028
												0.411988	0.00302677
												0.412539	0.00302166
												0.412961	0.00301302
												0.413227	0.00300143
												0.413318	0.00298769
												0.413227	0.00297273
												0.39833	0.00313792
												0.398219	0.00311861
												0.397893	0.00309899
												0.397375	0.00308039
												0.3967	0.00306409
												0.395913	0.00305118
												0.395069	0.00304255
												0.394225	0.00303879
												0.393439	0.00304015
												0.392763	0.00304655
												0.392245	0.00305754
												0.391919	0.00307238
												0.391808	0.00309005
												0.391919	0.00310936
												0.392244	0.00312897
												0.392762	0.00314757
												0.393438	0.00316388
												0.394224	0.00317679
												0.395068	0.00318542
												0.395912	0.00318918
												0.396699	0.00318781
												0.397374	0.00318142
												0.397892	0.00317043
												0.398218	0.00315559
												0.39833	0.00313792
												0.398219	0.00311861
												0.37623	0.00317285
												0.376098	0.00315221
												0.375708	0.00313088
												0.375089	0.0031103
												0.374282	0.00309188
												0.373342	0.00307687
												0.372333	0.00306631
												0.371324	0.00306089
												0.370383	0.00306101
												0.369576	0.00306664
												0.368956	0.00307741
												0.368566	0.00309258
												0.368433	0.00311112
												0.368566	0.00313176
												0.368955	0.00315309
												0.369575	0.00317367
												0.370382	0.00319209
												0.371322	0.0032071
												0.372331	0.00321766
												0.37334	0.00322307
												0.374281	0.00322296
												0.375088	0.00321732
												0.375708	0.00320656
												0.376097	0.00319139
												0.37623	0.00317285
												0.376098	0.00315221
												0.313923	0.0032445
												0.31381	0.00322428
												0.31348	0.00320328
												0.312954	0.00318296
												0.312268	0.00316468
												0.311469	0.0031497
												0.310612	0.00313904
												0.309755	0.00313342
												0.308956	0.00313322
												0.30827	0.00313847
												0.307744	0.00314879
												0.307413	0.0031635
												0.3073	0.00318158
												0.307413	0.0032018
												0.307743	0.00322279
												0.308269	0.00324312
												0.308955	0.0032614
												0.309754	0.00327638
												0.310611	0.00328704
												0.311468	0.00329266
												0.312267	0.00329286
												0.312953	0.00328761
												0.313479	0.00327729
												0.31381	0.00326258
												0.313923	0.0032445
												0.31381	0.00322428
												0.246831	0.0033237
												0.246762	0.00330821
												0.246558	0.00329214
												0.246233	0.00327659
												0.24581	0.00326261
												0.245317	0.00325117
												0.244787	0.00324303
												0.244258	0.00323876
												0.243765	0.00323864
												0.243341	0.00324269
												0.243016	0.00325062
												0.242812	0.0032619
												0.242742	0.00327576
												0.242811	0.00329126
												0.243016	0.00330732
												0.24334	0.00332288
												0.243764	0.00333685
												0.244257	0.0033483
												0.244786	0.00335643
												0.245315	0.00336071
												0.245808	0.00336082
												0.246232	0.00335678
												0.246557	0.00334884
												0.246762	0.00333756
												0.246831	0.0033237
												0.246762	0.00330821
												0.189158	0.00330145
												0.189116	0.00328847
												0.188995	0.0032752
												0.188801	0.00326254
												0.188548	0.00325136
												0.188254	0.00324241
												0.187938	0.00323632
												0.187622	0.00323349
												0.187327	0.00323411
												0.187074	0.00323815
												0.18688	0.00324532
												0.186758	0.00325514
												0.186716	0.00326695
												0.186758	0.00327993
												0.18688	0.0032932
												0.187073	0.00330586
												0.187326	0.00331704
												0.187621	0.00332598
												0.187936	0.00333208
												0.188252	0.00333491
												0.188547	0.00333429
												0.1888	0.00333025
												0.188994	0.00332307
												0.189116	0.00331325
												0.189158	0.00330145
												0.189116	0.00328847
												0.161979	0.00334013
												0.161941	0.00332816
												0.161831	0.00331583
												0.161654	0.00330398
												0.161424	0.0032934
												0.161157	0.00328483
												0.160869	0.00327885
												0.160582	0.00327586
												0.160314	0.00327606
												0.160084	0.00327945
												0.159907	0.0032858
												0.159796	0.00329466
												0.159758	0.00330545
												0.159796	0.00331741
												0.159906	0.00332974
												0.160083	0.00334159
												0.160313	0.00335217
												0.16058	0.00336074
												0.160868	0.00336673
												0.161155	0.00336972
												0.161423	0.00336951
												0.161653	0.00336612
												0.16183	0.00335977
												0.161941	0.00335091
												0.161979	0.00334013
												0.161941	0.00332816
												0.128209	0.00336318
												0.12819	0.00335375
												0.128135	0.00334433
												0.128047	0.00333555
												0.127933	0.00332801
												0.1278	0.00332223
												0.127657	0.00331859
												0.127513	0.00331736
												0.12738	0.0033186
												0.127265	0.00332225
												0.127177	0.00332804
												0.127122	0.00333558
												0.127103	0.00334437
												0.127122	0.0033538
												0.127177	0.00336322
												0.127265	0.003372
												0.127379	0.00337954
												0.127512	0.00338532
												0.127655	0.00338896
												0.127798	0.00339019
												0.127932	0.00338895
												0.128047	0.0033853
												0.128135	0.00337951
												0.12819	0.00337197
												0.128209	0.00336318
												0.12819	0.00335375
												0.122003	0.00339616
												0.121984	0.00338632
												0.121927	0.00337649
												0.121837	0.00336734
												0.121719	0.00335949
												0.121582	0.00335347
												0.121435	0.0033497
												0.121288	0.00334843
												0.12115	0.00334975
												0.121032	0.00335357
												0.120942	0.00335963
												0.120885	0.00336751
												0.120865	0.00337668
												0.120885	0.00338652
												0.120941	0.00339635
												0.121031	0.0034055
												0.121149	0.00341335
												0.121286	0.00341937
												0.121434	0.00342314
												0.121581	0.00342441
												0.121718	0.00342309
												0.121836	0.00341927
												0.121927	0.00341321
												0.121984	0.00340533
												0.122003	0.00339616
												0.121984	0.00338632
												0.105876	0.00337449
												0.105854	0.00336269
												0.105789	0.00335087
												0.105686	0.00333984
												0.105551	0.00333034
												0.105394	0.00332303
												0.105226	0.0033184
												0.105057	0.00331677
												0.1049	0.00331825
												0.104765	0.00332274
												0.104662	0.00332993
												0.104596	0.00333933
												0.104574	0.00335031
												0.104596	0.0033621
												0.104661	0.00337392
												0.104764	0.00338496
												0.104899	0.00339445
												0.105056	0.00340176
												0.105224	0.00340639
												0.105392	0.00340802
												0.10555	0.00340654
												0.105684	0.00340206
												0.105788	0.00339487
												0.105853	0.00338546
												0.105876	0.00337449
												0.105854	0.00336269
