# Supplementary material for: Synchronous motion of the Easter mantle plume and the East Pacific Rise
Source: Nat Commun. 2024 Nov 17;15:9953. doi: 10.1038/s41467-024-54115-2 (PMC11570642; doi:10.1038/s41467-024-54115-2)
Supplement: Supplementary file 4 — Supplementary Data 1 [file 41467_2024_54115_MOESM4_ESM.zip › NCOMMS-23-61651B_Dataset 1/SO80 63DS-2 (atm intercept) (n=2).one-pager.xls]

## Sheet: Summary Table
	STACK > SO80 63DS-2 (ATM INTERCEPT) (N=2) > Groundmass > O-CONNOR (20-06) EASTER CHAIN (PACIFIC) > SMT SOUTH END OF 1ST VER 21-OSU-04 (4B18-21) > Incremental Heating > Daniel Heaton
	Information on Analysis and Constants Used in Calculations					Results		40(a)/36(a)	± 2s	40(r)/39(k)	± 2s	Age	± 2s	MSWD	39Ar(k)	K/Ca	± 2s
												(Ma)			(%,n)
	Project = O-CONNOR (20-06)					Age Plateau				1.18214	0.00819203	3.49366	0.0257609	1.35703	36.9827	0.218547	0.042587
	Stack = SO80 63DS-2 (ATM INTERCEPT) (N=2)										0.00692982		0.00737361	0.152722	17
	Material = Groundmass					Full External Error							0.183342	1.70711	2σ Confidence Limit
	Location = Smt south end of 1st VER					Analytical Error							0.0241873	1.16492	Error Magnification
	Region = Easter Chain (Pacific)
	Analyst = Daniel Heaton					Total Fusion Age				0.878171	0.00823066	2.59595	0.0251903		58	0.0543097	8.94063e-05
	Irradiation = 21-OSU-04 (4B18-21)										0.00937251		0.00970371
	Position = X: 0 | Y: 0 | Z/H: 32.28723 mm					Full External Error							0.137229
	FCT-NM Age = 28.201 ± 0.023 Ma					Analytical Error							0.0243133
	FCT-NM Reference = Kuiper et al (2008)
	FCT-NM 40Ar/39Ar Ratio = 9.60703 ± 0.01220					Normal Isochron		295.481	1.75732	1.19987	0.012333	3.546	0.037508	0.716246	36.9827
	FCT-NM J-value = 0.00161606 ± 0.00000205								0.00594732		0.0102786		0.0105776	0.770543	17
	Air Shot 40Ar/36Ar = 303.9800 ± 0.3587					Full External Error							0.188021	1.7303	2σ Confidence Limit
	Air Shot MDF = 0.99553671 ± 0.00038671 (LIN)					Analytical Error							0.0364127	1	Error Magnification
	Experiment Type = Incremental Heating
	Extraction Method = Bulk Laser Heating					Inverse Isochron		295.46	1.75863	1.20025	0.0123414	3.54711	0.0375329	0.711231	36.9827
	Heating = 30 sec								0.00595218		0.0102824		0.0105812	0.775723	17
	Isolation = 3.00 min					Full External Error							0.188082	1.7303	2σ Confidence Limit
	Instrument = ARGUS-VI-G					Analytical Error							0.0364376	1	Error Magnification
	Preferred Age = Plateau Age												0.365077		Spreading Factor
	Age Classification = Unknown
	IGSN = 4.124
	Rock Class = Undefined
	Lithology = Undefined
	Lat-Lon = Undefined - Undefined
	Age Equations = Min et al. (2000)
	Negative Intensities = Allowed
	Collector Calibrations = 40Ar 39Ar 38Ar 37Ar 36Ar
	Decay 40K = 5.463 ± 0.107 E-10 1/a
	Decay 39Ar = 2.940 ± 0.016 E-07 1/h
	Decay 37Ar = 8.230 ± 0.012 E-04 1/h
	Decay 36Cl = 2.257 ± 0.015 E-06 1/a
	Decay 40K(EC,β⁺) = 0.580 ± 0.014 E-10 1/a
	Decay 40K(β⁻) = 4.884 ± 0.099 E-10 1/a
	Atmospheric 40/36(a) = 298.56 ± 0.31
	Atmospheric 38/36(a) = 0.1885 ± 0.0003
	Production 39/37(ca) = 0.0006425 ± 0.0000059
	Production 38/37(ca) = 0.0001800 ± 0.0000173
	Production 36/37(ca) = 0.0002703 ± 0.0000005
	Production 40/39(k) = 0.000607 ± 0.000059
	Production 38/39(k) = 0.012077 ± 0.000011
	Production 36/38(cl) = 262.80 ± 1.71
	Scaling Ratio K/Ca = 0.430
	Abundance Ratio 40K/K = 1.1700 ± 0.0100 E-04
	Atomic Weight K = 39.0983 ± 0.0001 g
	Rerun

## Sheet: Hidden Data
Double Line Plot Age Plateau			Double Line Plot K/Ca Plateau			X-Y Plot Normal Isochron		X-Y Plot Inverse Isochron		Error Ellipses Normal Isochron		Error Ellipses Inverse Isochron														Used Measurements for Blank Corrections
Ar39k%	Line 1	Line 2	Ar39k%	Line 1	Line 2	X-axis	Y-axis	X-axis	Y-axis	X-axis	Y-axis	X-axis	Y-axis													Filename	Included	36Ar	1σ	37Ar	1σ	38Ar	1σ	39Ar	1σ	40Ar	1σ	Date		Filename	Included	40Ar/39Ar	1σ	J-value	1σ	Date	X	Y	H
0	2.45756	3.07836	0	0.350067	0.357858	19.1602	316.502	0.0605374	0.00315954			0.0607569	0.00316214
5.01801	2.45756	3.07836	5.01801	0.350067	0.357858	33.0169	333.704	0.0989404	0.00299666			0.0607495	0.00315687
5.01801	3.53117	2.76104	5.01801	0.349001	0.337148	50.2987	355.849	0.141349	0.00281018			0.0607276	0.00315179
7.8173	3.53117	2.76104	7.8173	0.349001	0.337148	62.9324	368.22	0.170909	0.00271576			0.0606928	0.00314723
7.8173	3.08556	3.64682	7.8173	0.298323	0.305609	71.345	378.655	0.188417	0.00264093			0.0606473	0.00314352
11.5076	3.08556	3.64682	11.5076	0.298323	0.305609	89.2814	401.158	0.222559	0.00249278			0.0605944	0.00314089
11.5076	3.91289	2.63014	11.5076	0.324941	0.30693	95.0945	411.824	0.230911	0.00242822			0.0605376	0.00313954
12.991	3.91289	2.63014	12.991	0.324941	0.30693	116.663	435.968	0.267595	0.00229375			0.0604807	0.00313955
12.991	3.0062	3.62974	12.991	0.262403	0.26891	123.899	447.544	0.276842	0.00223442			0.0604278	0.00314092
16.2102	3.0062	3.62974	16.2102	0.262403	0.26891	151.79	482.047	0.314887	0.00207449			0.0603823	0.00314356
16.2102	3.7417	3.05081	16.2102	0.255284	0.248304	168.771	489.79	0.344578	0.00204169			0.0603473	0.00314729
18.9715	3.7417	3.05081	18.9715	0.255284	0.248304	191.274	524.867	0.364423	0.00190524			0.0603253	0.00315186
18.9715	3.1979	3.84212	18.9715	0.210395	0.215381	200.005	529.274	0.377885	0.00188938			0.0603178	0.00315694
21.9355	3.1979	3.84212	21.9355	0.210395	0.215381	193.333	507.023	0.381311	0.0019723			0.0603252	0.00316221
21.9355	3.97006	2.99174	21.9355	0.224302	0.216469	221.629	541.355	0.409396	0.00184722			0.0603471	0.00316729
23.7857	3.97006	2.99174	23.7857	0.224302	0.216469	241.031	550.149	0.43812	0.00181769			0.0603819	0.00317185
23.7857	3.25774	3.84958	23.7857	0.166612	0.16993	222.124	535.46	0.414829	0.00186755			0.0604274	0.00317556
26.9616	3.25774	3.84958	26.9616	0.166612	0.16993	281.242	592.636	0.474561	0.00168738			0.0604803	0.00317819
26.9616	3.82694	3.31791	26.9616	0.144112	0.14178	257.349	563.957	0.456327	0.00177318			0.0605371	0.00317954
30.5864	3.82694	3.31791	30.5864	0.144112	0.14178	258.253	552.667	0.467285	0.00180941			0.060594	0.00317953
30.5864	2.95545	3.74212	30.5864	0.129529	0.132408	181.109	455.254	0.397819	0.00219658			0.0606469	0.00317816
32.8949	2.95545	3.74212	32.8949	0.129529	0.132408	275.745	552.429	0.49915	0.00181019			0.0606924	0.00317552
32.8949	3.79381	3.19952	32.8949	0.106232	0.104468	244.924	487.346	0.502566	0.00205193			0.0607274	0.00317179
35.9548	3.79381	3.19952	35.9548	0.106232	0.104468	179.248	418.638	0.42817	0.0023887			0.0607494	0.00316723
35.9548	3.0776	3.74084	35.9548	0.0906553	0.0922519	184.767	407.95	0.452915	0.00245128			0.0607569	0.00316214
38.6999	3.0776	3.74084	38.6999	0.0906553	0.0922519	185.172	384.502	0.481591	0.00260077			0.0607495	0.00315687
38.6999	3.54015	2.83366	38.6999	0.0764625	0.0751471	124.546	343.244	0.36285	0.00291338
41.2918	3.54015	2.83366	41.2918	0.0764625	0.0751471	98.5894	337.645	0.291991	0.00296169			0.0996863	0.00300666
41.2918	2.92743	3.54823	41.2918	0.0638827	0.0648875	106.768	332.111	0.321483	0.00301104			0.0996611	0.00299575
44.2532	2.92743	3.54823	44.2532	0.0638827	0.0648875	80.8456	328.465	0.246131	0.00304446			0.0995867	0.0029849
44.2532	3.39085	2.77947	44.2532	0.0560562	0.055207	60.7042	323.032	0.18792	0.00309567			0.0994683	0.00297485
47.2216	3.39085	2.77947	47.2216	0.0560562	0.055207	27.2038	306.585	0.0887315	0.00326173			0.0993139	0.00296629
47.2216	2.8078	3.4967	47.2216	0.0495919	0.0504071	18.1449	305.852	0.059326	0.00326956			0.099134	0.0029598
49.8995	2.8078	3.4967	49.8995	0.0495919	0.0504071	16.8115	305.262	0.0550726	0.00327588			0.098941	0.00295582
49.8995	3.50496	2.67618	49.8995	0.0469792	0.0461221							0.0987479	0.00295462
52.064	3.50496	2.67618	52.064	0.0469792	0.0461221	1.45155	296.595	0.00489406	0.0033716			0.0985679	0.00295629
52.064	2.55232	3.54401	52.064	0.0425459	0.0434189	2.99468	296.914	0.010086	0.00336798			0.0984134	0.00296071
53.8865	2.55232	3.54401	53.8865	0.0425459	0.0434189	5.17924	299.35	0.0173016	0.00334057			0.0982947	0.00296758
53.8865	3.32131	2.49545	53.8865	0.0399696	0.0392471	7.34195	302.478	0.0242727	0.00330603			0.0982201	0.00297643
56.0841	3.32131	2.49545	56.0841	0.0399696	0.0392471	8.38303	302.477	0.0277146	0.00330604			0.0981945	0.00298666
56.0841	2.27597	2.83925	56.0841	0.0355602	0.0360646	12.6866	308.891	0.0410716	0.00323739			0.0982198	0.00299758
59.4037	2.27597	2.83925	59.4037	0.0355602	0.0360646	19.6984	317.039	0.0621323	0.00315418			0.0982942	0.00300843
59.4037	3.14768	2.29527	59.4037	0.0342518	0.0336343	26.8078	323.96	0.0827504	0.0030868			0.0984126	0.00301847
61.5698	3.14768	2.29527	61.5698	0.0342518	0.0336343	42.7245	346.245	0.123394	0.00288813			0.098567	0.00302704
61.5698	2.11134	2.44613	61.5698	0.0343226	0.0347232	58.067	365.187	0.159006	0.00273832			0.0987468	0.00303353
67.4388	2.11134	2.44613	67.4388	0.0343226	0.0347232	109.001	427.042	0.255247	0.00234169			0.0989399	0.00303751
67.4388	2.16724	1.79398	67.4388	0.0328088	0.032426	192.646	526.602	0.365829	0.00189897			0.099133	0.0030387
72.7294	2.16724	1.79398	72.7294	0.0328088	0.032426	241.188	587.508	0.410527	0.00170211			0.0993129	0.00303704
72.7294	1.50955	1.99153	72.7294	0.0305746	0.0309646	256.37	599.608	0.427562	0.00166776			0.0994675	0.00303262
76.7833	1.50955	1.99153	76.7833	0.0305746	0.0309646	271.408	595.488	0.455774	0.00167929			0.0995861	0.00302575
76.7833	1.61919	1.12567	76.7833	0.0295675	0.0291863	221.615	523.805	0.423087	0.00190911			0.0996608	0.00301689
80.7199	1.61919	1.12567	80.7199	0.0295675	0.0291863	219.878	505.953	0.434583	0.00197647			0.0996863	0.00300666
80.7199	0.876298	1.24572	80.7199	0.0268092	0.0271178	237.049	514.318	0.460899	0.00194432			0.0996611	0.00299575
86.515	0.876298	1.24572	86.515	0.0268092	0.0271178	217.76	463.637	0.469678	0.00215686
86.515	1.49092	0.853824	86.515	0.0236874	0.0233573	186.413	425.107	0.438509	0.00235235			0.142318	0.00282227
89.6764	1.49092	0.853824	89.6764	0.0236874	0.0233573	132.424	367.323	0.360511	0.0027224			0.142285	0.00281106
89.6764	0.703388	1.1553	89.6764	0.0230238	0.0233092	110.688	338.592	0.326905	0.0029534			0.142188	0.00279979
94.2745	0.703388	1.1553	94.2745	0.0230238	0.0233092	98.1605	330.769	0.296764	0.00302325			0.142034	0.00278923
94.2745	1.42454	0.763312	94.2745	0.0190291	0.0187566	70.0283	314.851	0.222417	0.0031761			0.141833	0.00278009
97.2658	1.42454	0.763312	97.2658	0.0190291	0.0187566							0.1416	0.002773
97.2658	0.00461676	2.37972	97.2658	0.0143428	0.0149283							0.141349	0.00276845
98.0429	0.00461676	2.37972	98.0429	0.0143428	0.0149283							0.141098	0.00276675
98.0429	1.87469	-0.129733	98.0429	0.0185516	0.0179528							0.140864	0.002768
98.9986	1.87469	-0.129733	98.9986	0.0185516	0.0179528							0.140664	0.00277213
98.9986	-0.673745	3.0505	98.9986	0.0145074	0.0153595							0.14051	0.00277885
99.5197	-0.673745	3.0505	99.5197	0.0145074	0.0153595							0.140413	0.0027877
99.5197	3.11899	-0.76131	99.5197	0.0181346	0.0170226							0.14038	0.00279809
100	3.11899	-0.76131	100	0.0181346	0.0170226							0.140412	0.0028093
												0.140509	0.00282058
0	-1.15	-0.824148	0	0.174194	0.185914							0.140663	0.00283114
0.409485	-1.15	-0.824148	0.409485	0.174194	0.185914							0.140864	0.00284028
0.409485	-0.0669005	-1.15	0.409485	0.283874	0.267103							0.141097	0.00284736
1.05522	-0.0669005	-1.15	1.05522	0.283874	0.267103							0.141348	0.00285191
1.05522	-0.516585	1.41911	1.05522	0.321291	0.34294							0.141599	0.00285362
1.81416	-0.516585	1.41911	1.81416	0.321291	0.34294							0.141833	0.00285237
1.81416	2.26726	0.888239	1.81416	0.36562	0.345703							0.142033	0.00284824
2.78917	2.26726	0.888239	2.78917	0.36562	0.345703							0.142187	0.00284152
2.78917	0.730015	2.03344	2.78917	0.351918	0.375731							0.142284	0.00283266
3.61986	0.730015	2.03344	3.61986	0.351918	0.375731							0.142318	0.00282227
3.61986	2.87285	1.94189	3.61986	0.396568	0.371804							0.142285	0.00281106
4.51193	2.87285	1.94189	4.51193	0.396568	0.371804
4.51193	2.51252	3.03351	4.51193	0.376859	0.386581							0.174181	0.00275336
7.16881	2.51252	3.03351	7.16881	0.376859	0.386581							0.17407	0.00272262
7.16881	3.02991	2.57144	7.16881	0.384846	0.372688							0.173743	0.00269141
9.08395	3.02991	2.57144	9.08395	0.384846	0.372688							0.173224	0.00266186
9.08395	3.13206	3.46524	9.08395	0.35872	0.367959							0.172546	0.00263598
11.6498	3.13206	3.46524	11.6498	0.35872	0.367959							0.171758	0.00261555
11.6498	3.4955	3.28675	11.6498	0.344048	0.337783							0.170911	0.00260194
16.1817	3.4955	3.28675	16.1817	0.344048	0.337783							0.170064	0.00259609
16.1817	3.41365	3.55345	16.1817	0.293843	0.298811							0.169275	0.00259839
21.8339	3.41365	3.55345	21.8339	0.293843	0.298811							0.168597	0.0026087
21.8339	3.54302	3.45372	21.8339	0.234749	0.23111							0.168077	0.0026263
29.128	3.54302	3.45372	29.128	0.234749	0.23111							0.16775	0.00264999
29.128	3.50405	3.57703	29.128	0.175595	0.17828							0.167638	0.00267817
38.6059	3.50405	3.57703	38.6059	0.175595	0.17828							0.167749	0.00270891
38.6059	3.51017	3.43068	38.6059	0.097955	0.0964988							0.168076	0.00274012
47.6035	3.51017	3.43068	47.6035	0.097955	0.0964988							0.168595	0.00276967
47.6035	3.18963	3.27734	47.6035	0.0567975	0.0576512							0.169273	0.00279555
55.4529	3.18963	3.27734	55.4529	0.0567975	0.0576512							0.170061	0.00281598
55.4529	3.06146	2.94689	55.4529	0.0395837	0.0389974							0.170908	0.00282959
61.8991	3.06146	2.94689	61.8991	0.0395837	0.0389974							0.171755	0.00283544
61.8991	2.72224	2.85392	61.8991	0.0320355	0.0325177							0.172544	0.00283314
67.3681	2.72224	2.85392	67.3681	0.0320355	0.0325177							0.173222	0.00282283
67.3681	2.76093	2.6201	67.3681	0.0298454	0.0294018							0.173742	0.00280523
72.1074	2.76093	2.6201	72.1074	0.0298454	0.0294018							0.174069	0.00278154
72.1074	2.17291	2.30935	72.1074	0.0306092	0.03107							0.174181	0.00275336
77.3616	2.17291	2.30935	77.3616	0.0306092	0.03107							0.17407	0.00272262
77.3616	2.09345	1.9207	77.3616	0.0311781	0.030713
80.9529	2.09345	1.9207	80.9529	0.0311781	0.030713							0.190215	0.00265996
80.9529	1.44485	1.62603	80.9529	0.0333431	0.0338472							0.190154	0.00264348
85.0296	1.44485	1.62603	85.0296	0.0333431	0.0338472							0.189975	0.00262682
85.0296	1.14689	0.992266	85.0296	0.0355145	0.0349877							0.189689	0.00261112
90.5611	1.14689	0.992266	90.5611	0.0355145	0.0349877							0.189317	0.00259745
90.5611	0.881676	1.05915	90.5611	0.0315644	0.0320398							0.188883	0.00258675
95.8959	0.881676	1.05915	95.8959	0.0315644	0.0320398							0.188418	0.00257974
95.8959	0.795131	0.58099	95.8959	0.0269482	0.0265474							0.187952	0.00257689
100	0.795131	0.58099	100	0.0269482	0.0265474							0.187519	0.00257842
												0.187146	0.0025842
												0.18686	0.00259385
												0.18668	0.0026067
												0.186619	0.00262189
												0.18668	0.00263838
												0.186859	0.00265504
												0.187145	0.00267074
												0.187517	0.0026844
												0.187951	0.00269511
												0.188416	0.00270212
												0.188882	0.00270496
												0.189316	0.00270344
												0.189688	0.00269766
												0.189974	0.00268801
												0.190154	0.00267515
												0.190215	0.00265996
												0.190154	0.00264348
												0.225368	0.00251842
												0.225273	0.00249708
												0.224992	0.00247545
												0.224546	0.002455
												0.223964	0.00243713
												0.223287	0.00242305
												0.22256	0.00241372
												0.221833	0.00240978
												0.221155	0.0024115
												0.220573	0.00241875
												0.220127	0.00243105
												0.219846	0.00244756
												0.21975	0.00246715
												0.219846	0.00248849
												0.220126	0.00251012
												0.220572	0.00253056
												0.221154	0.00254844
												0.221831	0.00256252
												0.222558	0.00257185
												0.223285	0.00257579
												0.223963	0.00257407
												0.224545	0.00256682
												0.224991	0.00255451
												0.225272	0.00253801
												0.225368	0.00251842
												0.225273	0.00249708
												0.233735	0.00245237
												0.233639	0.00243176
												0.233357	0.00241092
												0.232908	0.00239125
												0.232324	0.00237411
												0.231642	0.00236065
												0.230911	0.0023518
												0.23018	0.00234815
												0.229499	0.00234997
												0.228914	0.00235711
												0.228465	0.0023691
												0.228182	0.00238512
												0.228086	0.00240408
												0.228182	0.00242468
												0.228464	0.00244553
												0.228913	0.00246519
												0.229498	0.00248234
												0.230179	0.00249579
												0.23091	0.00250465
												0.231641	0.00250829
												0.232322	0.00250648
												0.232908	0.00249933
												0.233357	0.00248734
												0.233639	0.00247132
												0.233735	0.00245237
												0.233639	0.00243176
												0.273497	0.00233732
												0.273296	0.00230155
												0.272707	0.00226524
												0.271769	0.00223087
												0.270547	0.00220079
												0.269123	0.00217704
												0.267596	0.00216125
												0.266068	0.00215448
												0.264645	0.00215721
												0.263422	0.00216924
												0.262484	0.00218976
												0.261894	0.00221736
												0.261692	0.00225017
												0.261893	0.00228595
												0.262483	0.00232226
												0.263421	0.00235663
												0.264643	0.00238671
												0.266066	0.00241046
												0.267594	0.00242625
												0.269122	0.00243302
												0.270545	0.00243029
												0.271768	0.00241826
												0.272706	0.00239774
												0.273296	0.00237013
												0.273497	0.00233732
												0.273296	0.00230155
												0.280514	0.00226
												0.280389	0.0022375
												0.280023	0.00221479
												0.279439	0.00219341
												0.278679	0.00217483
												0.277793	0.00216031
												0.276843	0.00215083
												0.275892	0.00214706
												0.275007	0.00214924
												0.274246	0.00215722
												0.273662	0.00217046
												0.273295	0.00218807
												0.27317	0.00220883
												0.273295	0.00223133
												0.273662	0.00225405
												0.274245	0.00227542
												0.275006	0.00229401
												0.275891	0.00230853
												0.276842	0.002318
												0.277792	0.00232177
												0.278678	0.00231959
												0.279438	0.00231161
												0.280022	0.00229837
												0.280389	0.00228077
												0.280514	0.00226
												0.280389	0.0022375
												0.318986	0.00209869
												0.318846	0.00207686
												0.318437	0.00205487
												0.317785	0.00203422
												0.316937	0.00201631
												0.315948	0.00200237
												0.314887	0.00199334
												0.313827	0.00198985
												0.312838	0.00199212
												0.311989	0.002
												0.311338	0.00201296
												0.310928	0.00203011
												0.310788	0.00205029
												0.310928	0.00207211
												0.311337	0.0020941
												0.311988	0.00211475
												0.312837	0.00213266
												0.313826	0.0021466
												0.314886	0.00215563
												0.315947	0.00215913
												0.316936	0.00215686
												0.317785	0.00214897
												0.318436	0.00213601
												0.318846	0.00211886
												0.318986	0.00209869
												0.318846	0.00207686
												0.352205	0.00208281
												0.351945	0.002046
												0.351184	0.00200891
												0.349972	0.00197404
												0.348392	0.00194379
												0.346553	0.00192021
												0.344579	0.0019049
												0.342605	0.00189892
												0.340765	0.00190267
												0.339186	0.00191589
												0.337973	0.00193769
												0.337211	0.00196657
												0.336951	0.00200057
												0.337211	0.00203738
												0.337973	0.00207447
												0.339185	0.00210934
												0.340764	0.00213959
												0.342603	0.00216317
												0.344577	0.00217847
												0.346551	0.00218446
												0.348391	0.00218071
												0.349971	0.00216749
												0.351183	0.00214569
												0.351945	0.00211681
												0.352205	0.00208281
												0.351945	0.002046
												0.370817	0.00193594
												0.370599	0.00190662
												0.369961	0.0018772
												0.368945	0.0018497
												0.367621	0.00182598
												0.366079	0.00180766
												0.364424	0.001796
												0.362769	0.00179177
												0.361227	0.00179528
												0.359902	0.00180629
												0.358886	0.00182404
												0.358247	0.00184732
												0.358029	0.00187455
												0.358247	0.00190387
												0.358886	0.00193328
												0.359902	0.00196078
												0.361226	0.0019845
												0.362768	0.00200282
												0.364423	0.00201449
												0.366078	0.00201871
												0.36762	0.0020152
												0.368944	0.0020042
												0.36996	0.00198645
												0.370599	0.00196317
												0.370817	0.00193594
												0.370599	0.00190662
												0.385541	0.00192453
												0.385281	0.00189059
												0.384516	0.00185657
												0.383299	0.00182478
												0.381714	0.0017974
												0.379867	0.00177629
												0.377886	0.00176288
												0.375904	0.00175809
												0.374057	0.00176225
												0.372471	0.00177508
												0.371254	0.00179569
												0.370489	0.00182269
												0.370228	0.00185423
												0.370489	0.00188817
												0.371254	0.00192219
												0.372471	0.00195398
												0.374056	0.00198136
												0.375903	0.00200247
												0.377884	0.00201588
												0.379866	0.00202067
												0.381713	0.00201651
												0.383299	0.00200368
												0.384515	0.00198307
												0.38528	0.00195607
												0.385541	0.00192453
												0.385281	0.00189059
												0.389551	0.00201174
												0.38927	0.00197516
												0.388447	0.00193838
												0.387138	0.00190392
												0.385431	0.00187411
												0.383444	0.001851
												0.381312	0.00183615
												0.379179	0.00183058
												0.377192	0.00183467
												0.375485	0.00184814
												0.374176	0.00187007
												0.373352	0.00189896
												0.373071	0.00193286
												0.373352	0.00196944
												0.374175	0.00200621
												0.375484	0.00204068
												0.377191	0.00207048
												0.379178	0.0020936
												0.38131	0.00210844
												0.383443	0.00211401
												0.38543	0.00210992
												0.387137	0.00209646
												0.388446	0.00207453
												0.38927	0.00204563
												0.389551	0.00201174
												0.38927	0.00197516
												0.417679	0.00188207
												0.417397	0.00184764
												0.41657	0.00181317
												0.415254	0.00178102
												0.413538	0.00175339
												0.411541	0.00173215
												0.409397	0.00171875
												0.407253	0.00171411
												0.405255	0.00171853
												0.40354	0.00173173
												0.402223	0.0017528
												0.401396	0.0017803
												0.401113	0.00181236
												0.401395	0.0018468
												0.402223	0.00188127
												0.403539	0.00191341
												0.405254	0.00194105
												0.407252	0.00196229
												0.409396	0.00197569
												0.41154	0.00198033
												0.413537	0.0019759
												0.415253	0.00196271
												0.416569	0.00194164
												0.417397	0.00191414
												0.417679	0.00188207
												0.417397	0.00184764
												0.447543	0.00185452
												0.447222	0.00181835
												0.446281	0.00178215
												0.444783	0.00174836
												0.442832	0.0017193
												0.440559	0.00169694
												0.438121	0.00168281
												0.435682	0.00167788
												0.433409	0.00168247
												0.431458	0.00169628
												0.42996	0.00171836
												0.429019	0.00174721
												0.428697	0.00178086
												0.429018	0.00181703
												0.429959	0.00185323
												0.431457	0.00188702
												0.433408	0.00191608
												0.435681	0.00193844
												0.43812	0.00195257
												0.440558	0.0019575
												0.442831	0.00195291
												0.444783	0.0019391
												0.44628	0.00191702
												0.447222	0.00188817
												0.447543	0.00185452
												0.447222	0.00181835
												0.424249	0.00190708
												0.423928	0.00186832
												0.422987	0.00182951
												0.42149	0.00179329
												0.41954	0.00176214
												0.417268	0.00173816
												0.414829	0.001723
												0.412391	0.0017177
												0.410119	0.0017226
												0.408168	0.00173739
												0.406671	0.00176104
												0.40573	0.00179196
												0.405408	0.00182802
												0.405729	0.00186678
												0.40667	0.00190559
												0.408167	0.00194181
												0.410118	0.00197297
												0.41239	0.00199694
												0.414828	0.0020121
												0.417266	0.00201741
												0.419538	0.0020125
												0.42149	0.00199772
												0.422987	0.00197406
												0.423928	0.00194315
												0.424249	0.00190708
												0.423928	0.00186832
												0.48966	0.00173839
												0.489146	0.00168558
												0.487638	0.00163289
												0.485238	0.00158392
												0.482111	0.00154199
												0.47847	0.00150997
												0.474562	0.00149005
												0.470654	0.00148357
												0.467012	0.00149097
												0.463885	0.00151177
												0.461486	0.00154453
												0.459977	0.00158702
												0.459462	0.00163636
												0.459977	0.00168917
												0.461485	0.00174186
												0.463884	0.00179083
												0.467011	0.00183276
												0.470653	0.00186478
												0.474561	0.00188471
												0.478468	0.00189119
												0.48211	0.00188378
												0.485237	0.00186298
												0.487637	0.00183022
												0.489145	0.00178773
												0.48966	0.00173839
												0.489146	0.00168558
												0.472918	0.00183432
												0.472353	0.00177333
												0.470696	0.00171232
												0.468059	0.00165546
												0.464623	0.00160663
												0.460622	0.00156914
												0.456327	0.00154557
												0.452033	0.0015375
												0.448031	0.00154549
												0.444595	0.001569
												0.441958	0.00160643
												0.4403	0.00165522
												0.439735	0.00171205
												0.4403	0.00177304
												0.441957	0.00183405
												0.444594	0.0018909
												0.44803	0.00193974
												0.452031	0.00197722
												0.456326	0.0020008
												0.46062	0.00200887
												0.464622	0.00200088
												0.468058	0.00197737
												0.470695	0.00193994
												0.472353	0.00189115
												0.472918	0.00183432
												0.472353	0.00177333
												0.481719	0.00186225
												0.481227	0.00181014
												0.479785	0.00175797
												0.477492	0.00170932
												0.474503	0.00166748
												0.471022	0.00163532
												0.467286	0.00161502
												0.46355	0.00160796
												0.460069	0.00161464
												0.457079	0.00163459
												0.454785	0.00166645
												0.453343	0.00170806
												0.452851	0.00175657
												0.453343	0.00180868
												0.454785	0.00186084
												0.457078	0.0019095
												0.460068	0.00195134
												0.463549	0.0019835
												0.467284	0.0020038
												0.47102	0.00201085
												0.474501	0.00200418
												0.477491	0.00198423
												0.479785	0.00195237
												0.481227	0.00191076
												0.481719	0.00186225
												0.481227	0.00181014
												0.40482	0.00223245
												0.404582	0.00220176
												0.403882	0.00217071
												0.40277	0.00214143
												0.40132	0.00211591
												0.399632	0.00209588
												0.39782	0.00208272
												0.396008	0.00207732
												0.394319	0.00208004
												0.392869	0.0020907
												0.391756	0.00210858
												0.391057	0.00213246
												0.390818	0.00216071
												0.391057	0.0021914
												0.391756	0.00222244
												0.392868	0.00225172
												0.394318	0.00227725
												0.396007	0.00229727
												0.397819	0.00231044
												0.399631	0.00231584
												0.401319	0.00231312
												0.402769	0.00230245
												0.403882	0.00228457
												0.404581	0.00226069
												0.40482	0.00223245
												0.404582	0.00220176
												0.515806	0.00186769
												0.515238	0.00181003
												0.513575	0.00175237
												0.510928	0.00169865
												0.507479	0.00165254
												0.503462	0.00161716
												0.499151	0.00159495
												0.49484	0.0015874
												0.490823	0.00159503
												0.487374	0.00161732
												0.484727	0.00165276
												0.483063	0.00169893
												0.482495	0.00175268
												0.483062	0.00181035
												0.484726	0.001868
												0.487373	0.00192172
												0.490822	0.00196784
												0.494839	0.00200321
												0.49915	0.00202543
												0.50346	0.00203298
												0.507477	0.00202534
												0.510927	0.00200305
												0.513574	0.00196761
												0.515238	0.00192144
												0.515806	0.00186769
												0.515238	0.00181003
												0.508815	0.00207612
												0.508602	0.00205295
												0.507978	0.00202971
												0.506985	0.00200799
												0.505691	0.00198926
												0.504184	0.0019748
												0.502567	0.0019656
												0.50095	0.00196229
												0.499443	0.00196508
												0.498148	0.00197379
												0.497155	0.00198782
												0.496531	0.00200622
												0.496318	0.00202774
												0.496531	0.00205091
												0.497155	0.00207415
												0.498148	0.00209587
												0.499442	0.0021146
												0.500949	0.00212905
												0.502566	0.00213825
												0.504183	0.00214157
												0.50569	0.00213878
												0.506985	0.00213007
												0.507978	0.00211604
												0.508602	0.00209763
												0.508815	0.00207612
												0.508602	0.00205295
												0.433245	0.00241523
												0.433072	0.00239308
												0.432565	0.00237062
												0.431759	0.0023494
												0.430708	0.00233086
												0.429484	0.00231626
												0.428171	0.00230659
												0.426857	0.00230252
												0.425634	0.00230433
												0.424582	0.00231188
												0.423776	0.00232467
												0.423269	0.00234182
												0.423096	0.00236217
												0.423269	0.00238432
												0.423776	0.00240678
												0.424582	0.002428
												0.425633	0.00244654
												0.426857	0.00246114
												0.42817	0.00247081
												0.429483	0.00247488
												0.430707	0.00247307
												0.431758	0.00246552
												0.432565	0.00245273
												0.433072	0.00243558
												0.433245	0.00241523
												0.433072	0.00239308
												0.460271	0.00248899
												0.46002	0.00245872
												0.459286	0.00242794
												0.458117	0.00239876
												0.456594	0.00237315
												0.45482	0.00235287
												0.452916	0.00233929
												0.451012	0.00233335
												0.449238	0.00233544
												0.447714	0.00234543
												0.446545	0.00236263
												0.44581	0.00238587
												0.445559	0.00241357
												0.44581	0.00244384
												0.446545	0.00247461
												0.447714	0.0025038
												0.449237	0.00252941
												0.451011	0.00254969
												0.452915	0.00256327
												0.454818	0.00256921
												0.456593	0.00256712
												0.458116	0.00255713
												0.459285	0.00253993
												0.46002	0.00251669
												0.460271	0.00248899
												0.46002	0.00245872
												0.490157	0.00264471
												0.489865	0.0026117
												0.48901	0.00257795
												0.487649	0.00254575
												0.485874	0.0025173
												0.483808	0.00249454
												0.481591	0.00247901
												0.479374	0.00247179
												0.477308	0.00247335
												0.475534	0.0024836
												0.474172	0.00250183
												0.473316	0.00252681
												0.473024	0.00255683
												0.473316	0.00258983
												0.474171	0.00262359
												0.475533	0.00265579
												0.477307	0.00268424
												0.479373	0.002707
												0.48159	0.00272252
												0.483807	0.00272975
												0.485873	0.00272818
												0.487648	0.00271794
												0.489009	0.0026997
												0.489865	0.00267473
												0.490157	0.00264471
												0.489865	0.0026117
												0.366221	0.00293815
												0.366106	0.00291919
												0.36577	0.00289983
												0.365234	0.0028814
												0.364536	0.00286515
												0.363723	0.00285219
												0.36285	0.00284339
												0.361978	0.00283937
												0.361165	0.00284039
												0.360467	0.00284638
												0.359931	0.00285694
												0.359594	0.00287134
												0.359479	0.00288861
												0.359594	0.00290757
												0.35993	0.00292693
												0.360466	0.00294536
												0.361164	0.00296161
												0.361977	0.00297458
												0.362849	0.00298337
												0.363722	0.0029874
												0.364535	0.00298638
												0.365233	0.00298038
												0.365769	0.00296982
												0.366106	0.00295542
												0.366221	0.00293815
												0.366106	0.00291919
												0.296054	0.00299798
												0.295915	0.00297174
												0.29551	0.00294482
												0.294864	0.00291905
												0.294023	0.00289618
												0.293044	0.00287778
												0.291992	0.0028651
												0.290941	0.002859
												0.289961	0.0028599
												0.289119	0.00286773
												0.288474	0.00288197
												0.288068	0.00290164
												0.287929	0.00292541
												0.288067	0.00295165
												0.288473	0.00297857
												0.289118	0.00300434
												0.289959	0.0030272
												0.290939	0.0030456
												0.29199	0.00305829
												0.293042	0.00306439
												0.294022	0.00306349
												0.294863	0.00305565
												0.295509	0.00304141
												0.295915	0.00302174
												0.296054	0.00299798
												0.295915	0.00297174
												0.324854	0.00303905
												0.32474	0.00301849
												0.324403	0.00299742
												0.323867	0.00297729
												0.323169	0.00295945
												0.322356	0.00294513
												0.321484	0.0029353
												0.320611	0.00293064
												0.319798	0.00293145
												0.319099	0.00293769
												0.318563	0.00294892
												0.318226	0.00296439
												0.318111	0.00298304
												0.318226	0.0030036
												0.318563	0.00302467
												0.319098	0.0030448
												0.319797	0.00306264
												0.32061	0.00307696
												0.321482	0.00308679
												0.322355	0.00309145
												0.323168	0.00309064
												0.323866	0.0030844
												0.324402	0.00307317
												0.324739	0.0030577
												0.324854	0.00303905
												0.32474	0.00301849
												0.249262	0.00307692
												0.249155	0.00305394
												0.248843	0.00303032
												0.248345	0.00300767
												0.247697	0.00298752
												0.246942	0.00297125
												0.246132	0.00295997
												0.245322	0.00295445
												0.244567	0.00295506
												0.243918	0.00296177
												0.243421	0.00297411
												0.243108	0.00299124
												0.243001	0.00301201
												0.243107	0.00303498
												0.24342	0.0030586
												0.243917	0.00308126
												0.244565	0.00310141
												0.24532	0.00311768
												0.24613	0.00312895
												0.246941	0.00313448
												0.247696	0.00313386
												0.248344	0.00312716
												0.248842	0.00311482
												0.249155	0.00309768
												0.249262	0.00307692
												0.249155	0.00305394
												0.195291	0.00318806
												0.195041	0.00312509
												0.194305	0.00306012
												0.193134	0.00299757
												0.191608	0.00294171
												0.189831	0.00289634
												0.187923	0.00286455
												0.186015	0.00284851
												0.184237	0.00284932
												0.18271	0.00286691
												0.181537	0.0029001
												0.1808	0.00294661
												0.180548	0.00300328
												0.180799	0.00306624
												0.181535	0.00313121
												0.182705	0.00319376
												0.184232	0.00324962
												0.186009	0.003295
												0.187917	0.00332678
												0.189825	0.00334282
												0.191603	0.00334202
												0.19313	0.00332442
												0.194302	0.00329124
												0.195039	0.00324473
												0.195291	0.00318806
												0.195041	0.00312509
												0.09053	0.00328963
												0.0904691	0.00326382
												0.0902898	0.00323788
												0.0900043	0.00321356
												0.0896321	0.00319252
												0.0891985	0.0031762
												0.088733	0.00316571
												0.0882675	0.00316176
												0.0878336	0.00316462
												0.0874609	0.00317411
												0.0871747	0.00318956
												0.0869947	0.00320994
												0.086933	0.00323384
												0.0869939	0.00325965
												0.0871733	0.00328559
												0.0874588	0.00330991
												0.087831	0.00333095
												0.0882646	0.00334727
												0.0887301	0.00335776
												0.0891956	0.00336171
												0.0896295	0.00335885
												0.0900022	0.00334936
												0.0902883	0.00333391
												0.0904684	0.00331353
												0.09053	0.00328963
												0.0904691	0.00326382
												0.0612331	0.00329598
												0.0611686	0.00326361
												0.0609784	0.00323165
												0.0606757	0.00320227
												0.060281	0.00317748
												0.0598212	0.00315897
												0.0593276	0.00314799
												0.058834	0.00314529
												0.0583738	0.00315106
												0.0579786	0.00316491
												0.0576752	0.00318589
												0.0574842	0.00321257
												0.0574188	0.00324314
												0.0574834	0.00327551
												0.0576735	0.00330747
												0.0579762	0.00333684
												0.0583709	0.00336163
												0.0588307	0.00338015
												0.0593243	0.00339113
												0.0598179	0.00339383
												0.0602781	0.00338805
												0.0606733	0.00337421
												0.0609768	0.00335322
												0.0611677	0.00332654
												0.0612331	0.00329598
												0.0611686	0.00326361
												0.056992	0.00330069
												0.0569269	0.00326938
												0.0567356	0.00323851
												0.0564309	0.00321018
												0.0560336	0.00318633
												0.0555708	0.00316859
												0.0550741	0.00315815
												0.0545773	0.00315574
												0.0541142	0.00316152
												0.0537164	0.00317509
												0.0534111	0.00319553
												0.053219	0.00322144
												0.0531532	0.00325107
												0.0532182	0.00328238
												0.0534095	0.00331325
												0.0537143	0.00334158
												0.0541115	0.00336543
												0.0545743	0.00338317
												0.055071	0.00339361
												0.0555679	0.00339602
												0.0560309	0.00339024
												0.0564287	0.00337667
												0.056734	0.00335623
												0.0569262	0.00333032
												0.056992	0.00330069
												0.0569269	0.00326938
												0.00493266	0.0033717
												0.00493135	0.00336751
												0.0049275	0.00336361
												0.00492138	0.00336025
												0.00491339	0.00335766
												0.00490409	0.00335602
												0.0048941	0.00335545
												0.00488411	0.00335597
												0.00487479	0.00335756
												0.00486679	0.00336011
												0.00486065	0.00336344
												0.00485679	0.00336733
												0.00485546	0.00337151
												0.00485677	0.00337569
												0.00486061	0.0033796
												0.00486674	0.00338296
												0.00487472	0.00338554
												0.00488403	0.00338718
												0.00489402	0.00338776
												0.00490401	0.00338723
												0.00491332	0.00338564
												0.00492132	0.00338309
												0.00492746	0.00337976
												0.00493133	0.00337588
												0.00493266	0.0033717
												0.00493135	0.00336751
												0.0101324	0.00336825
												0.0101308	0.003364
												0.0101262	0.00336003
												0.0101189	0.0033566
												0.0101093	0.00335394
												0.0100981	0.00335225
												0.0100861	0.00335162
												0.0100741	0.00335211
												0.0100629	0.00335368
												0.0100533	0.00335623
												0.0100459	0.00335957
												0.0100413	0.00336349
												0.0100397	0.00336772
												0.0100412	0.00337196
												0.0100458	0.00337594
												0.0100532	0.00337937
												0.0100628	0.00338202
												0.0100739	0.00338372
												0.0100859	0.00338435
												0.0100979	0.00338386
												0.0101091	0.00338228
												0.0101187	0.00337974
												0.0101261	0.00337639
												0.0101308	0.00337247
												0.0101324	0.00336825
												0.0101308	0.003364
												0.0173759	0.00334109
												0.0173734	0.00333651
												0.017366	0.00333221
												0.0173542	0.00332847
												0.0173388	0.00332556
												0.0173209	0.00332367
												0.0173017	0.00332293
												0.0172825	0.0033234
												0.0172646	0.00332503
												0.0172492	0.00332773
												0.0172373	0.0033313
												0.0172299	0.0033355
												0.0172273	0.00334004
												0.0172298	0.00334463
												0.0172372	0.00334893
												0.017249	0.00335267
												0.0172643	0.00335558
												0.0172822	0.00335747
												0.0173015	0.00335821
												0.0173207	0.00335774
												0.0173386	0.00335611
												0.017354	0.00335341
												0.0173659	0.00334984
												0.0173733	0.00334564
												0.0173759	0.00334109
												0.0173734	0.00333651
												0.0243566	0.00330679
												0.0243537	0.00330219
												0.0243454	0.00329786
												0.0243321	0.00329408
												0.0243148	0.00329112
												0.0242946	0.00328918
												0.0242729	0.00328838
												0.0242512	0.00328878
												0.024231	0.00329037
												0.0242136	0.00329301
												0.0242002	0.00329655
												0.0241918	0.00330073
												0.0241889	0.00330527
												0.0241917	0.00330987
												0.0242001	0.0033142
												0.0242133	0.00331798
												0.0242307	0.00332094
												0.0242509	0.00332289
												0.0242726	0.00332368
												0.0242943	0.00332328
												0.0243145	0.0033217
												0.0243319	0.00331905
												0.0243452	0.00331551
												0.0243537	0.00331133
												0.0243566	0.00330679
												0.0243537	0.00330219
												0.0278235	0.00330721
												0.0278199	0.0033022
												0.027809	0.00329744
												0.0277918	0.00329327
												0.0277692	0.00328997
												0.027743	0.00328777
												0.0277148	0.00328681
												0.0276866	0.00328716
												0.0276603	0.00328879
												0.0276377	0.0032916
												0.0276204	0.0032954
												0.0276094	0.00329992
												0.0276057	0.00330486
												0.0276093	0.00330987
												0.0276202	0.00331463
												0.0276374	0.0033188
												0.02766	0.0033221
												0.0276862	0.0033243
												0.0277144	0.00332526
												0.0277426	0.00332491
												0.0277689	0.00332328
												0.0277915	0.00332047
												0.0278088	0.00331667
												0.0278197	0.00331215
												0.0278235	0.00330721
												0.0278199	0.0033022
												0.0412276	0.00323961
												0.0412223	0.00323424
												0.0412068	0.00322909
												0.0411821	0.00322451
												0.0411498	0.0032208
												0.0411122	0.00321822
												0.0410719	0.00321695
												0.0410315	0.00321708
												0.0409938	0.00321858
												0.0409615	0.00322137
												0.0409366	0.00322525
												0.040921	0.00322995
												0.0409156	0.00323517
												0.0409208	0.00324053
												0.0409363	0.00324568
												0.0409611	0.00325026
												0.0409933	0.00325397
												0.0410309	0.00325655
												0.0410713	0.00325782
												0.0411117	0.0032577
												0.0411493	0.00325619
												0.0411817	0.0032534
												0.0412065	0.00324953
												0.0412222	0.00324482
												0.0412276	0.00323961
												0.0412223	0.00323424
												0.0622496	0.00315534
												0.0622457	0.00315088
												0.062234	0.00314665
												0.0622154	0.00314293
												0.0621911	0.00313997
												0.0621629	0.00313799
												0.0621325	0.00313711
												0.0621021	0.00313739
												0.0620738	0.00313882
												0.0620495	0.00314129
												0.0620308	0.00314465
												0.0620191	0.00314865
												0.062015	0.00315303
												0.062019	0.00315749
												0.0620307	0.00316172
												0.0620493	0.00316544
												0.0620735	0.00316839
												0.0621018	0.00317038
												0.0621322	0.00317126
												0.0621625	0.00317097
												0.0621908	0.00316955
												0.0622152	0.00316707
												0.0622338	0.00316372
												0.0622456	0.00315972
												0.0622496	0.00315534
												0.0622457	0.00315088
												0.0829567	0.00308962
												0.0829497	0.00308429
												0.0829292	0.00307913
												0.0828965	0.00307449
												0.0828538	0.00307069
												0.0828041	0.00306799
												0.0827507	0.00306657
												0.0826973	0.00306653
												0.0826476	0.00306787
												0.0826048	0.0030705
												0.082572	0.00307424
												0.0825513	0.00307884
												0.0825442	0.00308398
												0.0825511	0.00308931
												0.0825717	0.00309448
												0.0826044	0.00309912
												0.0826471	0.00310292
												0.0826968	0.00310562
												0.0827502	0.00310704
												0.0828036	0.00310708
												0.0828533	0.00310574
												0.0828961	0.00310311
												0.0829289	0.00309936
												0.0829496	0.00309476
												0.0829567	0.00308962
												0.0829497	0.00308429
												0.123689	0.00289151
												0.123679	0.00288568
												0.123649	0.00288002
												0.123603	0.00287491
												0.123542	0.0028707
												0.123471	0.00286768
												0.123394	0.00286605
												0.123318	0.00286593
												0.123247	0.00286732
												0.123186	0.00287013
												0.123139	0.00287416
												0.123109	0.00287915
												0.123099	0.00288475
												0.123109	0.00289058
												0.123139	0.00289624
												0.123185	0.00290135
												0.123246	0.00290556
												0.123317	0.00290858
												0.123394	0.00291021
												0.12347	0.00291033
												0.123541	0.00290894
												0.123602	0.00290613
												0.123649	0.0029021
												0.123679	0.00289711
												0.123689	0.00289151
												0.123679	0.00288568
												0.159288	0.00274068
												0.159278	0.00273605
												0.15925	0.00273156
												0.159206	0.00272754
												0.159147	0.00272425
												0.159079	0.00272192
												0.159007	0.00272071
												0.158934	0.0027207
												0.158866	0.00272189
												0.158807	0.0027242
												0.158763	0.00272747
												0.158734	0.00273149
												0.158725	0.00273596
												0.158734	0.0027406
												0.158762	0.00274508
												0.158807	0.00274911
												0.158865	0.00275239
												0.158933	0.00275472
												0.159006	0.00275593
												0.159079	0.00275594
												0.159147	0.00275475
												0.159205	0.00275244
												0.15925	0.00274917
												0.159278	0.00274516
												0.159288	0.00274068
												0.159278	0.00273605
												0.255754	0.00234463
												0.255737	0.00233961
												0.255686	0.00233473
												0.255605	0.00233032
												0.2555	0.00232669
												0.255378	0.00232409
												0.255247	0.00232268
												0.255116	0.00232257
												0.254994	0.00232376
												0.254889	0.00232617
												0.254808	0.00232964
												0.254758	0.00233394
												0.25474	0.00233876
												0.254757	0.00234378
												0.254808	0.00234866
												0.254889	0.00235306
												0.254993	0.00235669
												0.255116	0.0023593
												0.255247	0.00236071
												0.255378	0.00236082
												0.2555	0.00235963
												0.255605	0.00235721
												0.255686	0.00235374
												0.255736	0.00234945
												0.255754	0.00234463
												0.255737	0.00233961
												0.366598	0.00190172
												0.366572	0.00189719
												0.366495	0.00189278
												0.366373	0.00188879
												0.366213	0.0018855
												0.366028	0.00188312
												0.365829	0.00188182
												0.36563	0.00188169
												0.365444	0.00188274
												0.365285	0.00188489
												0.365162	0.001888
												0.365085	0.00189186
												0.365059	0.00189621
												0.365085	0.00190074
												0.365162	0.00190515
												0.365285	0.00190914
												0.365444	0.00191244
												0.365629	0.00191481
												0.365829	0.00191611
												0.366028	0.00191624
												0.366213	0.00191519
												0.366373	0.00191304
												0.366495	0.00190993
												0.366572	0.00190607
												0.366598	0.00190172
												0.366572	0.00189719
												0.411307	0.00170417
												0.41128	0.00170002
												0.411202	0.001696
												0.411078	0.0016924
												0.410917	0.00168947
												0.410729	0.00168739
												0.410527	0.00168632
												0.410325	0.00168632
												0.410137	0.0016874
												0.409976	0.00168948
												0.409852	0.00169242
												0.409774	0.00169602
												0.409747	0.00170004
												0.409774	0.0017042
												0.409852	0.00170821
												0.409976	0.00171181
												0.410137	0.00171475
												0.410325	0.00171682
												0.410527	0.00171789
												0.410729	0.00171789
												0.410917	0.00171681
												0.411078	0.00171473
												0.411202	0.00171179
												0.41128	0.00170819
												0.411307	0.00170417
												0.41128	0.00170002
												0.428418	0.00167005
												0.428389	0.00166529
												0.428303	0.00166069
												0.428167	0.00165658
												0.42799	0.00165323
												0.427784	0.00165087
												0.427562	0.00164966
												0.427341	0.00164968
												0.427135	0.00165094
												0.426958	0.00165334
												0.426822	0.00165672
												0.426736	0.00166086
												0.426707	0.00166546
												0.426736	0.00167022
												0.426822	0.00167482
												0.426958	0.00167893
												0.427135	0.00168228
												0.427341	0.00168464
												0.427562	0.00168585
												0.427784	0.00168583
												0.42799	0.00168458
												0.428167	0.00168218
												0.428303	0.00167879
												0.428388	0.00167466
												0.428418	0.00167005
												0.428389	0.00166529
												0.456838	0.00168223
												0.456802	0.00167661
												0.456695	0.00167117
												0.456526	0.00166628
												0.456306	0.00166228
												0.45605	0.00165945
												0.455774	0.00165796
												0.455499	0.00165793
												0.455243	0.00165935
												0.455022	0.00166213
												0.454853	0.00166609
												0.454747	0.00167094
												0.454711	0.00167636
												0.454747	0.00168198
												0.454853	0.00168742
												0.455022	0.00169231
												0.455243	0.0016963
												0.455499	0.00169914
												0.455774	0.00170063
												0.45605	0.00170066
												0.456306	0.00169924
												0.456526	0.00169645
												0.456695	0.0016925
												0.456802	0.00168765
												0.456838	0.00168223
												0.456802	0.00167661
												0.42418	0.00191294
												0.424143	0.00190604
												0.424033	0.00189936
												0.42386	0.00189334
												0.423633	0.00188839
												0.42337	0.00188486
												0.423087	0.00188298
												0.422804	0.00188288
												0.42254	0.00188456
												0.422314	0.00188792
												0.42214	0.00189273
												0.422031	0.00189865
												0.421993	0.00190528
												0.42203	0.00191217
												0.42214	0.00191885
												0.422313	0.00192487
												0.42254	0.00192982
												0.422803	0.00193335
												0.423086	0.00193524
												0.423369	0.00193534
												0.423633	0.00193365
												0.42386	0.00193029
												0.424033	0.00192549
												0.424143	0.00191957
												0.42418	0.00191294
												0.424143	0.00190604
												0.435903	0.00198143
												0.435858	0.00197327
												0.435726	0.00196533
												0.435516	0.00195815
												0.435243	0.00195222
												0.434925	0.00194794
												0.434583	0.00194561
												0.434242	0.00194537
												0.433923	0.00194726
												0.43365	0.00195114
												0.43344	0.00195674
												0.433308	0.00196369
												0.433263	0.00197151
												0.433308	0.00197966
												0.43344	0.0019876
												0.43365	0.00199478
												0.433923	0.00200072
												0.434241	0.002005
												0.434583	0.00200733
												0.434924	0.00200756
												0.435243	0.00200568
												0.435516	0.0020018
												0.435726	0.0019962
												0.435858	0.00198925
												0.435903	0.00198143
												0.435858	0.00197327
												0.462559	0.00195041
												0.462503	0.00194118
												0.462337	0.00193217
												0.462073	0.00192399
												0.461729	0.00191719
												0.461329	0.00191224
												0.4609	0.00190948
												0.46047	0.00190909
												0.46007	0.00191111
												0.459726	0.00191539
												0.459462	0.00192163
												0.459296	0.00192943
												0.45924	0.00193824
												0.459296	0.00194747
												0.459462	0.00195648
												0.459726	0.00196466
												0.46007	0.00197146
												0.46047	0.0019764
												0.460899	0.00197916
												0.461329	0.00197955
												0.461729	0.00197754
												0.462073	0.00197326
												0.462337	0.00196701
												0.462502	0.00195922
												0.462559	0.00195041
												0.462503	0.00194118
												0.471256	0.00216306
												0.471202	0.0021539
												0.471045	0.00214494
												0.470794	0.00213679
												0.470467	0.00213002
												0.470087	0.00212507
												0.469678	0.00212229
												0.46927	0.00212186
												0.46889	0.00212382
												0.468563	0.00212803
												0.468312	0.00213421
												0.468154	0.00214193
												0.468101	0.00215067
												0.468154	0.00215983
												0.468312	0.00216878
												0.468563	0.00217693
												0.468889	0.00218371
												0.46927	0.00218865
												0.469678	0.00219144
												0.470086	0.00219186
												0.470467	0.0021899
												0.470794	0.00218569
												0.471045	0.00217951
												0.471202	0.00217179
												0.471256	0.00216306
												0.471202	0.0021539
												0.440464	0.00236173
												0.440397	0.00235096
												0.440202	0.00234029
												0.439891	0.00233045
												0.439486	0.00232209
												0.439015	0.0023158
												0.438509	0.002312
												0.438003	0.00231095
												0.437531	0.00231272
												0.437126	0.00231719
												0.436816	0.00232405
												0.43662	0.00233285
												0.436553	0.00234297
												0.43662	0.00235374
												0.436815	0.0023644
												0.437126	0.00237425
												0.437531	0.00238261
												0.438002	0.0023889
												0.438508	0.0023927
												0.439014	0.00239375
												0.439486	0.00239198
												0.439891	0.00238751
												0.440202	0.00238064
												0.440397	0.00237185
												0.440464	0.00236173
												0.440397	0.00235096
												0.361718	0.00273001
												0.361677	0.00272062
												0.361556	0.00271136
												0.361365	0.00270285
												0.361115	0.00269567
												0.360823	0.00269031
												0.360511	0.00268714
												0.360199	0.00268637
												0.359907	0.00268806
												0.359657	0.00269208
												0.359465	0.00269818
												0.359345	0.00270592
												0.359303	0.00271479
												0.359345	0.00272417
												0.359465	0.00273344
												0.359657	0.00274195
												0.359907	0.00274913
												0.360198	0.00275449
												0.360511	0.00275766
												0.360823	0.00275843
												0.361114	0.00275674
												0.361364	0.00275271
												0.361556	0.00274662
												0.361677	0.00273888
												0.361718	0.00273001
												0.361677	0.00272062
												0.327695	0.00295855
												0.327668	0.00295131
												0.327589	0.00294421
												0.327464	0.00293774
												0.3273	0.00293234
												0.32711	0.00292837
												0.326905	0.00292611
												0.326701	0.00292571
												0.32651	0.00292719
												0.326347	0.00293047
												0.326221	0.0029353
												0.326142	0.00294137
												0.326115	0.00294826
												0.326142	0.0029555
												0.326221	0.00296259
												0.326347	0.00296906
												0.32651	0.00297447
												0.326701	0.00297843
												0.326905	0.0029807
												0.32711	0.0029811
												0.3273	0.00297961
												0.327464	0.00297634
												0.327589	0.0029715
												0.327668	0.00296544
												0.327695	0.00295855
												0.327668	0.00295131
												0.297451	0.00302814
												0.297428	0.00302057
												0.297359	0.00301318
												0.29725	0.00300648
												0.297108	0.00300092
												0.296942	0.00299688
												0.296764	0.00299464
												0.296586	0.00299435
												0.296421	0.00299603
												0.296278	0.00299957
												0.296169	0.00300471
												0.2961	0.00301113
												0.296077	0.00301836
												0.2961	0.00302594
												0.296169	0.00303333
												0.296278	0.00304003
												0.29642	0.00304559
												0.296586	0.00304962
												0.296764	0.00305187
												0.296942	0.00305216
												0.297107	0.00305048
												0.29725	0.00304694
												0.297359	0.00304179
												0.297428	0.00303538
												0.297451	0.00302814
												0.297428	0.00302057
												0.222934	0.00318097
												0.222916	0.00317417
												0.222865	0.00316751
												0.222783	0.00316143
												0.222676	0.00315635
												0.222551	0.00315262
												0.222417	0.00315049
												0.222284	0.0031501
												0.222159	0.00315148
												0.222052	0.00315455
												0.22197	0.00315908
												0.221918	0.00316477
												0.2219	0.00317124
												0.221918	0.00317803
												0.22197	0.0031847
												0.222052	0.00319077
												0.222159	0.00319585
												0.222283	0.00319959
												0.222417	0.00320172
												0.222551	0.00320211
												0.222675	0.00320072
												0.222782	0.00319766
												0.222864	0.00319313
												0.222916	0.00318743
												0.222934	0.00318097
												0.222916	0.00317417
