# Supplementary material for: Synchronous motion of the Easter mantle plume and the East Pacific Rise
Source: Nat Commun. 2024 Nov 17;15:9953. doi: 10.1038/s41467-024-54115-2 (PMC11570642; doi:10.1038/s41467-024-54115-2)
Supplement: Supplementary file 5 — Supplementary Data 2 [file 41467_2024_54115_MOESM5_ESM.zip]

Archive with 30 entries (30 files):
- NCOMMS-23-61651B_Dataset 2/21G19473.full.xls
- NCOMMS-23-61651B_Dataset 2/21G19544.full.xls
- NCOMMS-23-61651B_Dataset 2/21G19583.full.xls
- NCOMMS-23-61651B_Dataset 2/21G19622.full.xls
- NCOMMS-23-61651B_Dataset 2/21G19681.full.xls
- NCOMMS-23-61651B_Dataset 2/21G19720.full.xls
- NCOMMS-23-61651B_Dataset 2/21G19759.full.xls
- NCOMMS-23-61651B_Dataset 2/21G19826.full.xls
- NCOMMS-23-61651B_Dataset 2/21G19872.full.xls
- NCOMMS-23-61651B_Dataset 2/21G19918.full.xls
- NCOMMS-23-61651B_Dataset 2/21G19984.full.xls
- NCOMMS-23-61651B_Dataset 2/21G20028.full.xls
- NCOMMS-23-61651B_Dataset 2/21G20075.full.xls
- NCOMMS-23-61651B_Dataset 2/21G20141.full.xls
- NCOMMS-23-61651B_Dataset 2/21G20180.full.xls
- NCOMMS-23-61651B_Dataset 2/21G21719.full.xls
- NCOMMS-23-61651B_Dataset 2/21G21829.full.xls
- NCOMMS-23-61651B_Dataset 2/21G21866.full.xls
- NCOMMS-23-61651B_Dataset 2/21G23593.full.xls
- NCOMMS-23-61651B_Dataset 2/21G23636.full.xls
- NCOMMS-23-61651B_Dataset 2/21G23697.full.xls
- NCOMMS-23-61651B_Dataset 2/21G23738.full.xls
- NCOMMS-23-61651B_Dataset 2/21G23779.full.xls
- NCOMMS-23-61651B_Dataset 2/21G23840.full.xls
- NCOMMS-23-61651B_Dataset 2/SO80 51DS-1 (n=2).full.xls
- NCOMMS-23-61651B_Dataset 2/SO80 52DS-1 (n=2).full.xls
- NCOMMS-23-61651B_Dataset 2/SO80 57DS-1 (n=2).full.xls
- NCOMMS-23-61651B_Dataset 2/SO80 61DS-5 (n=2).full.xls
- NCOMMS-23-61651B_Dataset 2/SO80 63DS-2 (atm intercept) (n=2).full.xls
- NCOMMS-23-61651B_Dataset 2/SO80 63DS-2 (n=2).full.xls
