# Supplementary material for: Synchronous motion of the Easter mantle plume and the East Pacific Rise
Source: Nat Commun. 2024 Nov 17;15:9953. doi: 10.1038/s41467-024-54115-2 (PMC11570642; doi:10.1038/s41467-024-54115-2)
Supplement: Supplementary file 5 — Supplementary Data 2 [file 41467_2024_54115_MOESM5_ESM.zip › NCOMMS-23-61651B_Dataset 2/21G19544.full.xls]

## Sheet: Hidden Data
Double Line Plot Age Plateau			Double Line Plot K/Ca Plateau			X-Y Plot Normal Isochron		X-Y Plot Inverse Isochron		Error Ellipses Normal Isochron		Error Ellipses Inverse Isochron														Used Measurements for Blank Corrections
Ar39k%	Line 1	Line 2	Ar39k%	Line 1	Line 2	X-axis	Y-axis	X-axis	Y-axis	X-axis	Y-axis	X-axis	Y-axis													Filename	Included	36Ar	1σ	37Ar	1σ	38Ar	1σ	39Ar	1σ	40Ar	1σ	Date		Filename	Included	40Ar/39Ar	1σ	J-value	1σ	Date	X	Y	H
0	-5.10823	-2.1685	0	0.208636	0.215853	2.28299	295.521	0.00772531	0.00338385			0.00778184	0.00338389
5.52321	-5.10823	-2.1685	5.52321	0.208636	0.215853	3.33675	297.583	0.0112128	0.00336041			0.00777992	0.00338034
5.52321	0.700218	-2.42719	5.52321	0.183694	0.17436	4.49449	299.881	0.0149876	0.00333465			0.00777427	0.00337703
8.6764	0.700218	-2.42719	8.6764	0.183694	0.17436	5.97323	301.126	0.0198363	0.00332087			0.00776529	0.00337419
8.6764	-0.256977	1.98999	8.6764	0.111549	0.114791	6.45101	302	0.021361	0.00331126			0.00775358	0.003372
12.9162	-0.256977	1.98999	12.9162	0.111549	0.114791	7.6044	305.541	0.0248883	0.00327289			0.00773995	0.00337062
12.9162	2.69553	-0.163873	12.9162	0.120361	0.112715	9.02527	306.599	0.0294367	0.00326159			0.00772532	0.00337014
14.7194	2.69553	-0.163873	14.7194	0.120361	0.112715	10.9485	309.06	0.035425	0.00323562			0.00771068	0.0033706
14.7194	-0.0851561	3.22789	14.7194	0.090259	0.0977816	18.1798	318.821	0.0570218	0.00313656			0.00769705	0.00337196
16.0896	-0.0851561	3.22789	16.0896	0.090259	0.0977816	25.5693	333.138	0.0767529	0.00300176			0.00768533	0.00337413
16.0896	4.00547	1.4026	16.0896	0.0817878	0.0778075	34.8304	342.05	0.101828	0.00292355			0.00767635	0.00337696
18.1192	4.00547	1.4026	18.1192	0.0817878	0.0778075	37.8543	352.852	0.107281	0.00283405			0.0076707	0.00338027
18.1192	1.34549	3.90244	18.1192	0.0690441	0.0729805	51.1899	368.09	0.139069	0.00271673			0.00766877	0.00338381
19.8403	1.34549	3.90244	19.8403	0.0690441	0.0729805	97.1147	433.67	0.223937	0.0023059			0.00767069	0.00338736
19.8403	3.82854	1.82137	19.8403	0.0616365	0.0592799	114.459	450.611	0.254008	0.00221921			0.00767634	0.00339068
22.2773	3.82854	1.82137	22.2773	0.0616365	0.0592799	114.952	447.68	0.256772	0.00223374			0.00768532	0.00339352
22.2773	2.63623	3.92852	22.2773	0.0434125	0.0445617	159.563	496.287	0.321514	0.00201496			0.00769703	0.00339571
25.714	2.63623	3.92852	25.714	0.0434125	0.0445617	123.24	435.719	0.282842	0.00229506			0.00771066	0.00339709
25.714	4.37945	3.58488	25.714	0.0351331	0.0345474	94.9348	381.045	0.249143	0.00262436			0.0077253	0.00339756
32.0871	4.37945	3.58488	32.0871	0.0351331	0.0345474	103.131	427.041	0.241502	0.00234169			0.00773993	0.00339711
32.0871	3.00328	4.35089	32.0871	0.0311039	0.0320956	66.7013	347.022	0.19221	0.00288166			0.00775357	0.00339575
34.9092	3.00328	4.35089	34.9092	0.0311039	0.0320956	55.1023	338.749	0.162664	0.00295204			0.00776528	0.00339358
34.9092	4.85725	3.5888	34.9092	0.0292443	0.0283761	32.6668	324.18	0.100768	0.00308471			0.00777426	0.00339074
37.7616	4.85725	3.5888	37.7616	0.0292443	0.0283761	22.7971	302.747	0.0753008	0.00330309			0.00777991	0.00338744
37.7616	3.53768	4.46155	37.7616	0.0257986	0.0264214	8.20803	299.068	0.0274454	0.00334372			0.00778184	0.00338389
41.5686	3.53768	4.46155	41.5686	0.0257986	0.0264214							0.00777992	0.00338034
41.5686	4.25962	3.93359	41.5686	0.0228141	0.022546
55.2961	4.25962	3.93359	55.2961	0.0228141	0.022546							0.0113588	0.00336051
55.2961	3.67142	4.15227	55.2961	0.0206558	0.0209709							0.0113538	0.00335569
62.658	3.67142	4.15227	62.658	0.0206558	0.0209709							0.0113392	0.00335118
62.658	4.2449	3.39529	62.658	0.0198819	0.0194177							0.0113161	0.0033473
66.4612	4.2449	3.39529	66.4612	0.0198819	0.0194177							0.0112858	0.00334431
66.4612	3.44754	3.85102	66.4612	0.0161168	0.0163288							0.0112506	0.00334243
76.6254	3.44754	3.85102	76.6254	0.0161168	0.0163288							0.0112129	0.00334176
76.6254	3.61	2.94575	76.6254	0.0140794	0.0138299							0.0111751	0.00334237
81.9381	3.61	2.94575	81.9381	0.0140794	0.0138299							0.0111399	0.00334421
81.9381	2.23723	2.88176	81.9381	0.00896001	0.009099							0.0111096	0.00334715
89.2055	2.23723	2.88176	89.2055	0.00896001	0.009099							0.0110864	0.00335099
89.2055	4.74888	2.58865	89.2055	0.0114793	0.0108233							0.0110719	0.00335548
90.6018	4.74888	2.58865	90.6018	0.0114793	0.0108233							0.0110669	0.0033603
90.6018	1.67399	2.60708	90.6018	0.00750572	0.00765665							0.0110719	0.00336513
95.0936	1.67399	2.60708	95.0936	0.00750572	0.00765665							0.0110864	0.00336964
95.0936	2.95309	1.34445	95.0936	0.00780774	0.00751419							0.0111096	0.00337352
97.1275	2.95309	1.34445	97.1275	0.00780774	0.00751419							0.0111399	0.0033765
97.1275	1.06024	3.56065	97.1275	0.00687343	0.00729736							0.0111751	0.00337839
98.4533	1.06024	3.56065	98.4533	0.00687343	0.00729736							0.0112128	0.00337905
98.4533	2.06278	-0.980089	98.4533	0.00585205	0.00544206							0.0112506	0.00337845
99.5782	2.06278	-0.980089	99.5782	0.00585205	0.00544206							0.0112858	0.00337661
99.5782	-4.13752	4.50225	99.5782	0.00402128	0.00482892							0.011316	0.00337367
100	-4.13752	4.50225	100	0.00402128	0.00482892							0.0113392	0.00336982
												0.0113538	0.00336534
												0.0113588	0.00336051
												0.0113538	0.00335569
												0.0151232	0.0033348
												0.0151186	0.00333018
												0.015105	0.00332586
												0.0150835	0.00332215
												0.0150554	0.00331928
												0.0150227	0.00331746
												0.0149876	0.00331681
												0.0149525	0.00331738
												0.0149197	0.00331913
												0.0148916	0.00332193
												0.0148701	0.0033256
												0.0148565	0.00332989
												0.0148519	0.0033345
												0.0148565	0.00333912
												0.0148701	0.00334344
												0.0148916	0.00334716
												0.0149197	0.00335002
												0.0149524	0.00335184
												0.0149875	0.00335249
												0.0150226	0.00335192
												0.0150554	0.00335018
												0.0150835	0.00334737
												0.015105	0.0033437
												0.0151186	0.00333942
												0.0151232	0.0033348
												0.0151186	0.00333018
												0.0202545	0.00332146
												0.0202403	0.00331329
												0.0201985	0.00330564
												0.020132	0.00329903
												0.0200454	0.00329391
												0.0199446	0.00329062
												0.0198364	0.0032894
												0.0197281	0.00329032
												0.0196273	0.00329332
												0.0195407	0.0032982
												0.0194742	0.00330463
												0.0194324	0.00331216
												0.0194182	0.00332029
												0.0194324	0.00332845
												0.0194742	0.0033361
												0.0195406	0.00334271
												0.0196272	0.00334784
												0.0197281	0.00335112
												0.0198363	0.00335235
												0.0199445	0.00335142
												0.0200454	0.00334842
												0.020132	0.00334354
												0.0201984	0.00333711
												0.0202402	0.00332958
												0.0202545	0.00332146
												0.0202403	0.00331329
												0.021983	0.00331208
												0.0219619	0.00330181
												0.0218997	0.00329217
												0.0218009	0.00328384
												0.021672	0.00327738
												0.021522	0.00327322
												0.021361	0.00327166
												0.0212	0.00327279
												0.02105	0.00327655
												0.0209211	0.00328267
												0.0208222	0.00329074
												0.0207601	0.00330021
												0.0207389	0.00331043
												0.0207601	0.00332071
												0.0208222	0.00333034
												0.020921	0.00333867
												0.0210499	0.00334514
												0.0211999	0.00334929
												0.0213609	0.00335085
												0.0215219	0.00334972
												0.021672	0.00334596
												0.0218008	0.00333984
												0.0218997	0.00333177
												0.0219618	0.0033223
												0.021983	0.00331208
												0.0219619	0.00330181
												0.0253702	0.00327365
												0.0253538	0.00326427
												0.0253057	0.00325547
												0.0252291	0.00324787
												0.0251293	0.00324196
												0.0250131	0.00323816
												0.0248884	0.00323673
												0.0247637	0.00323777
												0.0246475	0.00324119
												0.0245477	0.00324678
												0.0244711	0.00325415
												0.0244229	0.00326279
												0.0244065	0.00327212
												0.0244229	0.0032815
												0.024471	0.0032903
												0.0245476	0.00329791
												0.0246474	0.00330381
												0.0247636	0.00330761
												0.0248883	0.00330904
												0.025013	0.00330801
												0.0251292	0.00330458
												0.025229	0.00329899
												0.0253056	0.00329163
												0.0253538	0.00328299
												0.0253702	0.00327365
												0.0253538	0.00326427
												0.030101	0.00326287
												0.0300783	0.00325191
												0.030012	0.00324162
												0.0299065	0.00323268
												0.0297689	0.00322572
												0.0296087	0.0032212
												0.0294368	0.00321943
												0.0292648	0.00322053
												0.0291046	0.00322444
												0.028967	0.00323087
												0.0288614	0.0032394
												0.028795	0.00324944
												0.0287724	0.0032603
												0.028795	0.00327126
												0.0288613	0.00328155
												0.0289669	0.00329049
												0.0291045	0.00329745
												0.0292647	0.00330197
												0.0294366	0.00330374
												0.0296085	0.00330264
												0.0297687	0.00329873
												0.0299063	0.0032923
												0.0300119	0.00328377
												0.0300783	0.00327373
												0.030101	0.00326287
												0.0300783	0.00325191
												0.036008	0.00323687
												0.0359882	0.00322654
												0.03593	0.00321682
												0.0358373	0.00320838
												0.0357166	0.0032018
												0.035576	0.00319753
												0.0354251	0.00319585
												0.0352742	0.00319688
												0.0351336	0.00320055
												0.0350129	0.00320661
												0.0349202	0.00321464
												0.034862	0.00322411
												0.0348421	0.00323436
												0.0348619	0.0032447
												0.0349201	0.00325441
												0.0350128	0.00326285
												0.0351335	0.00326943
												0.0352741	0.00327371
												0.035425	0.00327539
												0.0355758	0.00327436
												0.0357165	0.00327069
												0.0358372	0.00326463
												0.0359299	0.00325659
												0.0359881	0.00324712
												0.036008	0.00323687
												0.0359882	0.00322654
												0.0576619	0.00313886
												0.0576401	0.00312813
												0.0575762	0.00311797
												0.0574745	0.00310908
												0.057342	0.00310206
												0.0571876	0.00309739
												0.057022	0.0030954
												0.0568563	0.0030962
												0.0567019	0.00309976
												0.0565694	0.00310582
												0.0564676	0.00311398
												0.0564036	0.00312368
												0.0563818	0.00313425
												0.0564036	0.00314498
												0.0564675	0.00315514
												0.0565691	0.00316403
												0.0567017	0.00317105
												0.056856	0.00317572
												0.0570217	0.00317772
												0.0571873	0.00317691
												0.0573417	0.00317336
												0.0574743	0.00316729
												0.057576	0.00315913
												0.05764	0.00314944
												0.0576619	0.00313886
												0.0576401	0.00312813
												0.0772696	0.00300374
												0.0772521	0.0029949
												0.0772005	0.00298653
												0.0771184	0.0029792
												0.0770114	0.0029734
												0.0768868	0.00296954
												0.0767531	0.00296787
												0.0766193	0.00296852
												0.0764947	0.00297142
												0.0763876	0.0029764
												0.0763055	0.0029831
												0.0762538	0.00299107
												0.0762362	0.00299977
												0.0762538	0.00300861
												0.0763054	0.00301698
												0.0763874	0.00302431
												0.0764944	0.00303011
												0.0766191	0.00303397
												0.0767528	0.00303564
												0.0768865	0.003035
												0.0770112	0.00303209
												0.0771182	0.00302711
												0.0772004	0.00302041
												0.077252	0.00301244
												0.0772696	0.00300374
												0.0772521	0.0029949
												0.103405	0.00293089
												0.103351	0.00291081
												0.103194	0.00289159
												0.102943	0.00287456
												0.102617	0.00286086
												0.102237	0.00285144
												0.101829	0.00284692
												0.101421	0.00284763
												0.10104	0.00285352
												0.100714	0.00286417
												0.100463	0.00287888
												0.100305	0.00289662
												0.100252	0.0029162
												0.100305	0.00293629
												0.100463	0.0029555
												0.100713	0.00297254
												0.10104	0.00298623
												0.10142	0.00299566
												0.101828	0.00300017
												0.102236	0.00299946
												0.102616	0.00299358
												0.102943	0.00298292
												0.103193	0.00296822
												0.103351	0.00295047
												0.103405	0.00293089
												0.103351	0.00291081
												0.10891	0.00284212
												0.108854	0.00282228
												0.108692	0.00280324
												0.108433	0.00278629
												0.108096	0.00277261
												0.107703	0.00276311
												0.107281	0.00275844
												0.10686	0.00275893
												0.106467	0.00276453
												0.10613	0.00277488
												0.105871	0.00278926
												0.105708	0.00280669
												0.105652	0.00282598
												0.105708	0.00284582
												0.10587	0.00286487
												0.106129	0.00288181
												0.106466	0.0028955
												0.106859	0.002905
												0.107281	0.00290966
												0.107702	0.00290918
												0.108095	0.00290357
												0.108432	0.00289323
												0.108691	0.00287885
												0.108854	0.00286142
												0.10891	0.00284212
												0.108854	0.00282228
												0.140775	0.00272552
												0.140717	0.00270683
												0.140547	0.00268882
												0.140276	0.00267271
												0.139922	0.00265961
												0.139511	0.00265039
												0.139069	0.0026457
												0.138628	0.00264584
												0.138216	0.00265082
												0.137863	0.00266029
												0.137592	0.0026736
												0.137421	0.00268986
												0.137363	0.00270794
												0.137421	0.00272663
												0.137591	0.00274464
												0.137862	0.00276074
												0.138216	0.00277385
												0.138627	0.00278307
												0.139069	0.00278776
												0.13951	0.00278762
												0.139922	0.00278264
												0.140275	0.00277317
												0.140546	0.00275985
												0.140717	0.0027436
												0.140775	0.00272552
												0.140717	0.00270683
												0.224886	0.00231044
												0.224854	0.00229985
												0.224759	0.00228968
												0.224608	0.00228061
												0.224411	0.00227326
												0.224182	0.00226814
												0.223937	0.00226559
												0.223691	0.00226579
												0.223462	0.00226872
												0.223265	0.00227419
												0.223115	0.00228181
												0.22302	0.00229108
												0.222987	0.00230136
												0.22302	0.00231195
												0.223114	0.00232212
												0.223265	0.00233119
												0.223462	0.00233854
												0.223691	0.00234366
												0.223936	0.00234621
												0.224182	0.00234601
												0.224411	0.00234308
												0.224608	0.00233761
												0.224759	0.00232999
												0.224854	0.00232072
												0.224886	0.00231044
												0.224854	0.00229985
												0.256088	0.00222903
												0.256018	0.00221142
												0.25581	0.00219435
												0.255479	0.00217898
												0.255048	0.00216634
												0.254547	0.00215731
												0.254008	0.0021525
												0.25347	0.00215223
												0.252968	0.00215653
												0.252537	0.0021651
												0.252206	0.00217735
												0.251999	0.00219246
												0.251928	0.0022094
												0.251998	0.002227
												0.252206	0.00224407
												0.252537	0.00225944
												0.252967	0.00227208
												0.253469	0.00228111
												0.254008	0.00228592
												0.254546	0.00228619
												0.255048	0.00228189
												0.255479	0.00227332
												0.255809	0.00226107
												0.256017	0.00224596
												0.256088	0.00222903
												0.256018	0.00221142
												0.260803	0.00225321
												0.260666	0.00222189
												0.260263	0.00219137
												0.259623	0.00216374
												0.258788	0.00214088
												0.257816	0.00212434
												0.256773	0.00211527
												0.255729	0.00211426
												0.254757	0.0021214
												0.253922	0.00213619
												0.253282	0.00215764
												0.252879	0.00218426
												0.252741	0.00221426
												0.252878	0.00224559
												0.253281	0.00227611
												0.253921	0.00230374
												0.254756	0.0023266
												0.255728	0.00234313
												0.256771	0.00235221
												0.257815	0.00235321
												0.258787	0.00234607
												0.259622	0.00233128
												0.260263	0.00230984
												0.260665	0.00228321
												0.260803	0.00225321
												0.260666	0.00222189
												0.323723	0.0020237
												0.323648	0.00200489
												0.323427	0.00198677
												0.323076	0.00197057
												0.322619	0.00195739
												0.322086	0.00194814
												0.321514	0.00194344
												0.320943	0.00194362
												0.32041	0.00194866
												0.319952	0.00195821
												0.319601	0.00197164
												0.31938	0.00198801
												0.319305	0.00200623
												0.31938	0.00202504
												0.319601	0.00204316
												0.319952	0.00205936
												0.320409	0.00207253
												0.320942	0.00208179
												0.321514	0.00208648
												0.322085	0.00208631
												0.322618	0.00208127
												0.323076	0.00207171
												0.323427	0.00205829
												0.323647	0.00204191
												0.323723	0.0020237
												0.323648	0.00200489
												0.286162	0.00231147
												0.286049	0.00228428
												0.285717	0.00225783
												0.28519	0.00223392
												0.284502	0.00221417
												0.283701	0.00219994
												0.282842	0.00219219
												0.281983	0.00219144
												0.281182	0.00219776
												0.280494	0.00221071
												0.279967	0.00222941
												0.279635	0.00225258
												0.279522	0.00227865
												0.279635	0.00230583
												0.279966	0.00233228
												0.280494	0.00235619
												0.281181	0.00237594
												0.281982	0.00239017
												0.282841	0.00239793
												0.2837	0.00239867
												0.284501	0.00239235
												0.285189	0.0023794
												0.285717	0.0023607
												0.286049	0.00233753
												0.286162	0.00231147
												0.286049	0.00228428
												0.251195	0.00263509
												0.251125	0.00261152
												0.25092	0.00258882
												0.250594	0.00256855
												0.250169	0.00255208
												0.249675	0.00254054
												0.249143	0.00253471
												0.248612	0.00253499
												0.248117	0.00254136
												0.247692	0.00255338
												0.247366	0.00257025
												0.247161	0.0025908
												0.247091	0.00261363
												0.247161	0.0026372
												0.247366	0.0026599
												0.247692	0.00268017
												0.248116	0.00269664
												0.248611	0.00270818
												0.249143	0.00271401
												0.249674	0.00271373
												0.250169	0.00270736
												0.250594	0.00269534
												0.25092	0.00267847
												0.251125	0.00265792
												0.251195	0.00263509
												0.251125	0.00261152
												0.25151	0.00239182
												0.251169	0.00231703
												0.25017	0.00224392
												0.24858	0.00217748
												0.246507	0.00212222
												0.244094	0.00208192
												0.241503	0.00205933
												0.238913	0.00205597
												0.236499	0.00207209
												0.234426	0.00210658
												0.232836	0.0021571
												0.231835	0.00222019
												0.231494	0.00229157
												0.231835	0.00236636
												0.232834	0.00243947
												0.234424	0.00250591
												0.236497	0.00256117
												0.23891	0.00260147
												0.241501	0.00262406
												0.244091	0.00262742
												0.246505	0.0026113
												0.248578	0.00257681
												0.250169	0.00252629
												0.251169	0.0024632
												0.25151	0.00239182
												0.251169	0.00231703
												0.194385	0.00289548
												0.194311	0.00286912
												0.194094	0.00284362
												0.193748	0.0028207
												0.193298	0.00280195
												0.192774	0.00278862
												0.192211	0.00278163
												0.191648	0.00278147
												0.191124	0.00278812
												0.190673	0.00280116
												0.190328	0.00281968
												0.19011	0.00284242
												0.190036	0.00286784
												0.19011	0.0028942
												0.190327	0.0029197
												0.190672	0.00294261
												0.191123	0.00296137
												0.191647	0.0029747
												0.19221	0.00298168
												0.192772	0.00298185
												0.193297	0.00297519
												0.193747	0.00296216
												0.194093	0.00294364
												0.19431	0.0029209
												0.194385	0.00289548
												0.194311	0.00286912
												0.166405	0.00297632
												0.166277	0.00293799
												0.165904	0.00290061
												0.16531	0.00286675
												0.164535	0.00283869
												0.163633	0.00281836
												0.162665	0.00280713
												0.161697	0.00280579
												0.160795	0.00281441
												0.16002	0.00283241
												0.159425	0.00285856
												0.159051	0.00289108
												0.158923	0.00292776
												0.159051	0.00296609
												0.159424	0.00300346
												0.160018	0.00303733
												0.160793	0.00306539
												0.161695	0.00308572
												0.162663	0.00309694
												0.163631	0.00309829
												0.164534	0.00308967
												0.165308	0.00307167
												0.165903	0.00304552
												0.166277	0.003013
												0.166405	0.00297632
												0.166277	0.00293799
												0.104014	0.00310126
												0.103904	0.00306421
												0.103579	0.00302856
												0.103064	0.00299673
												0.102391	0.0029709
												0.101609	0.00295283
												0.100768	0.00294374
												0.0999282	0.00294426
												0.0991452	0.00295436
												0.0984727	0.00297333
												0.0979567	0.0029999
												0.0976322	0.00303224
												0.0975214	0.00306817
												0.0976318	0.00310521
												0.0979559	0.00314087
												0.0984717	0.00317269
												0.0991439	0.00319852
												0.0999268	0.00321659
												0.100767	0.00322568
												0.101607	0.00322516
												0.10239	0.00321506
												0.103063	0.00319609
												0.103579	0.00316952
												0.103903	0.00313718
												0.104014	0.00310126
												0.103904	0.00306421
												0.078138	0.00331462
												0.0780415	0.00328075
												0.0777582	0.0032484
												0.0773074	0.00321978
												0.0767199	0.00319684
												0.0760356	0.00318113
												0.0753013	0.00317374
												0.074567	0.00317516
												0.0738826	0.0031853
												0.073295	0.00320347
												0.072844	0.00322842
												0.0725604	0.00325846
												0.0724636	0.00329155
												0.0725601	0.00332542
												0.0728434	0.00335777
												0.0732942	0.00338639
												0.0738817	0.00340934
												0.074566	0.00342504
												0.0753003	0.00343244
												0.0760346	0.00343101
												0.0767189	0.00342087
												0.0773066	0.00340271
												0.0777576	0.00337775
												0.0780412	0.00334771
												0.078138	0.00331462
												0.0780415	0.00328075
												0.0299618	0.00334811
												0.0298761	0.00331316
												0.0296248	0.00328029
												0.0292249	0.00325175
												0.0287038	0.00322947
												0.0280969	0.00321498
												0.0274456	0.00320927
												0.0267943	0.00321271
												0.0261874	0.00322509
												0.0256662	0.00324555
												0.0252662	0.0032727
												0.0250148	0.00330469
												0.024929	0.00333934
												0.0250147	0.00337429
												0.025266	0.00340715
												0.0256659	0.0034357
												0.026187	0.00345797
												0.0267939	0.00347246
												0.0274451	0.00347818
												0.0280964	0.00347473
												0.0287034	0.00346236
												0.0292246	0.0034419
												0.0296245	0.00341475
												0.029876	0.00338276
												0.0299618	0.00334811
												0.0298761	0.00331316

## Sheet: Age Summary
	Relative Abundances			36Ar [fA]	%1s	37Ar [fA]	%1s	38Ar [fA]	%1s	39Ar [fA]	%1s	40Ar [fA]	%1s	40(r)/39(k)	± 2s	Age	± 2s	40Ar(r)	39Ar(k)	K/Ca	± 2s
																(Ma)		(%)	(%)
	21G19547	0.6		1.17608	0.201834	5.43283	0.767389	0.299818	2.89816	2.68509	0.365166	347.121	0.0142443	-1.33115	0.595678	-3.92825	1.75975	-1.02835	5.52321	0.212245	0.00360837
	21G19549	0.7		0.459804	0.275006	3.67707	1.12987	0.137536	6.29274	1.53328	0.649056	136.534	0.031701	-0.292851	0.530204	-0.863488	1.56371	-0.328367	3.15319	0.179027	0.00466733
	21G19550	0.8		0.460119	0.264323	7.82142	0.555957	0.12786	6.89631	2.06352	0.450325	137.348	0.031937	0.294014	0.381299	0.866508	1.12348	0.440652	4.23981	0.11317	0.00162095
	21G19551	0.9		0.147444	0.461328	3.23036	1.2603	0.054217	15.6583	0.877563	1.04715	44.1361	0.096021	0.429554	0.485332	1.26583	1.4297	0.852067	1.80321	0.116538	0.00382279
	21G19553	1		0.103946	0.578019	3.04252	1.378	-0.000699911	1252.35	0.667207	1.44562	31.1438	0.13455	0.533282	0.562423	1.57137	1.65652	1.13913	1.3702	0.0940203	0.00376129
	21G19554	1.2		0.131015	0.53613	5.30982	0.793193	0.0398758	21.7769	0.988786	0.958899	39.5924	0.106157	0.917965	0.442138	2.70403	1.30144	2.28463	2.02955	0.0797977	0.00199017
	21G19555	1.4		0.0939567	0.619939	5.06004	0.818201	0.0137313	63.8761	0.838891	1.11415	28.3882	0.14863	0.890764	0.434318	2.62396	1.27847	2.62206	1.72114	0.0710123	0.00196819
	21G19557	1.8		0.110344	0.589285	8.41519	0.537105	0.0429384	20.2559	1.18859	0.809381	33.4003	0.126132	0.959047	0.340972	2.82495	1.00359	3.39736	2.43696	0.0604582	0.0011783
	21G19558	2.2		0.0961906	0.611693	16.3113	0.363578	0.0319667	26.9385	1.67905	0.539197	29.2629	0.143306	1.11448	0.219584	3.28237	0.646142	6.35473	3.4367	0.0439871	0.000574617
	21G19559	2.6	4	0.131337	0.511182	38.1894	0.272764	0.0650617	13.7482	3.11879	0.317158	40.3163	0.105174	1.35234	0.135064	3.98217	0.397285	10.3791	6.37313	0.0348402	0.000292864
	21G19561	3	4	0.0443779	1.133	18.6446	0.336439	0.0304681	29.2636	1.38213	0.702533	13.4564	0.311408	1.24863	0.229034	3.67709	0.673805	12.7138	2.82206	0.0315997	0.000495818
	21G19562	3.6	4	0.0421721	1.1274	20.6699	0.315055	0.0293813	29.7475	1.39817	0.677795	12.9099	0.328414	1.43423	0.215645	4.22303	0.634225	15.3855	2.85242	0.0288102	0.00043411
	21G19563	4.2	4	0.0443362	1.03998	30.4404	0.280084	0.0289734	30.48	1.86793	0.520899	13.2921	0.31464	1.35827	0.157045	3.99961	0.461936	18.8877	3.80703	0.02611	0.000311425
	21G19565	5	4	0.102785	0.570487	126.363	0.251508	0.10044	8.72319	6.74611	0.152941	29.7666	0.144306	1.39125	0.0554244	4.09661	0.163018	31.1508	13.7275	0.0226801	0.000134066
	21G19566	6	4	0.0511883	0.900523	73.8448	0.25685	0.0616211	14.213	3.62176	0.273999	14.0739	0.300717	1.32843	0.081734	3.91185	0.240426	33.738	7.36191	0.0208133	0.000157531
	21G19567	7.2	4	0.0269855	1.55597	40.4076	0.273144	0.0232976	38.1157	1.87247	0.516191	7.19237	0.584609	1.29724	0.144408	3.8201	0.424807	33.3043	3.8032	0.0196498	0.000232096
	21G19569	8.6		0.0662832	0.808436	130.803	0.25132	0.075371	11.3755	5.0189	0.204716	15.3518	0.272677	1.23918	0.0685738	3.64928	0.201743	39.8335	10.1642	0.0162228	0.00010602
	21G19570	10		0.0424142	1.08585	79.4823	0.254924	0.0453442	18.4855	2.63048	0.359618	9.12121	0.457759	1.11295	0.112869	3.27788	0.332127	31.4734	5.31274	0.0139547	0.000124764
	21G19571	12		0.0825844	0.74479	168.028	0.249962	0.0542387	16.4397	3.63635	0.282503	14.1642	0.289772	0.868863	0.109475	2.55949	0.322267	21.6438	7.26731	0.0090295	6.94974e-05
	21G19573	14		0.0136394	2.85722	26.1413	0.292705	-0.00230244	376.239	0.694724	1.40623	2.80754	1.48843	1.2458	0.367142	3.66877	1.08011	30.0819	1.39631	0.0111513	0.000328001
	21G19574	17		0.0661305	0.832899	123.696	0.251325	0.0352939	25.1735	2.26031	0.413121	11.3474	0.367874	0.726557	0.158451	2.14054	0.466545	13.9636	4.4918	0.00758118	7.54633e-05
	21G19575	20		0.0329035	1.29499	55.4277	0.260322	0.0059037	150.076	1.02312	0.889163	6.07146	0.68708	0.729355	0.27317	2.14877	0.804322	11.8628	2.03394	0.00766097	0.000146772
	21G19577	24		0.030265	1.43126	39.0659	0.271868	0.0106874	80.0304	0.668815	1.41522	6.3885	0.656597	0.784267	0.424642	2.31045	1.2502	7.90239	1.32584	0.00708539	0.000211966
	21G19578	28		0.0351959	1.27578	41.5846	0.271108	-0.00359472	246.874	0.572836	1.71037	7.25281	0.572983	0.183668	0.516268	0.541346	1.52143	1.38297	1.12482	0.00564706	0.000204991
	21G19579	32		0.0303312	1.59109	19.9014	0.32033	0.0117228	73.603	0.217591	4.28371	7.46237	0.54746	0.0618671	1.46558	0.182366	4.31989	0.169794	0.421829	0.0044251	0.000403819
			S	3.62182	0.107466	1090.99	0.0750366	1.31915	3.31087	49.2525	0.0978828	1037.9	0.0204259
	Information on Analysis and Constants Used in Calculations									Results		40(a)/36(a)	± 2s	40(r)/39(k)	± 2s	Age	± 2s	MSWD	39Ar(k)	K/Ca	± 2s
																(Ma)			(%,n)
	Project = O-CONNOR (20-06)				Age Equations = Min et al. (2000)					Age Plateau				1.36215	0.0389512	4.01104	0.115015	0.674043	40.7473	0.0263576	0.00430691
	Sample = SO80 64DS-3				Negative Intensities = Allowed										0.0285953		0.0286747	0.670687	7
	Material = Groundmass				Collector Calibrations = 36Ar					Full External Error							0.238023	2.1547	2σ Confidence Limit
	Location = Smt, south end 2nd VER				Decay 40K = 5.463 ± 0.107 E-10 1/a					Analytical Error							0.114571	1	Error Magnification
	Region = Easter Chain (Pacific)				Decay 39Ar = 2.940 ± 0.016 E-07 1/h
	Analyst = Daniel Heaton				Decay 37Ar = 8.230 ± 0.012 E-04 1/h					Total Fusion Age				0.918372	0.0519024	2.70523	0.152927		25	0.019136	4.76579e-05
	Irradiation = 21-OSU-04 (4B19-21)				Decay 36Cl = 2.257 ± 0.015 E-06 1/a										0.0565157		0.0565301
	Position = X: 0 | Y: 0 | Z/H: 34.76936 mm				Decay 40K(EC,β⁺) = 0.580 ± 0.014 E-10 1/a					Full External Error							0.20772
	FCT-NM Age = 28.201 ± 0.023 Ma				Decay 40K(β⁻) = 4.884 ± 0.099 E-10 1/a					Analytical Error							0.152775
	FCT-NM Reference = Kuiper et al (2008)				Atmospheric 40/36(a) = 298.56 ± 0.31
	FCT-NM 40Ar/39Ar Ratio = 9.64069 ± 0.01215				Atmospheric 38/36(a) = 0.1885 ± 0.0003					Normal Isochron		298.279	4.27553	1.36505	0.0708702	4.01955	0.208702	0.820384	40.7473
	FCT-NM J-value = 0.00161041 ± 0.00000203				Production 39/37(ca) = 0.0006425 ± 0.0000059								0.014334		0.0519178		0.0519219	0.534837	7
	Air Shot 40Ar/36Ar = 303.7650 ± 0.3372				Production 38/37(ca) = 0.0001800 ± 0.0000173					Full External Error							0.295242	2.26491	2σ Confidence Limit
	Air Shot MDF = 0.99571072 ± 0.00037424 (LIN)				Production 36/37(ca) = 0.0002703 ± 0.0000005					Analytical Error							0.208457	1	Error Magnification
	Experiment Type = Incremental Heating				Production 40/39(k) = 0.000607 ± 0.000059												8		Number of Iterations
	Extraction Method = Bulk Laser Heating				Production 38/39(k) = 0.012077 ± 0.000011												1.20534e-05		Convergence
	Heating = 30 sec				Production 36/38(cl) = 262.80 ± 1.71
	Isolation = 3.00 min				Scaling Ratio K/Ca = 0.430					Inverse Isochron		298.25	4.28112	1.36667	0.0708438	4.02432	0.208625	0.809224	40.7473
	Instrument = ARGUS-VI-G				Abundance Ratio 40K/K = 1.1700 ± 0.0100 E-04								0.0143541		0.0518369		0.0518411	0.542795	7
	Preferred Age = Plateau Age				Atomic Weight K = 39.0983 ± 0.0001 g					Full External Error							0.295362	2.26491	2σ Confidence Limit
	Age Classification = Unknown									Analytical Error							0.208379	1	Error Magnification
	IGSN = 3.595																3		Number of Iterations
	Rock Class = Undefined																0.000611064		Convergence
	Lithology = Undefined																0.246026		Spreading Factor
	Lat-Lon = Undefined - Undefined

## Sheet: Incremental Heating Table
	Incremental Heating			36Ar(a) [fA]	37Ar(ca) [fA]	38Ar(cl) [fA]	39Ar(k) [fA]	40Ar(r) [fA]	Age	± 2s	40Ar(r)	39Ar(k)	K/Ca	± 2s
									(Ma)		(%)	(%)
	21G19547	0.6		1.1746	5.43283	0.0450416	2.6816	-3.56961	-3.92825	1.75975	-1.02835	5.52321	0.212245	0.00360837
	21G19549	0.7		0.458806	3.67707	0.0319004	1.53092	-0.448332	-0.863488	1.56371	-0.328367	3.15319	0.179027	0.00466733
	21G19550	0.8		0.458003	7.82142	0.0152576	2.05849	0.605226	0.866508	1.12348	0.440652	4.23981	0.11317	0.00162095
	21G19551	0.9		0.146568	3.23036	0.0154342	0.875487	0.376069	1.26583	1.4297	0.852067	1.80321	0.116538	0.00382279
	21G19553	1		0.103124	3.04252	0	0.665252	0.354767	1.57137	1.65652	1.13913	1.3702	0.0940203	0.00376129
	21G19554	1.2		0.12958	5.30982	0.00259388	0.985375	0.904539	2.70403	1.30144	2.28463	2.02955	0.0797977	0.00199017
	21G19555	1.4		0.092589	5.06004	0	0.83564	0.744358	2.62396	1.27847	2.62206	1.72114	0.0710123	0.00196819
	21G19557	1.8		0.108068	8.41519	0.00676356	1.18318	1.13473	2.82495	1.00359	3.39736	2.43696	0.0604582	0.0011783
	21G19558	2.2		0.0917817	16.3113	0	1.66857	1.85958	3.28237	0.646142	6.35473	3.4367	0.0439871	0.000574617
	21G19559	2.6	4	0.121014	38.1894	0	3.09425	4.18448	3.98217	0.397285	10.3791	6.37313	0.0348402	0.000292864
	21G19561	3	4	0.0393379	18.6446	0.00314954	1.37015	1.71081	3.67709	0.673805	12.7138	2.82206	0.0315997	0.000495818
	21G19562	3.6	4	0.0365848	20.6699	0.00203917	1.38489	1.98625	4.22303	0.634225	15.3855	2.85242	0.0288102	0.00043411
	21G19563	4.2	4	0.0361081	30.4404	0	1.84837	2.51059	3.99961	0.461936	18.8877	3.80703	0.02611	0.000311425
	21G19565	5	4	0.0686294	126.363	0	6.66492	9.27254	4.09661	0.163018	31.1508	13.7275	0.0226801	0.000134066
	21G19566	6	4	0.031228	73.8448	0	3.57432	4.74824	3.91185	0.240426	33.738	7.36191	0.0208133	0.000157531
	21G19567	7.2	4	0.0160634	40.4076	0	1.84651	2.39537	3.8201	0.424807	33.3043	3.8032	0.0196498	0.000232096
	21G19569	8.6		0.0309273	130.803	0	4.93486	6.11516	3.64928	0.201743	39.8335	10.1642	0.0162228	0.00010602
	21G19570	10		0.0209301	79.4823	0	2.57942	2.87076	3.27788	0.332127	31.4734	5.31274	0.0139547	0.000124764
	21G19571	12		0.0371665	168.028	0	3.52839	3.06569	2.55949	0.322267	21.6438	7.26731	0.0090295	6.94974e-05
	21G19573	14		0.00657345	26.1413	0	0.677928	0.844564	3.66877	1.08011	30.0819	1.39631	0.0111513	0.000328001
	21G19574	17		0.0326956	123.696	0	2.18084	1.5845	2.14054	0.466545	13.9636	4.4918	0.00758118	7.54633e-05
	21G19575	20		0.0179214	55.4277	0	0.987511	0.720245	2.14877	0.804322	11.8628	2.03394	0.00766097	0.000146772
	21G19577	24		0.0197055	39.0659	0	0.643715	0.504844	2.31045	1.2502	7.90239	1.32584	0.00708539	0.000211966
	21G19578	28		0.0239556	41.5846	0	0.546118	0.100304	0.541346	1.52143	1.38297	1.12482	0.00564706	0.000204991
	21G19579	32		0.0249517	19.9014	0.000963763	0.204804	0.0126706	0.182366	4.31989	0.169794	0.421829	0.0044251	0.000403819
			S	3.32691	1090.99	0.123144	48.5515	44.5883
	Information on Analysis				Results		40(r)/39(k)	± 2s	Age	± 2s	MSWD	39Ar(k)	K/Ca	± 2s
									(Ma)			(%,n)
	Project = O-CONNOR (20-06)				Age Plateau		1.36215	0.0389512	4.01104	0.115015	0.674043	40.7473	0.0263576	0.00430691
	Sample = SO80 64DS-3							0.0285953		0.0286747	0.670687	7
	Material = Groundmass				Full External Error					0.238023	2.1547	2σ Confidence Limit
	Location = Smt, south end 2nd VER				Analytical Error					0.114571	1	Error Magnification
	Region = Easter Chain (Pacific)
	Analyst = Daniel Heaton				Total Fusion Age		0.918372	0.0519024	2.70523	0.152927		25	0.019136	4.76579e-05
	Irradiation = 21-OSU-04 (4B19-21)							0.0565157		0.0565301
	J = 0.00161041 ± 0.00000203				Full External Error					0.20772
	FCT-NM = 28.201 ± 0.023 Ma				Analytical Error					0.152775	■ Defining a mini plateau at 41%

## Sheet: Normal Isochron Table
	Normal Isochron			39(k)/36(a)	± 2s	40(a+r)/36(a)	± 2s			r.i.
	21G19547	0.6		2.28299	0.0190756	295.521	1.1974			0.482531
	21G19549	0.7		3.33675	0.04712	297.583	1.65119			0.387792
	21G19550	0.8		4.49449	0.0470796	299.881	1.6042			0.503407
	21G19551	0.9		5.97323	0.137107	301.126	2.85451			0.396033
	21G19553	1		6.45101	0.201607	302	3.61232			0.363365
	21G19554	1.2		7.6044	0.167973	305.541	3.37586			0.481726
	21G19555	1.4		9.02527	0.231648	306.599	3.96454			0.477169
	21G19557	1.8		10.9485	0.221506	309.06	3.80074			0.582268
	21G19558	2.2		18.1798	0.30546	318.821	4.19047			0.745057
	21G19559	2.6	4	25.5693	0.327762	333.138	3.76669			0.851524
	21G19561	3	4	34.8304	1.01865	342.05	9.0058			0.849872
	21G19562	3.6	4	37.8543	1.11275	352.852	9.46745			0.858055
	21G19563	4.2	4	51.1899	1.41618	368.09	9.69754			0.897957
	21G19565	5	4	97.1147	1.71202	433.67	7.62902			0.971026
	21G19566	6	4	114.459	3.46787	450.611	13.6919			0.963571
	21G19567	7.2	4	114.952	6.14953	447.68	24.0624			0.957161
	21G19569	8.6		159.563	5.67827	496.287	17.7466			0.981466
	21G19570	10		123.24	5.55301	435.719	19.777			0.966341
	21G19571	12		94.9348	3.26712	381.045	13.1099			0.97135
	21G19573	14		103.131	12.6069	427.041	52.2989			0.942645
	21G19574	17		66.7013	2.35591	347.022	12.1599			0.948336
	21G19575	20		55.1023	2.82483	338.749	16.8595			0.89681
	21G19577	24		32.6668	1.73167	324.18	14.9163			0.797284
	21G19578	28		22.7971	1.18516	302.747	11.9026			0.69199
	21G19579	32		8.20803	0.811951	299.068	12.0323			0.376589
	Results			40(a)/36(a)	± 2s	40(r)/39(k)	± 2s	Age	± 2s	MSWD
								(Ma)
	Normal Isochron			298.279	4.27553	1.36505	0.0708702	4.01955	0.208702	0.820384
					0.014334		0.0519178		0.0519219	0.534837
	Full External Error								0.295242
	Analytical Error								0.208457
	Statistics			2σ Confidence Limit	2.26491		Convergence	1.20534e-05
				Error Magnification	1		Number of Iterations	8
				Number of Data Points	7		Calculated Line	Weighted York-2

## Sheet: Inverse Isochron Table
	Inverse Isochron			39(k)/40(a+r)	± 2s	36(a)/40(a+r)	± 2s			r.i.
	21G19547	0.6		0.00772531	5.65372e-05	0.00338385	1.37108e-05			0.00273702
	21G19549	0.7		0.0112128	0.000145954	0.00336041	1.86458e-05			0.00556577
	21G19550	0.8		0.0149876	0.000135655	0.00333465	1.78385e-05			0.00842644
	21G19551	0.9		0.0198363	0.000418159	0.00332087	3.14801e-05			0.0184561
	21G19553	1		0.021361	0.000622077	0.00331126	3.9607e-05			0.0207893
	21G19554	1.2		0.0248883	0.000481872	0.00327289	3.61615e-05			0.0210728
	21G19555	1.4		0.0294367	0.000664282	0.00326159	4.21746e-05			0.0302834
	21G19557	1.8		0.035425	0.000582969	0.00323562	3.97908e-05			0.0314463
	21G19558	2.2		0.0570218	0.000640042	0.00313656	4.12258e-05			0.0556847
	21G19559	2.6	4	0.0767529	0.000516728	0.00300176	3.39398e-05			0.0581336
	21G19561	3	4	0.101828	0.00157657	0.00292355	7.69737e-05			0.0951694
	21G19562	3.6	4	0.107281	0.00162872	0.00283405	7.60412e-05			0.105925
	21G19563	4.2	4	0.139069	0.00170603	0.00271673	7.15738e-05			0.122546
	21G19565	5	4	0.223937	0.000949353	0.0023059	4.05648e-05			0.111731
	21G19566	6	4	0.254008	0.00208041	0.00221921	6.7431e-05			0.145398
	21G19567	7.2	4	0.256772	0.00403077	0.00223374	0.000120061			0.162076
	21G19569	8.6		0.321514	0.00220885	0.00201496	7.20527e-05			0.121115
	21G19570	10		0.282842	0.00332009	0.00229506	0.000104171			0.157372
	21G19571	12		0.249143	0.00205214	0.00262436	9.0291e-05			0.118559
	21G19573	14		0.241502	0.010008	0.00234169	0.000286783			0.17466
	21G19574	17		0.19221	0.00217429	0.00288166	0.000100975			0.136599
	21G19575	20		0.162664	0.0037406	0.00295204	0.000146923			0.165023
	21G19577	24		0.100768	0.00324633	0.00308471	0.000141935			0.11635
	21G19578	28		0.0753008	0.00283722	0.00330309	0.000129862			0.0886601
	21G19579	32		0.0274454	0.0025164	0.00334372	0.000134527			0.0325006
	Results			40(a)/36(a)	± 2s	40(r)/39(k)	± 2s	Age	± 2s	MSWD
								(Ma)
	Inverse Isochron			298.25	4.28112	1.36667	0.0708438	4.02432	0.208625	0.809224
					0.0143541		0.0518369		0.0518411	0.542795
	Full External Error								0.295362
	Analytical Error								0.208379
	Statistics			2σ Confidence Limit	2.26491		Convergence	0.000611064
				Error Magnification	1		Number of Iterations	3
				Number of Data Points	7		Calculated Line	Weighted York-2
				Spreading Factor	0.246026

## Sheet: Degassing Patterns
	Degassing Patterns			36Ar(a) [fA]	%1s	36Ar(c) [fA]	%1s	36Ar(ca) [fA]	%1s	36Ar(cl) [fA]	%1s	37Ar(ca) [fA]	%1s	38Ar(a) [fA]	%1s	38Ar(c) [fA]	%1s	38Ar(k) [fA]	%1s	38Ar(ca) [fA]	%1s	38Ar(cl) [fA]	%1s	39Ar(k) [fA]	%1s	39Ar(ca) [fA]	%1s	40Ar(r) [fA]	%1s	40Ar(a) [fA]	%1s	40Ar(c) [fA]	%1s	40Ar(k) [fA]	%1s
	21G19547	0.6		1.1746	0.20209	0	0	0.00146849	0.785994	5.67708e-06	19.3724	5.43283	0.767389	0.221412	0.257141	0	0	0.0323857	0.376558	0.00097791	9.66053	0.0450416	19.3942	2.6816	0.365645	0.00349059	1.19803	-3.56961	22.3716	350.689	0.22728	0	0	0.00162773	9.65692
	21G19549	0.7		0.458806	0.275616	0	0	0.000993913	1.14259	4.02151e-06	27.1699	3.67707	1.12987	0.0864849	0.31819	0	0	0.0184889	0.656262	0.000661873	9.69606	0.0319004	27.1854	1.53092	0.650062	0.00236252	1.45705	-0.448332	90.5222	136.981	0.294585	0	0	0.000929268	9.67187
	21G19550	0.8		0.458003	0.265558	0	0	0.00211413	0.581368	1.92362e-06	57.8476	7.82142	0.555957	0.0863336	0.309519	0	0	0.0248604	0.460316	0.00140785	9.64603	0.0152576	57.8549	2.05849	0.451432	0.00502526	1.07494	0.605226	64.8421	136.742	0.285197	0	0	0.0012495	9.66055
	21G19551	0.9		0.146568	0.464145	0	0	0.000873166	1.27171	1.94605e-06	55.0289	3.23036	1.2603	0.0276281	0.490624	0	0	0.0105733	1.05349	0.000581465	9.71212	0.0154342	55.0366	0.875487	1.04964	0.00207551	1.56037	0.376069	56.4828	43.7595	0.475654	0	0	0.000531421	9.70692
	21G19553	1		0.103124	0.582734	0	0	0.000822392	1.38844	0	0	3.04252	1.378	0.0194388	0.604036	0	0	0.00803425	1.45267	0.000547653	9.72809	0	0	0.665252	1.44988	0.00195482	1.65689	0.354767	52.7123	30.7886	0.591942	0	0	0.000403808	9.75831
	21G19554	1.2		0.12958	0.542145	0	0	0.00143524	0.811206	3.27143e-07	334.883	5.30982	0.793193	0.0244257	0.564979	0	0	0.0119004	0.966428	0.000955767	9.66261	0.00259388	334.884	0.985375	0.962229	0.00341156	1.21472	0.904539	24.0633	38.6873	0.55203	0	0	0.000598122	9.69785
	21G19555	1.4		0.092589	0.629218	0	0	0.00136773	0.835675	0	0	5.06004	0.818201	0.017453	0.648997	0	0	0.010092	1.12211	0.000910808	9.6647	0	0	0.83564	1.11849	0.00325108	1.2312	0.744358	24.3533	27.6434	0.637755	0	0	0.000507234	9.7146
	21G19557	1.8		0.108068	0.601811	0	0	0.00227463	0.563367	8.53256e-07	128.648	8.41519	0.537105	0.0203708	0.622461	0	0	0.0142893	0.81806	0.00151473	9.64497	0.00676356	128.651	1.18318	0.813095	0.00540676	1.06531	1.13473	17.758	32.2648	0.610731	0	0	0.000718191	9.68419
	21G19558	2.2		0.0917817	0.641367	0	0	0.00440893	0.401359	0	0	16.3113	0.363578	0.0173009	0.660781	0	0	0.0201513	0.550032	0.00293603	9.63686	0	0	1.66857	0.542619	0.01048	0.989237	1.85958	9.83647	27.4023	0.649744	0	0	0.00101282	9.66524
	21G19559	2.6	4	0.121014	0.555463	0	0	0.0103226	0.321403	0	0	38.1894	0.272764	0.0228112	0.577772	0	0	0.0373693	0.332187	0.00687409	9.63386	0	0	3.09425	0.319763	0.0245367	0.959583	4.18448	4.98348	36.13	0.565115	0	0	0.00187821	9.6553
	21G19561	3	4	0.0393379	1.27908	0	0	0.00503965	0.37695	3.97475e-07	283.333	18.6446	0.336439	0.00741519	1.28892	0	0	0.0165473	0.714418	0.00335603	9.63588	0.00314954	283.334	1.37015	0.708727	0.0119792	0.979587	1.71081	9.14399	11.7447	1.2833	0	0	0.000831683	9.67599
	21G19562	3.6	4	0.0365848	1.30074	0	0	0.00558707	0.357994	2.57369e-07	429.056	20.6699	0.315055	0.00689624	1.31042	0	0	0.0167253	0.690251	0.00372058	9.63515	0.00203917	429.057	1.38489	0.684359	0.0132804	0.97245	1.98625	7.48658	10.9228	1.30489	0	0	0.000840629	9.67424
	21G19563	4.2	4	0.0361081	1.27914	0	0	0.00822805	0.327639	0	0	30.4404	0.280084	0.00680638	1.28899	0	0	0.0223228	0.534145	0.00547928	9.63407	0	0	1.84837	0.526509	0.019558	0.96169	2.51059	5.75704	10.7804	1.28336	0	0	0.00112196	9.66435
	21G19565	5	4	0.0686294	0.867665	0	0	0.0341558	0.303573	0	0	126.363	0.251508	0.0129366	0.882113	0	0	0.0804922	0.179441	0.0227453	9.63328	0	0	6.66492	0.155239	0.081188	0.953759	9.27254	1.98584	20.49	0.873875	0	0	0.00404561	9.65125
	21G19566	6	4	0.031228	1.48919	0	0	0.0199603	0.308013	0	0	73.8448	0.25685	0.00588648	1.49765	0	0	0.0431671	0.292135	0.0132921	9.63342	0	0	3.57432	0.277926	0.0474453	0.955182	4.74824	3.06375	9.32344	1.49281	0	0	0.00216961	9.654
	21G19567	7.2	4	0.0160634	2.62308	0	0	0.0109222	0.321726	0	0	40.4076	0.273144	0.00302794	2.62789	0	0	0.0223003	0.531301	0.00727337	9.63387	0	0	1.84651	0.523623	0.0259619	0.959691	2.39537	5.54129	4.79588	2.62514	0	0	0.00112083	9.6642
	21G19569	8.6		0.0309273	1.76702	0	0	0.035356	0.303417	0	0	130.803	0.25132	0.00582979	1.77416	0	0	0.0595983	0.227403	0.0235445	9.63328	0	0	4.93486	0.208835	0.0840407	0.95371	6.11516	2.75902	9.23365	1.77007	0	0	0.00299546	9.65226
	21G19570	10		0.0209301	2.2228	0	0	0.0214841	0.306409	0	0	79.4823	0.254924	0.00394532	2.22848	0	0	0.0311516	0.378093	0.0143068	9.63337	0	0	2.57942	0.367225	0.0510674	0.954666	2.87076	5.05741	6.24889	2.22523	0	0	0.00156571	9.65698
	21G19571	12		0.0371665	1.69566	0	0	0.0454179	0.302293	0	0	168.028	0.249962	0.00700588	1.7031	0	0	0.0426124	0.306132	0.030245	9.63324	0	0	3.52839	0.292604	0.107958	0.953352	3.06569	6.29313	11.0964	1.69885	0	0	0.00214173	9.65444
	21G19573	14		0.00657345	5.93969	0	0	0.00706598	0.338491	0	0	26.1413	0.292705	0.00123909	5.94182	0	0	0.00818734	1.44407	0.00470543	9.63445	0	0	0.677928	1.44127	0.0167958	0.965441	0.844564	14.6645	1.96257	5.9406	0	0	0.000411502	9.75704
	21G19574	17		0.0326956	1.71297	0	0	0.0334349	0.303421	0	0	123.696	0.251325	0.00616311	1.72033	0	0	0.026338	0.438911	0.0222652	9.63328	0	0	2.18084	0.429584	0.0794745	0.953711	1.5845	10.8958	9.76159	1.71612	0	0	0.00132377	9.65956
	21G19575	20		0.0179214	2.39175	0	0	0.0149821	0.310914	0	0	55.4277	0.260322	0.00337819	2.39703	0	0	0.0119262	0.926256	0.00997698	9.63352	0	0	0.987511	0.921873	0.0356123	0.956121	0.720245	18.7041	5.35061	2.39401	0	0	0.000599419	9.69393
	21G19577	24		0.0197055	2.20493	0	0	0.0105595	0.320643	0	0	39.0659	0.271868	0.00371448	2.21065	0	0	0.00777414	1.47363	0.00703186	9.63384	0	0	0.643715	1.47088	0.0250999	0.959329	0.504844	27.0325	5.88326	2.20738	0	0	0.000390735	9.76145
	21G19578	28		0.0239556	1.8804	0	0	0.0112403	0.319999	0	0	41.5846	0.271108	0.00451563	1.88711	0	0	0.00659546	1.79692	0.00748523	9.63382	0	0	0.546118	1.79467	0.0267181	0.959114	0.100304	140.533	7.15218	1.88327	0	0	0.000331493	9.81546
	21G19579	32		0.0249517	1.9357	0	0	0.00537936	0.362645	1.21826e-07	896.144	19.9014	0.32033	0.00470339	1.94222	0	0	0.00247342	4.55245	0.00358226	9.63533	0.000963763	896.145	0.204804	4.55156	0.0127867	0.974172	0.0126706	1184.45	7.44958	1.93849	0	0	0.000124316	10.6695
			S	3.32691	0.117263	0	0	0.294894	0.0899174	1.55253e-05	21.2391	1090.99	0.0750366	0.627123	0.134569	0	0	0.586357	0.101914	0.196378	2.80755	0.123144	21.2309	48.5515	0.0993773	0.700961	0.278425	44.5883	2.82404	993.283	0.124961	0	0	0.0294708	2.42516
			S							3.62182	0.107963	1090.99	0.0750366									1.533	1.74426			49.2525	0.098043							1037.9	0.170353

## Sheet: Additional Parameters
	Additional Parameters			40Ar/39Ar	1s	37Ar/39Ar	1s	36Ar/39Ar	1s	Time (days)	37Ar (decay)	39Ar (decay)	40Ar (moles)
	21G19547	0.6		129.277	0.472435	2.02333	0.0171951	0.438002	0.00182749	77.6132	4.64357	1.00055	1.48221e-11
	21G19549	0.7		89.0467	0.578652	2.39817	0.0312488	0.299882	0.00211391	77.6278	4.64491	1.00055	5.82999e-12
	21G19550	0.8		66.5601	0.30049	3.79033	0.0271183	0.222978	0.00116432	77.6347	4.64555	1.00055	5.86476e-12
	21G19551	0.9		50.2939	0.528863	3.68106	0.0603163	0.168015	0.00192254	77.6417	4.64618	1.00055	1.88461e-12
	21G19553	1		46.6778	0.677701	4.56008	0.0910727	0.155793	0.00242553	77.6556	4.64746	1.00055	1.32984e-12
	21G19554	1.2		40.0414	0.386303	5.37004	0.0668272	0.132501	0.00145566	77.6625	4.6481	1.00055	1.6906e-12
	21G19555	1.4		33.8402	0.380369	6.03182	0.0833784	0.112001	0.00142802	77.6694	4.64873	1.00055	1.21218e-12
	21G19557	1.8		28.1008	0.230188	7.07999	0.0687737	0.0928359	0.000929452	77.6833	4.65001	1.00055	1.42619e-12
	21G19558	2.2		17.4283	0.0972351	9.71458	0.0631764	0.0572888	0.000467141	77.691	4.65071	1.00055	1.24953e-12
	21G19559	2.6	4	12.9269	0.0431942	12.2449	0.0512227	0.0421115	0.000253333	77.6979	4.65135	1.00055	1.72151e-12
	21G19561	3	4	9.73595	0.0748166	13.4898	0.105077	0.0321083	0.000428046	77.7118	4.65262	1.00055	5.74587e-13
	21G19562	3.6	4	9.23338	0.0695429	14.7835	0.110498	0.0301623	0.000396775	77.7188	4.65326	1.00055	5.51251e-13
	21G19563	4.2	4	7.11598	0.0433043	16.2964	0.0963806	0.0237355	0.000276077	77.7257	4.6539	1.00055	5.67575e-13
	21G19565	5	4	4.41241	0.00927815	18.7312	0.055137	0.0152362	8.999e-05	77.7396	4.65518	1.00055	1.27103e-12
	21G19566	6	4	3.88591	0.0158088	20.3892	0.0765742	0.0141335	0.000133037	77.7472	4.65588	1.00055	6.00953e-13
	21G19567	7.2	4	3.84111	0.0299562	21.5798	0.126027	0.0144117	0.00023626	77.7542	4.65652	1.00055	3.07114e-13
	21G19569	8.6		3.0588	0.0104296	26.062	0.0844789	0.0132067	0.000110138	77.7681	4.6578	1.00055	6.55522e-13
	21G19570	10		3.4675	0.0201852	30.2159	0.133194	0.0161241	0.000184436	77.775	4.65844	1.00055	3.89476e-13
	21G19571	12		3.89519	0.0157635	46.2078	0.174301	0.0227108	0.000180907	77.7819	4.65908	1.00055	6.04813e-13
	21G19573	14		4.04124	0.0827506	37.6283	0.540481	0.0196329	0.000625214	77.7958	4.66035	1.00055	1.19882e-13
	21G19574	17		5.02029	0.0277709	54.7251	0.26463	0.0292573	0.000272012	77.8035	4.66106	1.00055	4.84535e-13
	21G19575	20		5.93424	0.0666828	54.175	0.501924	0.0321599	0.000505187	77.8104	4.6617	1.00055	2.59251e-13
	21G19577	24		9.55197	0.149022	58.4107	0.841756	0.0452517	0.000910824	77.8243	4.66298	1.00055	2.72789e-13
	21G19578	28		12.6612	0.228383	72.5943	1.25714	0.0614415	0.00131102	77.8313	4.66361	1.00055	3.09695e-13
	21G19579	32		34.2954	1.48107	91.4627	3.92893	0.139395	0.00636989	77.8382	4.66425	1.00055	3.18643e-13

## Sheet: Procedure Blanks
	Procedure Blanks		36Ar ± 1σ (SE) [fA]		37Ar ± 1σ (SE) [fA]		38Ar ± 1σ (SE) [fA]		39Ar ± 1σ (SE) [fA]		40Ar ± 1σ (SE) [fA]
	21G19547	0.6	0.0117805	0.000256911	-0.0191238	0.00595056	-0.0417658	0.00616074	0.00851506	0.00712242	3.2088	0.0386462
	21G19549	0.7	0.0126524	0.000256911	-0.0083921	0.00595056	-0.0194222	0.00616074	0.01864	0.00712242	3.38567	0.0386462
	21G19550	0.8	0.0128918	0.000256911	-0.00538532	0.00595056	-0.0124507	0.00616074	0.0218934	0.00712242	3.43746	0.0386462
	21G19551	0.9	0.0130386	0.000256911	-0.00346218	0.00595056	-0.00740018	0.00616074	0.0243119	0.00712242	3.47196	0.0386462
	21G19553	1	0.0131105	0.000256911	-0.00214582	0.00595056	-0.00188481	0.00616074	0.0271179	0.00712242	3.49886	0.0386462
	21G19554	1.2	0.0130611	0.000256911	-0.0024246	0.00595056	-0.000883474	0.00616074	0.0277238	0.00712242	3.49577	0.0386462
	21G19555	1.4	0.0129706	0.000256911	-0.00313106	0.00595056	-0.000730101	0.00616074	0.0279318	0.00712242	3.48441	0.0386462
	21G19557	1.8	0.0127071	0.000256911	-0.00531412	0.00595056	-0.00212355	0.00616074	0.0275113	0.00712242	3.44428	0.0386462
	21G19558	2.2	0.012537	0.000256911	-0.0066924	0.00595056	-0.00342665	0.00616074	0.0269908	0.00712242	3.41617	0.0386462
	21G19559	2.6	0.0123784	0.000256911	-0.0079184	0.00595056	-0.0047154	0.00616074	0.026441	0.00712242	3.38901	0.0386462
	21G19561	3	0.0120777	0.000256911	-0.00998497	0.00595056	-0.00707385	0.00616074	0.0253669	0.00712242	3.33521	0.0386462
	21G19562	3.6	0.0119468	0.000256911	-0.0107083	0.00595056	-0.00794473	0.00616074	0.0249433	0.00712242	3.31067	0.0386462
	21G19563	4.2	0.0118348	0.000256911	-0.0111687	0.00595056	-0.00851224	0.00616074	0.0246502	0.00712242	3.28887	0.0386462
	21G19565	5	0.0116803	0.000256911	-0.0112089	0.00595056	-0.00856882	0.00616074	0.0245772	0.00712242	3.25606	0.0386462
	21G19566	6	0.0116395	0.000256911	-0.0107161	0.00595056	-0.00795089	0.00616074	0.0248777	0.00712242	3.24523	0.0386462
	21G19567	7.2	0.0116309	0.000256911	-0.00996588	0.00595056	-0.00700531	0.00616074	0.0253777	0.00712242	3.2402	0.0386462
	21G19569	8.6	0.0116931	0.000256911	-0.00772579	0.00595056	-0.00419324	0.00616074	0.0270284	0.00712242	3.24412	0.0386462
	21G19570	10	0.0117607	0.000256911	-0.0063295	0.00595056	-0.00246561	0.00616074	0.0281619	0.00712242	3.25277	0.0386462
	21G19571	12	0.011849	0.000256911	-0.00483312	0.00595056	-0.00065091	0.00616074	0.0294774	0.00712242	3.26545	0.0386462
	21G19573	14	0.0120714	0.000256911	-0.0018704	0.00595056	0.00273267	0.00616074	0.03254	0.00712242	3.30067	0.0386462
	21G19574	17	0.0122078	0.000256911	-0.000489043	0.00595056	0.00409664	0.00616074	0.0343816	0.00712242	3.32392	0.0386462
	21G19575	20	0.0123312	0.000256911	0.000447814	0.00595056	0.00477236	0.00616074	0.0360849	0.00712242	3.34612	0.0386462
	21G19577	24	0.0125452	0.000256911	0.000854378	0.00595056	0.00364369	0.00616074	0.0393362	0.00712242	3.38879	0.0386462
	21G19578	28	0.0126181	0.000256911	1.971e-05	0.00595056	0.00136274	0.00616074	0.0407493	0.00712242	3.40658	0.0386462
	21G19579	32	0.012655	0.000256911	-0.00173153	0.00595056	-0.00241506	0.00616074	0.0419186	0.00712242	3.41996	0.0386462

## Sheet: Intercept Values
	Intercept Values		36Ar ± 1σ (SE) [fA]		r2	Regression (type,n)		37Ar ± 1σ (SE) [fA]		r2	Regression (type,n)		38Ar ± 1σ (SE) [fA]		r2	Regression (type,n)		39Ar ± 1σ (SE) [fA]		r2	Regression (type,n)		40Ar ± 1σ (SE) [fA]		r2	Regression (type,n)
	21G19547	0.6	1.13844	0.00147244	0.981873	EXP	150 of 150	1.13581	0.0059152	0.757716	EXP	150 of 150	0.25548	0.00601726	0.15164	EXP	150 of 150	2.68065	0.00659391	0.908075	EXP	148 of 150	350.33	0.0308426	0.999891	EXP	150 of 150
	21G19549	0.7	0.453135	0.000975943	0.939831	EXP	150 of 150	0.773071	0.00623042	0.582325	EXP	148 of 150	0.116934	0.00597164	0.0421898	EXP	150 of 150	1.54452	0.00685779	0.74186	EXP	150 of 150	139.919	0.0194898	0.999642	EXP	150 of 150
	21G19550	0.8	0.453677	0.000917561	0.945474	EXP	150 of 150	1.65662	0.00575165	0.877966	EXP	148 of 150	0.114312	0.00620145	0.0905775	EXP	148 of 150	2.07545	0.00584784	0.88988	EXP	150 of 150	140.785	0.0207507	0.99959	EXP	150 of 150
	21G19551	0.9	0.154287	0.000558963	0.721006	EXP	149 of 150	0.682876	0.0060441	0.556509	EXP	150 of 150	0.0463518	0.00573445	0.030103	EXP	147 of 150	0.897638	0.00572675	0.476838	EXP	146 of 150	47.608	0.0173933	0.990577	EXP	149 of 150
	21G19553	1	0.112689	0.000492289	0.5044	EXP	150 of 150	0.644105	0.00642971	0.520674	EXP	149 of 150	-0.00257872	0.00612897	0.0378767	EXP	150 of 150	0.691104	0.00642999	0.242659	EXP	150 of 150	34.6426	0.0161996	0.95439	EXP	149 of 150
	21G19554	1.2	0.138571	0.000591894	0.651915	EXP	150 of 150	1.12526	0.00606795	0.751748	EXP	148 of 150	0.0386503	0.00601357	0.00338852	EXP	150 of 150	1.01174	0.00617797	0.501787	EXP	150 of 150	43.0882	0.016523	0.988839	EXP	148 of 150
	21G19555	1.4	0.102979	0.000476041	0.38277	EXP	149 of 150	1.07136	0.00590067	0.743406	EXP	150 of 150	0.0128834	0.00613693	0.00133513	EXP	150 of 150	0.862773	0.00597397	0.447347	EXP	148 of 150	31.8726	0.0169341	0.916859	EXP	150 of 150
	21G19557	1.8	0.118414	0.000544213	0.553323	EXP	149 of 150	1.78115	0.00609325	0.884353	EXP	150 of 150	0.0404466	0.00603323	0.063667	EXP	150 of 150	1.21036	0.0063821	0.66448	EXP	150 of 150	36.8445	0.0167713	0.978486	EXP	150 of 150
	21G19558	2.2	0.104686	0.000481737	0.485142	EXP	150 of 150	3.4555	0.00704814	0.961602	EXP	147 of 150	0.0282659	0.00591044	0.00021474	EXP	149 of 150	1.69793	0.00548201	0.861772	EXP	150 of 150	32.6791	0.0162805	0.951847	EXP	150 of 150
	21G19559	2.6	0.138196	0.000557695	0.616091	EXP	150 of 150	8.09698	0.00715549	0.992057	EXP	149 of 150	0.0597883	0.00637857	0.0180277	EXP	150 of 150	3.13017	0.00669436	0.942257	EXP	150 of 150	43.7053	0.0174483	0.990633	EXP	150 of 150
	21G19561	3	0.0545909	0.000402275	6.72328e-05	EXP	150 of 150	3.94586	0.00677491	0.970592	EXP	150 of 150	0.0231329	0.00633902	0.00116398	EXP	149 of 150	1.40083	0.00650995	0.752464	EXP	150 of 150	16.7916	0.0161999	0.941402	EXP	150 of 150
	21G19562	3.6	0.0523468	0.000371047	0.0335353	EXP	150 of 150	4.37424	0.00613934	0.981129	EXP	150 of 150	0.0211846	0.00609354	0.0135344	EXP	150 of 150	1.41637	0.00615974	0.782326	EXP	148 of 150	16.2205	0.0174369	0.944411	EXP	149 of 150
	21G19563	4.2	0.054308	0.000353459	0.00970068	EXP	150 of 150	6.44563	0.00602384	0.990828	EXP	147 of 150	0.0202127	0.006221	0.00277871	EXP	150 of 150	1.88356	0.00652274	0.852521	EXP	149 of 150	16.581	0.0159871	0.945008	EXP	150 of 150
	21G19565	5	0.110146	0.000476563	0.50692	EXP	150 of 150	26.7845	0.0103648	0.998419	EXP	150 of 150	0.0910097	0.0061232	0.0327856	EXP	150 of 150	6.73811	0.00695377	0.987941	EXP	149 of 150	33.0226	0.0187513	0.940078	EXP	150 of 150
	21G19566	6	0.0606768	0.000351336	0.0142957	EXP	146 of 150	15.646	0.00892708	0.996586	EXP	150 of 150	0.0531416	0.00611873	0.0306621	EXP	148 of 150	3.62916	0.00670614	0.960075	EXP	150 of 150	17.3191	0.0172528	0.928279	EXP	150 of 150
	21G19567	7.2	0.0374825	0.000307002	0.276411	EXP	148 of 150	8.55618	0.00789614	0.991366	EXP	150 of 150	0.0160924	0.00628913	0.000979801	EXP	150 of 150	1.88881	0.00642692	0.859152	EXP	149 of 150	10.4326	0.0165664	0.982133	EXP	150 of 150
	21G19569	8.6	0.0751911	0.000433805	0.0351064	EXP	150 of 150	27.714	0.0103679	0.998563	EXP	150 of 150	0.0705313	0.0058564	0.0145055	EXP	148 of 150	5.02169	0.00709285	0.976353	EXP	150 of 150	18.5959	0.0160872	0.921757	EXP	149 of 150
	21G19570	10	0.0523926	0.000353321	0.0473359	EXP	150 of 150	16.8365	0.00829771	0.99752	EXP	150 of 150	0.0424897	0.00557709	0.0129084	EXP	149 of 150	2.64594	0.00607707	0.93991	EXP	147 of 150	12.374	0.0158051	0.978677	EXP	150 of 150
	21G19571	12	0.0909632	0.000516442	0.154673	EXP	149 of 150	35.5964	0.010572	0.999083	EXP	150 of 150	0.0531225	0.00633976	0.00114379	EXP	150 of 150	3.64827	0.00720705	0.952301	EXP	150 of 150	17.4297	0.0138235	0.961112	EXP	149 of 150
	21G19573	14	0.0251377	0.000270148	0.581727	EXP	148 of 150	5.53534	0.00626232	0.98651	EXP	150 of 150	0.000449978	0.00598376	0.00747163	EXP	149 of 150	0.723909	0.00661253	0.278789	EXP	147 of 150	6.10821	0.0158975	0.989825	EXP	150 of 150
	21G19574	17	0.0755595	0.000450701	0.0894271	EXP	150 of 150	26.1966	0.00945227	0.998717	EXP	149 of 150	0.0390878	0.00629559	0.00146986	EXP	150 of 150	2.28378	0.00590881	0.913043	EXP	150 of 150	14.6713	0.0157813	0.967834	EXP	150 of 150
	21G19575	20	0.0438521	0.000313558	0.0840379	EXP	150 of 150	11.7377	0.00727534	0.995718	EXP	150 of 150	0.0106254	0.00626138	0.0013375	EXP	150 of 150	1.05427	0.00557562	0.639726	EXP	149 of 150	9.41758	0.0157061	0.985332	EXP	150 of 150
	21G19577	24	0.0415384	0.000322878	0.268115	EXP	149 of 150	8.2711	0.00709638	0.992795	EXP	148 of 150	0.0142395	0.00582689	4.88475e-05	EXP	150 of 150	0.704921	0.00615923	0.342989	EXP	148 of 150	9.77729	0.0163095	0.983078	EXP	150 of 150
	21G19578	28	0.0463351	0.000341173	0.032387	EXP	150 of 150	8.80227	0.00764759	0.991827	EXP	150 of 150	-0.00220115	0.00628139	0.0184295	EXP	149 of 150	0.610819	0.0066554	0.176547	EXP	150 of 150	10.6594	0.0152804	0.981497	EXP	150 of 150
	21G19579	32	0.0417117	0.000381812	0.123514	EXP	150 of 150	4.21025	0.00614175	0.977594	EXP	148 of 150	0.00920724	0.00593482	0.00331847	EXP	147 of 150	0.258459	0.00594205	0.00376865	EXP	150 of 150	10.8823	0.013247	0.984864	EXP	150 of 150

## Sheet: Project Info
	Project Info		Analyst	Irradiation	X-pos	Y-pos	Z/H-pos	Project	Experiment	Nmb
	21G19547	0.6	Daniel Heaton	21-OSU-04	0	0	34.7694	Easter\O-Connor (20-06)	21G19544	1
	21G19549	0.7	Daniel Heaton	21-OSU-04	0	0	34.7694	Easter\O-Connor (20-06)	21G19544	1
	21G19550	0.8	Daniel Heaton	21-OSU-04	0	0	34.7694	Easter\O-Connor (20-06)	21G19544	1
	21G19551	0.9	Daniel Heaton	21-OSU-04	0	0	34.7694	Easter\O-Connor (20-06)	21G19544	1
	21G19553	1	Daniel Heaton	21-OSU-04	0	0	34.7694	Easter\O-Connor (20-06)	21G19544	1
	21G19554	1.2	Daniel Heaton	21-OSU-04	0	0	34.7694	Easter\O-Connor (20-06)	21G19544	1
	21G19555	1.4	Daniel Heaton	21-OSU-04	0	0	34.7694	Easter\O-Connor (20-06)	21G19544	1
	21G19557	1.8	Daniel Heaton	21-OSU-04	0	0	34.7694	Easter\O-Connor (20-06)	21G19544	1
	21G19558	2.2	Daniel Heaton	21-OSU-04	0	0	34.7694	Easter\O-Connor (20-06)	21G19544	1
	21G19559	2.6	Daniel Heaton	21-OSU-04	0	0	34.7694	Easter\O-Connor (20-06)	21G19544	1
	21G19561	3	Daniel Heaton	21-OSU-04	0	0	34.7694	Easter\O-Connor (20-06)	21G19544	1
	21G19562	3.6	Daniel Heaton	21-OSU-04	0	0	34.7694	Easter\O-Connor (20-06)	21G19544	1
	21G19563	4.2	Daniel Heaton	21-OSU-04	0	0	34.7694	Easter\O-Connor (20-06)	21G19544	1
	21G19565	5	Daniel Heaton	21-OSU-04	0	0	34.7694	Easter\O-Connor (20-06)	21G19544	1
	21G19566	6	Daniel Heaton	21-OSU-04	0	0	34.7694	Easter\O-Connor (20-06)	21G19544	1
	21G19567	7.2	Daniel Heaton	21-OSU-04	0	0	34.7694	Easter\O-Connor (20-06)	21G19544	1
	21G19569	8.6	Daniel Heaton	21-OSU-04	0	0	34.7694	Easter\O-Connor (20-06)	21G19544	1
	21G19570	10	Daniel Heaton	21-OSU-04	0	0	34.7694	Easter\O-Connor (20-06)	21G19544	1
	21G19571	12	Daniel Heaton	21-OSU-04	0	0	34.7694	Easter\O-Connor (20-06)	21G19544	1
	21G19573	14	Daniel Heaton	21-OSU-04	0	0	34.7694	Easter\O-Connor (20-06)	21G19544	1
	21G19574	17	Daniel Heaton	21-OSU-04	0	0	34.7694	Easter\O-Connor (20-06)	21G19544	1
	21G19575	20	Daniel Heaton	21-OSU-04	0	0	34.7694	Easter\O-Connor (20-06)	21G19544	1
	21G19577	24	Daniel Heaton	21-OSU-04	0	0	34.7694	Easter\O-Connor (20-06)	21G19544	1
	21G19578	28	Daniel Heaton	21-OSU-04	0	0	34.7694	Easter\O-Connor (20-06)	21G19544	1
	21G19579	32	Daniel Heaton	21-OSU-04	0	0	34.7694	Easter\O-Connor (20-06)	21G19544	1

[truncated: 2 more sheets: Sample Parameters, Irradiation Constants]
