# Supplementary material for: Synchronous motion of the Easter mantle plume and the East Pacific Rise
Source: Nat Commun. 2024 Nov 17;15:9953. doi: 10.1038/s41467-024-54115-2 (PMC11570642; doi:10.1038/s41467-024-54115-2)
Supplement: Supplementary file 5 — Supplementary Data 2 [file 41467_2024_54115_MOESM5_ESM.zip › NCOMMS-23-61651B_Dataset 2/21G19622.full.xls]

## Sheet: Hidden Data
Double Line Plot Age Plateau			Double Line Plot K/Ca Plateau			X-Y Plot Normal Isochron		X-Y Plot Inverse Isochron		Error Ellipses Normal Isochron		Error Ellipses Inverse Isochron														Used Measurements for Blank Corrections
Ar39k%	Line 1	Line 2	Ar39k%	Line 1	Line 2	X-axis	Y-axis	X-axis	Y-axis	X-axis	Y-axis	X-axis	Y-axis													Filename	Included	36Ar	1σ	37Ar	1σ	38Ar	1σ	39Ar	1σ	40Ar	1σ	Date		Filename	Included	40Ar/39Ar	1σ	J-value	1σ	Date	X	Y	H
0	-0.15	8.54474	0	0.0452696	0.0480624	1.71755	306.762	0.00559897	0.00325985			0.00574489	0.00326024
1.44039	-0.15	8.54474	1.44039	0.0452696	0.0480624	4.11551	310.412	0.0132582	0.00322153			0.00573994	0.00325506
1.44039	6.37094	1.29813	1.44039	0.0496041	0.047438	6.91651	323.574	0.0213753	0.00309048			0.00572537	0.00325021
3.46619	6.37094	1.29813	3.46619	0.0496041	0.047438	7.1059	327.469	0.0216995	0.00305373			0.00570219	0.00324602
3.46619	5.14069	10.4643	3.46619	0.0471103	0.0517669	7.03527	340.433	0.0206657	0.00293744			0.00567198	0.00324276
4.40344	5.14069	10.4643	4.40344	0.0471103	0.0517669	12.5369	335.352	0.0373844	0.00298194			0.00563679	0.00324068
4.40344	15.15	-0.15	4.40344	0.0687608	0.0400725	16.0502	357.945	0.0448398	0.00279373			0.00559903	0.0032399
4.57426	15.15	-0.15	4.57426	0.0687608	0.0400725	19.2799	355.996	0.0541575	0.00280902			0.00556126	0.00324047
4.57426	4.5398	15.15	4.57426	0.0359448	0.0560558	32.1729	385.145	0.0835345	0.00259642			0.00552606	0.00324237
4.77158	4.5398	15.15	4.77158	0.0359448	0.0560558	42.935	419.572	0.10233	0.00238338			0.00549583	0.00324547
4.77158	8.08855	5.97668	4.77158	0.0500029	0.0485836	65.3055	476.447	0.137068	0.00209887			0.00547263	0.00324954
8.03123	8.08855	5.97668	8.03123	0.0500029	0.0485836	171.818	758.552	0.226508	0.0013183			0.00545804	0.00325431
8.03123	4.90222	14.2433	8.03123	0.0445899	0.0551245	339.371	1189.84	0.285224	0.00084045			0.00545305	0.00325946
8.4371	4.90222	14.2433	8.4371	0.0445899	0.0551245	550.058	1748.59	0.314572	0.000571889			0.00545801	0.00326464
8.4371	8.641	6.71885	8.4371	0.0491484	0.0474962	653.299	2000.15	0.326625	0.000499962			0.00547257	0.00326949
11.1155	8.641	6.71885	11.1155	0.0491484	0.0474962	599.408	1791.94	0.334503	0.000558055			0.00549575	0.00327369
11.1155	6.4228	8.0427	11.1155	0.0469886	0.0484749	844.446	2446.9	0.345108	0.00040868			0.00552597	0.00327694
14.0447	6.4228	8.0427	14.0447	0.0469886	0.0484749	454.675	1317.29	0.34516	0.000759136			0.00556115	0.00327903
14.0447	8.40812	7.08435	14.0447	0.0473478	0.0460552	295.022	869.407	0.339337	0.00115021			0.00559892	0.00327981
17.3699	8.40812	7.08435	17.3699	0.0473478	0.0460552	840.586	2760.78	0.304474	0.000362216			0.00563669	0.00327923
17.3699	7.26256	7.97871	17.3699	0.0443009	0.0450035	188.226	579.157	0.325	0.00172665			0.00567189	0.00327733
24.3359	7.26256	7.97871	24.3359	0.0443009	0.0450035	95.616	381.633	0.250544	0.00262032			0.00570212	0.00327424
24.3359	7.78952	7.53421	24.3359	0.0405068	0.0400557	66.2413	286.275	0.231391	0.00349315			0.00572532	0.00327017
43.9227	7.78952	7.53421	43.9227	0.0405068	0.0400557	30.9566	268.392	0.115341	0.00372589			0.00573991	0.00326539
43.9227	7.4037	7.73182	43.9227	0.0386884	0.039175	34.427	236.965	0.145283	0.00422003			0.00574489	0.00326024
56.9946	7.4037	7.73182	56.9946	0.0386884	0.039175							0.00573994	0.00325506
56.9946	7.93794	7.29676	56.9946	0.037549	0.0368852
62.8409	7.93794	7.29676	62.8409	0.037549	0.0368852							0.0135198	0.00322295
62.8409	7.3827	7.68003	62.8409	0.0350965	0.0355164							0.0135109	0.00321638
76.9644	7.3827	7.68003	76.9644	0.0350965	0.0355164							0.0134848	0.00321017
76.9644	7.53345	6.86836	76.9644	0.0324881	0.0319276							0.0134433	0.00320474
82.8129	7.53345	6.86836	82.8129	0.0324881	0.0319276							0.0133891	0.00320045
82.8129	6.88418	7.84079	82.8129	0.0229008	0.0234577							0.0133261	0.00319759
86.7417	6.88418	7.84079	86.7417	0.0229008	0.0234577							0.0132584	0.00319637
86.7417	6.97811	5.95015	86.7417	0.0181865	0.0177718							0.0131906	0.00319686
90.5534	6.97811	5.95015	90.5534	0.0181865	0.0177718							0.0131275	0.00319903
90.5534	5.13227	5.97968	90.5534	0.00800149	0.00815229							0.0130733	0.00320274
95.4434	5.13227	5.97968	95.4434	0.00800149	0.00815229							0.0130317	0.00320772
95.4434	10.5483	6.40684	95.4434	0.0131396	0.0120408							0.0130056	0.00321365
96.3001	10.5483	6.40684	96.3001	0.0131396	0.0120408							0.0129966	0.00322011
96.3001	3.24433	5.21906	96.3001	0.00514052	0.00534021							0.0130055	0.00322667
98.3338	3.24433	5.21906	98.3338	0.00514052	0.00534021							0.0130316	0.00323288
98.3338	4.90104	-0.15	98.3338	0.00396719	0.00357172							0.0130732	0.00323832
99.064	4.90104	-0.15	99.064	0.00396719	0.00357172							0.0131273	0.00324261
99.064	-0.15	4.47014	99.064	0.00243936	0.00305506							0.0131904	0.00324547
99.4045	-0.15	4.47014	99.4045	0.00243936	0.00305506							0.0132581	0.00324669
99.4045	2.48351	-0.15	99.4045	0.00244107	0.00192884							0.0133258	0.0032462
99.717	2.48351	-0.15	99.717	0.00244107	0.00192884							0.0133889	0.00324403
99.717	-0.15	0.72228	99.717	0.0014316	0.00188242							0.0134431	0.00324032
100	-0.15	0.72228	100	0.0014316	0.00188242							0.0134847	0.00323534
												0.0135109	0.00322941
												0.0135198	0.00322295
												0.0135109	0.00321638
												0.0222839	0.00309805
												0.022253	0.00308323
												0.0221624	0.0030689
												0.0220181	0.00305604
												0.02183	0.00304552
												0.0216109	0.00303808
												0.0213758	0.0030342
												0.0211407	0.00303416
												0.0209215	0.00303795
												0.0207333	0.00304533
												0.0205888	0.00305578
												0.0204979	0.0030686
												0.0204668	0.00308291
												0.0204977	0.00309773
												0.0205883	0.00311206
												0.0207326	0.00312492
												0.0209207	0.00313544
												0.0211397	0.00314289
												0.0213749	0.00314676
												0.02161	0.0031468
												0.0218292	0.00314301
												0.0220174	0.00313563
												0.0221619	0.00312518
												0.0222528	0.00311236
												0.0222839	0.00309805
												0.022253	0.00308323
												0.0268898	0.00309455
												0.0267135	0.00302986
												0.0261954	0.00296679
												0.025371	0.00290965
												0.0242963	0.00286233
												0.0230447	0.00282805
												0.0217014	0.00280915
												0.020358	0.00280692
												0.019106	0.00282151
												0.0180307	0.00285192
												0.0172055	0.00289609
												0.0166865	0.002951
												0.0165091	0.00301291
												0.0166855	0.0030776
												0.0172035	0.00314066
												0.018028	0.00319781
												0.0191026	0.00324513
												0.0203543	0.00327941
												0.0216976	0.0032983
												0.023041	0.00330054
												0.024293	0.00328595
												0.0253683	0.00325553
												0.0261935	0.00321137
												0.0267125	0.00315646
												0.0268898	0.00309455
												0.0267135	0.00302986
												0.024857	0.0029689
												0.0247146	0.00291292
												0.0242963	0.00285862
												0.0236305	0.00280969
												0.0227627	0.00276946
												0.021752	0.00274068
												0.0206673	0.00272531
												0.0195824	0.0027244
												0.0185714	0.002738
												0.017703	0.0027652
												0.0170366	0.00280413
												0.0166175	0.00285215
												0.0164743	0.00290598
												0.0166167	0.00296195
												0.017035	0.00301626
												0.0177008	0.00306519
												0.0185686	0.00310542
												0.0195793	0.00313419
												0.0206641	0.00314956
												0.0217489	0.00315048
												0.02276	0.00313687
												0.0236283	0.00310968
												0.0242947	0.00307074
												0.0247138	0.00302273
												0.024857	0.0029689
												0.0247146	0.00291292
												0.03787	0.00298797
												0.0378535	0.00297876
												0.0378051	0.00296977
												0.037728	0.00296161
												0.0376275	0.00295483
												0.0375105	0.0029499
												0.0373848	0.00294716
												0.0372591	0.00294678
												0.0371419	0.0029488
												0.0370413	0.00295308
												0.036964	0.00295933
												0.0369154	0.00296711
												0.0368987	0.00297591
												0.0369152	0.00298512
												0.0369636	0.00299411
												0.0370407	0.00300227
												0.0371412	0.00300905
												0.0372582	0.00301398
												0.0373839	0.00301672
												0.0375096	0.0030171
												0.0376268	0.00301507
												0.0377274	0.0030108
												0.0378047	0.00300455
												0.0378533	0.00299676
												0.03787	0.00298797
												0.0378535	0.00297876
												0.0495073	0.00285834
												0.049349	0.00280279
												0.0488834	0.00274662
												0.0481422	0.00269367
												0.047176	0.00264753
												0.0460506	0.00261135
												0.0448426	0.00258761
												0.0436345	0.00257791
												0.0425085	0.00258292
												0.0415413	0.00260229
												0.040799	0.00263471
												0.040332	0.00267797
												0.0401722	0.00272911
												0.0403305	0.00278466
												0.0407961	0.00284083
												0.0415373	0.00289379
												0.0425035	0.00293992
												0.043629	0.0029761
												0.0448369	0.00299985
												0.0460451	0.00300955
												0.0471711	0.00300454
												0.0481382	0.00298516
												0.0488805	0.00295274
												0.0493475	0.00290949
												0.0495073	0.00285834
												0.049349	0.00280279
												0.0550842	0.00282238
												0.0550528	0.00280924
												0.0549604	0.00279608
												0.0548133	0.0027838
												0.0546215	0.00277324
												0.0543981	0.00276512
												0.0541583	0.00275999
												0.0539184	0.0027582
												0.0536948	0.00275988
												0.0535028	0.0027649
												0.0533554	0.00277294
												0.0532626	0.00278343
												0.0532309	0.00279566
												0.0532623	0.0028088
												0.0533547	0.00282196
												0.0535018	0.00283424
												0.0536936	0.0028448
												0.053917	0.00285292
												0.0541568	0.00285805
												0.0543967	0.00285984
												0.0546203	0.00285816
												0.0548123	0.00285314
												0.0549597	0.0028451
												0.0550525	0.00283461
												0.0550842	0.00282238
												0.0550528	0.00280924
												0.0850569	0.00261948
												0.0850053	0.00260215
												0.0848534	0.00258444
												0.0846117	0.00256754
												0.0842965	0.00255261
												0.0839295	0.00254067
												0.0835355	0.00253252
												0.0831415	0.00252873
												0.0827742	0.00252955
												0.0824588	0.00253494
												0.0822167	0.00254451
												0.0820643	0.00255761
												0.0820122	0.00257337
												0.0820638	0.00259069
												0.0822157	0.00260841
												0.0824574	0.00262531
												0.0827725	0.00264024
												0.0831396	0.00265218
												0.0835336	0.00266032
												0.0839276	0.00266411
												0.0842949	0.00266329
												0.0846103	0.00265791
												0.0848524	0.00264834
												0.0850048	0.00263523
												0.0850569	0.00261948
												0.0850053	0.00260215
												0.104161	0.0024084
												0.104099	0.00239169
												0.103916	0.00237441
												0.103625	0.00235774
												0.103246	0.00234281
												0.102805	0.00233066
												0.102331	0.00232209
												0.101857	0.0023177
												0.101416	0.00231779
												0.101037	0.00232235
												0.100745	0.00233106
												0.100562	0.00234335
												0.1005	0.00235836
												0.100562	0.00237507
												0.100745	0.00239235
												0.101035	0.00240902
												0.101414	0.00242395
												0.101856	0.0024361
												0.10233	0.00244467
												0.102803	0.00244906
												0.103245	0.00244897
												0.103624	0.00244441
												0.103915	0.0024357
												0.104098	0.00242341
												0.104161	0.0024084
												0.104099	0.00239169
												0.138475	0.00211459
												0.138427	0.00210256
												0.138287	0.00209029
												0.138063	0.00207859
												0.137772	0.00206828
												0.137433	0.00206005
												0.137068	0.00205447
												0.136704	0.00205191
												0.136365	0.00205256
												0.136073	0.00205636
												0.135849	0.00206306
												0.135709	0.00207219
												0.135661	0.00208315
												0.135708	0.00209518
												0.135849	0.00210746
												0.136072	0.00211915
												0.136364	0.00212946
												0.136703	0.00213769
												0.137067	0.00214327
												0.137432	0.00214583
												0.137771	0.00214518
												0.138063	0.00214138
												0.138286	0.00213469
												0.138427	0.00212555
												0.138475	0.00211459
												0.138427	0.00210256
												0.227777	0.00132457
												0.227734	0.00131781
												0.227607	0.00131109
												0.227405	0.00130486
												0.227142	0.00129954
												0.226836	0.0012955
												0.226508	0.00129302
												0.226179	0.00129226
												0.225873	0.00129327
												0.225611	0.00129599
												0.225409	0.00130023
												0.225282	0.0013057
												0.225239	0.00131203
												0.225282	0.00131879
												0.225409	0.00132551
												0.22561	0.00133175
												0.225873	0.00133706
												0.226179	0.0013411
												0.226508	0.00134358
												0.226836	0.00134435
												0.227142	0.00134333
												0.227405	0.00134061
												0.227607	0.00133637
												0.227733	0.0013309
												0.227777	0.00132457
												0.227734	0.00131781
												0.288163	0.000848157
												0.288063	0.000837306
												0.287769	0.000826669
												0.287302	0.000816971
												0.286694	0.000808873
												0.285985	0.000802927
												0.285224	0.000799538
												0.284464	0.000798937
												0.283755	0.000801166
												0.283147	0.000806071
												0.28268	0.000813319
												0.282386	0.000822416
												0.282286	0.000832742
												0.282386	0.000843594
												0.28268	0.000854231
												0.283146	0.000863929
												0.283755	0.000872026
												0.284464	0.000877972
												0.285224	0.000881361
												0.285985	0.000881962
												0.286693	0.000879734
												0.287302	0.000874829
												0.287769	0.00086758
												0.288063	0.000858483
												0.288163	0.000848157
												0.288063	0.000837306
												0.32241	0.000585068
												0.322143	0.000563739
												0.32136	0.000542966
												0.320114	0.000524164
												0.318491	0.000508614
												0.316601	0.000497376
												0.314572	0.000491217
												0.312543	0.000490554
												0.310653	0.000495435
												0.30903	0.000505526
												0.307784	0.000520139
												0.307001	0.000538279
												0.306734	0.000558709
												0.307001	0.000580038
												0.307784	0.000600811
												0.309029	0.000619613
												0.310653	0.000635163
												0.312543	0.000646401
												0.314572	0.000652561
												0.3166	0.000653223
												0.318491	0.000648342
												0.320114	0.000638251
												0.32136	0.000623638
												0.322143	0.000605498
												0.32241	0.000585068
												0.322143	0.000563739
												0.330124	0.000504926
												0.330005	0.00049379
												0.329655	0.000483074
												0.329099	0.000473509
												0.328374	0.000465747
												0.32753	0.000460317
												0.326625	0.000457588
												0.325719	0.000457747
												0.324875	0.000460783
												0.324151	0.000466489
												0.323594	0.000474476
												0.323245	0.0004842
												0.323126	0.000494998
												0.323245	0.000506135
												0.323594	0.00051685
												0.32415	0.000526415
												0.324875	0.000534177
												0.325719	0.000539608
												0.326625	0.000542336
												0.32753	0.000542177
												0.328374	0.000539141
												0.329099	0.000533436
												0.329655	0.000525448
												0.330005	0.000515725
												0.330124	0.000504926
												0.330005	0.00049379
												0.343298	0.000571809
												0.342999	0.000547406
												0.34212	0.000523729
												0.340722	0.000502391
												0.338901	0.000484847
												0.336779	0.000472292
												0.334503	0.000465581
												0.332227	0.000465173
												0.330105	0.000471094
												0.328284	0.000482941
												0.326886	0.000499908
												0.326007	0.000520837
												0.325707	0.000544302
												0.326007	0.000568705
												0.326886	0.000592382
												0.328283	0.00061372
												0.330105	0.000631264
												0.332226	0.000643819
												0.334503	0.00065053
												0.336779	0.000650938
												0.3389	0.000645017
												0.340722	0.00063317
												0.34212	0.000616203
												0.342999	0.000595274
												0.343298	0.000571809
												0.342999	0.000547406
												0.359101	0.000424124
												0.358624	0.000389341
												0.357226	0.000355875
												0.355003	0.000326008
												0.352105	0.000301775
												0.34873	0.000284827
												0.345108	0.000276319
												0.341486	0.000276832
												0.338112	0.00028633
												0.335214	0.000304166
												0.33299	0.000329124
												0.331592	0.000359504
												0.331115	0.000393235
												0.331592	0.000428019
												0.33299	0.000461485
												0.335213	0.000491352
												0.338111	0.000515585
												0.341486	0.000532533
												0.345108	0.00054104
												0.34873	0.000540527
												0.352104	0.000531029
												0.355003	0.000513193
												0.357226	0.000488235
												0.358624	0.000457855
												0.359101	0.000424124
												0.358624	0.000389341
												0.359477	0.000788742
												0.35899	0.000749126
												0.357559	0.000710193
												0.355284	0.000674595
												0.352319	0.000644759
												0.348866	0.000622717
												0.345161	0.000609972
												0.341455	0.000607392
												0.338002	0.000615153
												0.335037	0.000632727
												0.332761	0.000658915
												0.331331	0.000691933
												0.330843	0.000729531
												0.331331	0.000769146
												0.332761	0.00080808
												0.335036	0.000843678
												0.338001	0.000873514
												0.341454	0.000895556
												0.34516	0.000908301
												0.348865	0.000910881
												0.352318	0.00090312
												0.355284	0.000885546
												0.357559	0.000859358
												0.358989	0.00082634
												0.359477	0.000788742
												0.35899	0.000749126
												0.350136	0.00118462
												0.349768	0.00115082
												0.348689	0.00111697
												0.346973	0.00108539
												0.344737	0.00105822
												0.342132	0.00103733
												0.339337	0.00102413
												0.336542	0.00101952
												0.333938	0.00102381
												0.331701	0.00103672
												0.329985	0.00105737
												0.328906	0.00108434
												0.328538	0.0011158
												0.328906	0.0011496
												0.329984	0.00118345
												0.3317	0.00121503
												0.333937	0.00124219
												0.336541	0.00126309
												0.339336	0.00127629
												0.342132	0.0012809
												0.344736	0.0012766
												0.346973	0.00126369
												0.348689	0.00124305
												0.349768	0.00121608
												0.350136	0.00118462
												0.349768	0.00115082
												0.354313	0.000417434
												0.352615	0.00029246
												0.347636	0.000172239
												0.339716	6.4965e-05
												0.329394	-2.20519e-05
												0.317374	-8.28817e-05
												0.304474	-0.000113379
												0.291575	-0.000111465
												0.279555	-7.72702e-05
												0.269233	-1.31254e-05
												0.261312	7.65983e-05
												0.256333	0.000185786
												0.254635	0.000306998
												0.256333	0.000431972
												0.261312	0.000552193
												0.269232	0.000659467
												0.279554	0.000746484
												0.291574	0.000807314
												0.304473	0.000837811
												0.317373	0.000835897
												0.329393	0.000801702
												0.339715	0.000737558
												0.347635	0.000647834
												0.352614	0.000538646
												0.354313	0.000417434
												0.352615	0.00029246
												0.348891	0.0018457
												0.348077	0.00176987
												0.345691	0.0016911
												0.341895	0.00161475
												0.336947	0.00154603
												0.331185	0.00148961
												0.325002	0.00144935
												0.318818	0.00142799
												0.313056	0.00142698
												0.308108	0.00144639
												0.304311	0.0014849
												0.301924	0.00153989
												0.30111	0.0016076
												0.301923	0.00168343
												0.30431	0.0017622
												0.308106	0.00183855
												0.313054	0.00190727
												0.318816	0.00196368
												0.324999	0.00200394
												0.331182	0.00202531
												0.336945	0.00202632
												0.341893	0.0020069
												0.34569	0.00196839
												0.348077	0.00191341
												0.348891	0.0018457
												0.348077	0.00176987
												0.290839	0.00299748
												0.289468	0.00284412
												0.285443	0.0026755
												0.279041	0.00250312
												0.270696	0.00233873
												0.260978	0.00219353
												0.250549	0.00207741
												0.24012	0.00199829
												0.230401	0.00196156
												0.222055	0.00196973
												0.21565	0.00202223
												0.211624	0.00211549
												0.210249	0.00224315
												0.211621	0.00239652
												0.215645	0.00256514
												0.222048	0.00273751
												0.230392	0.00290191
												0.24011	0.00304711
												0.250539	0.00316322
												0.260968	0.00324234
												0.270687	0.00327907
												0.279034	0.00327091
												0.285438	0.0032184
												0.289465	0.00312514
												0.290839	0.00299748
												0.289468	0.00284412
												0.30579	0.00448049
												0.303259	0.00418047
												0.29583	0.00383362
												0.284009	0.00346356
												0.268602	0.00309552
												0.25066	0.00275458
												0.231404	0.00246397
												0.212148	0.0022435
												0.194203	0.00210818
												0.178792	0.00206726
												0.166966	0.0021235
												0.15953	0.00227309
												0.156991	0.00250581
												0.159523	0.00280583
												0.166952	0.00315268
												0.178773	0.00352274
												0.194179	0.00389078
												0.212122	0.00423172
												0.231377	0.00452233
												0.250634	0.00474281
												0.268579	0.00487812
												0.28399	0.00491904
												0.295816	0.0048628
												0.303252	0.00471322
												0.30579	0.00448049
												0.303259	0.00418047
												0.138624	0.00422543
												0.137834	0.00404018
												0.135511	0.00383351
												0.131814	0.0036195
												0.126994	0.00341274
												0.12138	0.00322733
												0.115355	0.00307589
												0.109328	0.00296874
												0.103712	0.0029132
												0.0988873	0.00291303
												0.0951843	0.00296826
												0.092855	0.00307513
												0.0920581	0.00322634
												0.0928478	0.00341159
												0.0951704	0.00361827
												0.0988676	0.00383227
												0.103687	0.00403903
												0.109301	0.00422445
												0.115327	0.00437589
												0.121353	0.00448303
												0.12697	0.00453858
												0.131794	0.00453874
												0.135497	0.00448351
												0.137827	0.00437665
												0.138624	0.00422543
												0.137834	0.00404018
												0.183922	0.00504974
												0.182611	0.00479271
												0.178755	0.00449666
												0.172618	0.00418176
												0.164619	0.00386946
												0.155302	0.00358106
												0.145302	0.0033362
												0.1353	0.00315157
												0.125979	0.00303976
												0.117974	0.00300837
												0.111829	0.00305956
												0.107965	0.00318984
												0.106643	0.00339032
												0.107955	0.00364734
												0.11181	0.00394339
												0.117947	0.0042583
												0.125947	0.00457059
												0.135264	0.004859
												0.145264	0.00510386
												0.155265	0.00528849
												0.164586	0.0054003
												0.172592	0.00543168
												0.178736	0.00538049
												0.182601	0.00525022
												0.183922	0.00504974
												0.182611	0.00479271

## Sheet: Age Summary
	Relative Abundances			36Ar [fA]	%1s	37Ar [fA]	%1s	38Ar [fA]	%1s	39Ar [fA]	%1s	40Ar [fA]	%1s	40(r)/39(k)	± 2s	Age	± 2s	40Ar(r)	39Ar(k)	K/Ca	± 2s
																(Ma)		(%)	(%)
	21G19625	0.6		0.394174	0.292125	6.21172	0.740342	0.0823816	10.4975	0.678122	1.2925	120.403	0.0874485	1.03776	1.9041	3.01581	5.52892	0.581036	1.44039	0.046666	0.00139641
	21G19626	0.7		0.232646	0.35908	8.40227	0.542034	0.0557321	16.1379	0.953508	0.970047	71.5116	0.146536	1.31978	0.873901	3.83453	2.5364	1.74978	2.02579	0.0485211	0.00108304
	21G19628	0.8	4	0.0644526	0.752283	3.81524	1.13489	0.0213175	41.1439	0.441103	2.05175	20.5216	0.509218	2.6884	0.919097	7.80249	2.6618	5.74646	0.937251	0.0494386	0.00232832
	21G19629	0.9	4	0.0114216	2.87166	0.631742	6.21709	-0.00178964	490.658	0.0803531	11.5627	3.68434	2.82411	3.16479	3.70509	9.18166	10.7223	6.86734	0.17082	0.0544166	0.0143441
	21G19631	1	4	0.0133615	2.76144	0.863264	4.69459	0.015229	61.514	0.0929044	9.81129	4.46881	2.32725	5.03928	3.48602	14.5983	10.0585	10.4139	0.19732	0.0460003	0.0100555
	21G19632	1.2	4	0.125285	0.518393	13.3081	0.402067	0.0533737	16.3659	1.53413	0.593744	40.8089	0.25555	2.42262	0.364453	7.03262	1.05594	9.05661	3.25965	0.0492932	0.000709675
	21G19633	1.4	4	0.0122788	2.88017	1.63829	2.61187	0.0116817	70.5153	0.191008	4.56615	4.23643	2.45085	3.29995	1.61426	9.57277	4.67054	14.7965	0.405871	0.0498572	0.0052673
	21G19635	1.8	4	0.0680345	0.749309	11.1549	0.448958	0.0330442	27.0581	1.26072	0.723194	23.1472	0.450417	2.64608	0.331828	7.67993	0.961074	14.33	2.67843	0.0483223	0.000826074
	21G19636	2.2	4	0.0459484	1.0599	12.35	0.423729	0.0175385	51.6383	1.37883	0.649247	16.412	0.635445	2.4917	0.279581	7.23275	0.809947	20.8133	2.92915	0.0477318	0.000743144
	21G19637	2.6	4	0.0401203	1.09081	14.3292	0.384403	0.0251224	33.5054	1.56548	0.571922	15.2092	0.684821	2.66897	0.228536	7.74623	0.661886	27.31	3.32523	0.0467015	0.00064629
	21G19639	3	4	0.0584092	0.881538	31.396	0.28861	0.0507806	16.8716	3.28041	0.265615	23.7875	0.438219	2.62561	0.123627	7.62064	0.358071	35.9856	6.96603	0.0446522	0.000351318
	21G19640	3.6	4	0.0798036	0.629321	97.8569	0.257907	0.1099	8.16215	9.22985	0.108059	40.4765	0.258004	2.63984	0.0440738	7.66187	0.127652	59.7862	19.5868	0.0402813	0.00022557
	21G19641	4.2	4	0.0362918	1.19608	67.572	0.261624	0.0706622	11.8391	6.1613	0.16948	21.4531	0.485859	2.60735	0.0566414	7.56776	0.164061	74.3551	13.0719	0.0389317	0.000243285
	21G19643	5	4	0.0135195	2.58375	31.6136	0.286596	0.028218	30.4203	2.75651	0.339018	8.69984	1.19784	2.62447	0.110686	7.61735	0.32059	82.5428	5.84635	0.0372171	0.000331908
	21G19644	6	4	0.0318783	1.32752	80.5042	0.259534	0.0796063	11.2207	6.66177	0.143721	20.2414	0.515536	2.59479	0.0513248	7.53137	0.148664	84.7354	14.1235	0.0353065	0.00020994
	21G19645	7.2	4	0.0144443	2.60766	36.5438	0.284032	0.0266568	32.4655	2.76068	0.32666	8.18455	1.27247	2.48071	0.114788	7.20091	0.332547	82.9636	5.84848	0.0322078	0.000280255
	21G19647	8.6	4	0.0113977	3.08052	34.111	0.284868	0.023488	38.9941	1.86068	0.52252	5.3292	1.95674	2.53648	0.165115	7.36248	0.478305	87.5178	3.92882	0.0231793	0.000278482
	21G19648	10		0.0154563	2.47926	42.6662	0.273632	0.0147252	62.2102	1.81137	0.4997	5.16959	2.01047	2.22644	0.177343	6.46413	0.513979	76.8318	3.81173	0.0179792	0.000207354
	21G19649	12		0.0406915	1.01218	121.842	0.256599	0.030883	29.772	2.36691	0.375712	6.74579	1.54237	1.91317	0.146124	5.55597	0.42371	64.9076	4.89002	0.00807689	7.54041e-05
	21G19651	14		0.00417833	7.48103	13.6935	0.392272	0.00356279	251.857	0.409738	2.10014	1.31707	7.89655	2.92154	0.715267	8.47757	2.07073	88.9367	0.856674	0.0125902	0.000549408
	21G19652	17		0.0261677	1.52182	78.1018	0.259481	0.0149054	57.0592	1.002	0.869443	2.92924	3.55865	1.45663	0.340265	4.2317	0.987369	47.3313	2.03372	0.00524036	9.98483e-05
	21G19653	20		0.0141117	2.53692	38.9846	0.278165	0.000934638	924.472	0.366794	2.42907	1.36422	7.60564	0.801677	0.885044	2.33018	2.57086	20.0825	0.730197	0.00376945	0.000197734
	21G19655	24		0.00914617	3.61176	24.9385	0.306243	0.00212698	425.543	0.175352	5.08256	0.688667	15.0697	-0.282384	1.81856	-0.821492	5.29163	-6.53318	0.340432	0.00274721	0.000307848
	21G19656	28		0.0125069	2.75316	28.7883	0.298317	0.00617574	154.349	0.164779	5.1951	1.26835	8.22186	-1.1819	2.03307	-3.44075	5.92426	-13.6311	0.312556	0.00218496	0.000256115
	21G19657	32		0.0131375	2.53577	34.3694	0.288016	0.0117242	74.5296	0.154525	5.82276	0.911703	11.4296	-1.97562	2.22008	-5.7551	6.47738	-28.6999	0.282986	0.00165701	0.000225406
			S	1.38886	0.177095	835.687	0.074495	0.787981	5.61216	47.3388	0.0963288	468.97	0.11112
	Information on Analysis and Constants Used in Calculations									Results		40(a)/36(a)	± 2s	40(r)/39(k)	± 2s	Age	± 2s	MSWD	39Ar(k)	K/Ca	± 2s
																(Ma)			(%,n)
	Project = O-CONNOR (20-06)				Age Equations = Min et al. (2000)					Age Plateau				2.60841	0.0256831	7.57082	0.0767509	0.932672	83.2755	0.0429025	0.00427693
	Sample = SO80 67DS-1				Negative Intensities = Allowed										0.00984629		0.0101377	0.522008	15
	Material = Groundmass				Collector Calibrations = 36Ar					Full External Error							0.400566	1.75593	2σ Confidence Limit
	Location = Crough Smt, 5th VER				Decay 40K = 5.463 ± 0.107 E-10 1/a					Analytical Error							0.0743905	1	Error Magnification
	Region = Easter Chain (Pacific)				Decay 39Ar = 2.940 ± 0.016 E-07 1/h
	Analyst = Daniel Heaton				Decay 37Ar = 8.230 ± 0.012 E-04 1/h					Total Fusion Age				2.44132	0.0483854	7.08679	0.141295		25	0.0240818	5.90903e-05
	Irradiation = 21-OSU-04 (4B23-21)				Decay 36Cl = 2.257 ± 0.015 E-06 1/a										0.0198194		0.0199378
	Position = X: 0 | Y: 0 | Z/H: 42.82406 mm				Decay 40K(EC,β⁺) = 0.580 ± 0.014 E-10 1/a					Full External Error							0.394224
	FCT-NM Age = 28.201 ± 0.023 Ma				Decay 40K(β⁻) = 4.884 ± 0.099 E-10 1/a					Analytical Error							0.140184
	FCT-NM Reference = Kuiper et al (2008)				Atmospheric 40/36(a) = 304.98 ± 1.34
	FCT-NM 40Ar/39Ar Ratio = 9.77122 ± 0.01221				Atmospheric 38/36(a) = 0.1885 ± 0.0003					Normal Isochron		305.074	2.79499	2.60484	0.0311933	7.56047	0.0922989	1.20391	83.2755
	FCT-NM J-value = 0.00158890 ± 0.00000199				Production 39/37(ca) = 0.0006425 ± 0.0000059								0.00916167		0.0119751		0.0122081	0.2685	15
	Air Shot 40Ar/36Ar = 304.0340 ± 0.3831				Production 38/37(ca) = 0.0001800 ± 0.0000173					Full External Error							0.403311	1.78446	2σ Confidence Limit
	Air Shot MDF = 0.99549304 ± 0.00040161 (LIN)				Production 36/37(ca) = 0.0002703 ± 0.0000005					Analytical Error							0.090351	1.09723	Error Magnification
	Experiment Type = Incremental Heating				Production 40/39(k) = 0.000607 ± 0.000059												59		Number of Iterations
	Extraction Method = Bulk Laser Heating				Production 38/39(k) = 0.012077 ± 0.000011												2.55369e-05		Convergence
	Heating = 30 sec				Production 36/38(cl) = 262.80 ± 1.71
	Isolation = 3.00 min				Scaling Ratio K/Ca = 0.430					Inverse Isochron		304.975	2.66171	2.61009	0.0299097	7.57568	0.0886701	1.08348	83.2755
	Instrument = ARGUS-VI-G				Abundance Ratio 40K/K = 1.1700 ± 0.0100 E-04								0.00872762		0.0114593		0.0117046	0.367871	15
	Preferred Age = Inverse Isochron				Atomic Weight K = 39.0983 ± 0.0001 g					Full External Error							0.403265	1.78446	2σ Confidence Limit
	Age Classification = Unknown									Analytical Error							0.0866324	1.0409	Error Magnification
	IGSN = 3.7																4		Number of Iterations
	Rock Class = Undefined									■ Age Plateau and Total Fusion Ages assume Trapped Excess 40/36 = 304.98 ± 0.44 (%SD)							0.000287502		Convergence
	Lithology = Undefined																0.846821		Spreading Factor
	Lat-Lon = Undefined - Undefined

## Sheet: Incremental Heating Table
	Incremental Heating			36Ar(a) [fA]	37Ar(ca) [fA]	38Ar(cl) [fA]	39Ar(k) [fA]	40Ar(r) [fA]	Age	± 2s	40Ar(r)	39Ar(k)	K/Ca	± 2s
									(Ma)		(%)	(%)
	21G19625	0.6		0.392495	6.21172	0	0.674131	0.699585	3.01581	5.52892	0.581036	1.44039	0.046666	0.00139641
	21G19626	0.7		0.230375	8.40227	0	0.94811	1.2513	3.83453	2.5364	1.74978	2.02579	0.0485211	0.00108304
	21G19628	0.8	4	0.0634209	3.81524	0.00337827	0.438651	1.17927	7.80249	2.6618	5.74646	0.937251	0.0494386	0.00232832
	21G19629	0.9	4	0.0112508	0.631742	0	0.0799472	0.253016	9.18166	10.7223	6.86734	0.17082	0.0544166	0.0143441
	21G19631	1	4	0.0131267	0.863264	0.0114839	0.0923497	0.465376	14.5983	10.0585	10.4139	0.19732	0.0460003	0.0100555
	21G19632	1.2	4	0.121687	13.3081	0.00961589	1.52558	3.6959	7.03262	1.05594	9.05661	3.25965	0.0492932	0.000709675
	21G19633	1.4	4	0.0118351	1.63829	0.00686185	0.189955	0.626843	9.57277	4.67054	14.7965	0.405871	0.0498572	0.0052673
	21G19635	1.8	4	0.0650189	11.1549	0.0036411	1.25356	3.31701	7.67993	0.961074	14.33	2.67843	0.0483223	0.000826074
	21G19636	2.2	4	0.0426102	12.35	0	1.3709	3.41586	7.23275	0.809947	20.8133	2.92915	0.0477318	0.000743144
	21G19637	2.6	4	0.0362471	14.3292	0	1.55627	4.15364	7.74623	0.661886	27.31	3.32523	0.0467015	0.00064629
	21G19639	3	4	0.0499228	31.396	0	3.26024	8.5601	7.62064	0.358071	35.9856	6.96603	0.0446522	0.000351318
	21G19640	3.6	4	0.0533528	97.8569	0	9.16698	24.1994	7.66187	0.127652	59.7862	19.5868	0.0402813	0.00022557
	21G19641	4.2	4	0.0180271	67.572	0	6.11789	15.9515	7.56776	0.164061	74.3551	13.0719	0.0389317	0.000243285
	21G19643	5	4	0.00497439	31.6136	0	2.7362	7.18109	7.61735	0.32059	82.5428	5.84635	0.0372171	0.000331908
	21G19644	6	4	0.010118	80.5042	0	6.61005	17.1517	7.53137	0.148664	84.7354	14.1235	0.0353065	0.00020994
	21G19645	7.2	4	0.00456651	36.5438	0	2.7372	6.7902	7.20091	0.332547	82.9636	5.84848	0.0322078	0.000280255
	21G19647	8.6	4	0.00217748	34.111	0	1.83876	4.66399	7.36248	0.478305	87.5178	3.92882	0.0231793	0.000278482
	21G19648	10		0.0039236	42.6662	0	1.78396	3.97188	6.46413	0.513979	76.8318	3.81173	0.0179792	0.000207354
	21G19649	12		0.00775747	121.842	0	2.28862	4.37852	5.55597	0.42371	64.9076	4.89002	0.00807689	7.54041e-05
	21G19651	14		0.000476976	13.6935	0	0.40094	1.17136	8.47757	2.07073	88.9367	0.856674	0.0125902	0.000549408
	21G19652	17		0.00505678	78.1018	0	0.951818	1.38645	4.2317	0.987369	47.3313	2.03372	0.00524036	9.98483e-05
	21G19653	20		0.00357415	38.9846	0	0.341746	0.27397	2.33018	2.57086	20.0825	0.730197	0.00376945	0.000197734
	21G19655	24		0.00240528	24.9385	0	0.159329	-0.0449919	-0.821492	5.29163	-6.53318	0.340432	0.00274721	0.000307848
	21G19656	28		0.00472539	28.7883	0	0.146282	-0.17289	-3.44075	5.92426	-13.6311	0.312556	0.00218496	0.000256115
	21G19657	32		0.00384707	34.3694	0.00321301	0.132443	-0.261658	-5.7551	6.47738	-28.6999	0.282986	0.00165701	0.000225406
			S	1.16297	835.687	0.0381941	46.8019	114.258
	Information on Analysis				Results		40(r)/39(k)	± 2s	Age	± 2s	MSWD	39Ar(k)	K/Ca	± 2s
									(Ma)			(%,n)
	Project = O-CONNOR (20-06)				Age Plateau		2.60841	0.0256831	7.57082	0.0767509	0.932672	83.2755	0.0429025	0.00427693
	Sample = SO80 67DS-1							0.00984629		0.0101377	0.522008	15
	Material = Groundmass				Full External Error					0.400566	1.75593	2σ Confidence Limit
	Location = Crough Smt, 5th VER				Analytical Error					0.0743905	1	Error Magnification
	Region = Easter Chain (Pacific)
	Analyst = Daniel Heaton				Total Fusion Age		2.44132	0.0483854	7.08679	0.141295		25	0.0240818	5.90903e-05
	Irradiation = 21-OSU-04 (4B23-21)							0.0198194		0.0199378
	J = 0.00158890 ± 0.00000199				Full External Error					0.394224	■ Trapped 40/36 = 304.98 ± 0.44 (%SD)
	FCT-NM = 28.201 ± 0.023 Ma				Analytical Error					0.140184

## Sheet: Normal Isochron Table
	Normal Isochron			39(k)/36(a)	± 2s	40(a+r)/36(a)	± 2s			r.i.
	21G19625	0.6		1.71755	0.0457852	306.762	1.87829			0.210951
	21G19626	0.7		4.11551	0.0856697	310.412	2.42834			0.323065
	21G19628	0.8	4	6.91651	0.304382	323.574	5.94586			0.289285
	21G19629	0.9	4	7.1059	1.70284	327.469	26.5902			0.174887
	21G19631	1	4	7.03527	1.44406	340.433	24.8531			0.211088
	21G19632	1.2	4	12.5369	0.200834	335.352	3.96984			0.601212
	21G19633	1.4	4	16.0502	1.7588	357.945	27.6761			0.421996
	21G19635	1.8	4	19.2799	0.41248	355.996	6.44005			0.635873
	21G19636	2.2	4	32.1729	0.847321	385.145	10.077			0.759036
	21G19637	2.6	4	42.935	1.1491	419.572	11.6541			0.785447
	21G19639	3	4	65.3055	1.39361	476.447	10.6923			0.891211
	21G19640	3.6	4	171.818	3.29857	758.552	14.9888			0.959047
	21G19641	4.2	4	339.371	16.5245	1189.84	58.938			0.978146
	21G19643	5	4	550.058	77.5996	1748.59	249.931			0.984691
	21G19644	6	4	653.299	55.3726	2000.15	170.681			0.992089
	21G19645	7.2	4	599.408	99.3319	1791.94	300.204			0.987608
	21G19647	8.6	4	844.446	273.503	2446.9	797.863			0.992239
	21G19648	10		454.675	89.3479	1317.29	263.886			0.978332
	21G19649	12		295.022	32.3444	869.407	98.7866			0.959989
	21G19651	14		840.586	1103.74	2760.78	3649.3			0.992303
	21G19652	17		188.226	30.2416	579.157	101.22			0.907323
	21G19653	20		95.616	19.8785	381.633	96.2794			0.772197
	21G19655	24		66.2413	19.6897	286.275	116.882			0.624864
	21G19656	28		30.9566	5.79738	268.392	59.0529			0.518564
	21G19657	32		34.427	7.59953	236.965	68.0714			0.477141
	Results			40(a)/36(a)	± 2s	40(r)/39(k)	± 2s	Age	± 2s	MSWD
								(Ma)
	Normal Isochron			305.074	2.79499	2.60484	0.0311933	7.56047	0.0922989	1.20391
					0.00916167		0.0119751		0.0122081	0.2685
	Full External Error								0.403311
	Analytical Error								0.090351
	Statistics			2σ Confidence Limit	1.78446		Convergence	2.55369e-05
				Error Magnification	1.09723		Number of Iterations	59
				Number of Data Points	15		Calculated Line	Weighted York-2

## Sheet: Inverse Isochron Table
	Inverse Isochron			39(k)/40(a+r)	± 2s	36(a)/40(a+r)	± 2s			r.i.
	21G19625	0.6		0.00559897	0.000145921	0.00325985	1.99599e-05			0.0191689
	21G19626	0.7		0.0132582	0.000261594	0.00322153	2.5202e-05			0.0556468
	21G19628	0.8	4	0.0213753	0.000908514	0.00309048	5.67893e-05			0.132807
	21G19629	0.9	4	0.0216995	0.00519036	0.00305373	0.000247961			0.16426
	21G19631	1	4	0.0206657	0.00419137	0.00293744	0.000214446			0.14632
	21G19632	1.2	4	0.0373844	0.000485614	0.00298194	3.52997e-05			0.169886
	21G19633	1.4	4	0.0448398	0.00466753	0.00279373	0.000216009			0.298542
	21G19635	1.8	4	0.0541575	0.000926667	0.00280902	5.08158e-05			0.262185
	21G19636	2.2	4	0.0835345	0.00152233	0.00259642	6.79331e-05			0.338775
	21G19637	2.6	4	0.10233	0.0018306	0.00238338	6.6201e-05			0.377579
	21G19639	3	4	0.137068	0.00140728	0.00209887	4.71023e-05			0.333437
	21G19640	3.6	4	0.226508	0.00126898	0.0013183	2.60493e-05			0.240597
	21G19641	4.2	4	0.285224	0.00293835	0.00084045	4.16312e-05			0.185103
	21G19643	5	4	0.314572	0.00783798	0.000571889	8.17415e-05			0.161215
	21G19644	6	4	0.326625	0.00349914	0.000499962	4.26639e-05			0.116338
	21G19645	7.2	4	0.334503	0.00879548	0.000558055	9.34914e-05			0.147089
	21G19647	8.6	4	0.345108	0.0139931	0.00040868	0.000133258			0.115888
	21G19648	10		0.34516	0.014317	0.000759136	0.000152074			0.194657
	21G19649	12		0.339337	0.0107991	0.00115021	0.000130693			0.26326
	21G19651	14		0.304474	0.049839	0.000362216	0.00047879			0.115318
	21G19652	17		0.325	0.0238908	0.00172665	0.000301769			0.394444
	21G19653	20		0.250544	0.0402949	0.00262032	0.00066106			0.570441
	21G19655	24		0.231391	0.0743996	0.00349315	0.0014262			0.692152
	21G19656	28		0.115341	0.0232828	0.00372589	0.000819786			0.608889
	21G19657	32		0.145283	0.0386396	0.00422003	0.00121226			0.684074
	Results			40(a)/36(a)	± 2s	40(r)/39(k)	± 2s	Age	± 2s	MSWD
								(Ma)
	Inverse Isochron			304.975	2.66171	2.61009	0.0299097	7.57568	0.0886701	1.08348
					0.00872762		0.0114593		0.0117046	0.367871
	Full External Error								0.403265
	Analytical Error								0.0866324
	Statistics			2σ Confidence Limit	1.78446		Convergence	0.000287502
				Error Magnification	1.0409		Number of Iterations	4
				Number of Data Points	15		Calculated Line	Weighted York-2
				Spreading Factor	0.846821

## Sheet: Degassing Patterns
	Degassing Patterns			36Ar(a) [fA]	%1s	36Ar(c) [fA]	%1s	36Ar(ca) [fA]	%1s	36Ar(cl) [fA]	%1s	37Ar(ca) [fA]	%1s	38Ar(a) [fA]	%1s	38Ar(c) [fA]	%1s	38Ar(k) [fA]	%1s	38Ar(ca) [fA]	%1s	38Ar(cl) [fA]	%1s	39Ar(k) [fA]	%1s	39Ar(ca) [fA]	%1s	40Ar(r) [fA]	%1s	40Ar(a) [fA]	%1s	40Ar(c) [fA]	%1s	40Ar(k) [fA]	%1s
	21G19625	0.6		0.392495	0.293393	0	0	0.00167903	0.759609	0	0	6.21172	0.740342	0.0739852	0.333707	0	0	0.00814148	1.30328	0.00111811	9.65842	0	0	0.674131	1.30017	0.00399103	1.18089	0.699585	91.7318	119.703	0.528847	0	0	0.000409197	9.73719
	21G19626	0.7		0.230375	0.362663	0	0	0.00227113	0.568068	0	0	8.40227	0.542034	0.0434257	0.395987	0	0	0.0114503	0.979732	0.00151241	9.64524	0	0	0.94811	0.975589	0.00539846	1.0678	1.2513	33.0935	70.2598	0.570197	0	0	0.000575503	9.69919
	21G19628	0.8	4	0.0634209	0.76475	0	0	0.00103126	1.14755	4.28822e-07	259.676	3.81524	1.13489	0.0119548	0.781104	0	0	0.00529759	2.0652	0.000686743	9.69664	0.00337827	259.678	0.438651	2.06323	0.00245129	1.46095	1.17927	16.9688	19.3421	0.882294	0	0	0.000266261	9.8681
	21G19629	0.9	4	0.0112508	2.91677	0	0	0.00017076	6.21942	0	0	0.631742	6.21709	0.00212078	2.9211	0	0	0.000965522	11.6218	0.000113714	11.4625	0	0	0.0799472	11.6214	0.000405894	6.28479	0.253016	57.371	3.43128	2.94977	0	0	4.8528e-05	15.1056
	21G19631	1	4	0.0131267	2.81209	0	0	0.00023334	4.69766	1.4581e-06	81.5902	0.863264	4.69459	0.00247438	2.81658	0	0	0.00111531	9.87066	0.000155388	10.7134	0.0114839	81.5954	0.0923497	9.87025	0.000554647	4.78388	0.465376	33.1503	4.00338	2.8463	0	0	5.60563e-05	13.8038
	21G19632	1.2	4	0.121687	0.533879	0	0	0.00359718	0.436529	1.22103e-06	90.8999	13.3081	0.402067	0.022938	0.557053	0	0	0.0184244	0.603843	0.00239546	9.63839	0.00961589	90.9046	1.52558	0.597098	0.00855044	1.00402	3.6959	7.49813	37.112	0.691829	0	0	0.000926026	9.66846
	21G19633	1.4	4	0.0118351	2.98977	0	0	0.000442831	2.6174	8.71398e-07	120.068	1.63829	2.61187	0.00223092	2.99399	0	0	0.00229409	4.59236	0.000294893	9.97791	0.00686185	120.072	0.189955	4.59148	0.0010526	2.76917	0.626843	24.024	3.60947	3.02197	0	0	0.000115303	10.6866
	21G19635	1.8	4	0.0650189	0.784381	0	0	0.00301516	0.480066	4.62472e-07	245.665	11.1549	0.448958	0.0122561	0.800334	0	0	0.0151392	0.732899	0.00200788	9.64046	0.0036411	245.667	1.25356	0.727352	0.00716701	1.0237	3.31701	6.22786	19.8295	0.899362	0	0	0.000760909	9.67737
	21G19636	2.2	4	0.0426102	1.14349	0	0	0.00333819	0.456559	0	0	12.35	0.423729	0.00803203	1.15449	0	0	0.0165563	0.659204	0.00222299	9.63932	0	0	1.3709	0.653031	0.00793484	1.01289	3.41586	5.5721	12.9953	1.22522	0	0	0.000832134	9.67207
	21G19637	2.6	4	0.0362471	1.2082	0	0	0.00387319	0.420316	0	0	14.3292	0.384403	0.00683258	1.21862	0	0	0.0187951	0.582332	0.00257926	9.63767	0	0	1.55627	0.575335	0.00920652	0.997079	4.15364	4.24252	11.0546	1.28582	0	0	0.000944656	9.66714
	21G19639	3	4	0.0499228	1.03296	0	0	0.00848634	0.334957	0	0	31.396	0.28861	0.00941045	1.04513	0	0	0.0393739	0.282069	0.00565128	9.63432	0	0	3.26024	0.267325	0.0201719	0.964207	8.5601	2.33902	15.2255	1.12277	0	0	0.00197896	9.6537
	21G19640	3.6	4	0.0533528	0.953694	0	0	0.0264507	0.308895	0	0	97.8569	0.257907	0.010057	0.966858	0	0	0.11071	0.141352	0.0176142	9.63345	0	0	9.16698	0.108998	0.0628731	0.955466	24.1994	0.827635	16.2715	1.0503	0	0	0.00556436	9.65062
	21G19641	4.2	4	0.0180271	2.42858	0	0	0.0182647	0.312005	0	0	67.572	0.261624	0.00339812	2.43378	0	0	0.0738857	0.193077	0.012163	9.63355	0	0	6.11789	0.170817	0.043415	0.956476	15.9515	1.07267	5.49792	2.46812	0	0	0.00371356	9.65151
	21G19643	5	4	0.00497439	7.04549	0	0	0.00854516	0.333223	0	0	31.6136	0.286596	0.000937672	7.04728	0	0	0.0330451	0.353266	0.00569045	9.63426	0	0	2.7362	0.341609	0.0203117	0.963606	7.18109	2.08087	1.51709	7.05921	0	0	0.00166087	9.65604
	21G19644	6	4	0.010118	4.23544	0	0	0.0217603	0.310254	0	0	80.5042	0.259534	0.00190723	4.23843	0	0	0.0798295	0.170693	0.0144908	9.6335	0	0	6.61005	0.145038	0.051724	0.955907	17.1517	0.978305	3.08577	4.25824	0	0	0.0040123	9.65109
	21G19645	7.2	4	0.00456651	8.27928	0	0	0.00987778	0.33102	0	0	36.5438	0.284032	0.000860787	8.28081	0	0	0.0330572	0.341634	0.00657788	9.63419	0	0	2.7372	0.329566	0.0234794	0.962847	6.7902	2.29002	1.39269	8.29097	0	0	0.00166148	9.65563
	21G19647	8.6	4	0.00217748	16.1856	0	0	0.00922021	0.331738	0	0	34.111	0.284868	0.000410455	16.1864	0	0	0.0222068	0.536476	0.00613999	9.63421	0	0	1.83876	0.528873	0.0219163	0.963094	4.66399	3.21154	0.664088	16.1916	0	0	0.00111613	9.66448
	21G19648	10		0.0039236	9.81235	0	0	0.0115327	0.32214	0	0	42.6662	0.273632	0.000739598	9.81364	0	0	0.0215449	0.51551	0.00767991	9.63389	0	0	1.78396	0.507593	0.027413	0.95983	3.97188	3.95017	1.19662	9.82221	0	0	0.00108286	9.66334
	21G19649	12		0.00775747	5.4678	0	0	0.032934	0.307804	0	0	121.842	0.256599	0.00146228	5.47011	0	0	0.0276397	0.400186	0.0219316	9.63342	0	0	2.28862	0.389934	0.0782837	0.955114	4.37852	3.79893	2.36587	5.48548	0	0	0.00138919	9.65787
	21G19651	14		0.000476976	65.6181	0	0	0.00370136	0.427524	0	0	13.6935	0.392272	8.99101e-05	65.6183	0	0	0.00484215	2.14822	0.00246483	9.63799	0	0	0.40094	2.14633	0.00879808	1.00014	1.17136	12.0516	0.145468	65.6196	0	0	0.00024337	9.88581
	21G19652	17		0.00505678	7.98084	0	0	0.0211109	0.31021	0	0	78.1018	0.259481	0.000953203	7.98243	0	0	0.0114951	0.921075	0.0140583	9.6335	0	0	0.951818	0.916667	0.0501804	0.955892	1.38645	11.6438	1.54222	7.99296	0	0	0.000577753	9.69344
	21G19653	20		0.00357415	10.0625	0	0	0.0105376	0.325999	0	0	38.9846	0.278165	0.000673727	10.0637	0	0	0.00412727	2.60961	0.00701724	9.63402	0	0	0.341746	2.60806	0.0250476	0.961132	0.27397	55.1379	1.09004	10.0721	0	0	0.00020744	9.99622
	21G19655	24		0.00240528	13.7689	0	0	0.00674089	0.350264	0	0	24.9385	0.306243	0.000453395	13.7698	0	0	0.00192421	5.59527	0.00448894	9.63487	0	0	0.159329	5.59455	0.016023	0.969631	-0.0449919	321.953	0.733562	13.7759	0	0	9.67126e-05	11.1544
	21G19656	28		0.00472539	7.3088	0	0	0.00778149	0.343356	0	0	28.7883	0.298317	0.000890737	7.31053	0	0	0.00176665	5.85396	0.0051819	9.63462	0	0	0.146282	5.85327	0.0184965	0.967157	-0.17289	85.8093	1.44115	7.32203	0	0	8.87933e-05	11.2864
	21G19657	32		0.00384707	8.69716	0	0	0.00929006	0.334445	4.08906e-07	272.626	34.3694	0.288016	0.000725173	8.69861	0	0	0.00159951	6.79609	0.0061865	9.63431	0.00321301	272.627	0.132443	6.7955	0.0220824	0.96403	-0.261658	55.7742	1.17328	8.70828	0	0	8.03929e-05	11.8026
			S	1.16297	0.212183	0	0	0.225886	0.0879926	4.85073e-06	56.5158	835.687	0.074495	0.21922	0.222492	0	0	0.565227	0.101452	0.150424	2.65392	0.0381941	56.5071	46.8019	0.097481	0.536929	0.264163	114.258	0.986163	354.683	0.281667	0	0	0.0284088	3.01509
			S							1.38886	0.178248	835.687	0.074495									0.973064	2.25693			47.3388	0.0964219							468.97	0.321103

## Sheet: Additional Parameters
	Additional Parameters			40Ar/39Ar	1s	37Ar/39Ar	1s	36Ar/39Ar	1s	Time (days)	37Ar (decay)	39Ar (decay)	40Ar (moles)
	21G19625	0.6		177.554	2.30013	9.16018	0.136442	0.581273	0.00770244	78.1424	4.69236	1.00055	5.14121e-12
	21G19626	0.7		74.9985	0.735774	8.81195	0.0979195	0.24399	0.00252377	78.1493	4.693	1.00055	3.05355e-12
	21G19628	0.8	4	46.5235	0.983506	8.64933	0.202802	0.146117	0.00319312	78.1639	4.69436	1.00055	8.76274e-13
	21G19629	0.9	4	45.8519	5.45755	7.86208	1.03214	0.142142	0.0169348	78.1708	4.695	1.00055	1.57321e-13
	21G19631	1	4	48.1012	4.85029	9.29197	1.01065	0.14382	0.0146588	78.1847	4.69629	1.00055	1.90818e-13
	21G19632	1.2	4	26.6007	0.171948	8.67469	0.0622036	0.0816654	0.000643688	78.1917	4.69693	1.00055	1.74254e-12
	21G19633	1.4	4	22.1793	1.1494	8.5771	0.451188	0.0642843	0.00347046	78.1986	4.69758	1.00055	1.80895e-13
	21G19635	1.8	4	18.3603	0.156428	8.848	0.0753158	0.0539647	0.000561978	78.2125	4.69887	1.00055	9.88387e-13
	21G19636	2.2	4	11.9028	0.108133	8.95683	0.0694411	0.0333242	0.0004142	78.2201	4.69958	1.00055	7.00791e-13
	21G19637	2.6	4	9.7154	0.0866837	9.15326	0.0630752	0.0256282	0.000315648	78.2271	4.70022	1.00055	6.49434e-13
	21G19639	3	4	7.2514	0.0371585	9.57076	0.0375398	0.0178055	0.000163932	78.241	4.70151	1.00055	1.01573e-12
	21G19640	3.6	4	4.38539	0.0122668	10.6022	0.029647	0.00864625	5.52089e-05	78.2479	4.70215	1.00055	1.72835e-12
	21G19641	4.2	4	3.48191	0.0179169	10.9672	0.034187	0.00589029	7.11562e-05	78.2549	4.7028	1.00055	9.16048e-13
	21G19643	5	4	3.1561	0.0392899	11.4687	0.0509126	0.00490458	0.000127808	78.2694	4.70415	1.00055	3.71483e-13
	21G19644	6	4	3.03845	0.0162616	12.0845	0.0358512	0.00478525	6.38962e-05	78.2764	4.7048	1.00055	8.6431e-13
	21G19645	7.2	4	2.96469	0.0389481	13.2372	0.0573007	0.00523215	0.000137503	78.2833	4.70545	1.00055	3.4948e-13
	21G19647	8.6	4	2.86411	0.0580069	18.3326	0.109102	0.00612555	0.000191394	78.2972	4.70674	1.00055	2.27557e-13
	21G19648	10		2.85396	0.0591238	23.5546	0.134194	0.00853289	0.000215806	78.3042	4.70738	1.00055	2.20741e-13
	21G19649	12		2.85004	0.0452436	51.4775	0.23421	0.0171918	0.000185614	78.3111	4.70803	1.00055	2.88045e-13
	21G19651	14		3.21443	0.262652	33.4202	0.714009	0.0101976	0.000792375	78.3257	4.70938	1.00055	5.6239e-14
	21G19652	17		2.9234	0.107094	77.946	0.707234	0.0261155	0.000457719	78.3326	4.71003	1.00055	1.25079e-13
	21G19653	20		3.71932	0.296955	106.285	2.59861	0.0384731	0.0013513	78.3396	4.71068	1.00055	5.82523e-14
	21G19655	24		3.92734	0.624592	142.22	7.24153	0.052159	0.0032522	78.3535	4.71197	1.00055	2.94061e-14
	21G19656	28		7.69729	0.74861	174.709	9.09127	0.0759011	0.00446264	78.3604	4.71261	1.00055	5.41585e-14
	21G19657	32		5.90002	0.756817	222.419	12.9668	0.0850187	0.0053995	78.3674	4.71326	1.00055	3.89297e-14

## Sheet: Procedure Blanks
	Procedure Blanks		36Ar ± 1σ (SE) [fA]		37Ar ± 1σ (SE) [fA]		38Ar ± 1σ (SE) [fA]		39Ar ± 1σ (SE) [fA]		40Ar ± 1σ (SE) [fA]
	21G19625	0.6	0.0116739	0.000220984	-0.00162259	0.00607696	-0.00669491	0.00622691	0.032797	0.00625083	3.15759	0.102951
	21G19626	0.7	0.0118409	0.000220984	0.000470408	0.00607696	-0.0066996	0.00622691	0.0339463	0.00625083	3.18841	0.102951
	21G19628	0.8	0.0120538	0.000220984	0.00230957	0.00607696	-0.00666756	0.00622691	0.0353999	0.00625083	3.22555	0.102951
	21G19629	0.9	0.0121037	0.000220984	0.00225078	0.00607696	-0.00661464	0.00622691	0.0357102	0.00625083	3.23307	0.102951
	21G19631	1	0.0121344	0.000220984	0.000930718	0.00607696	-0.00640456	0.00622691	0.0357592	0.00625083	3.23476	0.102951
	21G19632	1.2	0.0121257	0.000220984	-0.00012184	0.00607696	-0.00623956	0.00622691	0.0355582	0.00625083	3.23112	0.102951
	21G19633	1.4	0.0121072	0.000220984	-0.00131281	0.00607696	-0.0060318	0.00622691	0.0352439	0.00625083	3.22574	0.102951
	21G19635	1.8	0.0120563	0.000220984	-0.00379738	0.00607696	-0.00548836	0.00622691	0.0343768	0.00625083	3.21302	0.102951
	21G19636	2.2	0.012028	0.000220984	-0.00506841	0.00607696	-0.00512132	0.00622691	0.0338178	0.00625083	3.20646	0.102951
	21G19637	2.6	0.0120058	0.000220984	-0.0060878	0.00607696	-0.00475115	0.00622691	0.0332888	0.00625083	3.20153	0.102951
	21G19639	3	0.0119797	0.000220984	-0.00757651	0.00607696	-0.00393127	0.00622691	0.0322449	0.00625083	3.19618	0.102951
	21G19640	3.6	0.0119783	0.000220984	-0.00799147	0.00607696	-0.00349736	0.00622691	0.0317616	0.00625083	3.19624	0.102951
	21G19641	4.2	0.0119855	0.000220984	-0.00816648	0.00607696	-0.00306044	0.00622691	0.0313219	0.00625083	3.19829	0.102951
	21G19643	5	0.0120284	0.000220984	-0.0077497	0.00607696	-0.0021862	0.00622691	0.0305891	0.00625083	3.20885	0.102951
	21G19644	6	0.0120605	0.000220984	-0.00720193	0.00607696	-0.00181977	0.00622691	0.0303489	0.00625083	3.21648	0.102951
	21G19645	7.2	0.0120984	0.000220984	-0.00646101	0.00607696	-0.00150693	0.00622691	0.0301874	0.00625083	3.22538	0.102951
	21G19647	8.6	0.0121832	0.000220984	-0.0045521	0.00607696	-0.00111355	0.00622691	0.0301148	0.00625083	3.24511	0.102951
	21G19648	10	0.0122246	0.000220984	-0.00348411	0.00607696	-0.00107244	0.00622691	0.0302064	0.00625083	3.25475	0.102951
	21G19649	12	0.0122611	0.000220984	-0.002423	0.00607696	-0.00116377	0.00622691	0.0303821	0.00625083	3.26327	0.102951
	21G19651	14	0.0123033	0.000220984	-0.000557113	0.00607696	-0.00189236	0.00622691	0.0310089	0.00625083	3.2736	0.102951
	21G19652	17	0.0122972	0.000220984	-2.88678e-05	0.00607696	-0.00254919	0.00622691	0.0314177	0.00625083	3.27277	0.102951
	21G19653	20	0.012267	0.000220984	0.000129255	0.00607696	-0.00344352	0.00622691	0.0318866	0.00625083	3.26665	0.102951
	21G19655	24	0.0121098	0.000220984	-0.00112598	0.00607696	-0.00606345	0.00622691	0.0329614	0.00625083	3.23336	0.102951
	21G19656	28	0.0119696	0.000220984	-0.00279372	0.00607696	-0.00785212	0.00622691	0.0335413	0.00625083	3.2033	0.102951
	21G19657	32	0.0117787	0.000220984	-0.00534034	0.00607696	-0.0100044	0.00622691	0.034129	0.00625083	3.16223	0.102951

## Sheet: Intercept Values
	Intercept Values		36Ar ± 1σ (SE) [fA]		r2	Regression (type,n)		37Ar ± 1σ (SE) [fA]		r2	Regression (type,n)		38Ar ± 1σ (SE) [fA]		r2	Regression (type,n)		39Ar ± 1σ (SE) [fA]		r2	Regression (type,n)		40Ar ± 1σ (SE) [fA]		r2	Regression (type,n)
	21G19625	0.6	0.390179	0.000889579	0.932644	EXP	150 of 150	1.3043	0.00675835	0.76164	EXP	149 of 150	0.0749443	0.00588786	0.000228086	EXP	149 of 150	0.707496	0.00607453	0.32008	EXP	150 of 150	123.561	0.0220735	0.999475	EXP	150 of 150
	21G19626	0.7	0.235239	0.000679298	0.885322	EXP	150 of 150	1.76668	0.00590205	0.89631	EXP	150 of 150	0.0485302	0.00637679	0.00419356	EXP	150 of 150	0.982641	0.00674333	0.511323	EXP	148 of 150	74.7001	0.0195473	0.998523	EXP	149 of 150
	21G19628	0.8	0.0739444	0.000397138	0.29193	EXP	150 of 150	0.804066	0.00646253	0.536786	EXP	149 of 150	0.0144578	0.00606402	0.0053333	EXP	150 of 150	0.474276	0.00647916	0.110767	EXP	150 of 150	23.7472	0.0179272	0.831488	EXP	150 of 150
	21G19629	0.9	0.0230712	0.000223695	0.551823	EXP	150 of 150	0.134991	0.00557341	0.0149318	EXP	150 of 150	-0.00838814	0.00607848	0.0121622	EXP	150 of 150	0.115658	0.0068102	0.00509596	EXP	150 of 150	6.91741	0.0150825	0.982818	EXP	150 of 150
	21G19631	1	0.0249648	0.000276147	0.498145	EXP	150 of 150	0.182267	0.00594408	0.0835448	EXP	150 of 150	0.00868719	0.00688546	0.00934923	EXP	150 of 150	0.128195	0.00657072	0.0224693	EXP	150 of 150	7.70357	0.0147395	0.980657	EXP	150 of 150
	21G19632	1.2	0.132431	0.00054907	0.682334	EXP	150 of 150	2.79498	0.0062864	0.953273	EXP	150 of 150	0.0466531	0.00601301	0.0268678	EXP	149 of 150	1.56194	0.00653329	0.795984	EXP	150 of 150	44.04	0.0166407	0.99473	EXP	150 of 150
	21G19633	1.4	0.023898	0.000257135	0.482037	EXP	150 of 150	0.342731	0.00656228	0.172415	EXP	150 of 150	0.00554467	0.00527855	0.00142853	EXP	150 of 150	0.225288	0.00601858	0.000336725	EXP	149 of 150	7.46217	0.0134718	0.984861	EXP	148 of 150
	21G19635	1.8	0.0773865	0.000423566	0.361582	EXP	150 of 150	2.3381	0.00621367	0.93034	EXP	150 of 150	0.0272581	0.00630355	0.0101256	EXP	150 of 150	1.28874	0.00655462	0.68851	EXP	149 of 150	26.3603	0.0164642	0.941644	EXP	150 of 150
	21G19636	2.2	0.0561499	0.000405788	0.0328864	EXP	150 of 150	2.58734	0.00638995	0.941762	EXP	150 of 150	0.0122591	0.00646338	9.18187e-05	EXP	150 of 150	1.40569	0.00632088	0.779784	EXP	150 of 150	19.6184	0.0166527	0.0653293	EXP	150 of 150
	21G19637	2.6	0.0505314	0.000351859	0.0232619	EXP	150 of 150	3.00138	0.00624273	0.959432	EXP	149 of 150	0.0201449	0.0055503	0.00192217	EXP	150 of 150	1.59086	0.00631569	0.808963	EXP	150 of 150	18.4108	0.0157989	0.217863	EXP	150 of 150
	21G19639	3	0.0680671	0.000432703	0.205606	EXP	150 of 150	6.58012	0.00688392	0.988703	EXP	149 of 150	0.0463916	0.00577139	0.0209397	EXP	150 of 150	3.29609	0.00586141	0.964532	EXP	148 of 150	26.9837	0.0163531	0.947028	EXP	150 of 150
	21G19640	3.6	0.0886097	0.000409956	0.419582	EXP	149 of 150	20.5221	0.00862299	0.998252	EXP	150 of 150	0.105412	0.00634342	0.00464559	EXP	149 of 150	9.21501	0.0067622	0.994091	EXP	148 of 150	43.6727	0.017521	0.993571	EXP	149 of 150
	21G19641	4.2	0.0468347	0.000348808	0.044656	EXP	150 of 150	14.1663	0.00739866	0.997098	EXP	150 of 150	0.066965	0.00547294	0.00282663	EXP	150 of 150	6.16152	0.00792306	0.981015	EXP	150 of 150	24.6514	0.0162921	0.822534	EXP	150 of 150
	21G19643	5	0.0250105	0.00025145	0.506719	EXP	150 of 150	6.62188	0.00657395	0.990774	EXP	145 of 150	0.0257775	0.00579552	0.000265623	EXP	148 of 150	2.77319	0.006794	0.929502	EXP	150 of 150	11.9087	0.0161503	0.949238	EXP	150 of 150
	21G19644	6	0.0426716	0.000337341	0.188735	EXP	148 of 150	16.8729	0.00782796	0.997645	EXP	150 of 150	0.0770691	0.0062911	0.0088037	EXP	150 of 150	6.65849	0.00667451	0.988674	EXP	149 of 150	23.4579	0.0170436	0.724313	EXP	150 of 150
	21G19645	7.2	0.0259686	0.000285428	0.426858	EXP	150 of 150	7.65496	0.00783666	0.989601	EXP	148 of 150	0.0249096	0.00589724	0.00345469	EXP	150 of 150	2.77693	0.00634113	0.939152	EXP	150 of 150	11.4099	0.0157343	0.962868	EXP	150 of 150
	21G19647	8.6	0.0231278	0.000254004	0.593005	EXP	150 of 150	7.14488	0.00714507	0.989319	EXP	149 of 150	0.0221628	0.00660349	0.0088982	EXP	150 of 150	1.8814	0.00734473	0.822146	EXP	149 of 150	8.57431	0.0165868	0.975097	EXP	150 of 150
	21G19648	10	0.0270665	0.000293222	0.356066	EXP	150 of 150	8.93782	0.00710208	0.993621	EXP	148 of 150	0.01352	0.00660572	0.00716909	EXP	150 of 150	1.83244	0.00644234	0.845771	EXP	146 of 150	8.42434	0.0142559	0.981325	EXP	150 of 150
	21G19649	12	0.0513351	0.000321731	0.0212824	EXP	150 of 150	25.5279	0.00928271	0.998609	EXP	149 of 150	0.0294409	0.00665182	0.000595612	EXP	150 of 150	2.38534	0.0061897	0.914161	EXP	150 of 150	10.0091	0.0150486	0.977024	EXP	150 of 150
	21G19651	14	0.0163156	0.000203021	0.751142	EXP	150 of 150	2.86789	0.00608637	0.951179	EXP	150 of 150	0.00163832	0.00634805	0.000437288	EXP	150 of 150	0.438678	0.00584819	0.107221	EXP	150 of 150	4.59068	0.0147584	0.989052	EXP	147 of 150
	21G19652	17	0.0374248	0.000309365	0.201304	EXP	150 of 150	16.3581	0.00725782	0.998119	EXP	150 of 150	0.0122219	0.00567988	0.0013682	EXP	150 of 150	1.02836	0.00599141	0.64865	EXP	147 of 150	6.20201	0.0163538	0.983398	EXP	149 of 150
	21G19653	20	0.0258177	0.000262403	0.440502	EXP	148 of 150	8.1642	0.00723095	0.991908	EXP	148 of 150	-0.0025173	0.00587738	8.41595e-05	EXP	150 of 150	0.396828	0.00628396	0.0884208	EXP	150 of 150	4.63087	0.0129158	0.991422	EXP	148 of 150
	21G19655	24	0.0208924	0.000227114	0.637918	EXP	150 of 150	5.22001	0.00665163	0.983658	EXP	150 of 150	-0.00395564	0.00645599	0.00020019	EXP	150 of 150	0.207428	0.00628906	0.00182335	EXP	150 of 150	3.92202	0.0130909	0.991663	EXP	150 of 150
	21G19656	28	0.0239794	0.000245171	0.510989	EXP	148 of 150	6.02351	0.00733329	0.984516	EXP	150 of 150	-0.00173204	0.00710336	0.000714423	EXP	150 of 150	0.197488	0.00578493	9.10055e-05	EXP	146 of 150	4.47165	0.0166087	0.985416	EXP	150 of 150
	21G19657	32	0.024394	0.00023038	0.566001	EXP	146 of 150	7.18828	0.00781156	0.98829	EXP	150 of 150	0.00161414	0.00601731	0.00348285	EXP	150 of 150	0.187874	0.00640821	9.54592e-05	EXP	149 of 150	4.07393	0.0161144	0.986836	EXP	150 of 150

## Sheet: Project Info
	Project Info		Analyst	Irradiation	X-pos	Y-pos	Z/H-pos	Project	Experiment	Nmb
	21G19625	0.6	Daniel Heaton	21-OSU-04	0	0	42.8241	Easter\O-Connor (20-06)	21G19622	1
	21G19626	0.7	Daniel Heaton	21-OSU-04	0	0	42.8241	Easter\O-Connor (20-06)	21G19622	1
	21G19628	0.8	Daniel Heaton	21-OSU-04	0	0	42.8241	Easter\O-Connor (20-06)	21G19622	1
	21G19629	0.9	Daniel Heaton	21-OSU-04	0	0	42.8241	Easter\O-Connor (20-06)	21G19622	1
	21G19631	1	Daniel Heaton	21-OSU-04	0	0	42.8241	Easter\O-Connor (20-06)	21G19622	1
	21G19632	1.2	Daniel Heaton	21-OSU-04	0	0	42.8241	Easter\O-Connor (20-06)	21G19622	1
	21G19633	1.4	Daniel Heaton	21-OSU-04	0	0	42.8241	Easter\O-Connor (20-06)	21G19622	1
	21G19635	1.8	Daniel Heaton	21-OSU-04	0	0	42.8241	Easter\O-Connor (20-06)	21G19622	1
	21G19636	2.2	Daniel Heaton	21-OSU-04	0	0	42.8241	Easter\O-Connor (20-06)	21G19622	1
	21G19637	2.6	Daniel Heaton	21-OSU-04	0	0	42.8241	Easter\O-Connor (20-06)	21G19622	1
	21G19639	3	Daniel Heaton	21-OSU-04	0	0	42.8241	Easter\O-Connor (20-06)	21G19622	1
	21G19640	3.6	Daniel Heaton	21-OSU-04	0	0	42.8241	Easter\O-Connor (20-06)	21G19622	1
	21G19641	4.2	Daniel Heaton	21-OSU-04	0	0	42.8241	Easter\O-Connor (20-06)	21G19622	1
	21G19643	5	Daniel Heaton	21-OSU-04	0	0	42.8241	Easter\O-Connor (20-06)	21G19622	1
	21G19644	6	Daniel Heaton	21-OSU-04	0	0	42.8241	Easter\O-Connor (20-06)	21G19622	1
	21G19645	7.2	Daniel Heaton	21-OSU-04	0	0	42.8241	Easter\O-Connor (20-06)	21G19622	1
	21G19647	8.6	Daniel Heaton	21-OSU-04	0	0	42.8241	Easter\O-Connor (20-06)	21G19622	1
	21G19648	10	Daniel Heaton	21-OSU-04	0	0	42.8241	Easter\O-Connor (20-06)	21G19622	1
	21G19649	12	Daniel Heaton	21-OSU-04	0	0	42.8241	Easter\O-Connor (20-06)	21G19622	1
	21G19651	14	Daniel Heaton	21-OSU-04	0	0	42.8241	Easter\O-Connor (20-06)	21G19622	1
	21G19652	17	Daniel Heaton	21-OSU-04	0	0	42.8241	Easter\O-Connor (20-06)	21G19622	1
	21G19653	20	Daniel Heaton	21-OSU-04	0	0	42.8241	Easter\O-Connor (20-06)	21G19622	1
	21G19655	24	Daniel Heaton	21-OSU-04	0	0	42.8241	Easter\O-Connor (20-06)	21G19622	1
	21G19656	28	Daniel Heaton	21-OSU-04	0	0	42.8241	Easter\O-Connor (20-06)	21G19622	1
	21G19657	32	Daniel Heaton	21-OSU-04	0	0	42.8241	Easter\O-Connor (20-06)	21G19622	1

[truncated: 2 more sheets: Sample Parameters, Irradiation Constants]
