# Supplementary material for: Synchronous motion of the Easter mantle plume and the East Pacific Rise
Source: Nat Commun. 2024 Nov 17;15:9953. doi: 10.1038/s41467-024-54115-2 (PMC11570642; doi:10.1038/s41467-024-54115-2)
Supplement: Supplementary file 5 — Supplementary Data 2 [file 41467_2024_54115_MOESM5_ESM.zip › NCOMMS-23-61651B_Dataset 2/21G19681.full.xls]

## Sheet: Hidden Data
Double Line Plot Age Plateau			Double Line Plot K/Ca Plateau			X-Y Plot Normal Isochron		X-Y Plot Inverse Isochron		Error Ellipses Normal Isochron		Error Ellipses Inverse Isochron														Used Measurements for Blank Corrections
Ar39k%	Line 1	Line 2	Ar39k%	Line 1	Line 2	X-axis	Y-axis	X-axis	Y-axis	X-axis	Y-axis	X-axis	Y-axis													Filename	Included	36Ar	1σ	37Ar	1σ	38Ar	1σ	39Ar	1σ	40Ar	1σ	Date		Filename	Included	40Ar/39Ar	1σ	J-value	1σ	Date	X	Y	H
0	4.70917	15.15	0	0.0378275	0.0455346	35.3259	463.728	0.0761779	0.00215643			0.0855066	0.00229881
0.431092	4.70917	15.15	0.431092	0.0378275	0.0455346	39.7925	416.967	0.0954331	0.00239827			0.0851903	0.00219055
0.431092	9.30902	3.30261	0.431092	0.0438544	0.0406859	72.633	531.883	0.136558	0.00188011			0.0842598	0.00207997
1.51227	9.30902	3.30261	1.51227	0.0438544	0.0406859	74.4589	529.728	0.140561	0.00188776			0.0827786	0.0019746
1.51227	2.67445	13.326	1.51227	0.0386453	0.0457954	73.557	507.549	0.144926	0.00197025			0.0808475	0.00188161
1.98473	2.67445	13.326	1.98473	0.0386453	0.0457954	113.333	629.311	0.180091	0.00158904			0.0785983	0.00180736
1.98473	10.0806	5.36224	1.98473	0.0454842	0.0424963	186.094	821.091	0.226642	0.00121789			0.076184	0.0017569
3.15249	10.0806	5.36224	3.15249	0.0454842	0.0424963	297.02	1110.1	0.267562	0.00090082			0.0737694	0.00173366
3.15249	2.97383	10.928	3.15249	0.0423625	0.0480076	433.635	1478.28	0.293338	0.000676464			0.0715189	0.00173924
3.80425	2.97383	10.928	3.80425	0.0423625	0.0480076	516.962	1690.93	0.305726	0.00059139			0.0695859	0.00177324
3.80425	9.98943	5.20792	3.80425	0.0468427	0.0434985	581.881	1877.32	0.309953	0.000532673			0.0681021	0.00183336
4.89389	9.98943	5.20792	4.89389	0.0468427	0.0434985	494.398	1614.91	0.306146	0.00061923			0.0671687	0.0019155
4.89389	6.56748	8.61224	4.89389	0.0435641	0.0450379	806.185	2473.44	0.325937	0.000404296			0.0668493	0.00201406
7.54192	6.56748	8.61224	7.54192	0.0435641	0.0450379	565.352	1787.54	0.316274	0.000559429			0.0671656	0.00212232
7.54192	8.15213	6.9523	7.54192	0.0443179	0.0434256	502.065	1609.2	0.311995	0.000621425			0.068096	0.0022329
12.1441	8.15213	6.9523	12.1441	0.0443179	0.0434256	497.319	1576.91	0.315375	0.000634151			0.0695773	0.00233827
12.1441	6.88448	8.34206	12.1441	0.0416993	0.0427316	397.262	1261.58	0.314892	0.000792655			0.0715083	0.00243126
15.7108	6.88448	8.34206	15.7108	0.0416993	0.0427316	254.71	823.488	0.309307	0.00121435			0.0737576	0.00250551
15.7108	7.88421	7.25294	15.7108	0.0392376	0.0387091	156.622	548.238	0.285683	0.00182402			0.0761718	0.00255597
25.0024	7.88421	7.25294	25.0024	0.0392376	0.0387091	130.978	477.475	0.274314	0.00209435			0.0785865	0.00257921
25.0024	7.32355	7.96595	25.0024	0.0355532	0.0360592	82.2137	349.213	0.235426	0.00286358			0.080837	0.00257363
33.5152	7.32355	7.96595	33.5152	0.0355532	0.0360592	49.4981	296.719	0.166818	0.00337019			0.08277	0.00253963
33.5152	7.76615	7.17828	33.5152	0.0337898	0.0333516	40.4565	258.043	0.156782	0.00387532			0.0842537	0.00247951
43.8241	7.76615	7.17828	43.8241	0.0337898	0.0333516	166.74	520.846	0.320132	0.00191995			0.0851871	0.00239737
43.8241	7.32652	7.95967	43.8241	0.0302588	0.0306708	-53.1808	176.428	-0.301431	0.00566804			0.0855066	0.00229881
52.4659	7.32652	7.95967	52.4659	0.0302588	0.0306708							0.0851903	0.00219055
52.4659	7.72684	7.09763	52.4659	0.0302383	0.0298359
61.6346	7.72684	7.09763	61.6346	0.0302383	0.0298359							0.100791	0.00248429
61.6346	7.07022	7.58128	61.6346	0.0278345	0.0281753							0.100609	0.00242758
74.8248	7.07022	7.58128	74.8248	0.0278345	0.0281753							0.100075	0.00236887
74.8248	7.54227	6.87618	74.8248	0.0257817	0.0254298							0.0992238	0.00231216
83.6298	7.54227	6.87618	83.6298	0.0257817	0.0254298							0.0981147	0.00226133
83.6298	6.20944	7.27873	83.6298	0.02088	0.0212638							0.0968229	0.00221982
88.7726	6.20944	7.27873	88.7726	0.02088	0.0212638							0.0954364	0.00219048
88.7726	6.3122	4.83848	88.7726	0.0130098	0.0127366							0.0940496	0.0021753
92.6238	6.3122	4.83848	92.6238	0.0130098	0.0127366							0.0927572	0.00217531
92.6238	3.01647	5.01263	92.6238	0.00648004	0.00664236							0.091647	0.00219052
95.6687	3.01647	5.01263	95.6687	0.00648004	0.00664236							0.0907949	0.00221988
95.6687	4.58575	1.90787	95.6687	0.00511648	0.00493899							0.0902589	0.0022614
97.8821	4.58575	1.90787	97.8821	0.00511648	0.00493899							0.0900755	0.00231225
97.8821	-0.15	2.89629	97.8821	0.00318578	0.00336243							0.0902572	0.00236896
99.2032	-0.15	2.89629	99.2032	0.00318578	0.00336243							0.0907916	0.00242767
99.2032	3.85573	-0.15	99.2032	0.00229221	0.00196758							0.0916423	0.00248438
99.6599	3.85573	-0.15	99.6599	0.00229221	0.00196758							0.0927514	0.00253521
99.6599	-0.15	5.18839	99.6599	0.00111971	0.00150794							0.0940432	0.00257672
99.9124	-0.15	5.18839	99.9124	0.00111971	0.00150794							0.0954297	0.00260606
99.9124	15.15	-0.15	99.9124	0.00147638	9.90441e-05							0.0968165	0.00262124
99.9564	15.15	-0.15	99.9564	0.00147638	9.90441e-05							0.0981089	0.00262123
99.9564	-0.15	15.15	99.9564	0.000254139	0.00233133							0.0992191	0.00260602
100	-0.15	15.15	100	0.000254139	0.00233133							0.100071	0.00257666
												0.100607	0.00253514
												0.100791	0.00248429
												0.100609	0.00242758
												0.159179	0.00212455
												0.15841	0.00195638
												0.156152	0.00178302
												0.152558	0.00161627
												0.147874	0.0014675
												0.142419	0.00134685
												0.136565	0.00126254
												0.13071	0.00122031
												0.125253	0.00122306
												0.120567	0.00127057
												0.116971	0.00135963
												0.11471	0.00148416
												0.113937	0.00163567
												0.114706	0.00180384
												0.116964	0.00197721
												0.120558	0.00214396
												0.125242	0.00229273
												0.130697	0.00241338
												0.136552	0.00249769
												0.142406	0.00253991
												0.147863	0.00253717
												0.152549	0.00248965
												0.156145	0.00240059
												0.158407	0.00227606
												0.159179	0.00212455
												0.15841	0.00195638
												0.150144	0.00199135
												0.149818	0.0019198
												0.148862	0.00184607
												0.147339	0.00177518
												0.145355	0.00171196
												0.143044	0.00166072
												0.140564	0.00162496
												0.138083	0.0016071
												0.135772	0.00160838
												0.133786	0.00162869
												0.132263	0.00166665
												0.131305	0.00171969
												0.130977	0.00178418
												0.131303	0.00185573
												0.13226	0.00192946
												0.133782	0.00200035
												0.135767	0.00206356
												0.138078	0.0021148
												0.140558	0.00215057
												0.143038	0.00216842
												0.14535	0.00216715
												0.147335	0.00214684
												0.148859	0.00210887
												0.149817	0.00205584
												0.150144	0.00199135
												0.149818	0.0019198
												0.163218	0.00216956
												0.162596	0.0020367
												0.16077	0.00189931
												0.157864	0.00176676
												0.154077	0.00164807
												0.149666	0.00155134
												0.144931	0.00148316
												0.140197	0.00144817
												0.135785	0.00144876
												0.131995	0.00148489
												0.129087	0.0015541
												0.127258	0.00165167
												0.126634	0.00177095
												0.127256	0.00190381
												0.129082	0.0020412
												0.131988	0.00217375
												0.135775	0.00229244
												0.140187	0.00238917
												0.144921	0.00245735
												0.149655	0.00249234
												0.154068	0.00249175
												0.157857	0.00245562
												0.160765	0.00238641
												0.162594	0.00228884
												0.163218	0.00216956
												0.162596	0.0020367
												0.196336	0.00171369
												0.195783	0.00161703
												0.194161	0.00151846
												0.19158	0.0014247
												0.188216	0.00134214
												0.184298	0.0012764
												0.180094	0.00123198
												0.175889	0.00121188
												0.171971	0.00121749
												0.168606	0.00124841
												0.166024	0.00130255
												0.1644	0.00137622
												0.163846	0.00146439
												0.164399	0.00156105
												0.166021	0.00165962
												0.168602	0.00175338
												0.171966	0.00183594
												0.175884	0.00190167
												0.180088	0.0019461
												0.184293	0.0019662
												0.188211	0.00196059
												0.191576	0.00192967
												0.194158	0.00187552
												0.195782	0.00180186
												0.196336	0.00171369
												0.195783	0.00161703
												0.237014	0.00126831
												0.236661	0.00121921
												0.235625	0.00117002
												0.233977	0.0011241
												0.231829	0.00108456
												0.229328	0.00105411
												0.226643	0.00103483
												0.223958	0.00102802
												0.221457	0.00103414
												0.219308	0.00105279
												0.21766	0.0010827
												0.216623	0.00112181
												0.21627	0.00116747
												0.216623	0.00121657
												0.217659	0.00126576
												0.219307	0.00131169
												0.221455	0.00135122
												0.223957	0.00138167
												0.226641	0.00140096
												0.229326	0.00140777
												0.231828	0.00140164
												0.233976	0.00138299
												0.235624	0.00135309
												0.236661	0.00131397
												0.237014	0.00126831
												0.236661	0.00121921
												0.27574	0.000926553
												0.275462	0.000893162
												0.274645	0.000860293
												0.273345	0.000830186
												0.271651	0.000804893
												0.269679	0.000786136
												0.267562	0.000775196
												0.265445	0.000772816
												0.263473	0.000779159
												0.261779	0.000793794
												0.260479	0.000815722
												0.259662	0.000843449
												0.259383	0.000875087
												0.259662	0.000908477
												0.260479	0.000941346
												0.261778	0.000971454
												0.263472	0.000996747
												0.265444	0.0010155
												0.267561	0.00102644
												0.269678	0.00102882
												0.271651	0.00102248
												0.273344	0.00100785
												0.274644	0.000985918
												0.275461	0.00095819
												0.27574	0.000926553
												0.275462	0.000893162
												0.305929	0.000703896
												0.3055	0.000656745
												0.304242	0.000610938
												0.302241	0.000569597
												0.299634	0.000535538
												0.296597	0.000511084
												0.293339	0.000497899
												0.29008	0.000496884
												0.287043	0.000508106
												0.284436	0.000530802
												0.282435	0.000563424
												0.281177	0.00060375
												0.280748	0.000649031
												0.281177	0.000696182
												0.282434	0.000741989
												0.284435	0.00078333
												0.287043	0.000817389
												0.290079	0.000841844
												0.293338	0.000855028
												0.296597	0.000856044
												0.299633	0.000844821
												0.302241	0.000822125
												0.304242	0.000789503
												0.3055	0.000749177
												0.305929	0.000703896
												0.3055	0.000656745
												0.310988	0.000601035
												0.310809	0.000581184
												0.310283	0.000562028
												0.309447	0.000544873
												0.308357	0.000530889
												0.307088	0.000521027
												0.305726	0.00051596
												0.304365	0.000516034
												0.303095	0.000521243
												0.302006	0.000531233
												0.301169	0.000545322
												0.300644	0.000562551
												0.300464	0.000581744
												0.300643	0.000601596
												0.301169	0.000620752
												0.302005	0.000637906
												0.303095	0.000651891
												0.304364	0.000661753
												0.305726	0.00066682
												0.307088	0.000666746
												0.308357	0.000661537
												0.309447	0.000651547
												0.310283	0.000637458
												0.310809	0.000620229
												0.310988	0.000601035
												0.310809	0.000581184
												0.315858	0.000542255
												0.315657	0.000521643
												0.315067	0.000501781
												0.314129	0.000484025
												0.312906	0.000469584
												0.311481	0.000459443
												0.309953	0.000454292
												0.308424	0.000454483
												0.307	0.000460002
												0.305777	0.000470474
												0.304838	0.000485184
												0.304248	0.000503131
												0.304047	0.000523091
												0.304248	0.000543704
												0.304838	0.000563565
												0.305776	0.000581321
												0.307	0.000595762
												0.308424	0.000605903
												0.309952	0.000611054
												0.311481	0.000610863
												0.312905	0.000605344
												0.314128	0.000594873
												0.315067	0.000580162
												0.315657	0.000562215
												0.315858	0.000542255
												0.315657	0.000521643
												0.310916	0.000628315
												0.310754	0.000610408
												0.310277	0.000593102
												0.309519	0.000577577
												0.308531	0.00056489
												0.307381	0.000555907
												0.306146	0.000551239
												0.304912	0.000551204
												0.303761	0.000555805
												0.302773	0.000564729
												0.302015	0.000577366
												0.301538	0.000592857
												0.301376	0.000610145
												0.301538	0.000628052
												0.302015	0.000645357
												0.302773	0.000660883
												0.303761	0.000673569
												0.304911	0.000682553
												0.306146	0.000687221
												0.307381	0.000687255
												0.308531	0.000682654
												0.309519	0.000673731
												0.310277	0.000661093
												0.310754	0.000645603
												0.310916	0.000628315
												0.310754	0.000610408
												0.332353	0.000411903
												0.332135	0.000389345
												0.331494	0.000367806
												0.330474	0.000348753
												0.329145	0.000333486
												0.327598	0.000323044
												0.325937	0.00031814
												0.324276	0.000319107
												0.322729	0.000325879
												0.3214	0.000337995
												0.32038	0.00035463
												0.319739	0.000374649
												0.319521	0.000396689
												0.319739	0.000419247
												0.32038	0.000440786
												0.3214	0.000459838
												0.322729	0.000475105
												0.324276	0.000485547
												0.325937	0.000490451
												0.327597	0.000489485
												0.329145	0.000482712
												0.330474	0.000470596
												0.331494	0.000453961
												0.332135	0.000433942
												0.332353	0.000411903
												0.332135	0.000389345
												0.321975	0.000569005
												0.32178	0.000548138
												0.321211	0.00052804
												0.320305	0.000510082
												0.319125	0.000495487
												0.31775	0.000485249
												0.316275	0.000480066
												0.314799	0.000480292
												0.313424	0.000485911
												0.312244	0.00049654
												0.311338	0.000511455
												0.310769	0.00052964
												0.310574	0.000549854
												0.310768	0.000570721
												0.311338	0.000590819
												0.312244	0.000608777
												0.313424	0.000623372
												0.314799	0.00063361
												0.316274	0.000638793
												0.31775	0.000638567
												0.319124	0.000632948
												0.320305	0.000622318
												0.321211	0.000607404
												0.32178	0.000589219
												0.321975	0.000569005
												0.32178	0.000548138
												0.315869	0.00062866
												0.315737	0.000613197
												0.31535	0.000598294
												0.314735	0.000584968
												0.313933	0.000574126
												0.312998	0.000566508
												0.311996	0.000562632
												0.310993	0.000562762
												0.310059	0.000566891
												0.309256	0.000574736
												0.308641	0.000585763
												0.308254	0.00059922
												0.308122	0.00061419
												0.308254	0.000629653
												0.308641	0.000644556
												0.309256	0.000657882
												0.310058	0.000668724
												0.310993	0.000676342
												0.311995	0.000680218
												0.312998	0.000680087
												0.313932	0.000675959
												0.314735	0.000668114
												0.31535	0.000657087
												0.315737	0.00064363
												0.315869	0.00062866
												0.315737	0.000613197
												0.321285	0.000645394
												0.321084	0.000623648
												0.320493	0.000602618
												0.319554	0.000583737
												0.31833	0.000568291
												0.316905	0.000557334
												0.315376	0.000551612
												0.313846	0.000551514
												0.312421	0.000557048
												0.311197	0.000567837
												0.310258	0.000583145
												0.309667	0.000601928
												0.309466	0.000622908
												0.309667	0.000644654
												0.310258	0.000665684
												0.311197	0.000684565
												0.312421	0.000700011
												0.313846	0.000710968
												0.315375	0.000716691
												0.316905	0.000716788
												0.31833	0.000711254
												0.319554	0.000700465
												0.320493	0.000685158
												0.321083	0.000666374
												0.321285	0.000645394
												0.321084	0.000623648
												0.324959	0.00081669
												0.324616	0.00078036
												0.323611	0.000744869
												0.322011	0.000712633
												0.319926	0.000685852
												0.317498	0.000666348
												0.314892	0.000655452
												0.312287	0.000653907
												0.309858	0.000661816
												0.307773	0.000678643
												0.306173	0.000703239
												0.305168	0.000733928
												0.304824	0.00076862
												0.305167	0.000804949
												0.306173	0.000840441
												0.307773	0.000872676
												0.309858	0.000899458
												0.312286	0.000918961
												0.314892	0.000929857
												0.317497	0.000931403
												0.319925	0.000923493
												0.32201	0.000906667
												0.32361	0.000882071
												0.324616	0.000851382
												0.324959	0.00081669
												0.324616	0.00078036
												0.322262	0.00126279
												0.321821	0.00121357
												0.320527	0.00116441
												0.318468	0.00111865
												0.315785	0.00107942
												0.31266	0.00104937
												0.309307	0.00103058
												0.305954	0.0010243
												0.302829	0.00103098
												0.300146	0.00105015
												0.298087	0.00108051
												0.296792	0.00111999
												0.296351	0.00116591
												0.296792	0.00121512
												0.298086	0.00126428
												0.300145	0.00131004
												0.302828	0.00134928
												0.305953	0.00137932
												0.309306	0.00139812
												0.312659	0.00140439
												0.315784	0.00139772
												0.318467	0.00137855
												0.320526	0.00134818
												0.321821	0.0013087
												0.322262	0.00126279
												0.321821	0.00121357
												0.299671	0.00190868
												0.299194	0.00184773
												0.297797	0.00178516
												0.295575	0.00172524
												0.292678	0.00167205
												0.289304	0.00162922
												0.285684	0.00159967
												0.282064	0.0015854
												0.27869	0.0015874
												0.275793	0.00160552
												0.27357	0.00163853
												0.272172	0.00168419
												0.271695	0.00173937
												0.272171	0.00180032
												0.273568	0.00186289
												0.275791	0.00192281
												0.278688	0.001976
												0.282061	0.00201883
												0.285681	0.00204838
												0.289302	0.00206265
												0.292676	0.00206065
												0.295573	0.00204253
												0.297796	0.00200952
												0.299194	0.00196386
												0.299671	0.00190868
												0.299194	0.00184773
												0.292202	0.00222183
												0.291593	0.00214037
												0.289806	0.00205577
												0.286964	0.0019738
												0.28326	0.00190005
												0.278946	0.00183953
												0.274316	0.00179638
												0.269686	0.00177354
												0.265372	0.00177256
												0.261667	0.00179351
												0.258824	0.00183496
												0.257037	0.00189409
												0.256426	0.00196687
												0.257035	0.00204833
												0.258822	0.00213293
												0.261664	0.0022149
												0.265368	0.00228865
												0.269682	0.00234917
												0.274312	0.00239232
												0.278942	0.00241516
												0.283256	0.00241614
												0.286961	0.00239519
												0.289804	0.00235374
												0.291592	0.00229461
												0.292202	0.00222183
												0.291593	0.00214037
												0.25763	0.0031125
												0.256874	0.00299333
												0.254657	0.00286533
												0.25113	0.0027372
												0.246532	0.00261769
												0.241177	0.00251493
												0.235431	0.00243594
												0.229684	0.00238609
												0.224328	0.00236878
												0.219729	0.00238519
												0.2162	0.0024342
												0.21398	0.00251247
												0.213222	0.00261467
												0.213978	0.00273384
												0.216195	0.00286184
												0.219722	0.00298997
												0.22432	0.00310948
												0.229675	0.00321224
												0.235421	0.00329123
												0.241168	0.00334108
												0.246524	0.00335839
												0.251123	0.00334198
												0.254652	0.00329297
												0.256872	0.0032147
												0.25763	0.0031125
												0.256874	0.00299333
												0.200265	0.00394917
												0.199129	0.00371303
												0.195791	0.00345354
												0.190479	0.00318836
												0.183554	0.00293558
												0.175489	0.00271241
												0.166833	0.00253407
												0.158175	0.00241271
												0.150107	0.0023566
												0.143178	0.00236956
												0.137859	0.00245072
												0.134514	0.00259454
												0.133371	0.00279121
												0.134507	0.00302734
												0.137845	0.00328684
												0.143157	0.00355202
												0.150082	0.0038048
												0.158147	0.00402797
												0.166804	0.00420631
												0.175461	0.00432767
												0.183529	0.00438378
												0.190459	0.00437081
												0.195777	0.00428966
												0.199122	0.00414584
												0.200265	0.00394917
												0.199129	0.00371303
												0.211346	0.00498209
												0.209495	0.00456724
												0.204051	0.00410523
												0.195386	0.00362755
												0.18409	0.00316675
												0.170933	0.00275425
												0.156811	0.00241814
												0.142688	0.00218134
												0.129525	0.00205998
												0.11822	0.00206233
												0.109543	0.00218823
												0.104085	0.00242911
												0.102218	0.00276854
												0.104069	0.0031834
												0.109513	0.00364541
												0.118178	0.00412309
												0.129474	0.00458388
												0.142631	0.00499639
												0.156752	0.00533249
												0.170876	0.0055693
												0.184038	0.00569066
												0.195344	0.00568831
												0.204021	0.0055624
												0.209479	0.00532153
												0.211346	0.00498209
												0.209495	0.00456724
												1.53909	0.00884627
												1.49758	0.00457556
												1.37583	0.000123869
												1.18213	-0.00420542
												0.929688	-0.00811727
												0.635707	-0.0113451
												0.320221	-0.0136689
												0.00472806	-0.0149304
												-0.28927	-0.0150436
												-0.541739	-0.0140007
												-0.735473	-0.0118729
												-0.857268	-0.00880506
												-0.898826	-0.00500637
												-0.857314	-0.000735653
												-0.735561	0.00371604
												-0.541864	0.00804532
												-0.289424	0.0119572
												0.00455694	0.015185
												0.320044	0.0175089
												0.635536	0.0187703
												0.929535	0.0188835
												1.182	0.0178406
												1.37574	0.0157128
												1.49753	0.012645
												1.53909	0.00884627
												1.49758	0.00457556
												0.783358	0.0250536
												0.746464	0.0204997
												0.638158	0.0149351
												0.465821	0.00873892
												0.241196	0.00233349
												-0.0204073	-0.0038447
												-0.301162	-0.00937461
												-0.581936	-0.0138794
												-0.843593	-0.017052
												-1.0683	-0.0186764
												-1.24075	-0.0186416
												-1.34919	-0.0169503
												-1.38622	-0.0137175
												-1.34933	-0.00916361
												-1.24102	-0.00359899
												-1.06868	0.00259717
												-0.844058	0.0090026
												-0.582455	0.0151808
												-0.3017	0.0207107
												-0.0209266	0.0252155
												0.240731	0.0283881
												0.465441	0.0300124
												0.63789	0.0299777
												0.746325	0.0282863
												0.783358	0.0250536
												0.746464	0.0204997

## Sheet: Age Summary
	Relative Abundances			36Ar [fA]	%1s	37Ar [fA]	%1s	38Ar [fA]	%1s	39Ar [fA]	%1s	40Ar [fA]	%1s	40(r)/39(k)	± 2s	Age	± 2s	40Ar(r)	39Ar(k)	K/Ca	± 2s
																(Ma)		(%)	(%)
	21G19684	0.6	4	0.00663099	7.96216	2.19988	2.01365	-0.00465348	196.214	0.214653	4.13362	2.79936	4.49158	3.79406	2.16065	10.8956	6.1864	28.901	0.431092	0.041681	0.00385355
	21G19685	0.7	4	0.0149104	3.71083	5.44038	0.811583	0.00665796	123.73	0.538299	1.67806	5.60429	2.24179	2.19306	1.04627	6.30582	3.0032	20.9278	1.08118	0.0422701	0.00158421
	21G19687	0.8	4	0.00386118	13.387	2.3802	1.76832	0.005483	166.164	0.235233	3.82184	1.71153	7.3344	2.78363	1.85712	8.0002	5.32575	38.0096	0.472463	0.0422204	0.00357508
	21G19688	0.9	4	0.00928494	5.70408	5.6463	0.779711	0.0174404	52.8731	0.58126	1.49899	4.10983	3.05682	2.68641	0.822526	7.7214	2.35916	37.7572	1.16776	0.0439902	0.00149393
	21G19690	1	4	0.00521276	10.1741	3.06804	1.35102	0.00955392	90.3903	0.324366	2.79888	2.22474	5.64729	2.41783	1.38603	6.9509	3.97707	35.0376	0.651763	0.0451851	0.00282256
	21G19691	1.2	4	0.00614267	8.61669	5.13089	0.875	0.0045636	196.321	0.542286	1.621	2.9932	4.20449	2.64363	0.833487	7.59867	2.39075	47.6042	1.08964	0.0451706	0.00167206
	21G19692	1.4	4	0.0104752	5.02751	12.7138	0.436435	0.0167043	55.8188	1.31802	0.703565	5.78016	2.17571	2.64056	0.35643	7.58986	1.02238	59.8379	2.64803	0.044301	0.000736896
	21G19694	1.8	4	0.0136957	3.89308	22.3125	0.324202	0.0340699	26.3113	2.29082	0.389168	8.50966	1.47708	2.62743	0.209142	7.55222	0.599914	70.2886	4.60222	0.0438717	0.000446122
	21G19695	2.2	4	0.00892593	6.00818	17.9704	0.344337	0.0191988	46.871	1.7758	0.501754	6.01548	2.08543	2.64872	0.25408	7.61327	0.728791	77.6832	3.56667	0.0422154	0.000516116
	21G19696	2.6	4	0.0225974	2.50022	50.7095	0.275655	0.0640634	13.6154	4.62867	0.195868	15.0362	0.837491	2.63314	0.110038	7.56858	0.315635	80.4869	9.29161	0.0389734	0.000264264
	21G19698	3	4	0.0209053	2.53705	50.5687	0.271908	0.0602883	15.0588	4.24335	0.223662	13.5881	0.925436	2.65969	0.111982	7.64475	0.3212	82.4223	8.51281	0.0358062	0.000252974
	21G19699	3.6	4	0.027969	2.01357	65.3159	0.266344	0.0704316	12.2317	5.14127	0.186857	16.6595	0.755757	2.59954	0.102468	7.47222	0.293936	79.5692	10.3089	0.0335707	0.000219105
	21G19700	4.2	4	0.0216111	2.60285	60.3356	0.267106	0.0565866	15.6391	4.31344	0.205331	13.1176	0.962012	2.65912	0.11037	7.6431	0.316574	86.6532	8.64181	0.0304648	0.000206037
	21G19702	5	4	0.0255712	2.21376	64.9249	0.266761	0.0494131	17.9224	4.57697	0.200474	14.3424	0.877928	2.57863	0.109669	7.41224	0.314604	81.54	9.16861	0.0300371	0.000201201
	21G19703	6	4	0.0400745	1.5187	100.181	0.261595	0.0882087	10.3388	6.58894	0.153452	20.9164	0.600985	2.54849	0.0890726	7.32575	0.255532	79.4966	13.1903	0.0280049	0.00017038
	21G19704	7.2	4	0.0285276	1.98481	73.1404	0.265727	0.0582273	15.1255	4.40238	0.21515	13.8128	0.911062	2.50787	0.116084	7.20923	0.333042	79.0769	8.80498	0.0256058	0.000175926
	21G19706	8.6		0.0204352	2.70068	51.9113	0.274006	0.0399425	23.5713	2.57724	0.358736	8.08013	1.55635	2.34576	0.186306	6.74408	0.534645	73.8521	5.14279	0.0210719	0.000191894
	21G19707	10		0.0246787	2.27847	63.6317	0.267597	0.0213179	42.5432	1.94587	0.448102	6.16005	2.04321	1.93863	0.256607	5.57534	0.73686	59.9517	3.85118	0.0128732	0.000136611
	21G19708	12		0.0362976	1.60671	98.709	0.261991	0.0190895	46.7721	1.56958	0.536219	5.27306	2.38275	1.39532	0.347278	4.01455	0.998077	39.855	3.0449	0.0065612	8.11593e-05
	21G19710	14		0.033669	1.73874	93.637	0.262506	0.00846702	98.9064	1.155	0.797159	3.99186	3.14913	1.12824	0.465685	3.24681	1.33894	30.9441	2.21337	0.00502773	8.87444e-05
	21G19711	17		0.0311469	1.86343	85.8242	0.263899	0.00980047	88.29	0.708624	1.21759	2.77614	4.52564	0.23734	0.768538	0.683486	2.2128	5.58681	1.3211	0.0032741	8.83263e-05
	21G19712	20		0.0168944	3.20637	45.6149	0.276592	0.00675188	132.636	0.255249	3.36228	1.35456	9.27582	-0.666302	2.0032	-1.92017	5.7759	-11.114	0.456771	0.0021299	0.00016232
	21G19714	24		0.0141364	3.83089	40.8776	0.277449	0.00566682	154.229	0.151162	6.09722	0.796709	15.7564	-1.7712	3.56504	-5.10873	10.2971	-27.7666	0.252497	0.00131383	0.000194113
	21G19715	28		0.0033394	15.7629	11.8719	0.448461	-0.000371995	2286.46	0.0293756	32.3598	0.0679475	185.262	1.14638	19.748	3.29894	56.7778	36.6921	0.0439663	0.000787711	0.000688667
	21G19716	32		0.00153454	33.5187	7.17595	0.639421	0.00573254	144.585	0.026184	33.0924	-0.0715571	175.432	2.8821	19.7065	8.28257	56.5044	-86.8913	0.0436136	0.00129273	0.0010386
			S	0.448528	0.612918	1041.29	0.068996	0.672634	6.59166	50.134	0.0904517	175.65	0.357912
	Information on Analysis and Constants Used in Calculations									Results		40(a)/36(a)	± 2s	40(r)/39(k)	± 2s	Age	± 2s	MSWD	39Ar(k)	K/Ca	± 2s
																(Ma)			(%,n)
	Project = O-CONNOR (20-06)				Age Equations = Min et al. (2000)					Age Plateau				2.59842	0.0385146	7.46899	0.111993	0.5938	83.6298	0.0383355	0.00336094
	Sample = SO80 69DS-1				Negative Intensities = Allowed										0.0148223		0.0149944	0.88233	16
	Material = Groundmass				Collector Calibrations = 36Ar					Full External Error							0.403707	1.7303	2σ Confidence Limit
	Location = Crough Smt, 5th VER				Decay 40K = 5.463 ± 0.107 E-10 1/a					Analytical Error							0.110482	1	Error Magnification
	Region = Easter Chain (Pacific)				Decay 39Ar = 2.940 ± 0.016 E-07 1/h
	Analyst = Daniel Heaton				Decay 37Ar = 8.230 ± 0.012 E-04 1/h					Total Fusion Age				2.43685	0.0487752	7.00547	0.141004		25	0.0204265	4.68933e-05
	Irradiation = 21-OSU-04 (4B26-21)				Decay 36Cl = 2.257 ± 0.015 E-06 1/a										0.0200157		0.0201277
	Position = X: 0 | Y: 0 | Z/H: 47.73484 mm				Decay 40K(EC,β⁺) = 0.580 ± 0.014 E-10 1/a					Full External Error							0.390183
	FCT-NM Age = 28.201 ± 0.023 Ma				Decay 40K(β⁻) = 4.884 ± 0.099 E-10 1/a					Analytical Error							0.139951
	FCT-NM Reference = Kuiper et al (2008)				Atmospheric 40/36(a) = 329.70 ± 12.63
	FCT-NM 40Ar/39Ar Ratio = 9.86678 ± 0.01214				Atmospheric 38/36(a) = 0.1885 ± 0.0003					Normal Isochron		327.885	25.1363	2.59013	0.0621389	7.44523	0.179187	0.771487	83.6298
	FCT-NM J-value = 0.00157351 ± 0.00000194				Production 39/37(ca) = 0.0006425 ± 0.0000059								0.0766619		0.0239906		0.0240674	0.701607	16
	Air Shot 40Ar/36Ar = 304.0180 ± 0.4165				Production 38/37(ca) = 0.0001800 ± 0.0000173					Full External Error							0.426134	1.75593	2σ Confidence Limit
	Air Shot MDF = 0.99550598 ± 0.00042283 (LIN)				Production 36/37(ca) = 0.0002703 ± 0.0000005					Analytical Error							0.178253	1	Error Magnification
	Experiment Type = Incremental Heating				Production 40/39(k) = 0.000607 ± 0.000059												40		Number of Iterations
	Extraction Method = Bulk Laser Heating				Production 38/39(k) = 0.012077 ± 0.000011												2.45283e-05		Convergence
	Heating = 30 sec				Production 36/38(cl) = 262.80 ± 1.71
	Isolation = 3.00 min				Scaling Ratio K/Ca = 0.430					Inverse Isochron		329.699	25.2696	2.59601	0.0614973	7.46208	0.177359	0.792258	83.6298
	Instrument = ARGUS-VI-G				Abundance Ratio 40K/K = 1.1700 ± 0.0100 E-04								0.0766445		0.0236892		0.0237681	0.678825	16
	Preferred Age = Plateau Age				Atomic Weight K = 39.0983 ± 0.0001 g					Full External Error							0.426163	1.75593	2σ Confidence Limit
	Age Classification = Unknown									Analytical Error							0.176411	1	Error Magnification
	IGSN = 3.939																4		Number of Iterations
	Rock Class = Undefined									■ Age Plateau and Total Fusion Ages assume Trapped Excess 40/36 = 329.70 ± 3.83 (%SD)							0.000539742		Convergence
	Lithology = Undefined																0.648377		Spreading Factor
	Lat-Lon = Undefined - Undefined

## Sheet: Incremental Heating Table
	Incremental Heating			36Ar(a) [fA]	37Ar(ca) [fA]	38Ar(cl) [fA]	39Ar(k) [fA]	40Ar(r) [fA]	Age	± 2s	40Ar(r)	39Ar(k)	K/Ca	± 2s
									(Ma)		(%)	(%)
	21G19684	0.6	4	0.00603636	2.19988	0	0.21324	0.809043	10.8956	6.1864	28.901	0.431092	0.041681	0.00385355
	21G19685	0.7	4	0.0134398	5.44038	0	0.534804	1.17286	6.30582	3.0032	20.9278	1.08118	0.0422701	0.00158421
	21G19687	0.8	4	0.0032176	2.3802	0.0016256	0.233704	0.650545	8.0002	5.32575	38.0096	0.472463	0.0422204	0.00357508
	21G19688	0.9	4	0.00775773	5.6463	0.00798563	0.577632	1.55176	7.7214	2.35916	37.7572	1.16776	0.0439902	0.00149393
	21G19690	1	4	0.00438292	3.06804	0.00428193	0.322395	0.779497	6.9509	3.97707	35.0376	0.651763	0.0451851	0.00282256
	21G19691	1.2	4	0.00475579	5.13089	0	0.53899	1.42489	7.59867	2.39075	47.6042	1.08964	0.0451706	0.00167206
	21G19692	1.4	4	0.00703865	12.7138	0	1.30985	3.45872	7.58986	1.02238	59.8379	2.64803	0.044301	0.000736896
	21G19694	1.8	4	0.00766443	22.3125	0.00111576	2.27649	5.98132	7.55222	0.599914	70.2886	4.60222	0.0438717	0.000446122
	21G19695	2.2	4	0.00406853	17.9704	0	1.76426	4.67301	7.61327	0.728791	77.6832	3.56667	0.0422154	0.000516116
	21G19696	2.6	4	0.00889058	50.7095	0	4.59609	12.1021	7.56858	0.315635	80.4869	9.29161	0.0389734	0.000264264
	21G19698	3	4	0.00723663	50.5687	0	4.21086	11.1996	7.64475	0.3212	82.4223	8.51281	0.0358062	0.000252974
	21G19699	3.6	4	0.0103142	65.3159	0	5.0993	13.2559	7.47222	0.293936	79.5692	10.3089	0.0335707	0.000219105
	21G19700	4.2	4	0.00530235	60.3356	0	4.27467	11.3669	7.6431	0.316574	86.6532	8.64181	0.0304648	0.000206037
	21G19702	5	4	0.008022	64.9249	0	4.53525	11.6948	7.41224	0.314604	81.54	9.16861	0.0300371	0.000201201
	21G19703	6	4	0.0129955	100.181	0	6.52457	16.6278	7.32575	0.255532	79.4966	13.1903	0.0280049	0.00017038
	21G19704	7.2	4	0.00875773	73.1404	0	4.35538	10.9227	7.20923	0.333042	79.0769	8.80498	0.0256058	0.000175926
	21G19706	8.6		0.00640353	51.9113	0	2.54388	5.96735	6.74408	0.534645	73.8521	5.14279	0.0210719	0.000191894
	21G19707	10		0.00747903	63.6317	0	1.90499	3.69305	5.57534	0.73686	59.9517	3.85118	0.0128732	0.000136611
	21G19708	12		0.00961653	98.709	0	1.50616	2.10158	4.01455	0.998077	39.855	3.0449	0.0065612	8.11593e-05
	21G19710	14		0.00835896	93.637	0	1.09484	1.23525	3.24681	1.33894	30.9441	2.21337	0.00502773	8.87444e-05
	21G19711	17		0.00794858	85.8242	0	0.653482	0.155098	0.683486	2.2128	5.58681	1.3211	0.0032741	8.83263e-05
	21G19712	20		0.00456465	45.6149	0	0.225942	-0.150545	-1.92017	5.7759	-11.114	0.456771	0.0021299	0.00016232
	21G19714	24		0.00308721	40.8776	0	0.124898	-0.221219	-5.10873	10.2971	-27.7666	0.252497	0.00131383	0.000194113
	21G19715	28		0.000130431	11.8719	0	0.021748	0.0249313	3.29894	56.7778	36.6921	0.0439663	0.000787711	0.000688667
	21G19716	32		-0.000405663	7.17595	0.00425679	0.0215735	0.0621768	8.28257	56.5044	-86.8913	0.0436136	0.00129273	0.0010386
			S	0.167064	1041.29	0.0192657	49.465	120.539
	Information on Analysis				Results		40(r)/39(k)	± 2s	Age	± 2s	MSWD	39Ar(k)	K/Ca	± 2s
									(Ma)			(%,n)
	Project = O-CONNOR (20-06)				Age Plateau		2.59842	0.0385146	7.46899	0.111993	0.5938	83.6298	0.0383355	0.00336094
	Sample = SO80 69DS-1							0.0148223		0.0149944	0.88233	16
	Material = Groundmass				Full External Error					0.403707	1.7303	2σ Confidence Limit
	Location = Crough Smt, 5th VER				Analytical Error					0.110482	1	Error Magnification
	Region = Easter Chain (Pacific)
	Analyst = Daniel Heaton				Total Fusion Age		2.43685	0.0487752	7.00547	0.141004		25	0.0204265	4.68933e-05
	Irradiation = 21-OSU-04 (4B26-21)							0.0200157		0.0201277
	J = 0.00157351 ± 0.00000194				Full External Error					0.390183	■ Trapped 40/36 = 329.70 ± 3.83 (%SD)
	FCT-NM = 28.201 ± 0.023 Ma				Analytical Error					0.139951

## Sheet: Normal Isochron Table
	Normal Isochron			39(k)/36(a)	± 2s	40(a+r)/36(a)	± 2s			r.i.
	21G19684	0.6	4	35.3259	6.84465	463.728	91.2105			0.803365
	21G19685	0.7	4	39.7925	3.54217	416.967	39.0998			0.812571
	21G19687	0.8	4	72.633	24.0018	531.883	187.899			0.884703
	21G19688	0.9	4	74.4589	10.4145	529.728	79.2672			0.891231
	21G19690	1	4	73.557	18.281	507.549	135.577			0.882618
	21G19691	1.2	4	113.333	25.503	629.311	149.778			0.92561
	21G19692	1.4	4	186.094	27.9849	821.091	128.016			0.955985
	21G19694	1.8	4	297.02	41.4258	1110.1	158.024			0.976678
	21G19695	2.2	4	433.635	114.471	1478.28	394.795			0.987002
	21G19696	2.6	4	516.962	65.9385	1690.93	217.428			0.991001
	21G19698	3	4	581.881	85.6241	1877.32	278.298			0.991706
	21G19699	3.6	4	494.398	54.2867	1614.91	178.892			0.990059
	21G19700	4.2	4	806.185	171.801	2473.44	529.143			0.995757
	21G19702	5	4	565.352	80.2053	1787.54	255.427			0.992014
	21G19703	6	4	502.065	47.5023	1609.2	153.396			0.991481
	21G19704	7.2	4	497.319	64.732	1576.91	207.142			0.989775
	21G19706	8.6		397.262	68.7666	1261.58	221.696			0.983312
	21G19707	10		254.71	38.5502	823.488	128.878			0.963525
	21G19708	12		156.622	19.2698	548.238	72.075			0.928091
	21G19710	14		130.978	18.6441	477.475	73.8872			0.906971
	21G19711	17		82.2137	12.2944	349.213	60.342			0.838349
	21G19712	20		49.4981	12.3663	296.719	89.5399			0.751274
	21G19714	24		40.4565	15.428	258.043	121.842			0.686577
	21G19715	28		166.74	1354.29	520.846	4627.61			0.903575
	21G19716	32		-53.1808	141.505	176.428	763.767			0.558624
	Results			40(a)/36(a)	± 2s	40(r)/39(k)	± 2s	Age	± 2s	MSWD
								(Ma)
	Normal Isochron			327.885	25.1363	2.59013	0.0621389	7.44523	0.179187	0.771487
					0.0766619		0.0239906		0.0240674	0.701607
	Full External Error								0.426134
	Analytical Error								0.178253
	Statistics			2σ Confidence Limit	1.75593		Convergence	2.45283e-05
				Error Magnification	1		Number of Iterations	40
				Number of Data Points	16		Calculated Line	Weighted York-2

## Sheet: Inverse Isochron Table
	Inverse Isochron			39(k)/40(a+r)	± 2s	36(a)/40(a+r)	± 2s			r.i.
	21G19684	0.6	4	0.0761779	0.00932866	0.00215643	0.000424148			0.335063
	21G19685	0.7	4	0.0954331	0.00535756	0.00239827	0.000224891			0.381908
	21G19687	0.8	4	0.136558	0.022621	0.00188011	0.000664191			0.367754
	21G19688	0.9	4	0.140561	0.00958336	0.00188776	0.000282481			0.366421
	21G19690	1	4	0.144926	0.0182923	0.00197025	0.000526296			0.378432
	21G19691	1.2	4	0.180091	0.0162448	0.00158904	0.000378197			0.32944
	21G19692	1.4	4	0.226642	0.0103724	0.00121789	0.000189881			0.26544
	21G19694	1.8	4	0.267562	0.00817861	0.00090082	0.000128233			0.200629
	21G19695	2.2	4	0.293338	0.0125906	0.000676464	0.000180659			0.151815
	21G19696	2.6	4	0.305726	0.00526209	0.00059139	7.60438e-05			0.126814
	21G19698	3	4	0.309953	0.00590575	0.000532673	7.89644e-05			0.12133
	21G19699	3.6	4	0.306146	0.00477014	0.00061923	6.85953e-05			0.132417
	21G19700	4.2	4	0.325937	0.00641637	0.000404296	8.64911e-05			0.0879358
	21G19702	5	4	0.316274	0.0057002	0.000559429	7.99388e-05			0.119759
	21G19703	6	4	0.311995	0.00387391	0.000621425	5.92368e-05			0.12211
	21G19704	7.2	4	0.315375	0.00590942	0.000634151	8.33018e-05			0.134941
	21G19706	8.6		0.314892	0.0100675	0.000792655	0.000139292			0.17252
	21G19707	10		0.309307	0.0129558	0.00121435	0.000190049			0.254832
	21G19708	12		0.285683	0.0139878	0.00182402	0.000239798			0.35293
	21G19710	14		0.274314	0.0178876	0.00209435	0.000324092			0.393247
	21G19711	17		0.235426	0.0222036	0.00286358	0.000494812			0.502858
	21G19712	20		0.166818	0.0334472	0.00337019	0.00101701			0.568938
	21G19714	24		0.156782	0.0545643	0.00387532	0.00182984			0.604417
	21G19715	28		0.320132	1.21896	0.00191995	0.0170584			0.40597
	21G19716	32		-0.301431	1.08479	0.00566804	0.0245373			0.789891
	Results			40(a)/36(a)	± 2s	40(r)/39(k)	± 2s	Age	± 2s	MSWD
								(Ma)
	Inverse Isochron			329.699	25.2696	2.59601	0.0614973	7.46208	0.177359	0.792258
					0.0766445		0.0236892		0.0237681	0.678825
	Full External Error								0.426163
	Analytical Error								0.176411
	Statistics			2σ Confidence Limit	1.75593		Convergence	0.000539742
				Error Magnification	1		Number of Iterations	4
				Number of Data Points	16		Calculated Line	Weighted York-2
				Spreading Factor	0.648377

## Sheet: Degassing Patterns
	Degassing Patterns			36Ar(a) [fA]	%1s	36Ar(c) [fA]	%1s	36Ar(ca) [fA]	%1s	36Ar(cl) [fA]	%1s	37Ar(ca) [fA]	%1s	38Ar(a) [fA]	%1s	38Ar(c) [fA]	%1s	38Ar(k) [fA]	%1s	38Ar(ca) [fA]	%1s	38Ar(cl) [fA]	%1s	39Ar(k) [fA]	%1s	39Ar(ca) [fA]	%1s	40Ar(r) [fA]	%1s	40Ar(a) [fA]	%1s	40Ar(c) [fA]	%1s	40Ar(k) [fA]	%1s
	21G19684	0.6	4	0.00603636	8.74875	0	0	0.000594626	2.02081	0	0	2.19988	2.01365	0.00113785	8.7502	0	0	0.0025753	4.16202	0.000395978	9.83828	0	0	0.21324	4.16104	0.00141342	2.21386	0.809043	28.1685	1.99019	9.55037	0	0	0.000129436	10.5089
	21G19685	0.7	4	0.0134398	4.11786	0	0	0.00147053	0.829197	0	0	5.44038	0.811583	0.00253341	4.12093	0	0	0.00645882	1.69145	0.000979268	9.66414	0	0	0.534804	1.68905	0.00349544	1.22681	1.17286	23.7941	4.43111	5.62367	0	0	0.000324626	9.7967
	21G19687	0.8	4	0.0032176	16.0686	0	0	0.000643367	1.77647	2.07277e-07	560.549	2.3802	1.76832	0.000606518	16.0694	0	0	0.00282244	3.84792	0.000428435	9.79101	0.0016256	560.55	0.233704	3.84687	0.00152928	1.99333	0.650545	33.1354	1.06084	16.5188	0	0	0.000141858	10.3885
	21G19688	0.9	4	0.00775773	6.82883	0	0	0.00152619	0.798029	1.01832e-06	115.501	5.6463	0.779711	0.00146233	6.83068	0	0	0.00697606	1.5111	0.00101633	9.66151	0.00798563	115.505	0.577632	1.50842	0.00362774	1.20596	1.55176	15.2345	2.55772	7.82955	0	0	0.000350623	9.76718
	21G19690	1	4	0.00438292	12.1032	0	0	0.000829292	1.36168	5.46126e-07	201.721	3.06804	1.35102	0.000826181	12.1042	0	0	0.00389356	2.81745	0.000552248	9.72431	0.00428193	201.724	0.322395	2.81601	0.00197122	1.63452	0.779497	28.524	1.44505	12.6947	0	0	0.000195694	10.0525
	21G19691	1.2	4	0.00475579	11.1325	0	0	0.00138688	0.891361	0	0	5.13089	0.875	0.000896467	11.1336	0	0	0.00650938	1.63341	0.000923561	9.66967	0	0	0.53899	1.63093	0.0032966	1.26966	1.42489	15.6795	1.56799	11.7729	0	0	0.000327167	9.78685
	21G19692	1.4	4	0.00703865	7.48563	0	0	0.00343654	0.468375	0	0	12.7138	0.436435	0.00132678	7.48732	0	0	0.015819	0.713678	0.00228849	9.63988	0	0	1.30985	0.707981	0.00816862	1.01827	3.45872	6.71191	2.32064	8.40854	0	0	0.000795077	9.67594
	21G19694	1.8	4	0.00766443	6.96256	0	0	0.00603108	0.366069	1.42358e-07	804.322	22.3125	0.324202	0.00144474	6.96438	0	0	0.0274932	0.401874	0.00401626	9.63546	0.00111576	804.323	2.27649	0.391667	0.0143358	0.975452	5.98132	3.96066	2.52696	7.94646	0	0	0.00138183	9.65795
	21G19695	2.2	4	0.00406853	13.1893	0	0	0.00485741	0.384016	0	0	17.9704	0.344337	0.000766917	13.1903	0	0	0.0213069	0.513035	0.00323468	9.63615	0	0	1.76426	0.505079	0.011546	0.982328	4.67301	4.76962	1.34139	13.7341	0	0	0.0010709	9.66321
	21G19696	2.6	4	0.00889058	6.37444	0	0	0.0137068	0.323861	0	0	50.7095	0.275655	0.00167587	6.37643	0	0	0.055507	0.216925	0.00912771	9.63394	0	0	4.59609	0.197374	0.0325809	0.960409	12.1021	2.08014	2.93122	7.43656	0	0	0.00278983	9.65202
	21G19698	3	4	0.00723663	7.35407	0	0	0.0136687	0.320677	0	0	50.5687	0.271908	0.00136411	7.35579	0	0	0.0508546	0.242806	0.00910236	9.63384	0	0	4.21086	0.22551	0.0324904	0.95934	11.1996	2.09306	2.38592	8.29164	0	0	0.00255599	9.65263
	21G19699	3.6	4	0.0103142	5.48694	0	0	0.0176549	0.315973	0	0	65.3159	0.266344	0.00194422	5.48924	0	0	0.0615843	0.208937	0.0117569	9.63368	0	0	5.0993	0.188559	0.0419655	0.957778	13.2559	1.96184	3.40058	6.69144	0	0	0.00309528	9.65184
	21G19700	4.2	4	0.00530235	10.6531	0	0	0.0163087	0.316616	0	0	60.3356	0.267106	0.000999493	10.6543	0	0	0.0516252	0.226063	0.0108604	9.6337	0	0	4.27467	0.207375	0.0387656	0.95799	11.3669	2.06492	1.74819	11.3207	0	0	0.00259473	9.65223
	21G19702	5	4	0.008022	7.0905	0	0	0.0175492	0.316325	0	0	64.9249	0.266761	0.00151215	7.09229	0	0	0.0547722	0.221609	0.0116865	9.63369	0	0	4.53525	0.20251	0.0417143	0.957894	11.6948	2.11683	2.64485	8.05879	0	0	0.0027529	9.65212
	21G19703	6	4	0.0129955	4.72815	0	0	0.027079	0.311981	0	0	100.181	0.261595	0.00244965	4.73082	0	0	0.0787973	0.179453	0.0180326	9.63355	0	0	6.52457	0.155252	0.0643665	0.956469	16.6278	1.74065	4.28461	6.08476	0	0	0.00396042	9.65125
	21G19704	7.2	4	0.00875773	6.50446	0	0	0.0197698	0.315454	0	0	73.1404	0.265727	0.00165083	6.5064	0	0	0.0526	0.235585	0.0131653	9.63367	0	0	4.35538	0.217716	0.0469927	0.957607	10.9227	2.30412	2.88742	7.5483	0	0	0.00264372	9.65246
	21G19706	8.6		0.00640353	8.64741	0	0	0.0140316	0.322458	0	0	51.9113	0.274006	0.00120707	8.64888	0	0	0.0307225	0.374629	0.00934403	9.6339	0	0	2.54388	0.363657	0.033353	0.959937	5.96735	3.95443	2.11124	9.45762	0	0	0.00154414	9.65685
	21G19707	10		0.00747903	7.55358	0	0	0.0171997	0.31703	0	0	63.6317	0.267597	0.0014098	7.55525	0	0	0.0230065	0.466936	0.0114537	9.63372	0	0	1.90499	0.45818	0.0408834	0.958128	3.69305	6.60239	2.46584	8.46909	0	0	0.00115633	9.66087
	21G19708	12		0.00961653	6.12611	0	0	0.026681	0.312312	0	0	98.709	0.261991	0.00181272	6.12817	0	0	0.0181899	0.56743	0.0177676	9.63356	0	0	1.50616	0.560247	0.0634205	0.956577	2.10158	12.4318	3.17057	7.22482	0	0	0.000914241	9.66625
	21G19710	14		0.00835896	7.06719	0	0	0.0253101	0.312745	0	0	93.637	0.262506	0.00157566	7.06898	0	0	0.0132224	0.847397	0.0168547	9.63358	0	0	1.09484	0.842604	0.0601618	0.956718	1.23525	20.6204	2.75595	8.03829	0	0	0.000664569	9.68672
	21G19711	17		0.00794858	7.35918	0	0	0.0231983	0.313915	0	0	85.8242	0.263899	0.00149831	7.3609	0	0	0.0078921	1.32585	0.0154484	9.63362	0	0	0.653482	1.3228	0.055142	0.957101	0.155098	161.901	2.62065	8.29617	0	0	0.000396664	9.74024
	21G19712	20		0.00456465	11.8995	0	0	0.0123297	0.324659	0	0	45.6149	0.276592	0.000860436	11.9006	0	0	0.0027287	3.80152	0.00821068	9.63397	0	0	0.225942	3.80045	0.0293076	0.960679	-0.150545	150.274	1.50496	12.5007	0	0	0.000137147	10.3714
	21G19714	24		0.00308721	17.5804	0	0	0.0110492	0.325389	0	0	40.8776	0.277449	0.000581939	17.5811	0	0	0.00150839	7.38267	0.00735796	9.634	0	0	0.124898	7.38212	0.0262638	0.960926	-0.221219	100.368	1.01785	17.9927	0	0	7.58129e-05	12.1498
	21G19715	28		0.000130431	403.749	0	0	0.00320897	0.479601	0	0	11.8719	0.448461	2.45862e-05	403.749	0	0	0.00026265	43.711	0.00213694	9.64044	0	0	0.021748	43.7109	0.00762769	1.02348	0.0249313	860.211	0.043003	403.767	0	0	1.3201e-05	44.7634
	21G19716	32		-0.000405663	126.834	0	0	0.00193966	0.661634	5.44187e-07	194.767	7.17595	0.639421	-7.64674e-05	126.834	0	0	0.000260543	40.1655	0.00129167	9.65121	0.00425679	194.77	0.0215735	40.1654	0.00461054	1.12038	0.0621768	339.509	-0.133747	126.892	0	0	1.30951e-05	41.3084
			S	0.167064	1.65125	0	0	0.281461	0.0814491	2.45827e-06	102.762	1041.29	0.068996	0.0314916	1.65163	0	0	0.597389	0.0951086	0.187433	2.45288	0.0192657	102.768	49.465	0.0917346	0.66903	0.244193	120.539	0.99657	55.081	1.85838	0	0	0.0300253	2.69367
			S							0.448528	0.617166	1041.29	0.068996									0.835579	2.43428			50.134	0.0905691							175.65	0.898506

## Sheet: Additional Parameters
	Additional Parameters			40Ar/39Ar	1s	37Ar/39Ar	1s	36Ar/39Ar	1s	Time (days)	37Ar (decay)	39Ar (decay)	40Ar (moles)
	21G19684	0.6	4	13.0413	0.796066	10.2485	0.471227	0.0308916	0.00277136	78.4958	4.72524	1.00055	1.19533e-13
	21G19685	0.7	4	10.4111	0.291539	10.1066	0.188389	0.027699	0.00112807	78.5028	4.72589	1.00055	2.39303e-13
	21G19687	0.8	4	7.27588	0.601746	10.1184	0.426098	0.0164142	0.00228517	78.5167	4.72718	1.00056	7.30823e-14
	21G19688	0.9	4	7.07056	0.240723	9.71389	0.164131	0.0159738	0.000942097	78.5236	4.72783	1.00056	1.7549e-13
	21G19690	1	4	6.85874	0.432295	9.45858	0.293963	0.0160706	0.00169578	78.5375	4.72913	1.00056	9.49965e-14
	21G19691	1.2	4	5.5196	0.248721	9.4616	0.17429	0.0113274	0.000993165	78.5451	4.72984	1.00056	1.2781e-13
	21G19692	1.4	4	4.3855	0.10028	9.64617	0.0798642	0.00794769	0.000403465	78.5521	4.73049	1.00056	2.46813e-13
	21G19694	1.8	4	3.71467	0.0567412	9.73996	0.0493345	0.00597848	0.000233907	78.566	4.73179	1.00056	3.63362e-13
	21G19695	2.2	4	3.38747	0.0726593	10.1196	0.0615823	0.00502643	0.000303048	78.5729	4.73244	1.00056	2.56861e-13
	21G19696	2.6	4	3.24848	0.0279399	10.9555	0.0370468	0.00488204	0.000122436	78.5799	4.73309	1.00056	6.42044e-13
	21G19698	3	4	3.2022	0.0304875	11.9171	0.0419576	0.00492661	0.000125475	78.5938	4.73438	1.00056	5.8021e-13
	21G19699	3.6	4	3.24035	0.0252266	12.7042	0.0413336	0.00544011	0.000110011	78.6014	4.7351	1.00056	7.11362e-13
	21G19700	4.2	4	3.04111	0.0299148	13.9878	0.0471259	0.00501017	0.000130812	78.6083	4.73575	1.00056	5.60123e-13
	21G19702	5	4	3.1336	0.0282189	14.1851	0.0473349	0.00558693	0.000124187	78.6222	4.73705	1.00056	6.12419e-13
	21G19703	6	4	3.17447	0.0196901	15.2045	0.0461123	0.00608209	9.28389e-05	78.6292	4.7377	1.00056	8.93129e-13
	21G19704	7.2	4	3.13758	0.0293715	16.6138	0.0568039	0.00648004	0.00012937	78.6361	4.73835	1.00056	5.89807e-13
	21G19706	8.6		3.13519	0.050074	20.1422	0.090924	0.0079291	0.000216021	78.65	4.73965	1.00056	3.45022e-13
	21G19707	10		3.16571	0.0662194	32.7009	0.170674	0.0126826	0.000294505	78.6576	4.74036	1.00056	2.63034e-13
	21G19708	12		3.35953	0.0820513	62.8887	0.375319	0.0231256	0.000391707	78.6646	4.74101	1.00056	2.2516e-13
	21G19710	14		3.45615	0.112272	81.0708	0.680401	0.0291506	0.000557583	78.6785	4.74231	1.00056	1.70452e-13
	21G19711	17		3.91765	0.183603	121.114	1.5089	0.043954	0.000978396	78.6854	4.74296	1.00056	1.18541e-13
	21G19712	20		5.3068	0.52359	178.707	6.02893	0.0661877	0.00307511	78.6924	4.74361	1.00056	5.78396e-14
	21G19714	24		5.27058	0.890463	270.423	16.5053	0.0935186	0.0067341	78.7063	4.74492	1.00056	3.40195e-14
	21G19715	28		2.31306	4.35009	404.141	130.792	0.113679	0.0409186	78.7139	4.74563	1.00056	2.90136e-15
	21G19716	32		-2.73285	4.87885	274.058	90.7094	0.058606	0.0276046	78.7208	4.74628	1.00056	-3.05549e-15

## Sheet: Procedure Blanks
	Procedure Blanks		36Ar ± 1σ (SE) [fA]		37Ar ± 1σ (SE) [fA]		38Ar ± 1σ (SE) [fA]		39Ar ± 1σ (SE) [fA]		40Ar ± 1σ (SE) [fA]
	21G19684	0.6	0.0122736	0.000448885	-0.000855063	0.0061488	-0.0026062	0.00639074	0.0322666	0.00614384	3.11163	0.124768
	21G19685	0.7	0.0119416	0.000448885	-0.00121271	0.0061488	-0.00326156	0.00639074	0.0313695	0.00614384	3.04322	0.124768
	21G19687	0.8	0.0115586	0.000448885	-0.00187747	0.0061488	-0.00494503	0.00639074	0.0298888	0.00614384	2.97635	0.124768
	21G19688	0.9	0.0114757	0.000448885	-0.00218458	0.0061488	-0.00588622	0.00639074	0.0292706	0.00614384	2.96963	0.124768
	21G19690	1	0.0114559	0.000448885	-0.00274828	0.0061488	-0.00778046	0.00639074	0.028203	0.00614384	2.99136	0.124768
	21G19691	1.2	0.0114993	0.000448885	-0.0030296	0.0061488	-0.00875619	0.00639074	0.0276819	0.00614384	3.01593	0.124768
	21G19692	1.4	0.0115569	0.000448885	-0.00326765	0.0061488	-0.00956503	0.00639074	0.0272331	0.00614384	3.04209	0.124768
	21G19694	1.8	0.011687	0.000448885	-0.00369324	0.0061488	-0.0108774	0.00639074	0.0263707	0.00614384	3.09599	0.124768
	21G19695	2.2	0.0117449	0.000448885	-0.00388076	0.0061488	-0.0113514	0.00639074	0.0259434	0.00614384	3.12002	0.124768
	21G19696	2.6	0.0117903	0.000448885	-0.00405144	0.0061488	-0.0116907	0.00639074	0.025512	0.00614384	3.14013	0.124768
	21G19698	3	0.0118276	0.000448885	-0.00434228	0.0061488	-0.0119508	0.00639074	0.0246253	0.00614384	3.16469	0.124768
	21G19699	3.6	0.011812	0.000448885	-0.00447352	0.0061488	-0.0118593	0.00639074	0.0241218	0.00614384	3.16795	0.124768
	21G19700	4.2	0.0117743	0.000448885	-0.00457514	0.0061488	-0.0116409	0.00639074	0.0236556	0.00614384	3.16434	0.124768
	21G19702	5	0.0116361	0.000448885	-0.00472786	0.0061488	-0.0108702	0.00639074	0.0227118	0.00614384	3.13967	0.124768
	21G19703	6	0.0115406	0.000448885	-0.00477895	0.0061488	-0.0103536	0.00639074	0.0222442	0.00614384	3.12005	0.124768
	21G19704	7.2	0.0114329	0.000448885	-0.0048132	0.0061488	-0.00977994	0.00639074	0.0217885	0.00614384	3.09706	0.124768
	21G19706	8.6	0.0112046	0.000448885	-0.00483117	0.0061488	-0.00857734	0.00639074	0.0209489	0.00614384	3.04736	0.124768
	21G19707	10	0.0110891	0.000448885	-0.00481234	0.0061488	-0.00796388	0.00639074	0.0205533	0.00614384	3.0226	0.124768
	21G19708	12	0.0110032	0.000448885	-0.00477753	0.0061488	-0.007492	0.00639074	0.0202528	0.00614384	3.00512	0.124768
	21G19710	14	0.0109307	0.000448885	-0.00465738	0.0061488	-0.00697943	0.00639074	0.0198819	0.00614384	2.99645	0.124768
	21G19711	17	0.0109689	0.000448885	-0.00457204	0.0061488	-0.00703975	0.00639074	0.0198453	0.00614384	3.01187	0.124768
	21G19712	20	0.0110755	0.000448885	-0.00446986	0.0061488	-0.00738522	0.00639074	0.0199327	0.00614384	3.04539	0.124768
	21G19714	24	0.0115565	0.000448885	-0.00421497	0.0061488	-0.00917798	0.00639074	0.0205635	0.00614384	3.18349	0.124768
	21G19715	28	0.0120138	0.000448885	-0.00404606	0.0061488	-0.0109457	0.00639074	0.0212226	0.00614384	3.31052	0.124768
	21G19716	32	0.0125754	0.000448885	-0.00387482	0.0061488	-0.0131373	0.00639074	0.0220492	0.00614384	3.46462	0.124768

## Sheet: Intercept Values
	Intercept Values		36Ar ± 1σ (SE) [fA]		r2	Regression (type,n)		37Ar ± 1σ (SE) [fA]		r2	Regression (type,n)		38Ar ± 1σ (SE) [fA]		r2	Regression (type,n)		39Ar ± 1σ (SE) [fA]		r2	Regression (type,n)		40Ar ± 1σ (SE) [fA]		r2	Regression (type,n)
	21G19684	0.6	0.0186389	0.000235055	0.811239	EXP	150 of 150	0.458436	0.00680728	0.27193	EXP	150 of 150	-0.00721786	0.00640609	0.00693952	EXP	150 of 150	0.245838	0.00633899	0.000816527	EXP	150 of 150	5.91099	0.0155702	0.995411	EXP	150 of 150
	21G19685	0.7	0.0262547	0.000282847	0.666676	EXP	150 of 150	1.13448	0.00621762	0.767585	EXP	150 of 150	0.00333657	0.00508007	0.000497809	EXP	149 of 150	0.566957	0.00655567	0.178509	EXP	150 of 150	8.64751	0.01475	0.994151	EXP	150 of 150
	21G19687	0.8	0.0152651	0.00021135	0.851171	EXP	149 of 150	0.494857	0.00614199	0.37163	EXP	150 of 150	0.000488693	0.00637804	0.000202656	EXP	150 of 150	0.263937	0.00650042	0.000388856	EXP	149 of 150	4.68788	0.0138182	0.996005	EXP	149 of 150
	21G19688	0.9	0.0203887	0.000238212	0.786227	EXP	149 of 150	1.17601	0.00611925	0.766404	EXP	147 of 150	0.0113974	0.00653211	0.0244621	EXP	150 of 150	0.607602	0.00611121	0.213663	EXP	149 of 150	7.07946	0.0146983	0.993682	EXP	150 of 150
	21G19690	1	0.0164598	0.000240039	0.758208	EXP	150 of 150	0.637272	0.00585341	0.489861	EXP	149 of 150	0.0016876	0.00569221	0.00382625	EXP	150 of 150	0.350935	0.00662024	0.0306827	EXP	150 of 150	5.2161	0.0147606	0.993841	EXP	147 of 150
	21G19691	1.2	0.017396	0.000237822	0.751592	EXP	150 of 150	1.06716	0.00650665	0.716633	EXP	150 of 150	-0.0042336	0.0061637	0.00635547	EXP	150 of 150	0.567236	0.00622063	0.200013	EXP	150 of 150	6.00913	0.0164612	0.991309	EXP	150 of 150
	21G19692	1.4	0.0216125	0.000231908	0.679931	EXP	150 of 150	2.64818	0.00705641	0.931112	EXP	150 of 150	0.00698917	0.00667402	0.0058318	EXP	150 of 150	1.33861	0.00686078	0.71899	EXP	150 of 150	8.82225	0.0157629	0.988255	EXP	150 of 150
	21G19694	1.8	0.0248341	0.000244861	0.614297	EXP	150 of 150	4.64828	0.00686066	0.977287	EXP	150 of 150	0.0228863	0.00617067	0.0125944	EXP	150 of 150	2.30565	0.00632461	0.91412	EXP	150 of 150	11.6057	0.0152383	0.982809	EXP	150 of 150
	21G19695	2.2	0.0203133	0.000251614	0.673712	EXP	150 of 150	3.74229	0.00600934	0.974466	EXP	149 of 150	0.00767491	0.00621978	0.00058341	EXP	149 of 150	1.7928	0.00634706	0.839674	EXP	149 of 150	9.13549	0.0130523	0.99085	EXP	147 of 150
	21G19696	2.6	0.0334825	0.000302089	0.404352	EXP	150 of 150	10.5655	0.00865011	0.992985	EXP	150 of 150	0.051797	0.00582034	0.00114684	EXP	150 of 150	4.63087	0.00630946	0.978641	EXP	150 of 150	18.1763	0.0170447	0.919722	EXP	150 of 150
	21G19698	3	0.0318956	0.000237759	0.494452	EXP	149 of 150	10.533	0.00715268	0.99523	EXP	149 of 150	0.0477956	0.00633279	0.00801969	EXP	150 of 150	4.2466	0.00694401	0.969233	EXP	150 of 150	16.7528	0.0156781	0.938436	EXP	147 of 150
	21G19699	3.6	0.0386607	0.000297721	0.16617	EXP	150 of 150	13.6038	0.00741198	0.996698	EXP	148 of 150	0.0579394	0.00566081	0.0154459	EXP	150 of 150	5.13949	0.00699384	0.979217	EXP	150 of 150	19.8275	0.0168896	0.743777	EXP	149 of 150
	21G19700	4.2	0.0325198	0.000297991	0.425888	EXP	150 of 150	12.5644	0.00689863	0.997097	EXP	150 of 150	0.0444372	0.00600593	9.53856e-05	EXP	150 of 150	4.31536	0.00604961	0.977389	EXP	149 of 150	16.282	0.0189144	0.923608	EXP	150 of 150
	21G19702	5	0.0361831	0.00030334	0.224407	EXP	147 of 150	13.5165	0.00757224	0.996478	EXP	150 of 150	0.0380989	0.00601518	0.00247145	EXP	150 of 150	4.57662	0.0064709	0.977571	EXP	149 of 150	17.482	0.0169643	0.885918	EXP	150 of 150
	21G19703	6	0.0500099	0.000368039	0.0379931	EXP	150 of 150	20.8561	0.00833762	0.9984	EXP	146 of 150	0.0770624	0.00639015	0.015875	EXP	150 of 150	6.57799	0.0074653	0.985551	EXP	149 of 150	24.0364	0.0153162	0.339584	EXP	147 of 150
	21G19704	7.2	0.0388178	0.00030285	0.269612	EXP	149 of 150	15.2232	0.00834908	0.996828	EXP	150 of 150	0.0479241	0.00594432	0.000264671	EXP	149 of 150	4.40198	0.00690047	0.973519	EXP	149 of 150	16.9099	0.016418	0.908312	EXP	150 of 150
	21G19706	8.6	0.0308212	0.000279345	0.459703	EXP	149 of 150	10.8003	0.00826348	0.993719	EXP	150 of 150	0.0310062	0.006798	0.00142214	EXP	150 of 150	2.5852	0.00675952	0.916163	EXP	150 of 150	11.1275	0.0157293	0.977184	EXP	149 of 150
	21G19707	10	0.0347793	0.000296982	0.380715	EXP	150 of 150	13.2379	0.00777917	0.996043	EXP	150 of 150	0.0131624	0.00631973	0.00355598	EXP	150 of 150	1.95662	0.00606997	0.885181	EXP	150 of 150	9.18264	0.0165687	0.982265	EXP	149 of 150
	21G19708	12	0.0458469	0.000329131	0.129284	EXP	148 of 150	20.5352	0.00854943	0.998307	EXP	150 of 150	0.011426	0.00611974	0.0174608	EXP	150 of 150	1.58193	0.00565143	0.842534	EXP	148 of 150	8.27818	0.0148146	0.987741	EXP	150 of 150
	21G19710	14	0.0432512	0.000333497	0.168552	EXP	150 of 150	19.4745	0.0084577	0.998061	EXP	150 of 150	0.0014115	0.00529477	0.00241408	EXP	149 of 150	1.16907	0.00677764	0.64965	EXP	150 of 150	6.98831	0.015356	0.988593	EXP	150 of 150
	21G19711	17	0.0408682	0.000326	0.235293	EXP	150 of 150	17.8469	0.00878112	0.99753	EXP	150 of 150	0.00267265	0.00571754	0.0127967	EXP	150 of 150	0.724899	0.0059883	0.391214	EXP	150 of 150	5.78801	0.0147631	0.990449	EXP	150 of 150
	21G19712	20	0.0272931	0.000261003	0.534059	EXP	150 of 150	9.48214	0.00750399	0.993065	EXP	149 of 150	-0.000694014	0.00615819	0.00390267	EXP	150 of 150	0.273896	0.00592919	0.0117652	EXP	150 of 150	4.39995	0.0148329	0.99137	EXP	150 of 150
	21G19714	24	0.0251267	0.000261173	0.541729	EXP	150 of 150	8.49483	0.00640605	0.994225	EXP	148 of 150	-0.00356208	0.00584612	4.22367e-06	EXP	149 of 150	0.170963	0.00680748	0.00373199	EXP	150 of 150	3.9802	0.0138374	0.992367	EXP	148 of 150
	21G19715	28	0.0152195	0.000231955	0.729374	EXP	150 of 150	2.46392	0.00666679	0.929541	EXP	150 of 150	-0.0113144	0.00549616	0.005541	EXP	147 of 150	0.0504502	0.00719075	0.053138	EXP	150 of 150	3.37847	0.0167038	0.989018	EXP	148 of 150
	21G19716	32	0.0140484	0.000205645	0.778219	EXP	148 of 150	1.48768	0.00620091	0.854964	EXP	147 of 150	-0.00745631	0.00516009	0.000797577	EXP	150 of 150	0.0481013	0.00604807	0.0363306	EXP	150 of 150	3.39307	0.0138497	0.992071	EXP	150 of 150

## Sheet: Project Info
	Project Info		Analyst	Irradiation	X-pos	Y-pos	Z/H-pos	Project	Experiment	Nmb
	21G19684	0.6	Daniel Heaton	21-OSU-04	0	0	47.7348	Easter\O-Connor (20-06)	21G19681	1
	21G19685	0.7	Daniel Heaton	21-OSU-04	0	0	47.7348	Easter\O-Connor (20-06)	21G19681	1
	21G19687	0.8	Daniel Heaton	21-OSU-04	0	0	47.7348	Easter\O-Connor (20-06)	21G19681	1
	21G19688	0.9	Daniel Heaton	21-OSU-04	0	0	47.7348	Easter\O-Connor (20-06)	21G19681	1
	21G19690	1	Daniel Heaton	21-OSU-04	0	0	47.7348	Easter\O-Connor (20-06)	21G19681	1
	21G19691	1.2	Daniel Heaton	21-OSU-04	0	0	47.7348	Easter\O-Connor (20-06)	21G19681	1
	21G19692	1.4	Daniel Heaton	21-OSU-04	0	0	47.7348	Easter\O-Connor (20-06)	21G19681	1
	21G19694	1.8	Daniel Heaton	21-OSU-04	0	0	47.7348	Easter\O-Connor (20-06)	21G19681	1
	21G19695	2.2	Daniel Heaton	21-OSU-04	0	0	47.7348	Easter\O-Connor (20-06)	21G19681	1
	21G19696	2.6	Daniel Heaton	21-OSU-04	0	0	47.7348	Easter\O-Connor (20-06)	21G19681	1
	21G19698	3	Daniel Heaton	21-OSU-04	0	0	47.7348	Easter\O-Connor (20-06)	21G19681	1
	21G19699	3.6	Daniel Heaton	21-OSU-04	0	0	47.7348	Easter\O-Connor (20-06)	21G19681	1
	21G19700	4.2	Daniel Heaton	21-OSU-04	0	0	47.7348	Easter\O-Connor (20-06)	21G19681	1
	21G19702	5	Daniel Heaton	21-OSU-04	0	0	47.7348	Easter\O-Connor (20-06)	21G19681	1
	21G19703	6	Daniel Heaton	21-OSU-04	0	0	47.7348	Easter\O-Connor (20-06)	21G19681	1
	21G19704	7.2	Daniel Heaton	21-OSU-04	0	0	47.7348	Easter\O-Connor (20-06)	21G19681	1
	21G19706	8.6	Daniel Heaton	21-OSU-04	0	0	47.7348	Easter\O-Connor (20-06)	21G19681	1
	21G19707	10	Daniel Heaton	21-OSU-04	0	0	47.7348	Easter\O-Connor (20-06)	21G19681	1
	21G19708	12	Daniel Heaton	21-OSU-04	0	0	47.7348	Easter\O-Connor (20-06)	21G19681	1
	21G19710	14	Daniel Heaton	21-OSU-04	0	0	47.7348	Easter\O-Connor (20-06)	21G19681	1
	21G19711	17	Daniel Heaton	21-OSU-04	0	0	47.7348	Easter\O-Connor (20-06)	21G19681	1
	21G19712	20	Daniel Heaton	21-OSU-04	0	0	47.7348	Easter\O-Connor (20-06)	21G19681	1
	21G19714	24	Daniel Heaton	21-OSU-04	0	0	47.7348	Easter\O-Connor (20-06)	21G19681	1
	21G19715	28	Daniel Heaton	21-OSU-04	0	0	47.7348	Easter\O-Connor (20-06)	21G19681	1
	21G19716	32	Daniel Heaton	21-OSU-04	0	0	47.7348	Easter\O-Connor (20-06)	21G19681	1

[truncated: 2 more sheets: Sample Parameters, Irradiation Constants]
