# Supplementary material for: Synchronous motion of the Easter mantle plume and the East Pacific Rise
Source: Nat Commun. 2024 Nov 17;15:9953. doi: 10.1038/s41467-024-54115-2 (PMC11570642; doi:10.1038/s41467-024-54115-2)
Supplement: Supplementary file 5 — Supplementary Data 2 [file 41467_2024_54115_MOESM5_ESM.zip › NCOMMS-23-61651B_Dataset 2/21G19720.full.xls]

## Sheet: Hidden Data
Double Line Plot Age Plateau			Double Line Plot K/Ca Plateau			X-Y Plot Normal Isochron		X-Y Plot Inverse Isochron		Error Ellipses Normal Isochron		Error Ellipses Inverse Isochron														Used Measurements for Blank Corrections
Ar39k%	Line 1	Line 2	Ar39k%	Line 1	Line 2	X-axis	Y-axis	X-axis	Y-axis	X-axis	Y-axis	X-axis	Y-axis													Filename	Included	36Ar	1σ	37Ar	1σ	38Ar	1σ	39Ar	1σ	40Ar	1σ	Date		Filename	Included	40Ar/39Ar	1σ	J-value	1σ	Date	X	Y	H
0	-1.07331	15.2	0	0.0339783	0.0549653	7.66228	323.291	0.0237009	0.00309319			0.028705	0.00310038
0.212822	-1.07331	15.2	0.212822	0.0339783	0.0549653	11.862	318.46	0.0372479	0.00314011			0.0285346	0.00302764
0.212822	7.83474	1.75322	0.212822	0.0462805	0.0405396	17.4006	312.318	0.0557142	0.00320186			0.0280348	0.00295936
0.97627	7.83474	1.75322	0.97627	0.0462805	0.0405396	27.3022	344.532	0.0792443	0.00290249			0.0272396	0.00290021
0.97627	-0.642438	5.16433	0.97627	0.0425684	0.0489997	36.0478	349.782	0.103058	0.00285892			0.0262033	0.00285421
1.72047	-0.642438	5.16433	1.72047	0.0425684	0.0489997	58.9846	396.427	0.14879	0.00252253			0.0249964	0.0028245
1.72047	6.18902	3.4341	1.72047	0.0456389	0.0428743	119.649	480.894	0.248806	0.00207946			0.0237013	0.00281309
3.35329	6.18902	3.4341	3.35329	0.0456389	0.0428743	136.002	487.531	0.27896	0.00205115			0.0224061	0.00282078
3.35329	1.92627	6.19618	3.35329	0.0423094	0.0468725	197.606	569.461	0.347004	0.00175605			0.0211992	0.00284703
4.35327	1.92627	6.19618	4.35327	0.0423094	0.0468725	312.71	707.783	0.441816	0.00141286			0.0201627	0.00289005
4.35327	6.00334	3.47922	4.35327	0.0472855	0.0443778	416.599	834.631	0.499142	0.00119813			0.0193674	0.00294692
6.01156	6.00334	3.47922	6.01156	0.0472855	0.0443778	442.495	864.809	0.511668	0.00115632			0.0188674	0.00301376
6.01156	3.50627	5.20395	6.01156	0.0437214	0.0455771	461.261	872.475	0.528681	0.00114617			0.0186968	0.00308601
8.47621	3.50627	5.20395	8.47621	0.0437214	0.0455771	403.425	812.376	0.496598	0.00123096			0.0188672	0.00315875
8.47621	4.83086	3.11182	8.47621	0.0443187	0.0424804	340.174	735.403	0.462568	0.0013598			0.019367	0.00322702
10.9523	4.83086	3.11182	10.9523	0.0443187	0.0424804	250.094	605.944	0.412734	0.00165032			0.0201622	0.00328617
10.9523	3.39106	4.44569	10.9523	0.0401483	0.0412612	177.667	506.112	0.351043	0.00197585			0.0211985	0.00333217
15.0216	3.39106	4.44569	15.0216	0.0401483	0.0412612	118.707	446.436	0.265899	0.00223996			0.0224053	0.00336189
15.0216	4.1425	3.33856	15.0216	0.037701	0.0368912	92.4826	372.222	0.248461	0.00268657			0.0237005	0.00337329
20.2909	4.1425	3.33856	20.2909	0.037701	0.0368912	68.6928	339.087	0.202582	0.0029491			0.0249957	0.00336561
20.2909	3.4696	3.88664	20.2909	0.031236	0.0316725	44.5386	309.52	0.143895	0.0032308			0.0262026	0.00333936
31.0263	3.4696	3.88664	31.0263	0.031236	0.0316725	32.92	279.415	0.117818	0.00357891			0.0272391	0.00329633
31.0263	3.80784	3.50782	31.0263	0.0270353	0.0267158	30.8394	291.794	0.105689	0.00342707			0.0280344	0.00323946
46.9958	3.80784	3.50782	46.9958	0.0270353	0.0267158	28.0803	241.215	0.116412	0.00414569			0.0285344	0.00317263
46.9958	3.3542	3.75904	46.9958	0.0250696	0.0254161	45.4055	140.205	0.323851	0.00713243			0.028705	0.00310038
58.2535	3.3542	3.75904	58.2535	0.0250696	0.0254161							0.0285346	0.00302764
58.2535	3.86481	3.41637	58.2535	0.0264503	0.026076
68.0916	3.86481	3.41637	68.0916	0.0264503	0.026076							0.0394563	0.00314496
68.0916	3.41322	3.92815	68.0916	0.0272146	0.0276367							0.0393812	0.00311072
76.7724	3.41322	3.92815	76.7724	0.0272146	0.0276367							0.0391606	0.00307849
76.7724	4.00165	3.02503	76.7724	0.0273339	0.0266797							0.0388097	0.00305045
81.2384	4.00165	3.02503	81.2384	0.0273339	0.0266797							0.0383523	0.00302852
81.2384	3.02792	3.6511	81.2384	0.0242376	0.0246528							0.0378197	0.0030142
88.3637	3.02792	3.6511	88.3637	0.0242376	0.0246528							0.0372481	0.00300846
88.3637	4.50037	2.62139	88.3637	0.0222065	0.0212849							0.0366765	0.00301169
90.7027	4.50037	2.62139	90.7027	0.0222065	0.0212849							0.0361439	0.00302367
90.7027	1.68127	2.87386	90.7027	0.00909653	0.00932816							0.0356864	0.00304359
94.7649	1.68127	2.87386	94.7649	0.00909653	0.00932816							0.0353354	0.00307008
94.7649	2.57193	0.802657	94.7649	0.00521529	0.00502254							0.0351147	0.00310135
97.3924	2.57193	0.802657	97.3924	0.00521529	0.00502254							0.0350394	0.00313526
97.3924	-0.84235	2.25033	97.3924	0.00282675	0.00301819							0.0351146	0.00316949
98.9072	-0.84235	2.25033	98.9072	0.00282675	0.00301819							0.0353351	0.00320173
98.9072	2.90761	-5.2	98.9072	0.00183522	0.00151256							0.035686	0.00322977
99.3791	2.90761	-5.2	99.3791	0.00183522	0.00151256							0.0361434	0.00325169
99.3791	-5.2	6.43138	99.3791	0.00130051	0.00176983							0.036676	0.00326601
99.6762	-5.2	6.43138	99.6762	0.00130051	0.00176983							0.0372476	0.00327175
99.6762	4.49402	-5.2	99.6762	0.0016221	0.00101507							0.0378192	0.00326852
99.8799	4.49402	-5.2	99.8799	0.0016221	0.00101507							0.0383518	0.00325654
99.8799	-5.2	7.29196	99.8799	0.000768555	0.00173277							0.0388093	0.00323663
100	-5.2	7.29196	100	0.000768555	0.00173277							0.0391603	0.00321013
												0.039381	0.00317887
												0.0394563	0.00314496
												0.0393812	0.00311072
												0.0593539	0.00321242
												0.05923	0.0031633
												0.0588665	0.00311681
												0.0582882	0.00307611
												0.0575345	0.00304399
												0.0566567	0.00302262
												0.0557147	0.00301347
												0.0547727	0.00301715
												0.0538948	0.00303343
												0.0531409	0.00306118
												0.0525624	0.00309852
												0.0521986	0.0031429
												0.0520745	0.0031913
												0.0521984	0.00324042
												0.0525618	0.00328691
												0.0531401	0.00332761
												0.0538939	0.00335974
												0.0547716	0.0033811
												0.0557136	0.00339026
												0.0566557	0.00338657
												0.0575336	0.0033703
												0.0582875	0.00334254
												0.058866	0.00330521
												0.0592297	0.00326082
												0.0593539	0.00321242
												0.05923	0.0031633
												0.0815561	0.0029117
												0.0814775	0.00287877
												0.0812466	0.00284746
												0.0808794	0.00281989
												0.0804006	0.00279795
												0.0798431	0.00278314
												0.0792448	0.00277646
												0.0786464	0.00277837
												0.0780888	0.00278874
												0.0776099	0.00280685
												0.0772424	0.00283149
												0.0770114	0.00286096
												0.0769325	0.00289327
												0.0770111	0.0029262
												0.0772419	0.00295751
												0.0776092	0.00298508
												0.0780879	0.00300702
												0.0786455	0.00302183
												0.0792438	0.00302851
												0.0798421	0.0030266
												0.0803998	0.00301624
												0.0808786	0.00299812
												0.0812461	0.00297348
												0.0814772	0.00294401
												0.0815561	0.0029117
												0.0814775	0.00287877
												0.108206	0.00288232
												0.10803	0.00281589
												0.107516	0.00275239
												0.106699	0.00269615
												0.105633	0.00265101
												0.104391	0.00262003
												0.103059	0.00260534
												0.101726	0.00260792
												0.100485	0.00262761
												0.0994185	0.00266306
												0.0986001	0.00271187
												0.0980856	0.00277069
												0.0979099	0.00283552
												0.098085	0.00290195
												0.098599	0.00296545
												0.0994168	0.00302169
												0.100483	0.00306683
												0.101724	0.00309781
												0.103057	0.00311251
												0.104389	0.00310992
												0.105631	0.00309023
												0.106697	0.00305478
												0.107515	0.00300598
												0.10803	0.00294715
												0.108206	0.00288232
												0.10803	0.00281589
												0.15372	0.00254624
												0.153553	0.00248996
												0.15306	0.00243591
												0.152277	0.00238775
												0.151256	0.00234878
												0.150067	0.00232165
												0.148792	0.00230821
												0.147516	0.00230937
												0.146326	0.00232506
												0.145305	0.00235421
												0.144522	0.00239483
												0.144029	0.00244415
												0.143861	0.00249882
												0.144028	0.00255509
												0.144521	0.00260915
												0.145304	0.00265731
												0.146325	0.00269628
												0.147514	0.00272341
												0.148789	0.00273685
												0.150065	0.00273569
												0.151255	0.00271999
												0.152276	0.00269085
												0.153059	0.00265023
												0.153552	0.00260091
												0.15372	0.00254624
												0.153553	0.00248996
												0.255388	0.00211023
												0.255164	0.00204725
												0.254507	0.00198647
												0.253461	0.00193203
												0.252098	0.00188763
												0.250511	0.0018563
												0.248807	0.00184018
												0.247104	0.00184037
												0.245516	0.00185685
												0.244153	0.00188851
												0.243106	0.00193317
												0.242449	0.00198781
												0.242224	0.00204869
												0.242448	0.00211167
												0.243105	0.00217245
												0.244151	0.00222689
												0.245514	0.00227129
												0.247101	0.00230262
												0.248805	0.00231874
												0.250509	0.00231855
												0.252096	0.00230207
												0.25346	0.00227041
												0.254506	0.00222575
												0.255164	0.00217111
												0.255388	0.00211023
												0.255164	0.00204725
												0.287035	0.00208642
												0.28676	0.0020149
												0.285953	0.00194586
												0.28467	0.00188399
												0.282998	0.00183352
												0.281051	0.00179787
												0.278961	0.00177949
												0.276872	0.00177962
												0.274924	0.00179825
												0.273252	0.00183412
												0.271968	0.00188478
												0.271161	0.00194678
												0.270886	0.00201589
												0.271161	0.0020874
												0.271967	0.00215645
												0.27325	0.00221831
												0.274922	0.00226879
												0.276869	0.00230443
												0.278959	0.00232282
												0.281049	0.00232269
												0.282996	0.00230405
												0.284669	0.00226819
												0.285952	0.00221753
												0.286759	0.00215553
												0.287035	0.00208642
												0.28676	0.0020149
												0.354112	0.00178051
												0.35387	0.00172612
												0.35316	0.00167378
												0.35203	0.00162704
												0.350559	0.0015891
												0.348844	0.00156253
												0.347005	0.00154915
												0.345165	0.00154987
												0.343451	0.00156464
												0.341979	0.00159245
												0.34085	0.00163141
												0.340139	0.00167887
												0.339897	0.00173159
												0.340139	0.00178597
												0.340849	0.00183831
												0.341978	0.00188505
												0.34345	0.00192299
												0.345164	0.00194956
												0.347004	0.00196294
												0.348843	0.00196222
												0.350557	0.00194745
												0.352029	0.00191964
												0.353159	0.00188068
												0.353869	0.00183322
												0.354112	0.00178051
												0.35387	0.00172612
												0.450151	0.00143352
												0.449867	0.00138097
												0.449034	0.0013306
												0.44771	0.00128584
												0.445984	0.00124973
												0.443974	0.00122474
												0.441816	0.00121257
												0.439659	0.00121405
												0.437649	0.00122907
												0.435922	0.00125663
												0.434598	0.00129483
												0.433765	0.00134107
												0.433481	0.00139221
												0.433765	0.00144475
												0.434597	0.00149512
												0.435922	0.00153989
												0.437648	0.001576
												0.439658	0.00160099
												0.441815	0.00161316
												0.443973	0.00161168
												0.445983	0.00159665
												0.447709	0.0015691
												0.449034	0.0015309
												0.449867	0.00148465
												0.450151	0.00143352
												0.449867	0.00138097
												0.504279	0.0012081
												0.504104	0.00117729
												0.503591	0.00114789
												0.502774	0.00112192
												0.501711	0.00110114
												0.500471	0.00108697
												0.499142	0.00108038
												0.497812	0.00108181
												0.496573	0.00109117
												0.495509	0.00110782
												0.494693	0.00113062
												0.494179	0.00115803
												0.494004	0.00118816
												0.494179	0.00121898
												0.494692	0.00124838
												0.495509	0.00127435
												0.496573	0.00129513
												0.497812	0.0013093
												0.499141	0.00131589
												0.500471	0.00131446
												0.50171	0.0013051
												0.502774	0.00128845
												0.503591	0.00126565
												0.504104	0.00123824
												0.504279	0.0012081
												0.504104	0.00117729
												0.515288	0.00116294
												0.515164	0.00114013
												0.514803	0.00111843
												0.514228	0.00109931
												0.513478	0.00108408
												0.512605	0.00107377
												0.511668	0.00106909
												0.510731	0.00107035
												0.509858	0.00107747
												0.509108	0.00108997
												0.508533	0.00110698
												0.508172	0.00112736
												0.508048	0.00114971
												0.508171	0.00117252
												0.508533	0.00119422
												0.509108	0.00121333
												0.509858	0.00122857
												0.510731	0.00123887
												0.511668	0.00124356
												0.512605	0.0012423
												0.513478	0.00123518
												0.514227	0.00122268
												0.514803	0.00120567
												0.515164	0.00118529
												0.515288	0.00116294
												0.515164	0.00114013
												0.534147	0.00115572
												0.533961	0.00112402
												0.533415	0.00109382
												0.532546	0.00106718
												0.531414	0.00104594
												0.530096	0.00103152
												0.528681	0.00102491
												0.527266	0.00102657
												0.525948	0.00103638
												0.524816	0.00105367
												0.523947	0.00107726
												0.523401	0.00110555
												0.523214	0.00113661
												0.523401	0.00116831
												0.523947	0.00119851
												0.524815	0.00122515
												0.525947	0.0012464
												0.527266	0.00126081
												0.528681	0.00126742
												0.530095	0.00126576
												0.531414	0.00125595
												0.532546	0.00123866
												0.533415	0.00121507
												0.533961	0.00118678
												0.534147	0.00115572
												0.533961	0.00112402
												0.502169	0.00124219
												0.50198	0.00120924
												0.501423	0.00117778
												0.500538	0.00114994
												0.499384	0.00112762
												0.498041	0.00111235
												0.496599	0.00110515
												0.495157	0.00110653
												0.493813	0.00111639
												0.492659	0.00113406
												0.491774	0.00115833
												0.491217	0.00118755
												0.491028	0.00121973
												0.491217	0.00125267
												0.491774	0.00128413
												0.492659	0.00131197
												0.493813	0.00133429
												0.495156	0.00134957
												0.496598	0.00135676
												0.49804	0.00135538
												0.499384	0.00134552
												0.500537	0.00132786
												0.501423	0.00130359
												0.501979	0.00127437
												0.502169	0.00124219
												0.50198	0.00120924
												0.468128	0.00137258
												0.467939	0.00133727
												0.467383	0.00130349
												0.4665	0.00127355
												0.465348	0.00124949
												0.464008	0.00123294
												0.462569	0.00122504
												0.46113	0.00122632
												0.459789	0.0012367
												0.458637	0.00125547
												0.457754	0.00128135
												0.457198	0.00131257
												0.457009	0.00134701
												0.457198	0.00138233
												0.457753	0.0014161
												0.458637	0.00144605
												0.459788	0.00147011
												0.461129	0.00148666
												0.462568	0.00149456
												0.464007	0.00149328
												0.465348	0.0014829
												0.466499	0.00146413
												0.467383	0.00143825
												0.467938	0.00140703
												0.468128	0.00137258
												0.467939	0.00133727
												0.421499	0.00167669
												0.4212	0.00161679
												0.420325	0.00155918
												0.418932	0.00150778
												0.417117	0.00146609
												0.415003	0.00143696
												0.412735	0.00142236
												0.410466	0.0014233
												0.408352	0.00143972
												0.406537	0.00147048
												0.405144	0.0015135
												0.404268	0.00156584
												0.403969	0.00162395
												0.404268	0.00168384
												0.405143	0.00174146
												0.406536	0.00179286
												0.408351	0.00183455
												0.410465	0.00186368
												0.412733	0.00187827
												0.415002	0.00187733
												0.417116	0.00186092
												0.418931	0.00183016
												0.420324	0.00178714
												0.4212	0.00173479
												0.421499	0.00167669
												0.4212	0.00161679
												0.355232	0.00199216
												0.355089	0.00195952
												0.354671	0.00192799
												0.354005	0.00189972
												0.353138	0.00187664
												0.352127	0.00186032
												0.351043	0.00185188
												0.349959	0.00185188
												0.348949	0.00186033
												0.348081	0.00187665
												0.347415	0.00189973
												0.346997	0.001928
												0.346854	0.00195953
												0.346996	0.00199218
												0.347415	0.00202371
												0.34808	0.00205197
												0.348948	0.00207505
												0.349958	0.00209137
												0.351042	0.00209982
												0.352127	0.00209982
												0.353137	0.00209137
												0.354005	0.00207504
												0.35467	0.00205196
												0.355089	0.00202369
												0.355232	0.00199216
												0.355089	0.00195952
												0.273845	0.00227676
												0.273575	0.00220187
												0.272781	0.00212958
												0.271519	0.00206481
												0.269873	0.00201198
												0.267957	0.00197468
												0.265901	0.00195547
												0.263844	0.00195564
												0.261928	0.00197518
												0.260282	0.00201278
												0.259019	0.00206585
												0.258225	0.00213079
												0.257954	0.00220317
												0.258224	0.00227805
												0.259018	0.00235034
												0.26028	0.00241511
												0.261925	0.00246794
												0.263842	0.00250524
												0.265898	0.00252445
												0.267955	0.00252428
												0.269871	0.00250474
												0.271517	0.00246715
												0.27278	0.00241407
												0.273574	0.00234913
												0.273845	0.00227676
												0.273575	0.00220187
												0.252636	0.00271075
												0.252494	0.00266594
												0.252077	0.00262254
												0.251414	0.00258351
												0.250549	0.00255149
												0.249543	0.00252869
												0.248462	0.00251664
												0.247381	0.00251617
												0.246374	0.00252732
												0.245509	0.00254932
												0.244846	0.00258067
												0.244428	0.00261924
												0.244286	0.00266239
												0.244428	0.0027072
												0.244845	0.0027506
												0.245508	0.00278963
												0.246372	0.00282165
												0.247379	0.00284445
												0.24846	0.0028565
												0.249541	0.00285697
												0.250548	0.00284582
												0.251413	0.00282382
												0.252076	0.00279247
												0.252494	0.0027539
												0.252636	0.00271075
												0.252494	0.00266594
												0.207369	0.0029779
												0.207207	0.0029235
												0.206729	0.00287085
												0.205968	0.00282353
												0.204977	0.00278477
												0.203822	0.00275721
												0.202583	0.00274272
												0.201344	0.0027423
												0.200189	0.00275597
												0.199197	0.0027828
												0.198436	0.00282097
												0.197957	0.00286786
												0.197794	0.0029203
												0.197957	0.00297469
												0.198435	0.00302734
												0.199195	0.00307466
												0.200187	0.00311342
												0.201341	0.00314099
												0.20258	0.00315547
												0.20382	0.00315589
												0.204974	0.00314222
												0.205966	0.00311539
												0.206727	0.00307722
												0.207206	0.00303033
												0.207369	0.0029779
												0.207207	0.0029235
												0.149293	0.00326189
												0.149109	0.00319404
												0.14857	0.0031287
												0.147713	0.00307032
												0.146595	0.00302287
												0.145294	0.00298959
												0.143897	0.00297275
												0.1425	0.0029735
												0.141198	0.00299178
												0.14008	0.00302635
												0.139222	0.00307486
												0.138682	0.00313399
												0.138498	0.00319972
												0.138682	0.00326757
												0.139221	0.00333291
												0.140078	0.00339129
												0.141195	0.00343874
												0.142497	0.00347202
												0.143894	0.00348886
												0.145291	0.00348811
												0.146593	0.00346983
												0.147711	0.00343526
												0.148569	0.00338675
												0.149108	0.00332762
												0.149293	0.00326189
												0.149109	0.00319404
												0.130548	0.00365906
												0.130115	0.0034939
												0.128844	0.00333454
												0.126822	0.00319183
												0.124186	0.00307551
												0.121116	0.00299348
												0.117822	0.00295136
												0.114527	0.002952
												0.111456	0.00299536
												0.108819	0.00307849
												0.106795	0.00319572
												0.105522	0.00333907
												0.105087	0.00349876
												0.10552	0.00366391
												0.106791	0.00382327
												0.108813	0.00396598
												0.111449	0.00408231
												0.114519	0.00416433
												0.117814	0.00420646
												0.121109	0.00420582
												0.124179	0.00416246
												0.126817	0.00407933
												0.128841	0.00396209
												0.130113	0.00381875
												0.130548	0.00365906
												0.130115	0.0034939
												0.123475	0.00352888
												0.12287	0.00330063
												0.121095	0.00308099
												0.118269	0.00288493
												0.114586	0.00272583
												0.110297	0.00261451
												0.105694	0.00255856
												0.10109	0.0025618
												0.0968002	0.00262401
												0.0931158	0.00274095
												0.0902882	0.00290464
												0.0885102	0.00310394
												0.0879029	0.00332526
												0.0885076	0.00355351
												0.0902832	0.00377315
												0.0931088	0.00396921
												0.0967916	0.00412831
												0.101081	0.00423963
												0.105684	0.00429558
												0.110287	0.00429234
												0.114578	0.00423013
												0.118262	0.00411319
												0.12109	0.0039495
												0.122868	0.0037502
												0.123475	0.00352888
												0.12287	0.00330063
												0.146197	0.00434893
												0.145185	0.00397827
												0.142211	0.00361902
												0.13748	0.00329566
												0.131313	0.00303022
												0.12413	0.00284081
												0.116422	0.00274032
												0.108713	0.0027356
												0.101528	0.00282698
												0.0953579	0.00300823
												0.0906226	0.00326699
												0.0876447	0.00358563
												0.0866273	0.00394244
												0.0876398	0.0043131
												0.090613	0.00467236
												0.0953443	0.00499572
												0.101511	0.00526115
												0.108694	0.00545056
												0.116403	0.00555105
												0.124112	0.00555577
												0.131296	0.00546439
												0.137466	0.00528314
												0.142202	0.00502438
												0.14518	0.00470574
												0.146197	0.00434893
												0.145185	0.00397827
												0.535636	0.0101795
												0.528443	0.00839451
												0.507309	0.00652347
												0.473671	0.00469393
												0.429824	0.00303058
												0.378755	0.00164675
												0.323945	0.000636767
												0.269128	6.94506e-05
												0.21804	-1.65353e-05
												0.174163	0.000384669
												0.140487	0.00124572
												0.119307	0.00250794
												0.112067	0.00408532
												0.119259	0.00587034
												0.140394	0.00774138
												0.174031	0.00957092
												0.217878	0.0112343
												0.268947	0.0126181
												0.323758	0.0136281
												0.378575	0.0141954
												0.429662	0.0142814
												0.473539	0.0138802
												0.507215	0.0130191
												0.528395	0.0117569
												0.535636	0.0101795
												0.528443	0.00839451

## Sheet: Age Summary
	Relative Abundances			36Ar [fA]	%1s	37Ar [fA]	%1s	38Ar [fA]	%1s	39Ar [fA]	%1s	40Ar [fA]	%1s	40(r)/39(k)	± 2s	Age	± 2s	40Ar(r)	39Ar(k)	K/Ca	± 2s
																(Ma)		(%)	(%)
	21G19723	0.6		0.0108926	4.30467	0.791157	5.38213	-0.00534506	162.131	0.082332	10.4339	3.45239	1.10534	3.22757	3.61271	9.21172	10.285	7.64952	0.212822	0.0444718	0.0104935
	21G19724	0.7		0.025531	1.97905	2.9075	1.53966	0.0107881	81.6173	0.29539	2.90729	7.88042	0.477679	1.67767	1.06552	4.79398	3.04076	6.24882	0.763448	0.04341	0.00287044
	21G19726	0.8		0.0171697	2.7325	2.68725	1.48327	0.00598242	148	0.28785	3.16401	5.13573	0.73291	0.790678	1.01597	2.26094	2.90338	4.40505	0.744204	0.045784	0.00321563
	21G19727	0.9	4	0.0246419	1.98038	6.09942	0.736272	0.00714703	121.954	0.631686	1.36866	7.9223	0.480577	1.68383	0.482684	4.81156	1.37746	13.3427	1.63281	0.0442566	0.00138229
	21G19729	1	4	0.0116675	3.96401	3.70745	1.15174	0.0056999	157.341	0.386844	2.27027	3.73079	1.00966	1.42095	0.747814	4.06122	2.13495	14.6431	0.999981	0.0445909	0.00228152
	21G19730	1.2	4	0.0124263	3.6365	5.98172	0.740524	0.0142663	62.8774	0.641406	1.39419	4.28536	0.881531	1.6592	0.442229	4.74128	1.26206	24.6851	1.65829	0.0458316	0.00145386
	21G19731	1.4	4	0.0103875	4.35568	9.1258	0.554378	0.0236862	36.1011	0.953446	0.873348	3.80909	0.988503	1.5239	0.297371	4.35511	0.848836	37.9099	2.46465	0.0446493	0.000927839
	21G19733	1.8	4	0.00954996	4.82362	9.43202	0.519193	0.0209739	42.2705	0.958025	0.917056	3.41313	1.11455	1.38947	0.301051	3.97134	0.859521	38.7542	2.47605	0.0433995	0.000919144
	21G19734	2.2	4	0.0123848	3.75087	16.5275	0.361999	0.0201509	43.2287	1.57514	0.575831	4.50961	0.843991	1.37092	0.18469	3.91837	0.527316	47.5615	4.06931	0.0407047	0.000556442
	21G19735	2.6	4	0.012792	3.58017	23.3572	0.306501	0.0148413	59.2708	2.0409	0.444616	4.5866	0.82988	1.30864	0.140773	3.74053	0.401966	57.8021	5.26931	0.0372961	0.000404876
	21G19737	3	4	0.0251591	1.92415	56.4248	0.263669	0.0499996	18.327	4.1637	0.223332	8.27159	0.462458	1.28678	0.0730224	3.67812	0.208517	64.2091	10.7354	0.0314543	0.000218238
	21G19738	3.6	4	0.0404282	1.2781	98.2347	0.253521	0.068	12.9535	6.20291	0.153242	12.0033	0.317785	1.27967	0.0525316	3.65783	0.150007	65.4565	15.9695	0.0268756	0.000159757
	21G19739	4.2	4	0.0293125	1.67903	73.7292	0.256805	0.0518858	16.3471	4.37559	0.224889	8.18946	0.46404	1.24423	0.0708818	3.55662	0.202418	65.759	11.2576	0.0252428	0.000173237
	21G19741	5	4	0.0261153	1.82201	61.9292	0.260908	0.0403578	21.2882	3.82224	0.239905	7.61901	0.505547	1.27364	0.0785212	3.64059	0.224224	63.2295	9.8381	0.0262631	0.000187148
	21G19742	6	4	0.0239554	2.01842	52.3278	0.263212	0.0421389	21.7612	3.37112	0.277705	7.21718	0.531228	1.28417	0.0901644	3.67068	0.257468	59.3852	8.6808	0.0274257	0.000211057
	21G19743	7.2	4	0.0142553	3.31426	27.3388	0.295279	0.0267396	31.2212	1.73462	0.523278	4.16124	0.920528	1.22907	0.170989	3.51334	0.488308	50.7154	4.46603	0.0270068	0.000327101
	21G19745	8.6	4	0.0284443	1.68789	48.188	0.265271	0.0368686	22.8683	2.77042	0.327652	7.80544	0.495966	1.16821	0.109098	3.33951	0.311591	41.0004	7.1253	0.0244452	0.000207587
	21G19746	10	4	0.0123824	3.85563	17.7818	0.340228	0.0199929	46.4646	0.910677	0.990739	3.38247	1.10688	1.24572	0.328987	3.56088	0.93949	33.1184	2.33894	0.0217457	0.000460799
	21G19747	12		0.0365927	1.43712	72.9003	0.258036	0.0255198	35.0599	1.60866	0.555815	6.28693	0.614244	0.796494	0.208661	2.27756	0.596293	19.7868	4.06228	0.00921235	0.000115818
	21G19749	14		0.0376426	1.33485	84.8571	0.256398	0.0227833	38.2621	1.0647	0.857998	4.98713	0.758788	0.589973	0.309461	1.68729	0.884635	11.9503	2.62746	0.00511892	9.63752e-05
	21G19750	17		0.0362372	1.39685	85.6881	0.254911	0.0234163	37.6838	0.637429	1.47565	4.04756	0.948695	0.246089	0.540647	0.703991	1.54634	3.5408	1.51475	0.00292247	9.57186e-05
	21G19751	20		0.0181107	2.57458	46.6111	0.265495	0.00590314	149.797	0.211394	4.12791	1.54017	2.45639	-0.581567	1.59658	-1.66478	4.57239	-6.85139	0.471939	0.00167389	0.000161334
	21G19753	24		0.0123525	3.6684	31.9921	0.28512	0.0191054	47.8124	0.134772	6.47103	1.08076	3.53092	-0.21938	2.46631	-0.627812	7.05919	-2.31845	0.297077	0.00153517	0.000234662
	21G19754	28		0.00969161	4.6512	25.5375	0.303444	0.00634302	146.162	0.0947179	9.51064	0.672744	5.59323	-2.04219	3.60455	-5.8526	10.3466	-23.7719	0.203683	0.00131858	0.000303515
	21G19755	32		0.00531031	8.19327	15.8822	0.377744	-0.00318607	264.839	0.0563978	15.7827	0.142666	26.4107	-3.48758	6.01267	-10.0062	17.2982	-112.924	0.120149	0.00125066	0.000482107
			S	0.503433	0.473399	880.04	0.0700604	0.554059	7.95787	39.0124	0.115476	126.133	0.150744
	Information on Analysis and Constants Used in Calculations									Results		40(a)/36(a)	± 2s	40(r)/39(k)	± 2s	Age	± 2s	MSWD	39Ar(k)	K/Ca	± 2s
																(Ma)			(%,n)
	Project = O-CONNOR (20-06)				Age Equations = Min et al. (2000)					Age Plateau				1.27534	0.0297652	3.64547	0.0854676	1.12954	88.9822	0.0340792	0.00466437
	Sample = SO80 74DS-3				Negative Intensities = Allowed										0.023339		0.0234449	0.324895	15
	Material = Groundmass				Collector Calibrations = 36Ar					Full External Error							0.207798	1.75593	2σ Confidence Limit
	Location = Smt on 1st VER				Decay 40K = 5.463 ± 0.107 E-10 1/a					Analytical Error							0.0849968	1.0628	Error Magnification
	Region = Easter Chain (Pacific)				Decay 39Ar = 2.940 ± 0.016 E-07 1/h
	Analyst = Daniel Heaton				Decay 37Ar = 8.230 ± 0.012 E-04 1/h					Total Fusion Age				1.21794	0.0385539	3.48153	0.110435		25	0.0187857	5.13121e-05
	Irradiation = 21-OSU-04 (4B28-21)				Decay 36Cl = 2.257 ± 0.015 E-06 1/a										0.031655		0.0317203
	Position = X: 0 | Y: 0 | Z/H: 50.79188 mm				Decay 40K(EC,β⁺) = 0.580 ± 0.014 E-10 1/a					Full External Error							0.21194
	FCT-NM Age = 28.201 ± 0.023 Ma				Decay 40K(β⁻) = 4.884 ± 0.099 E-10 1/a					Analytical Error							0.110103
	FCT-NM Reference = Kuiper et al (2008)				Atmospheric 40/36(a) = 298.56 ± 0.31
	FCT-NM 40Ar/39Ar Ratio = 9.93245 ± 0.01222				Atmospheric 38/36(a) = 0.1885 ± 0.0003					Normal Isochron		309.009	10.9458	1.2391	0.0447564	3.54198	0.128109	0.887615	88.9822
	FCT-NM J-value = 0.00156311 ± 0.00000192				Production 39/37(ca) = 0.0006425 ± 0.0000059								0.0354222		0.03612		0.0361686	0.565759	15
	Air Shot 40Ar/36Ar = 303.8830 ± 0.3130				Production 38/37(ca) = 0.0001800 ± 0.0000173					Full External Error							0.224232	1.78446	2σ Confidence Limit
	Air Shot MDF = 0.99561519 ± 0.00035999 (LIN)				Production 36/37(ca) = 0.0002703 ± 0.0000005					Analytical Error							0.127813	1	Error Magnification
	Experiment Type = Incremental Heating				Production 40/39(k) = 0.000607 ± 0.000059												14		Number of Iterations
	Extraction Method = Bulk Laser Heating				Production 38/39(k) = 0.012077 ± 0.000011												1.04523e-05		Convergence
	Heating = 30 sec				Production 36/38(cl) = 262.80 ± 1.71
	Isolation = 3.00 min				Scaling Ratio K/Ca = 0.430					Inverse Isochron		310.311	10.96	1.23929	0.0443235	3.54251	0.126875	0.841978	88.9822
	Instrument = ARGUS-VI-G				Abundance Ratio 40K/K = 1.1700 ± 0.0100 E-04								0.0353196		0.0357653		0.0358151	0.615365	15
	Preferred Age = Plateau Age				Atomic Weight K = 39.0983 ± 0.0001 g					Full External Error							0.223552	1.78446	2σ Confidence Limit
	Age Classification = Unknown									Analytical Error							0.126576	1	Error Magnification
	IGSN = Undefined																3		Number of Iterations
	Rock Class = Undefined																5.33963e-05		Convergence
	Lithology = Undefined																0.556982		Spreading Factor
	Lat-Lon = Undefined - Undefined

## Sheet: Incremental Heating Table
	Incremental Heating			36Ar(a) [fA]	37Ar(ca) [fA]	38Ar(cl) [fA]	39Ar(k) [fA]	40Ar(r) [fA]	Age	± 2s	40Ar(r)	39Ar(k)	K/Ca	± 2s
									(Ma)		(%)	(%)
	21G19723	0.6		0.0106788	0.791157	0	0.0818236	0.264092	9.21172	10.285	7.64952	0.212822	0.0444718	0.0104935
	21G19724	0.7		0.0247448	2.9075	0.00205545	0.293522	0.492433	4.79398	3.04076	6.24882	0.763448	0.04341	0.00287044
	21G19726	0.8		0.0164434	2.68725	0	0.286124	0.226232	2.26094	2.90338	4.40505	0.744204	0.045784	0.00321563
	21G19727	0.9	4	0.0229933	6.09942	0	0.627767	1.05705	4.81156	1.37746	13.3427	1.63281	0.0442566	0.00138229
	21G19729	1	4	0.0106654	3.70745	0	0.384462	0.546304	4.06122	2.13495	14.6431	0.999981	0.0445909	0.00228152
	21G19730	1.2	4	0.010809	5.98172	0.00345229	0.637563	1.05785	4.74128	1.26206	24.6851	1.65829	0.0458316	0.00145386
	21G19731	1.4	4	0.00791966	9.1258	0.00910672	0.947582	1.44402	4.35511	0.848836	37.9099	2.46465	0.0446493	0.000927839
	21G19733	1.8	4	0.00699966	9.43202	0.00645981	0.951965	1.32273	3.97134	0.859521	38.7542	2.47605	0.0433995	0.000919144
	21G19734	2.2	4	0.00791742	16.5275	0	1.56453	2.14484	3.91837	0.527316	47.5615	4.06931	0.0407047	0.000556442
	21G19735	2.6	4	0.0064785	23.3572	0	2.02589	2.65115	3.74053	0.401966	57.8021	5.26931	0.0372961	0.000404876
	21G19737	3	4	0.00990747	56.4248	0	4.12745	5.31111	3.67812	0.208517	64.2091	10.7354	0.0314543	0.000218238
	21G19738	3.6	4	0.0138754	98.2347	0	6.13979	7.85693	3.65783	0.150007	65.4565	15.9695	0.0268756	0.000159757
	21G19739	4.2	4	0.00938346	73.7292	0	4.32822	5.3853	3.55662	0.202418	65.759	11.2576	0.0252428	0.000173237
	21G19741	5	4	0.00937585	61.9292	0	3.78245	4.81746	3.64059	0.224224	63.2295	9.8381	0.0262631	0.000187148
	21G19742	6	4	0.00981116	52.3278	0	3.3375	4.28594	3.67068	0.257468	59.3852	8.6808	0.0274257	0.000211057
	21G19743	7.2	4	0.00686564	27.3388	0	1.71705	2.11039	3.51334	0.488308	50.7154	4.46603	0.0270068	0.000327101
	21G19745	8.6	4	0.0154191	48.188	0	2.73946	3.20026	3.33951	0.311591	41.0004	7.1253	0.0244452	0.000207587
	21G19746	10	4	0.00757538	17.7818	0.00450394	0.899252	1.12022	3.56088	0.93949	33.1184	2.33894	0.0217457	0.000460799
	21G19747	12		0.0168877	72.9003	0	1.56182	1.24398	2.27756	0.596293	19.7868	4.06228	0.00921235	0.000115818
	21G19749	14		0.0147057	84.8571	0	1.01018	0.595977	1.68729	0.884635	11.9503	2.62746	0.00511892	9.63752e-05
	21G19750	17		0.0130757	85.6881	0	0.582375	0.143316	0.703991	1.54634	3.5408	1.51475	0.00292247	9.57186e-05
	21G19751	20		0.00551174	46.6111	0	0.181446	-0.105523	-1.66478	4.57239	-6.85139	0.471939	0.00167389	0.000161334
	21G19753	24		0.0037036	31.9921	0.0112693	0.114217	-0.0250569	-0.627812	7.05919	-2.31845	0.297077	0.00153517	0.000234662
	21G19754	28		0.00278879	25.5375	0.000274836	0.0783101	-0.159924	-5.8526	10.3466	-23.7719	0.203683	0.00131858	0.000303515
	21G19755	32		0.00101736	15.8822	0	0.0461935	-0.161104	-10.0062	17.2982	-112.924	0.120149	0.00125066	0.000482107
			S	0.265554	880.04	0.0371223	38.4469	46.826
	Information on Analysis				Results		40(r)/39(k)	± 2s	Age	± 2s	MSWD	39Ar(k)	K/Ca	± 2s
									(Ma)			(%,n)
	Project = O-CONNOR (20-06)				Age Plateau		1.27534	0.0297652	3.64547	0.0854676	1.12954	88.9822	0.0340792	0.00466437
	Sample = SO80 74DS-3							0.023339		0.0234449	0.324895	15
	Material = Groundmass				Full External Error					0.207798	1.75593	2σ Confidence Limit
	Location = Smt on 1st VER				Analytical Error					0.0849968	1.0628	Error Magnification
	Region = Easter Chain (Pacific)
	Analyst = Daniel Heaton				Total Fusion Age		1.21794	0.0385539	3.48153	0.110435		25	0.0187857	5.13121e-05
	Irradiation = 21-OSU-04 (4B28-21)							0.031655		0.0317203
	J = 0.00156311 ± 0.00000192				Full External Error					0.21194
	FCT-NM = 28.201 ± 0.023 Ma				Analytical Error					0.110103

## Sheet: Normal Isochron Table
	Normal Isochron			39(k)/36(a)	± 2s	40(a+r)/36(a)	± 2s			r.i.
	21G19723	0.6		7.66228	1.74401	323.291	29.2846			0.37427
	21G19724	0.7		11.862	0.846526	318.46	13.3603			0.557377
	21G19726	0.8		17.4006	1.48782	312.318	18.4054			0.646582
	21G19727	0.9	4	27.3022	1.38184	344.532	14.9994			0.81824
	21G19729	1	4	36.0478	3.53454	349.782	31.1574			0.861772
	21G19730	1.2	4	58.9846	5.20375	396.427	33.8873			0.927711
	21G19731	1.4	4	119.649	13.8387	480.894	55.7906			0.973925
	21G19733	1.8	4	136.002	18.0841	487.531	65.1127			0.976423
	21G19734	2.2	4	197.606	23.3181	569.461	67.5608			0.985032
	21G19735	2.6	4	312.71	44.3518	707.783	100.872			0.991208
	21G19737	3	4	416.599	40.9532	834.631	82.3239			0.994543
	21G19738	3.6	4	442.495	33.3878	864.809	65.4292			0.99562
	21G19739	4.2	4	461.261	48.8064	872.475	92.5869			0.995244
	21G19741	5	4	403.425	41.2391	812.376	83.3555			0.994008
	21G19742	6	4	340.174	33.7241	735.403	73.2076			0.99269
	21G19743	7.2	4	250.094	34.5704	605.944	84.2563			0.988287
	21G19745	8.6	4	177.667	11.1668	506.112	32.0289			0.982123
	21G19746	10	4	118.707	15.1617	446.436	57.1733			0.972708
	21G19747	12		92.4826	5.8944	372.222	23.7806			0.965328
	21G19749	14		68.6928	4.90095	339.087	23.9589			0.944649
	21G19750	17		44.5386	3.76841	309.52	24.9009			0.897933
	21G19751	20		32.92	6.42536	279.415	49.3926			0.835716
	21G19753	24		30.8394	8.90894	291.794	74.4546			0.815609
	21G19754	28		28.0803	11.153	241.215	82.6212			0.770385
	21G19755	32		45.4055	42.6268	140.205	141.039			0.775966
	Results			40(a)/36(a)	± 2s	40(r)/39(k)	± 2s	Age	± 2s	MSWD
								(Ma)
	Normal Isochron			309.009	10.9458	1.2391	0.0447564	3.54198	0.128109	0.887615
					0.0354222		0.03612		0.0361686	0.565759
	Full External Error								0.224232
	Analytical Error								0.127813
	Statistics			2σ Confidence Limit	1.78446		Convergence	1.04523e-05
				Error Magnification	1		Number of Iterations	14
				Number of Data Points	15		Calculated Line	Weighted York-2

## Sheet: Inverse Isochron Table
	Inverse Isochron			39(k)/40(a+r)	± 2s	36(a)/40(a+r)	± 2s			r.i.
	21G19723	0.6		0.0237009	0.00500412	0.00309319	0.000280191			0.0255537
	21G19724	0.7		0.0372479	0.00220847	0.00314011	0.000131736			0.0366945
	21G19726	0.8		0.0557142	0.00363971	0.00320186	0.000188691			0.0558139
	21G19727	0.9	4	0.0792443	0.00231183	0.00290249	0.000126362			0.0727437
	21G19729	1	4	0.103058	0.00514787	0.00285892	0.000254663			0.0916549
	21G19730	1.2	4	0.14879	0.00492993	0.00252253	0.00021563			0.109768
	21G19731	1.4	4	0.248806	0.0065822	0.00207946	0.000241247			0.127388
	21G19733	1.8	4	0.27896	0.00807427	0.00205115	0.000273944			0.128581
	21G19734	2.2	4	0.347004	0.0071073	0.00175605	0.000208337			0.117306
	21G19735	2.6	4	0.441816	0.008335	0.00141286	0.000201358			0.102517
	21G19737	3	4	0.499142	0.00513736	0.00119813	0.000118178			0.0843214
	21G19738	3.6	4	0.511668	0.00361983	0.00115632	8.74844e-05			0.0755239
	21G19739	4.2	4	0.528681	0.00546645	0.00114617	0.000121631			0.0785525
	21G19741	5	4	0.496598	0.00557088	0.00123096	0.000126305			0.0888717
	21G19742	6	4	0.462568	0.00555963	0.0013598	0.000135365			0.0944011
	21G19743	7.2	4	0.412734	0.00876456	0.00165032	0.000229476			0.114848
	21G19745	8.6	4	0.351043	0.00418907	0.00197585	0.00012504			0.130348
	21G19746	10	4	0.265899	0.00794574	0.00223996	0.000286863			0.128102
	21G19747	12		0.248461	0.00417524	0.00268657	0.000171641			0.140615
	21G19749	14		0.202582	0.00478767	0.0029491	0.000208374			0.137952
	21G19750	17		0.143895	0.00539716	0.0032308	0.000259918			0.119329
	21G19751	20		0.117818	0.0127305	0.00357891	0.000632649			0.126378
	21G19753	24		0.105689	0.0177861	0.00342707	0.000874455			0.116152
	21G19754	28		0.116412	0.0297849	0.00414569	0.00141999			0.142811
	21G19755	32		0.323851	0.211784	0.00713243	0.00717485			0.424294
	Results			40(a)/36(a)	± 2s	40(r)/39(k)	± 2s	Age	± 2s	MSWD
								(Ma)
	Inverse Isochron			310.311	10.96	1.23929	0.0443235	3.54251	0.126875	0.841978
					0.0353196		0.0357653		0.0358151	0.615365
	Full External Error								0.223552
	Analytical Error								0.126576
	Statistics			2σ Confidence Limit	1.78446		Convergence	5.33963e-05
				Error Magnification	1		Number of Iterations	3
				Number of Data Points	15		Calculated Line	Weighted York-2
				Spreading Factor	0.556982

## Sheet: Degassing Patterns
	Degassing Patterns			36Ar(a) [fA]	%1s	36Ar(c) [fA]	%1s	36Ar(ca) [fA]	%1s	36Ar(cl) [fA]	%1s	37Ar(ca) [fA]	%1s	38Ar(a) [fA]	%1s	38Ar(c) [fA]	%1s	38Ar(k) [fA]	%1s	38Ar(ca) [fA]	%1s	38Ar(cl) [fA]	%1s	39Ar(k) [fA]	%1s	39Ar(ca) [fA]	%1s	40Ar(r) [fA]	%1s	40Ar(a) [fA]	%1s	40Ar(c) [fA]	%1s	40Ar(k) [fA]	%1s
	21G19723	0.6		0.0106788	4.39219	0	0	0.00021385	5.38482	0	0	0.791157	5.38213	0.00201295	4.39507	0	0	0.000988184	10.4992	0.000142408	11.032	0	0	0.0818236	10.4988	0.000508318	5.4602	0.264092	54.9728	3.18825	4.39342	0	0	4.96669e-05	14.26
	21G19724	0.7		0.0247448	2.04252	0	0	0.000785897	1.54901	2.62922e-07	428.443	2.9075	1.53966	0.0046644	2.0487	0	0	0.00354487	2.9272	0.00052335	9.7523	0.00205545	428.444	0.293522	2.92582	0.00186807	1.79358	0.492433	31.6209	7.38781	2.04517	0	0	0.000178168	10.0838
	21G19726	0.8		0.0164434	2.85397	0	0	0.000726364	1.49298	0	0	2.68725	1.48327	0.00309957	2.85839	0	0	0.00345551	3.18439	0.000483705	9.74356	0	0	0.286124	3.18312	0.00172656	1.74542	0.226232	64.1681	4.90933	2.85586	0	0	0.000173677	10.1614
	21G19727	0.9	4	0.0229933	2.12306	0	0	0.00164867	0.755643	0	0	6.09942	0.736272	0.00433423	2.12901	0	0	0.00758154	1.38016	0.0010979	9.65811	0	0	0.627767	1.37723	0.00391888	1.17834	1.05705	14.2666	6.86487	2.12561	0	0	0.000381055	9.74778
	21G19729	1	4	0.0106654	4.33786	0	0	0.00100212	1.16422	0	0	3.70745	1.15174	0.00201042	4.34077	0	0	0.00464315	2.28613	0.000667342	9.69863	0	0	0.384462	2.28436	0.00238204	1.47408	0.546304	26.2145	3.18425	4.3391	0	0	0.000233369	9.91669
	21G19730	1.2	4	0.010809	4.18217	0	0	0.00161686	0.759787	4.41834e-07	259.894	5.98172	0.740524	0.00203749	4.18519	0	0	0.00769985	1.40549	0.00107671	9.65843	0.00345229	259.895	0.637563	1.40261	0.00384326	1.18101	1.05785	13.2525	3.22713	4.18346	0	0	0.000387001	9.7514
	21G19731	1.4	4	0.00791966	5.71584	0	0	0.0024667	0.579858	1.16561e-06	93.9328	9.1258	0.554378	0.00149286	5.71805	0	0	0.011444	0.883374	0.00164264	9.64594	0.00910672	93.9373	0.947582	0.878777	0.00586333	1.07412	1.44402	9.71724	2.36449	5.71679	0	0	0.000575182	9.68993
	21G19733	1.8	4	0.00699966	6.58411	0	0	0.00254947	0.546317	8.26964e-07	137.293	9.43202	0.519193	0.00131944	6.58603	0	0	0.0114969	0.927296	0.00169776	9.64399	0.00645981	137.296	0.951965	0.922918	0.00606007	1.05639	1.32273	10.7939	2.08982	6.58493	0	0	0.000577843	9.69403
	21G19734	2.2	4	0.00791742	5.87162	0	0	0.00446737	0.399929	0	0	16.5275	0.361999	0.00149243	5.87377	0	0	0.0188948	0.586722	0.00297494	9.6368	0	0	1.56453	0.579778	0.0106189	0.988657	2.14484	6.71098	2.36382	5.87254	0	0	0.000949667	9.6674
	21G19735	2.6	4	0.0064785	7.07737	0	0	0.00631346	0.350489	0	0	23.3572	0.306501	0.0012212	7.07916	0	0	0.0244667	0.456918	0.0042043	9.63488	0	0	2.02589	0.447967	0.015007	0.969713	2.65115	5.35992	1.93422	7.07814	0	0	0.00122972	9.66039
	21G19737	3	4	0.00990747	4.91001	0	0	0.0152516	0.313722	0	0	56.4248	0.263669	0.00186756	4.91258	0	0	0.0498472	0.24275	0.0101565	9.63361	0	0	4.12745	0.22545	0.036253	0.957038	5.31111	2.82844	2.95798	4.91111	0	0	0.00250536	9.65263
	21G19738	3.6	4	0.0138754	3.76948	0	0	0.0265528	0.305243	0	0	98.2347	0.253521	0.00261551	3.77284	0	0	0.0741503	0.179345	0.0176822	9.63334	0	0	6.13979	0.155127	0.0631158	0.954292	7.85693	2.04667	4.14264	3.77092	0	0	0.00372686	9.65125
	21G19739	4.2	4	0.00938346	5.28565	0	0	0.019929	0.307975	0	0	73.7292	0.256805	0.00176878	5.28804	0	0	0.0522719	0.24474	0.0132713	9.63342	0	0	4.32822	0.227591	0.047371	0.955169	5.3853	2.83931	2.80153	5.28668	0	0	0.00262723	9.65268
	21G19741	5	4	0.00937585	5.10537	0	0	0.0167395	0.311405	0	0	61.9292	0.260908	0.00176735	5.10784	0	0	0.0456806	0.258791	0.0111473	9.63353	0	0	3.78245	0.242637	0.0397895	0.956281	4.81746	3.073	2.79925	5.10642	0	0	0.00229595	9.65305
	21G19742	6	4	0.00981116	4.94893	0	0	0.0141442	0.313337	0	0	52.3278	0.263212	0.0018494	4.95148	0	0	0.040307	0.294745	0.00941901	9.6336	0	0	3.3375	0.280668	0.0336206	0.956912	4.28594	3.49936	2.92922	4.95002	0	0	0.00202586	9.65408
	21G19743	7.2	4	0.00686564	6.89124	0	0	0.00738966	0.340719	0	0	27.3388	0.295279	0.00129417	6.89308	0	0	0.0207369	0.536328	0.00492098	9.63453	0	0	1.71705	0.528723	0.0175651	0.966224	2.11039	6.9359	2.04981	6.89203	0	0	0.00104225	9.66447
	21G19745	8.6	4	0.0154191	3.12508	0	0	0.0130252	0.315069	0	0	48.188	0.265271	0.00290649	3.12913	0	0	0.0330844	0.34353	0.00867384	9.63365	0	0	2.73946	0.331531	0.0309608	0.95748	3.20026	4.6577	4.60352	3.12681	0	0	0.00166285	9.65569
	21G19746	10	4	0.00757538	6.30687	0	0	0.00480642	0.380336	5.7725e-07	206.402	17.7818	0.340228	0.00142796	6.30888	0	0	0.0108603	1.00743	0.00320072	9.63601	0.00450394	206.404	0.899252	1.0034	0.0114248	0.980895	1.12022	13.1665	2.2617	6.30773	0	0	0.000545846	9.70203
	21G19747	12		0.0168877	3.13479	0	0	0.019705	0.309002	0	0	72.9003	0.258036	0.00318334	3.13882	0	0	0.0188621	0.580223	0.0131221	9.63346	0	0	1.56182	0.573201	0.0468385	0.955501	1.24398	13.0862	5.042	3.13651	0	0	0.000948025	9.66701
	21G19749	14		0.0147057	3.45038	0	0	0.0229369	0.307636	0	0	84.8571	0.256398	0.00277203	3.45405	0	0	0.0121999	0.910234	0.0152743	9.63341	0	0	1.01018	0.905774	0.0545207	0.95506	0.595977	26.2111	4.39054	3.45195	0	0	0.000613177	9.69242
	21G19750	17		0.0130757	3.909	0	0	0.0231615	0.306398	0	0	85.6881	0.254911	0.00246478	3.91223	0	0	0.00703334	1.62017	0.0154239	9.63337	0	0	0.582375	1.61767	0.0550546	0.954662	0.143316	109.836	3.90389	3.91038	0	0	0.000353501	9.78465
	21G19751	20		0.00551174	8.49033	0	0	0.012599	0.315258	0	0	46.6111	0.265495	0.00103896	8.49182	0	0	0.00219133	4.81266	0.00839001	9.63366	0	0	0.181446	4.81182	0.0299477	0.957542	-0.105523	137.181	1.64558	8.49097	0	0	0.000110138	10.7831
	21G19753	24		0.0037036	12.2597	0	0	0.00864746	0.331954	1.44523e-06	81.225	31.9921	0.28512	0.000698129	12.2607	0	0	0.0013794	7.63808	0.00575858	9.63422	0.0112693	81.2302	0.114217	7.63755	0.0205549	0.963168	-0.0250569	562.057	1.10575	12.2601	0	0	6.93298e-05	12.3067
	21G19754	28		0.00278879	16.1868	0	0	0.00690278	0.34782	3.52497e-08	3377.61	25.5375	0.303444	0.000525687	16.1876	0	0	0.000945751	11.5055	0.00459675	9.63478	0.000274836	3377.61	0.0783101	11.5051	0.0164078	0.968751	-0.159924	87.4989	0.832621	16.1872	0	0	4.75342e-05	15.0163
	21G19755	32		0.00101736	42.8022	0	0	0.00429295	0.414235	0	0	15.8822	0.377744	0.000191772	42.8025	0	0	0.000557879	19.2706	0.00285879	9.63741	0	0	0.0461935	19.2704	0.0102043	0.99453	-0.161104	84.0195	0.303742	42.8023	0	0	2.80395e-05	21.5516
			S	0.265554	0.900543	0	0	0.237875	0.0830463	4.75506e-06	64.1007	880.04	0.0700604	0.0500569	0.901259	0	0	0.464324	0.120084	0.158407	2.52684	0.0371223	64.1038	38.4469	0.117233	0.565425	0.251273	46.826	1.5784	79.2838	0.900849	0	0	0.0233373	2.79186
			S							0.503433	0.476642	880.04	0.0700604									0.70991	3.40068			39.0124	0.115591							126.133	0.814862

## Sheet: Additional Parameters
	Additional Parameters			40Ar/39Ar	1s	37Ar/39Ar	1s	36Ar/39Ar	1s	Time (days)	37Ar (decay)	39Ar (decay)	40Ar (moles)
	21G19723	0.6		41.9326	4.39969	9.60936	1.12816	0.132301	0.0149329	78.7597	4.74993	1.00056	1.47417e-13
	21G19724	0.7		26.678	0.786007	9.8429	0.323814	0.0864313	0.00303975	78.7667	4.75058	1.00056	3.36494e-13
	21G19726	0.8		17.8417	0.57946	9.33559	0.326226	0.0596481	0.00249366	78.7806	4.75189	1.00056	2.19296e-13
	21G19727	0.9	4	12.5415	0.181925	9.65578	0.150064	0.0390098	0.000939085	78.7875	4.75254	1.00056	3.38282e-13
	21G19729	1	4	9.64415	0.239625	9.58384	0.243977	0.0301607	0.00137777	78.8021	4.75391	1.00056	1.59305e-13
	21G19730	1.2	4	6.68119	0.110206	9.32595	0.147224	0.0193735	0.000754519	78.809	4.75456	1.00056	1.82985e-13
	21G19731	1.4	4	3.99508	0.0526968	9.57139	0.0990106	0.0108947	0.000483985	78.816	4.75521	1.00056	1.62648e-13
	21G19733	1.8	4	3.56267	0.0514211	9.84527	0.103752	0.00996838	0.000489449	78.8299	4.75652	1.00056	1.4574e-13
	21G19734	2.2	4	2.86298	0.0292515	10.4927	0.0713674	0.00786264	0.000298372	78.8368	4.75717	1.00056	1.9256e-13
	21G19735	2.6	4	2.24735	0.0211583	11.4446	0.0618035	0.00626781	0.000226122	78.8438	4.75782	1.00056	1.95848e-13
	21G19737	3	4	1.9866	0.0102024	13.5516	0.0468264	0.00604249	0.000117047	78.8583	4.75919	1.00056	3.53197e-13
	21G19738	3.6	4	1.93511	0.00682712	15.8369	0.0469146	0.00651762	8.38983e-05	78.8653	4.75984	1.00056	5.12541e-13
	21G19739	4.2	4	1.87162	0.00965127	16.8501	0.0575188	0.00669909	0.000113484	78.8722	4.7605	1.00056	3.4969e-13
	21G19741	5	4	1.99334	0.0111544	16.2023	0.0574275	0.00683246	0.000125563	78.8861	4.7618	1.00056	3.25332e-13
	21G19742	6	4	2.14088	0.0128332	15.5224	0.0593921	0.00710605	0.000144781	78.8931	4.76246	1.00056	3.08174e-13
	21G19743	7.2	4	2.39893	0.0254014	15.7607	0.0946965	0.00821812	0.000275744	78.9	4.76311	1.00056	1.77685e-13
	21G19745	8.6	4	2.81742	0.0167474	17.3938	0.0733275	0.0102671	0.000176533	78.9146	4.76448	1.00056	3.33292e-13
	21G19746	10	4	3.71424	0.0551756	19.5259	0.20454	0.0135969	0.000541276	78.9215	4.76514	1.00056	1.44431e-13
	21G19747	12		3.90818	0.0323749	45.3174	0.277701	0.0227473	0.000350504	78.9285	4.76579	1.00056	2.68452e-13
	21G19749	14		4.68408	0.053651	79.7006	0.71371	0.0353552	0.000561023	78.9424	4.7671	1.00056	2.1295e-13
	21G19750	17		6.34982	0.111395	134.428	2.01306	0.056849	0.00115513	78.9493	4.76775	1.00056	1.72831e-13
	21G19751	20		7.28579	0.349972	220.494	9.12061	0.0856729	0.00416798	78.9563	4.7684	1.00056	6.57653e-14
	21G19753	24		8.01918	0.591148	237.379	15.3758	0.0916549	0.00681776	78.9708	4.76978	1.00056	4.61485e-14
	21G19754	28		7.10261	0.783661	269.616	25.6553	0.102321	0.0108328	78.9778	4.77043	1.00056	2.87262e-14
	21G19755	32		2.52964	0.778299	281.61	44.4583	0.094158	0.0167438	78.9847	4.77109	1.00056	6.09185e-15

## Sheet: Procedure Blanks
	Procedure Blanks		36Ar ± 1σ (SE) [fA]		37Ar ± 1σ (SE) [fA]		38Ar ± 1σ (SE) [fA]		39Ar ± 1σ (SE) [fA]		40Ar ± 1σ (SE) [fA]
	21G19723	0.6	0.0109789	0.000364342	-0.00298883	0.00615507	-0.00233059	0.00605192	0.0139312	0.00619186	2.98643	0.034865
	21G19724	0.7	0.0110667	0.000364342	-0.00186255	0.00615507	-0.00369242	0.00605192	0.0166854	0.00619186	2.9715	0.034865
	21G19726	0.8	0.0112991	0.000364342	-0.000752466	0.00615507	-0.0053038	0.00605192	0.0213745	0.00619186	2.99228	0.034865
	21G19727	0.9	0.0114296	0.000364342	-0.00063138	0.00615507	-0.00567359	0.00605192	0.0233348	0.00619186	3.0202	0.034865
	21G19729	1	0.0117007	0.000364342	-0.000982138	0.00615507	-0.00580219	0.00605192	0.0266879	0.00619186	3.09813	0.034865
	21G19730	1.2	0.0118178	0.000364342	-0.00132495	0.00615507	-0.00565561	0.00605192	0.0279479	0.00619186	3.1383	0.034865
	21G19731	1.4	0.0119216	0.000364342	-0.00171761	0.00615507	-0.00543278	0.00605192	0.0290082	0.00619186	3.17708	0.034865
	21G19733	1.8	0.0120764	0.000364342	-0.00249773	0.00615507	-0.00490245	0.00605192	0.0305805	0.00619186	3.2426	0.034865
	21G19734	2.2	0.012123	0.000364342	-0.0028206	0.00615507	-0.00465669	0.00605192	0.0311181	0.00619186	3.26622	0.034865
	21G19735	2.6	0.0121471	0.000364342	-0.00306416	0.00615507	-0.00445818	0.00605192	0.031507	0.00619186	3.28222	0.034865
	21G19737	3	0.012123	0.000364342	-0.003237	0.00615507	-0.00428156	0.00605192	0.0318965	0.00619186	3.28816	0.034865
	21G19738	3.6	0.012077	0.000364342	-0.00313358	0.00615507	-0.00434192	0.00605192	0.0319057	0.00619186	3.27733	0.034865
	21G19739	4.2	0.0120105	0.000364342	-0.00290346	0.00615507	-0.0045077	0.00605192	0.0318188	0.00619186	3.25796	0.034865
	21G19741	5	0.0118261	0.000364342	-0.00207424	0.00615507	-0.00516615	0.00605192	0.0314077	0.00619186	3.19635	0.034865
	21G19742	6	0.0117145	0.000364342	-0.00149351	0.00615507	-0.00565383	0.00605192	0.0311093	0.00619186	3.15634	0.034865
	21G19743	7.2	0.0115956	0.000364342	-0.000822794	0.00615507	-0.00623695	0.00605192	0.0307661	0.00619186	3.11219	0.034865
	21G19745	8.6	0.0113449	0.000364342	0.000774547	0.00615507	-0.00771023	0.00605192	0.0299569	0.00619186	3.01504	0.034865
	21G19746	10	0.0112378	0.000364342	0.00156174	0.00615507	-0.00848961	0.00605192	0.0295567	0.00619186	2.97183	0.034865
	21G19747	12	0.0111479	0.000364342	0.00231625	0.00615507	-0.0092858	0.00605192	0.0291646	0.00619186	2.93447	0.034865
	21G19749	14	0.011052	0.000364342	0.00355024	0.00615507	-0.0108058	0.00605192	0.0284564	0.00619186	2.89078	0.034865
	21G19750	17	0.0110634	0.000364342	0.00392841	0.00615507	-0.0114578	0.00605192	0.028166	0.00619186	2.89198	0.034865
	21G19751	20	0.0111273	0.000364342	0.0040713	0.00615507	-0.0119833	0.00605192	0.0279355	0.00619186	2.91412	0.034865
	21G19753	24	0.0114798	0.000364342	0.00331697	0.00615507	-0.0124641	0.00605192	0.0277038	0.00619186	3.04955	0.034865
	21G19754	28	0.011776	0.000364342	0.00230446	0.00615507	-0.0122853	0.00605192	0.027741	0.00619186	3.1672	0.034865
	21G19755	32	0.0121721	0.000364342	0.000763964	0.00615507	-0.0117645	0.00605192	0.0278913	0.00619186	3.32668	0.034865

## Sheet: Intercept Values
	Intercept Values		36Ar ± 1σ (SE) [fA]		r2	Regression (type,n)		37Ar ± 1σ (SE) [fA]		r2	Regression (type,n)		38Ar ± 1σ (SE) [fA]		r2	Regression (type,n)		39Ar ± 1σ (SE) [fA]		r2	Regression (type,n)		40Ar ± 1σ (SE) [fA]		r2	Regression (type,n)
	21G19723	0.6	0.0214361	0.000263916	0.569646	EXP	150 of 150	0.161385	0.00634153	0.0614113	EXP	150 of 150	-0.00762879	0.00609615	0.000719958	EXP	150 of 150	0.0958572	0.00589321	0.0481935	EXP	149 of 150	6.43882	0.0155134	0.985424	EXP	149 of 150
	21G19724	0.7	0.035577	0.000318216	0.144134	EXP	150 of 150	0.602128	0.00680785	0.411399	EXP	150 of 150	0.00700106	0.00628868	0.00346682	EXP	150 of 150	0.310619	0.0058886	0.0441687	EXP	150 of 150	10.8519	0.0141928	0.969797	EXP	149 of 150
	21G19726	0.8	0.0277825	0.000263703	0.281865	EXP	149 of 150	0.557332	0.00535908	0.520717	EXP	150 of 150	0.000626173	0.00635595	0.000437256	EXP	147 of 150	0.307805	0.00661685	0.0495459	EXP	150 of 150	8.12802	0.0141854	0.982359	EXP	150 of 150
	21G19727	0.9	0.0350864	0.000292476	0.197612	EXP	150 of 150	1.26591	0.00626018	0.784865	EXP	150 of 150	0.00141077	0.00616584	0.000503338	EXP	150 of 150	0.651906	0.00596836	0.362947	EXP	148 of 150	10.9425	0.015296	0.966096	EXP	149 of 150
	21G19729	1	0.0229017	0.000253243	0.503527	EXP	150 of 150	0.768649	0.00608584	0.637184	EXP	150 of 150	-0.000152268	0.00651155	0.00853709	EXP	150 of 150	0.411625	0.00616554	0.0728136	EXP	150 of 150	6.82891	0.0142594	0.985664	EXP	149 of 150
	21G19730	1.2	0.0237473	0.000234833	0.549514	EXP	150 of 150	1.24025	0.00609466	0.792489	EXP	150 of 150	0.00848564	0.00651426	0.00699895	EXP	150 of 150	0.666192	0.00638653	0.348801	EXP	150 of 150	7.42366	0.0145435	0.983712	EXP	150 of 150
	21G19731	1.4	0.0218939	0.000236031	0.589331	EXP	149 of 150	1.89219	0.00708781	0.870193	EXP	150 of 150	0.0180457	0.00593434	0.00526226	EXP	150 of 150	0.977753	0.00549534	0.66261	EXP	150 of 150	6.98618	0.0142189	0.985289	EXP	150 of 150
	21G19733	1.8	0.0212446	0.000250298	0.553419	EXP	150 of 150	1.95442	0.0064596	0.899209	EXP	150 of 150	0.0158875	0.00637209	0.0140005	EXP	150 of 150	0.983882	0.00616202	0.604469	EXP	149 of 150	6.65573	0.0152163	0.98421	EXP	150 of 150
	21G19734	2.2	0.0240127	0.000256588	0.478589	EXP	150 of 150	3.42577	0.00660678	0.963015	EXP	150 of 150	0.0153175	0.00615877	0.000717976	EXP	150 of 150	1.5985	0.00654214	0.801618	EXP	150 of 150	7.77584	0.0152659	0.980153	EXP	148 of 150
	21G19735	2.6	0.0244277	0.000245432	0.504516	EXP	149 of 150	4.84168	0.00614919	0.983198	EXP	148 of 150	0.010253	0.00627716	0.00719925	EXP	150 of 150	2.06234	0.00653099	0.884096	EXP	150 of 150	7.86883	0.0152724	0.981016	EXP	150 of 150
	21G19737	3	0.0362763	0.000286345	0.229658	EXP	149 of 150	11.697	0.00830953	0.994998	EXP	149 of 150	0.0452796	0.0067731	0.00951289	EXP	150 of 150	4.17506	0.00671143	0.971224	EXP	150 of 150	11.5598	0.0157384	0.960483	EXP	149 of 150
	21G19738	3.6	0.050889	0.000331812	0.0262139	EXP	149 of 150	20.364	0.0082501	0.998318	EXP	149 of 150	0.0630619	0.00629324	0.00184423	EXP	150 of 150	6.20423	0.00679439	0.986396	EXP	150 of 150	15.2806	0.0154741	0.911067	EXP	150 of 150
	21G19739	4.2	0.0401512	0.000298001	0.102823	EXP	150 of 150	15.2814	0.00779214	0.997343	EXP	150 of 150	0.0469231	0.0058359	0.00373727	EXP	148 of 150	4.38583	0.00742088	0.965611	EXP	150 of 150	11.4474	0.0151199	0.967184	EXP	150 of 150
	21G19741	5	0.0368974	0.000273087	0.191713	EXP	149 of 150	12.8325	0.00814566	0.995889	EXP	149 of 150	0.0348378	0.00599148	0.00169213	EXP	150 of 150	3.8348	0.00656002	0.968302	EXP	149 of 150	10.8154	0.016372	0.963921	EXP	150 of 150
	21G19742	6	0.0347122	0.000285648	0.299251	EXP	150 of 150	10.8418	0.00711388	0.995481	EXP	150 of 150	0.0361156	0.0067818	0.00203676	EXP	150 of 150	3.38561	0.0068539	0.95346	EXP	150 of 150	10.3735	0.0159488	0.968523	EXP	150 of 150
	21G19743	7.2	0.0252811	0.000269406	0.46504	EXP	150 of 150	5.66347	0.00661023	0.986027	EXP	150 of 150	0.0202682	0.00564384	0.0054201	EXP	150 of 150	1.75683	0.00654614	0.849207	EXP	150 of 150	7.27343	0.015866	0.982179	EXP	149 of 150
	21G19745	8.6	0.0386521	0.000279463	0.171305	EXP	147 of 150	9.98194	0.00690408	0.99521	EXP	149 of 150	0.0288351	0.0057635	0.000536043	EXP	150 of 150	2.78671	0.00650063	0.937483	EXP	150 of 150	10.8205	0.0168249	0.959203	EXP	149 of 150
	21G19746	10	0.0231251	0.000277526	0.545992	EXP	150 of 150	3.68419	0.00594151	0.972979	EXP	148 of 150	0.011328	0.00694004	0.00275747	EXP	150 of 150	0.935742	0.00649286	0.556118	EXP	150 of 150	6.3543	0.0136451	0.98853	EXP	150 of 150
	21G19747	12	0.0462778	0.000345677	0.0125777	EXP	150 of 150	15.098	0.0084338	0.996915	EXP	150 of 150	0.0160102	0.00648295	0.00281752	EXP	149 of 150	1.62989	0.0063628	0.841339	EXP	150 of 150	9.2214	0.0166045	0.972404	EXP	149 of 150
	21G19749	14	0.0471897	0.000311694	0.107437	EXP	147 of 150	17.5703	0.00912137	0.997252	EXP	150 of 150	0.0117777	0.00616762	0.00409511	EXP	149 of 150	1.0879	0.00664406	0.622617	EXP	150 of 150	7.87791	0.0147115	0.984846	EXP	150 of 150
	21G19750	17	0.045852	0.000317496	0.122637	EXP	150 of 150	17.7403	0.00783336	0.997987	EXP	148 of 150	0.0117531	0.00631506	0.000858253	EXP	150 of 150	0.662452	0.00701534	0.295653	EXP	150 of 150	6.93955	0.0160908	0.983063	EXP	150 of 150
	21G19751	20	0.028514	0.000258814	0.384247	EXP	150 of 150	9.65067	0.00653038	0.995429	EXP	149 of 150	-0.0061319	0.00634058	0.00190379	EXP	150 of 150	0.238287	0.00608701	0.00624934	EXP	149 of 150	4.45429	0.0146881	0.988869	EXP	149 of 150
	21G19753	24	0.0233385	0.000237064	0.536378	EXP	149 of 150	6.62246	0.006877	0.98931	EXP	149 of 150	0.00647372	0.00673503	0.00812857	EXP	150 of 150	0.161811	0.00608017	0.00107733	EXP	150 of 150	4.13031	0.0155138	0.987449	EXP	150 of 150
	21G19754	28	0.0210802	0.000233124	0.57629	EXP	150 of 150	5.28527	0.00681556	0.982934	EXP	148 of 150	-0.00599791	0.00691564	0.0011727	EXP	150 of 150	0.121992	0.00648154	1.04525e-05	EXP	150 of 150	3.83994	0.0141529	0.989988	EXP	150 of 150
	21G19755	32	0.0172701	0.000204127	0.665481	EXP	149 of 150	3.28588	0.00702399	0.952215	EXP	150 of 150	-0.0149226	0.00577325	0.0384479	EXP	150 of 150	0.084011	0.00633327	0.0480414	EXP	149 of 150	3.46935	0.0142882	0.989838	EXP	149 of 150

## Sheet: Project Info
	Project Info		Analyst	Irradiation	X-pos	Y-pos	Z/H-pos	Project	Experiment	Nmb
	21G19723	0.6	Daniel Heaton	21-OSU-04	0	0	50.7919	Easter\O-Connor (20-06)	21G19720	1
	21G19724	0.7	Daniel Heaton	21-OSU-04	0	0	50.7919	Easter\O-Connor (20-06)	21G19720	1
	21G19726	0.8	Daniel Heaton	21-OSU-04	0	0	50.7919	Easter\O-Connor (20-06)	21G19720	1
	21G19727	0.9	Daniel Heaton	21-OSU-04	0	0	50.7919	Easter\O-Connor (20-06)	21G19720	1
	21G19729	1	Daniel Heaton	21-OSU-04	0	0	50.7919	Easter\O-Connor (20-06)	21G19720	1
	21G19730	1.2	Daniel Heaton	21-OSU-04	0	0	50.7919	Easter\O-Connor (20-06)	21G19720	1
	21G19731	1.4	Daniel Heaton	21-OSU-04	0	0	50.7919	Easter\O-Connor (20-06)	21G19720	1
	21G19733	1.8	Daniel Heaton	21-OSU-04	0	0	50.7919	Easter\O-Connor (20-06)	21G19720	1
	21G19734	2.2	Daniel Heaton	21-OSU-04	0	0	50.7919	Easter\O-Connor (20-06)	21G19720	1
	21G19735	2.6	Daniel Heaton	21-OSU-04	0	0	50.7919	Easter\O-Connor (20-06)	21G19720	1
	21G19737	3	Daniel Heaton	21-OSU-04	0	0	50.7919	Easter\O-Connor (20-06)	21G19720	1
	21G19738	3.6	Daniel Heaton	21-OSU-04	0	0	50.7919	Easter\O-Connor (20-06)	21G19720	1
	21G19739	4.2	Daniel Heaton	21-OSU-04	0	0	50.7919	Easter\O-Connor (20-06)	21G19720	1
	21G19741	5	Daniel Heaton	21-OSU-04	0	0	50.7919	Easter\O-Connor (20-06)	21G19720	1
	21G19742	6	Daniel Heaton	21-OSU-04	0	0	50.7919	Easter\O-Connor (20-06)	21G19720	1
	21G19743	7.2	Daniel Heaton	21-OSU-04	0	0	50.7919	Easter\O-Connor (20-06)	21G19720	1
	21G19745	8.6	Daniel Heaton	21-OSU-04	0	0	50.7919	Easter\O-Connor (20-06)	21G19720	1
	21G19746	10	Daniel Heaton	21-OSU-04	0	0	50.7919	Easter\O-Connor (20-06)	21G19720	1
	21G19747	12	Daniel Heaton	21-OSU-04	0	0	50.7919	Easter\O-Connor (20-06)	21G19720	1
	21G19749	14	Daniel Heaton	21-OSU-04	0	0	50.7919	Easter\O-Connor (20-06)	21G19720	1
	21G19750	17	Daniel Heaton	21-OSU-04	0	0	50.7919	Easter\O-Connor (20-06)	21G19720	1
	21G19751	20	Daniel Heaton	21-OSU-04	0	0	50.7919	Easter\O-Connor (20-06)	21G19720	1
	21G19753	24	Daniel Heaton	21-OSU-04	0	0	50.7919	Easter\O-Connor (20-06)	21G19720	1
	21G19754	28	Daniel Heaton	21-OSU-04	0	0	50.7919	Easter\O-Connor (20-06)	21G19720	1
	21G19755	32	Daniel Heaton	21-OSU-04	0	0	50.7919	Easter\O-Connor (20-06)	21G19720	1

[truncated: 2 more sheets: Sample Parameters, Irradiation Constants]
