# Supplementary material for: Synchronous motion of the Easter mantle plume and the East Pacific Rise
Source: Nat Commun. 2024 Nov 17;15:9953. doi: 10.1038/s41467-024-54115-2 (PMC11570642; doi:10.1038/s41467-024-54115-2)
Supplement: Supplementary file 5 — Supplementary Data 2 [file 41467_2024_54115_MOESM5_ESM.zip › NCOMMS-23-61651B_Dataset 2/21G19759.full.xls]

## Sheet: Hidden Data
Double Line Plot Age Plateau			Double Line Plot K/Ca Plateau			X-Y Plot Normal Isochron		X-Y Plot Inverse Isochron		Error Ellipses Normal Isochron		Error Ellipses Inverse Isochron														Used Measurements for Blank Corrections
Ar39k%	Line 1	Line 2	Ar39k%	Line 1	Line 2	X-axis	Y-axis	X-axis	Y-axis	X-axis	Y-axis	X-axis	Y-axis													Filename	Included	36Ar	1σ	37Ar	1σ	38Ar	1σ	39Ar	1σ	40Ar	1σ	Date		Filename	Included	40Ar/39Ar	1σ	J-value	1σ	Date	X	Y	H
0	0.880641	4.46155	0	0.186979	0.206837	7.0993	308.41	0.023019	0.00324243			0.0235758	0.00324277
3.00238	0.880641	4.46155	3.00238	0.186979	0.206837	9.0623	310.024	0.0292309	0.00322555			0.0235568	0.00323422
3.00238	4.29109	0.905119	3.00238	0.201216	0.177132	11.1861	307.839	0.0363374	0.00324845			0.0235012	0.00322623
5.29487	4.29109	0.905119	5.29487	0.201216	0.177132	14.4813	316.128	0.0458084	0.00316327			0.0234127	0.00321935
5.29487	0.504727	2.59664	5.29487	0.13853	0.14409	16.0281	312.278	0.0513262	0.00320227			0.0232974	0.00321403
11.5233	0.504727	2.59664	11.5233	0.13853	0.14409	18.6241	316.884	0.0587726	0.00315573			0.0231631	0.00321065
11.5233	4.36475	1.2796	11.5233	0.182503	0.155757	20.6168	320.116	0.0644043	0.00312387			0.023019	0.00320944
13.1818	4.36475	1.2796	13.1818	0.182503	0.155757	22.9979	321.109	0.0716201	0.0031142			0.0228749	0.00321048
13.1818	0.596634	3.14043	13.1818	0.139115	0.155296	23.9699	320.193	0.0748607	0.00312311			0.0227406	0.00321369
15.3789	0.596634	3.14043	15.3789	0.139115	0.155296	25.3643	317.749	0.0798249	0.00314714			0.0226253	0.00321886
15.3789	3.35059	1.26928	15.3789	0.123028	0.114689	28.1007	322.144	0.0872302	0.0031042			0.0225368	0.00322564
18.3875	3.35059	1.26928	18.3875	0.123028	0.114689	32.4851	324.658	0.100059	0.00308016			0.0224812	0.00323357
18.3875	1.57579	3.48726	18.3875	0.103754	0.111129	34.3633	313.61	0.109573	0.00318867			0.0224622	0.00324209
21.2988	1.57579	3.48726	21.2988	0.103754	0.111129	32.1505	318.071	0.10108	0.00314395			0.0224812	0.00325064
21.2988	3.18944	1.59486	21.2988	0.0863328	0.0822655	35.3836	311.573	0.113565	0.00320952			0.0225368	0.00325863
25.121	3.18944	1.59486	25.121	0.0863328	0.0822655	36.3286	312.717	0.116171	0.00319778			0.0226253	0.00326552
25.121	1.08506	3.28848	25.121	0.08573	0.0927391	42.7567	333.875	0.128062	0.00299513			0.0227406	0.00327083
27.4879	1.08506	3.28848	27.4879	0.08573	0.0927391	39.3543	323.802	0.121538	0.00308831			0.0228749	0.00327421
27.4879	3.32981	0.256568	27.4879	0.0936939	0.0834123	38.7341	318.725	0.121528	0.0031375			0.023019	0.00327542
29.0648	3.32981	0.256568	29.0648	0.0936939	0.0834123	42.0741	316.457	0.132954	0.00315999			0.0231631	0.00327439
29.0648	1.16575	2.95926	29.0648	0.0622171	0.0662782	41.9611	313.502	0.133846	0.00318977			0.0232974	0.00327117
31.7038	1.16575	2.95926	31.7038	0.0622171	0.0662782	45.1027	317.111	0.14223	0.00315347			0.0234127	0.003266
31.7038	2.7851	1.22265	31.7038	0.0555653	0.0530524	18.3062	301.182	0.0607813	0.00332025			0.0235012	0.00325922
35.0564	2.7851	1.22265	35.0564	0.0555653	0.0530524	14.7831	299.623	0.0493391	0.00333753			0.0235568	0.0032513
35.0564	0.0443922	1.91923	35.0564	0.0513473	0.0550488	9.00659	303.811	0.0296454	0.00329152			0.0235758	0.00324277
37.3311	0.0443922	1.91923	37.3311	0.0513473	0.0550488	7.47476	299.642	0.0249457	0.00333732			0.0235568	0.00323422
37.3311	2.49113	0.395334	37.3311	0.0511636	0.0473499	7.1534	296.216	0.0241493	0.00337591
39.3313	2.49113	0.395334	39.3313	0.0511636	0.0473499	9.8517	298.859	0.0329643	0.00334606			0.0301288	0.00322625
39.3313	-0.191971	1.77203	39.3313	0.0393391	0.042022	9.5011	303.392	0.0313163	0.00329607			0.0300982	0.00321432
41.6275	-0.191971	1.77203	41.6275	0.0393391	0.042022	11.3935	300.802	0.0378771	0.00332445			0.0300085	0.00320315
41.6275	1.80339	-0.085633	41.6275	0.0353214	0.0330065	9.63157	299.664	0.0321413	0.00333707			0.0298658	0.00319351
43.8184	1.80339	-0.085633	43.8184	0.0353214	0.0330065							0.0296799	0.00318605
43.8184	1.43965	2.82915	43.8184	0.0264133	0.0277594							0.0294633	0.00318128
46.8749	1.43965	2.82915	46.8749	0.0264133	0.0277594							0.029231	0.00317953
46.8749	2.34446	0.8405	46.8749	0.0220679	0.0211965							0.0289986	0.00318092
50.5465	2.34446	0.8405	50.5465	0.0220679	0.0211965							0.028782	0.00318535
50.5465	0.632232	1.85965	50.5465	0.0161994	0.0167534							0.0285961	0.00319252
54.8882	0.632232	1.85965	54.8882	0.0161994	0.0167534							0.0284534	0.00320194
54.8882	1.81351	0.174538	54.8882	0.014915	0.0142086							0.0283637	0.00321297
57.8434	1.81351	0.174538	57.8434	0.014915	0.0142086							0.0283331	0.00322485
57.8434	0.0997323	1.49376	57.8434	0.0111571	0.0115835							0.0283636	0.00323679
61.6896	0.0997323	1.49376	61.6896	0.0111571	0.0115835							0.0284533	0.00324796
61.6896	1.44252	0.494432	61.6896	0.00861185	0.00841659							0.028596	0.0032576
68.4824	1.44252	0.494432	68.4824	0.00861185	0.00841659							0.028782	0.00326506
68.4824	-0.90511	0.735013	68.4824	0.00730462	0.0075036							0.0289985	0.00326982
74.2701	-0.90511	0.735013	74.2701	0.00730462	0.0075036							0.0292309	0.00327157
74.2701	0.506656	-1.31662	74.2701	0.00695941	0.00678719							0.0294633	0.00327019
80.3258	0.506656	-1.31662	80.3258	0.00695941	0.00678719							0.0296798	0.00326576
80.3258	-0.702983	2.01552	80.3258	0.00578687	0.00596595							0.0298658	0.00325859
85.317	-0.702983	2.01552	85.317	0.00578687	0.00596595							0.0300085	0.00324917
85.317	0.719357	-2.30694	85.317	0.00470389	0.00459044							0.0300982	0.00323814
91.4442	0.719357	-2.30694	91.4442	0.00470389	0.00459044							0.0301288	0.00322625
91.4442	-3.88587	-0.495858	91.4442	0.00356485	0.00368734							0.0300982	0.00321432
95.8283	-3.88587	-0.495858	95.8283	0.00356485	0.00368734
95.8283	0.999176	-2.65511	95.8283	0.00295299	0.00276991							0.0367611	0.00324886
98.0464	0.999176	-2.65511	98.0464	0.00295299	0.00276991							0.0367467	0.00324182
98.0464	-2.29575	3.28943	98.0464	0.00221538	0.00255617							0.0367044	0.00323523
99.0266	-2.29575	3.28943	99.0266	0.00221538	0.00255617							0.036637	0.00322954
99.0266	3.59249	-4.05539	99.0266	0.00231645	0.00183959							0.0365493	0.00322514
99.6243	3.59249	-4.05539	99.6243	0.00231645	0.00183959							0.0364471	0.00322233
99.6243	-5.2	5.15891	99.6243	0.00195663	0.00281418							0.0363374	0.0032213
100	-5.2	5.15891	100	0.00195663	0.00281418							0.0362277	0.00322212
												0.0361255	0.00322473
												0.0360378	0.00322896
												0.0359704	0.00323452
												0.0359281	0.00324103
												0.0359137	0.00324804
												0.0359281	0.00325508
												0.0359704	0.00326167
												0.0360377	0.00326736
												0.0361255	0.00327176
												0.0362277	0.00327458
												0.0363374	0.00327561
												0.036447	0.00327479
												0.0365492	0.00327218
												0.036637	0.00326794
												0.0367043	0.00326239
												0.0367467	0.00325588
												0.0367611	0.00324886
												0.0367467	0.00324182
												0.0477406	0.0031655
												0.0476748	0.00314609
												0.0474818	0.00312786
												0.0471747	0.00311204
												0.0467746	0.00309971
												0.0463086	0.00309172
												0.0458085	0.0030886
												0.0453084	0.00309056
												0.0448424	0.00309749
												0.0444422	0.0031089
												0.0441352	0.00312401
												0.0439421	0.0031418
												0.0438762	0.00316105
												0.0439421	0.00318045
												0.0441351	0.00319869
												0.0444421	0.00321451
												0.0448423	0.00322684
												0.0453083	0.00323483
												0.0458083	0.00323795
												0.0463084	0.00323598
												0.0467744	0.00322906
												0.0471746	0.00321765
												0.0474817	0.00320254
												0.0476747	0.00318475
												0.0477406	0.0031655
												0.0476748	0.00314609
												0.0529555	0.00320449
												0.0529	0.00318689
												0.0527373	0.00317034
												0.0524784	0.00315597
												0.052141	0.00314475
												0.051748	0.00313745
												0.0513263	0.00313457
												0.0509046	0.0031363
												0.0505117	0.00314253
												0.0501742	0.00315283
												0.0499153	0.0031665
												0.0497525	0.00318261
												0.049697	0.00320005
												0.0497525	0.00321765
												0.0499152	0.0032342
												0.0501741	0.00324858
												0.0505115	0.00325979
												0.0509045	0.00326709
												0.0513261	0.00326997
												0.0517478	0.00326824
												0.0521408	0.00326201
												0.0524782	0.00325171
												0.0527372	0.00323804
												0.0529	0.00322194
												0.0529555	0.00320449
												0.0529	0.00318689
												0.0601102	0.00315785
												0.0600647	0.00314159
												0.0599311	0.0031263
												0.0597185	0.00311301
												0.0594415	0.00310263
												0.0591189	0.00309587
												0.0587727	0.00309319
												0.0584265	0.00309478
												0.0581039	0.00310051
												0.0578268	0.00311001
												0.0576142	0.00312263
												0.0574806	0.0031375
												0.0574349	0.00315361
												0.0574805	0.00316987
												0.0576141	0.00318516
												0.0578267	0.00319845
												0.0581037	0.00320883
												0.0584263	0.00321558
												0.0587725	0.00321826
												0.0591187	0.00321668
												0.0594413	0.00321094
												0.0597184	0.00320144
												0.059931	0.00318883
												0.0600646	0.00317396
												0.0601102	0.00315785
												0.0600647	0.00314159
												0.0659067	0.00312657
												0.0658555	0.00311015
												0.0657054	0.00309466
												0.0654667	0.00308116
												0.0651556	0.00307057
												0.0647932	0.00306361
												0.0644044	0.00306076
												0.0640155	0.00306221
												0.0636532	0.00306787
												0.063342	0.00307734
												0.0631032	0.00308998
												0.0629531	0.00310493
												0.0629019	0.00312117
												0.062953	0.00313759
												0.0631031	0.00315308
												0.0633418	0.00316658
												0.063653	0.00317717
												0.0640153	0.00318413
												0.0644042	0.00318698
												0.064793	0.00318552
												0.0651554	0.00317987
												0.0654665	0.0031704
												0.0657053	0.00315776
												0.0658554	0.00314281
												0.0659067	0.00312657
												0.0658555	0.00311015
												0.0729659	0.00311651
												0.0729201	0.00310161
												0.0727857	0.00308756
												0.0725718	0.00307533
												0.0722931	0.00306574
												0.0719685	0.00305946
												0.0716202	0.00305691
												0.0712718	0.00305827
												0.0709472	0.00306344
												0.0706685	0.00307206
												0.0704546	0.00308356
												0.0703201	0.00309715
												0.0702742	0.00311189
												0.07032	0.0031268
												0.0704545	0.00314085
												0.0706683	0.00315308
												0.070947	0.00316266
												0.0712716	0.00316894
												0.07162	0.00317149
												0.0719683	0.00317014
												0.0722929	0.00316497
												0.0725717	0.00315635
												0.0727856	0.00314485
												0.07292	0.00313126
												0.0729659	0.00311651
												0.0729201	0.00310161
												0.0771099	0.00312712
												0.0770333	0.00310377
												0.0768087	0.00308173
												0.0764513	0.00306251
												0.0759855	0.00304742
												0.075443	0.0030375
												0.0748609	0.0030334
												0.0742787	0.00303542
												0.0737363	0.00304341
												0.0732704	0.00305684
												0.0729129	0.00307478
												0.0726882	0.00309602
												0.0726115	0.0031191
												0.0726881	0.00314246
												0.0729128	0.0031645
												0.0732702	0.00318372
												0.073736	0.0031988
												0.0742784	0.00320873
												0.0748606	0.00321283
												0.0754427	0.00321081
												0.0759852	0.00320281
												0.076451	0.00318939
												0.0768085	0.00317144
												0.0770332	0.00315021
												0.0771099	0.00312712
												0.0770333	0.00310377
												0.083445	0.00315411
												0.0833217	0.00311805
												0.0829601	0.00308398
												0.0823849	0.00305421
												0.0816352	0.00303077
												0.0807621	0.00301526
												0.0798251	0.00300874
												0.0788881	0.00301165
												0.078015	0.0030238
												0.0772652	0.00304435
												0.0766898	0.0030719
												0.0763281	0.00310458
												0.0762047	0.00314016
												0.076328	0.00317622
												0.0766896	0.0032103
												0.0772648	0.00324007
												0.0780145	0.0032635
												0.0788876	0.00327901
												0.0798246	0.00328553
												0.0807616	0.00328262
												0.0816347	0.00327048
												0.0823845	0.00324993
												0.0829599	0.00322237
												0.0833216	0.00318969
												0.083445	0.00315411
												0.0833217	0.00311805
												0.0896015	0.00310895
												0.0895207	0.00308696
												0.0892839	0.00306614
												0.0889071	0.00304791
												0.088416	0.00303353
												0.0878441	0.00302395
												0.0872304	0.00301985
												0.0866167	0.00302149
												0.0860448	0.00302877
												0.0855537	0.00304119
												0.0851768	0.00305791
												0.0849399	0.00307778
												0.084859	0.00309945
												0.0849398	0.00312144
												0.0851766	0.00314226
												0.0855534	0.00316048
												0.0860445	0.00317487
												0.0866164	0.00318444
												0.0872301	0.00318855
												0.0878438	0.0031869
												0.0884157	0.00317962
												0.0889068	0.0031672
												0.0892837	0.00315049
												0.0895206	0.00313062
												0.0896015	0.00310895
												0.0895207	0.00308696
												0.102117	0.00308544
												0.102047	0.00306341
												0.101841	0.00304252
												0.101515	0.0030242
												0.101088	0.00300969
												0.100592	0.00299998
												0.10006	0.00299574
												0.099527	0.00299725
												0.0990307	0.00300441
												0.0986045	0.00301673
												0.0982774	0.00303338
												0.0980718	0.00305321
												0.0980016	0.00307488
												0.0980717	0.00309691
												0.0982772	0.0031178
												0.0986042	0.00313612
												0.0990303	0.00315063
												0.0995266	0.00316034
												0.100059	0.00316458
												0.100592	0.00316307
												0.101088	0.00315591
												0.101514	0.00314359
												0.101841	0.00312695
												0.102047	0.00310711
												0.102117	0.00308544
												0.102047	0.00306341
												0.113055	0.0031975
												0.112936	0.00316766
												0.112589	0.00313925
												0.112035	0.00311421
												0.111314	0.00309424
												0.110475	0.00308071
												0.109574	0.00307454
												0.108673	0.00307614
												0.107833	0.00308542
												0.107112	0.00310173
												0.106558	0.00312396
												0.106211	0.00315061
												0.106092	0.00317985
												0.10621	0.00320969
												0.106558	0.0032381
												0.107111	0.00326314
												0.107832	0.00328311
												0.108672	0.00329664
												0.109573	0.00330281
												0.110474	0.0033012
												0.111314	0.00329193
												0.112035	0.00327562
												0.112588	0.00325338
												0.112936	0.00322674
												0.113055	0.0031975
												0.112936	0.00316766
												0.104709	0.00315273
												0.104585	0.0031219
												0.104223	0.00309256
												0.103646	0.00306673
												0.102894	0.00304616
												0.102019	0.00303226
												0.10108	0.00302597
												0.100141	0.00302771
												0.0992655	0.00303738
												0.0985138	0.00305431
												0.0979371	0.00307736
												0.0975745	0.00310493
												0.0974507	0.00313517
												0.0975743	0.00316601
												0.0979368	0.00319534
												0.0985134	0.00322118
												0.099265	0.00324174
												0.10014	0.00325565
												0.101079	0.00326194
												0.102019	0.00326019
												0.102894	0.00325052
												0.103646	0.00323359
												0.104222	0.00321055
												0.104585	0.00318297
												0.104709	0.00315273
												0.104585	0.0031219
												0.117173	0.00321994
												0.11705	0.00318731
												0.11669	0.00315619
												0.116117	0.0031287
												0.115369	0.00310673
												0.114499	0.00309176
												0.113565	0.00308481
												0.112631	0.00308636
												0.111761	0.00309631
												0.111013	0.00311397
												0.11044	0.00313815
												0.110079	0.00316718
												0.109956	0.00319911
												0.110079	0.00323174
												0.110439	0.00326286
												0.111013	0.00329034
												0.11176	0.00331232
												0.11263	0.00332729
												0.113564	0.00333424
												0.114498	0.00333268
												0.115369	0.00332274
												0.116116	0.00330507
												0.11669	0.0032809
												0.11705	0.00325186
												0.117173	0.00321994
												0.11705	0.00318731
												0.120051	0.00320895
												0.119919	0.00317688
												0.119531	0.00314625
												0.118915	0.00311912
												0.118111	0.00309735
												0.117176	0.00308243
												0.116171	0.00307537
												0.115167	0.00307666
												0.114231	0.00308619
												0.113428	0.00310333
												0.112811	0.00312691
												0.112423	0.00315532
												0.112291	0.00318662
												0.112423	0.00321868
												0.11281	0.00324932
												0.113427	0.00327645
												0.114231	0.00329821
												0.115166	0.00331313
												0.116171	0.00332019
												0.117175	0.00331891
												0.118111	0.00330938
												0.118914	0.00329223
												0.119531	0.00326866
												0.119919	0.00324025
												0.120051	0.00320895
												0.119919	0.00317688
												0.131254	0.00300326
												0.131145	0.00297776
												0.130826	0.00295345
												0.130319	0.00293197
												0.129658	0.00291481
												0.128888	0.00290311
												0.128062	0.00289769
												0.127236	0.00289891
												0.126466	0.00290668
												0.125805	0.00292048
												0.125298	0.00293938
												0.124979	0.00296207
												0.12487	0.00298701
												0.124979	0.00301251
												0.125298	0.00303682
												0.125805	0.00305829
												0.126466	0.00307546
												0.127236	0.00308715
												0.128062	0.00309258
												0.128888	0.00309136
												0.129658	0.00308358
												0.130319	0.00306978
												0.130826	0.00305089
												0.131145	0.0030282
												0.131254	0.00300326
												0.131145	0.00297776
												0.123995	0.00309539
												0.123911	0.00306908
												0.123666	0.00304409
												0.123276	0.0030221
												0.122767	0.00300463
												0.122174	0.00299287
												0.121539	0.0029876
												0.120903	0.0029892
												0.12031	0.00299756
												0.119801	0.0030121
												0.119411	0.00303183
												0.119165	0.00305541
												0.119081	0.00308123
												0.119165	0.00310754
												0.119411	0.00313253
												0.119801	0.00315452
												0.12031	0.00317199
												0.120902	0.00318375
												0.121538	0.00318902
												0.122174	0.00318742
												0.122766	0.00317906
												0.123275	0.00316453
												0.123666	0.00314479
												0.123911	0.00312121
												0.123995	0.00309539
												0.123911	0.00306908
												0.123569	0.00314335
												0.123499	0.00312251
												0.123296	0.0031027
												0.122971	0.00308526
												0.122549	0.00307138
												0.122057	0.00306201
												0.121529	0.00305778
												0.121	0.00305898
												0.120508	0.00306553
												0.120086	0.00307699
												0.119761	0.00309258
												0.119557	0.00311122
												0.119488	0.00313166
												0.119557	0.00315249
												0.119761	0.0031723
												0.120085	0.00318974
												0.120508	0.00320362
												0.121	0.003213
												0.121528	0.00321723
												0.122056	0.00321603
												0.122548	0.00320947
												0.122971	0.00319801
												0.123295	0.00318243
												0.123499	0.00316378
												0.123569	0.00314335
												0.123499	0.00312251
												0.136282	0.00316965
												0.136169	0.0031378
												0.135836	0.00310747
												0.135307	0.00308071
												0.134618	0.00305936
												0.133815	0.00304487
												0.132954	0.00303822
												0.132092	0.00303986
												0.13129	0.0030497
												0.1306	0.00306705
												0.130071	0.00309074
												0.129739	0.00311914
												0.129625	0.00315033
												0.129739	0.00318217
												0.130071	0.00321251
												0.1306	0.00323926
												0.131289	0.00326062
												0.132092	0.00327511
												0.132953	0.00328176
												0.133815	0.00328011
												0.134617	0.00327028
												0.135307	0.00325293
												0.135836	0.00322924
												0.136168	0.00320084
												0.136282	0.00316965
												0.136169	0.0031378
												0.136418	0.00319758
												0.13633	0.00317071
												0.136073	0.00314514
												0.135665	0.00312261
												0.135132	0.00310465
												0.134512	0.0030925
												0.133847	0.00308698
												0.133181	0.00308846
												0.132561	0.00309685
												0.132029	0.00311157
												0.13162	0.00313162
												0.131363	0.00315563
												0.131275	0.00318197
												0.131363	0.00320884
												0.13162	0.00323441
												0.132028	0.00325694
												0.132561	0.0032749
												0.133181	0.00328705
												0.133846	0.00329257
												0.134512	0.00329109
												0.135132	0.0032827
												0.135664	0.00326798
												0.136073	0.00324793
												0.13633	0.00322392
												0.136418	0.00319758
												0.13633	0.00317071
												0.143813	0.00315866
												0.143759	0.0031402
												0.143601	0.00312266
												0.143349	0.00310721
												0.143021	0.00309491
												0.14264	0.00308661
												0.14223	0.00308286
												0.14182	0.00308392
												0.141439	0.00308973
												0.141111	0.00309987
												0.140859	0.00311367
												0.140701	0.00313018
												0.140647	0.00314828
												0.140701	0.00316674
												0.140859	0.00318428
												0.141111	0.00319973
												0.141438	0.00321203
												0.14182	0.00322033
												0.14223	0.00322408
												0.142639	0.00322302
												0.143021	0.00321721
												0.143349	0.00320707
												0.1436	0.00319327
												0.143759	0.00317675
												0.143813	0.00315866
												0.143759	0.0031402
												0.0615483	0.00332148
												0.0615221	0.00330959
												0.0614455	0.00329843
												0.0613237	0.00328876
												0.0611649	0.00328123
												0.0609799	0.00327636
												0.0607814	0.00327449
												0.0605829	0.00327573
												0.0603979	0.00328001
												0.0602391	0.00328703
												0.0601172	0.00329631
												0.0600405	0.00330722
												0.0600144	0.00331903
												0.0600405	0.00333091
												0.0601171	0.00334207
												0.060239	0.00335175
												0.0603978	0.00335927
												0.0605828	0.00336414
												0.0607813	0.00336602
												0.0609798	0.00336477
												0.0611647	0.0033605
												0.0613236	0.00335348
												0.0614455	0.0033442
												0.0615221	0.00333328
												0.0615483	0.00332148
												0.0615221	0.00330959
												0.0499098	0.00333832
												0.0498904	0.00332842
												0.0498334	0.00331915
												0.0497427	0.00331113
												0.0496245	0.00330491
												0.0494869	0.00330091
												0.0493392	0.00329941
												0.0491915	0.00330051
												0.0490538	0.00330413
												0.0489356	0.00331002
												0.0488449	0.00331779
												0.0487879	0.00332691
												0.0487685	0.00333675
												0.0487879	0.00334664
												0.0488449	0.00335591
												0.0489356	0.00336393
												0.0490538	0.00337015
												0.0491914	0.00337415
												0.0493391	0.00337565
												0.0494868	0.00337456
												0.0496244	0.00337094
												0.0497426	0.00336504
												0.0498333	0.00335727
												0.0498904	0.00334816
												0.0499098	0.00333832
												0.0498904	0.00332842
												0.0300727	0.00329187
												0.0300581	0.00328389
												0.0300155	0.00327643
												0.0299476	0.00327
												0.0298591	0.00326504
												0.029756	0.00326188
												0.0296454	0.00326073
												0.0295348	0.00326169
												0.0294317	0.00326468
												0.0293432	0.0032695
												0.0292753	0.00327582
												0.0292326	0.00328321
												0.029218	0.00329116
												0.0292326	0.00329914
												0.0292752	0.0033066
												0.0293432	0.00331304
												0.0294317	0.003318
												0.0295347	0.00332116
												0.0296453	0.0033223
												0.0297559	0.00332135
												0.029859	0.00331836
												0.0299475	0.00331354
												0.0300154	0.00330722
												0.0300581	0.00329983
												0.0300727	0.00329187
												0.0300581	0.00328389
												0.0252238	0.00333755
												0.0252143	0.003331
												0.0251866	0.00332489
												0.0251424	0.00331962
												0.0250848	0.00331555
												0.0250177	0.00331297
												0.0249457	0.00331205
												0.0248737	0.00331285
												0.0248066	0.00331532
												0.024749	0.00331928
												0.0247048	0.00332448
												0.024677	0.00333055
												0.0246675	0.00333708
												0.024677	0.00334363
												0.0247048	0.00334975
												0.024749	0.00335502
												0.0248066	0.00335909
												0.0248737	0.00336167
												0.0249457	0.00336259
												0.0250176	0.00336179
												0.0250847	0.00335932
												0.0251423	0.00335535
												0.0251865	0.00335016
												0.0252143	0.00334409
												0.0252238	0.00333755
												0.0252143	0.003331
												0.0245396	0.0033762
												0.0245263	0.00336823
												0.0244873	0.00336079
												0.0244253	0.00335437
												0.0243444	0.00334943
												0.0242503	0.00334629
												0.0241493	0.00334516
												0.0240483	0.00334614
												0.0239541	0.00334914
												0.0238733	0.00335397
												0.0238113	0.00336029
												0.0237723	0.00336767
												0.0237589	0.00337562
												0.0237722	0.00338359
												0.0238112	0.00339104
												0.0238733	0.00339745
												0.0239541	0.0034024
												0.0240482	0.00340554
												0.0241492	0.00340666
												0.0242503	0.00340569
												0.0243444	0.00340269
												0.0244252	0.00339786
												0.0244873	0.00339154
												0.0245263	0.00338415
												0.0245396	0.0033762
												0.0245263	0.00336823
												0.0340101	0.00334702
												0.0339744	0.0033314
												0.03387	0.00331677
												0.0337038	0.00330415
												0.0334872	0.00329438
												0.033235	0.00328813
												0.0329644	0.00328583
												0.0326937	0.00328763
												0.0324415	0.00329342
												0.0322249	0.00330279
												0.0320587	0.00331511
												0.0319543	0.00332954
												0.0319186	0.0033451
												0.0319542	0.00336072
												0.0320587	0.00337534
												0.0322249	0.00338797
												0.0324414	0.00339774
												0.0326936	0.00340399
												0.0329643	0.00340629
												0.0332349	0.00340448
												0.0334872	0.0033987
												0.0337037	0.00338933
												0.0338699	0.003377
												0.0339744	0.00336257
												0.0340101	0.00334702
												0.0339744	0.0033314
												0.0335558	0.00329799
												0.0334795	0.00327318
												0.0332558	0.00324993
												0.0328999	0.00322983
												0.0324361	0.00321424
												0.031896	0.00320422
												0.0313163	0.00320047
												0.0307367	0.00320323
												0.0301965	0.00321232
												0.0297327	0.00322711
												0.0293768	0.0032466
												0.029153	0.00326947
												0.0290767	0.00329414
												0.029153	0.00331895
												0.0293767	0.0033422
												0.0297326	0.0033623
												0.0301964	0.00337789
												0.0307365	0.00338791
												0.0313162	0.00339166
												0.0318958	0.0033889
												0.032436	0.00337982
												0.0328998	0.00336502
												0.0332557	0.00334553
												0.0334795	0.00332267
												0.0335558	0.00329799
												0.0334795	0.00327318
												0.0422448	0.00332915
												0.0420961	0.00328627
												0.0416598	0.00324599
												0.0409657	0.00321105
												0.0400611	0.00318385
												0.0390077	0.00316622
												0.0378773	0.00315938
												0.0367468	0.00316379
												0.0356934	0.00317914
												0.0347888	0.0032044
												0.0340946	0.00323784
												0.0336583	0.00327718
												0.0335094	0.00331975
												0.0336582	0.00336263
												0.0340945	0.00340291
												0.0347885	0.00343784
												0.0356931	0.00346505
												0.0367465	0.00348267
												0.0378769	0.00348952
												0.0390074	0.00348511
												0.0400608	0.00346975
												0.0409654	0.0034445
												0.0416596	0.00341106
												0.042096	0.00337171
												0.0422448	0.00332915
												0.0420961	0.00328627
												0.0379406	0.00334244
												0.037743	0.00328707
												0.0371637	0.00323512
												0.0362421	0.00319011
												0.0350411	0.00315511
												0.0336424	0.00313252
												0.0321415	0.00312386
												0.0306405	0.00312974
												0.0292418	0.00314974
												0.0280407	0.00318251
												0.027119	0.00322582
												0.0265396	0.00327671
												0.0263419	0.00333171
												0.0265395	0.00338707
												0.0271188	0.00343903
												0.0280404	0.00348404
												0.0292414	0.00351904
												0.0306401	0.00354163
												0.0321411	0.00355028
												0.033642	0.00354441
												0.0350408	0.0035244
												0.0362419	0.00349163
												0.0371635	0.00344833
												0.0377429	0.00339744
												0.0379406	0.00334244
												0.037743	0.00328707

## Sheet: Age Summary
	Relative Abundances			36Ar [fA]	%1s	37Ar [fA]	%1s	38Ar [fA]	%1s	39Ar [fA]	%1s	40Ar [fA]	%1s	40(r)/39(k)	± 2s	Age	± 2s	40Ar(r)	39Ar(k)	K/Ca	± 2s
																(Ma)		(%)	(%)
	21G19762	0.6	4	0.125741	0.500313	1.94124	2.21366	0.0373284	23.1886	0.89019	1.20516	38.6183	0.0795342	0.940993	0.631215	2.6711	1.79046	2.16604	3.00238	0.196908	0.00992916
	21G19763	0.7	4	0.0753166	0.69763	1.54284	2.79067	0.0261825	34.8792	0.67975	1.52815	23.221	0.128958	0.91526	0.596828	2.5981	1.69298	2.67534	2.29249	0.189174	0.0120419
	21G19765	0.8	4	0.166375	0.409783	5.61154	0.794492	0.052427	16.7803	1.84772	0.578769	50.7508	0.0605664	0.546119	0.36852	1.55068	1.04596	1.98441	6.22843	0.14131	0.00277991
	21G19766	0.9	4	0.0342463	1.13736	1.24844	3.35495	0.0023407	379.45	0.491847	2.08794	10.7198	0.272013	0.994257	0.54387	2.82218	1.54257	4.55441	1.65849	0.16913	0.0133728
	21G19768	1	4	0.0410996	1.01809	1.9002	2.25571	0.0171253	52.1476	0.651733	1.56683	12.6745	0.23428	0.658116	0.448204	1.86853	1.2719	3.37776	2.19709	0.147205	0.00809091
	21G19769	1.1	4	0.0487012	0.95427	3.22266	1.34908	0.0130495	68.0881	0.892863	1.11851	15.1571	0.195172	0.813679	0.366803	2.30993	1.04065	4.78203	3.00863	0.118858	0.00416983
	21G19770	1.2	4	0.0427419	0.963866	3.44979	1.27858	0.0151546	58.7146	0.864194	1.14165	13.3844	0.224354	0.891789	0.336913	2.53152	0.955733	5.74327	2.91131	0.107441	0.00368752
	21G19772	1.3	4	0.0507681	0.873398	5.77251	0.779028	0.0259449	35.7218	1.13538	0.917873	15.8017	0.186479	0.84266	0.281037	2.39215	0.797288	6.03488	3.82218	0.0842992	0.00203364
	21G19773	1.4	4	0.0301491	1.36075	3.37695	1.30211	0.0123094	77.0331	0.702962	1.46532	9.3617	0.310276	0.77027	0.388298	2.18677	1.10171	5.76603	2.36691	0.0892346	0.00350454
	21G19774	1.6	4	0.0190197	2.07386	2.26708	1.88004	0.00968576	88.2647	0.468333	2.20467	5.84904	0.500793	0.631565	0.541467	1.79319	1.53662	5.04122	1.57686	0.0885531	0.00514082
	21G19776	1.8	4	0.029219	1.25737	5.22949	0.868147	0.00646909	141.081	0.784715	1.31473	8.95786	0.322313	0.726473	0.316042	2.06251	0.896758	6.33671	2.63901	0.0642477	0.00203052
	21G19777	2	4	0.0326817	1.25287	7.85953	0.607311	0.0167205	55.6221	0.997705	0.979524	9.92127	0.296652	0.705811	0.275317	2.00388	0.781228	7.06187	3.35267	0.0543088	0.00125645
	21G19778	2.2		0.0210703	1.61065	5.44376	0.849336	0.00756832	118.007	0.67698	1.51017	6.14681	0.46855	0.345719	0.330176	0.98181	0.937418	3.78791	2.27467	0.053198	0.00185074
	21G19780	2.4		0.0198172	1.68477	5.16982	0.880135	0.00778394	117.065	0.595528	1.71434	5.85916	0.500365	0.508261	0.369183	1.44323	1.0479	5.13718	2.00016	0.0492567	0.00190687
	21G19781	2.6		0.0211568	1.70838	7.1863	0.67199	0.0152093	59.0757	0.684483	1.49543	5.98701	0.507418	0.278174	0.345843	0.79003	0.982001	3.15885	2.29623	0.0406805	0.00134145
	21G19782	2.8		0.0200628	1.6402	8.16439	0.60977	0.0152109	61.5822	0.653916	1.56773	5.58415	0.539579	0.302421	0.332652	0.858877	0.94451	3.51301	2.19087	0.034164	0.00115747
	21G19784	3		0.0250498	1.33312	14.3665	0.399258	0.0254049	34.935	0.914198	1.16454	7.06718	0.41089	0.751811	0.244857	2.1344	0.694746	9.6271	3.0565	0.0270864	0.00067302
	21G19785	3.6		0.0334642	1.31808	21.609	0.329043	0.0191282	48.848	1.10098	0.939711	8.94511	0.340008	0.560844	0.264949	1.59248	0.751978	6.8159	3.67163	0.0216322	0.0004357
	21G19786	4.2		0.0422557	0.973621	33.5486	0.282385	0.0252968	36.8136	1.30704	0.778406	10.5785	0.27944	0.438757	0.21619	1.24594	0.613707	5.33175	4.3417	0.0164764	0.000276962
	21G19788	5		0.0277811	1.40662	25.8377	0.308023	0.0261096	33.4355	0.891585	1.1509	6.58166	0.437084	0.350021	0.28864	0.994022	0.819484	4.65327	2.95524	0.0145618	0.000353167
	21G19789	6		0.0387791	1.10102	43.0655	0.271045	0.0223203	40.0074	1.16643	0.875779	8.50866	0.342474	0.28054	0.245477	0.796747	0.697015	3.75462	3.84614	0.0113703	0.000213171
	21G19790	7.2		0.0720478	0.672049	101.575	0.254556	0.0366763	22.9847	2.07649	0.496678	14.1419	0.213665	0.341023	0.166966	0.968477	0.474044	4.84995	6.79287	0.00851422	9.76306e-05
	21G19792	8.6		0.120509	0.524511	99.5202	0.254906	0.0405898	22.2635	1.77757	0.598291	28.1943	0.107673	-0.0299388	0.288673	-0.0850482	0.820062	-0.181965	5.78772	0.00740411	9.9492e-05
	21G19793	10		0.151604	0.448044	112.169	0.254351	0.05588	15.7496	1.86503	0.549084	36.3407	0.0822976	-0.14255	0.320853	-0.404982	0.911638	-0.703308	6.05568	0.0068733	8.61095e-05
	21G19794	12		0.193306	0.390702	108.135	0.254474	0.0557232	16.106	1.54725	0.684502	49.8494	0.0620764	0.231068	0.478669	0.656269	1.35925	0.684996	4.99115	0.00587641	8.95382e-05
	21G19796	14		0.288077	0.31319	167.863	0.252195	0.0855861	10.3553	1.92201	0.521823	72.7254	0.0440842	-0.279379	0.532443	-0.793793	1.51315	-0.696918	6.12726	0.00464716	5.67225e-05
	21G19797	17		0.22306	0.36298	153.925	0.252186	0.0572971	15.65	1.39691	0.745872	53.7505	0.0587084	-0.770789	0.595979	-2.19086	1.69501	-1.86137	4.38401	0.00362609	6.12459e-05
	21G19798	20		0.0933396	0.627716	98.6916	0.255465	0.0299302	28.4702	0.720155	1.4375	19.9233	0.1506	-0.291403	0.642918	-0.827967	1.82714	-0.960572	2.21814	0.00286145	9.15386e-05
	21G19800	24		0.0446861	0.961491	52.3094	0.26625	-0.00493488	176.446	0.323838	3.19001	9.26787	0.322632	0.174927	0.983341	0.496841	2.79259	0.547795	0.980242	0.00238578	0.000170396
	21G19801	28		0.0254296	1.46055	36.6181	0.276613	-0.0119394	72.7941	0.200488	5.05653	4.67209	0.638188	-0.0814717	1.34597	-0.231449	3.82394	-0.308584	0.597682	0.00207802	0.000238428
	21G19802	32		0.0169683	2.09296	20.0508	0.330207	0.00771932	110.377	0.124113	8.04848	3.46075	0.851203	-0.214527	2.02998	-0.609502	5.76841	-0.689504	0.375678	0.0023854	0.000428773
			S	2.17452	0.129055	1158.67	0.0764848	0.751298	6.62505	30.3524	0.188737	572.002	0.0290775
	Information on Analysis and Constants Used in Calculations									Results		40(a)/36(a)	± 2s	40(r)/39(k)	± 2s	Age	± 2s	MSWD	39Ar(k)	K/Ca	± 2s
																(Ma)			(%,n)
	Project = O-CONNOR (20-06)				Age Equations = Min et al. (2000)					Age Plateau				0.769449	0.109639	2.18445	0.311121	0.394324	35.0564	0.120889	0.0275742
	Sample = SO80 57DS-1				Negative Intensities = Allowed										0.14249		0.142426	0.958983	12
	Material = Groundmass				Collector Calibrations = 36Ar					Full External Error							0.331184	1.8528	2σ Confidence Limit
	Location = West Outer Pseudofault				Decay 40K = 5.463 ± 0.107 E-10 1/a					Analytical Error							0.311075	1	Error Magnification
	Region = Easter Microplate				Decay 39Ar = 2.940 ± 0.016 E-07 1/h
	Analyst = Daniel Heaton				Decay 37Ar = 8.230 ± 0.012 E-04 1/h					Total Fusion Age				0.350054	0.0777419	0.994117	0.220732		31	0.0109879	4.57474e-05
	Irradiation = 21-OSU-04 (4B30-21)				Decay 36Cl = 2.257 ± 0.015 E-06 1/a										0.222085		0.222039
	Position = X: 0 | Y: 0 | Z/H: 53.91779 mm				Decay 40K(EC,β⁺) = 0.580 ± 0.014 E-10 1/a					Full External Error							0.226699
	FCT-NM Age = 28.201 ± 0.023 Ma				Decay 40K(β⁻) = 4.884 ± 0.099 E-10 1/a					Analytical Error							0.220719
	FCT-NM Reference = Kuiper et al (2008)				Atmospheric 40/36(a) = 301.73 ± 1.63
	FCT-NM 40Ar/39Ar Ratio = 10.00448 ± 0.01221				Atmospheric 38/36(a) = 0.1885 ± 0.0003					Normal Isochron		301.693	3.26794	0.756472	0.21378	2.14762	0.606587	0.770715	35.0564
	FCT-NM J-value = 0.00155185 ± 0.00000189				Production 39/37(ca) = 0.0006425 ± 0.0000059								0.010832		0.282601		0.282446	0.657418	12
	Air Shot 40Ar/36Ar = 303.9360 ± 0.3131				Production 38/37(ca) = 0.0001800 ± 0.0000173					Full External Error							0.616769	1.89443	2σ Confidence Limit
	Air Shot MDF = 0.99557230 ± 0.00035992 (LIN)				Production 36/37(ca) = 0.0002703 ± 0.0000005					Analytical Error							0.606564	1	Error Magnification
	Experiment Type = Incremental Heating				Production 40/39(k) = 0.000607 ± 0.000059												5		Number of Iterations
	Extraction Method = Bulk Laser Heating				Production 38/39(k) = 0.012077 ± 0.000011												6.16731e-07		Convergence
	Heating = 30 sec				Production 36/38(cl) = 262.80 ± 1.71
	Isolation = 3.00 min				Scaling Ratio K/Ca = 0.430					Inverse Isochron		301.728	3.26776	0.756733	0.198183	2.14837	0.562337	0.769961	35.0564
	Instrument = ARGUS-VI-G				Abundance Ratio 40K/K = 1.1700 ± 0.0100 E-04								0.0108302		0.261893		0.261751	0.658152	12
	Preferred Age = Plateau Age				Atomic Weight K = 39.0983 ± 0.0001 g					Full External Error							0.573312	1.89443	2σ Confidence Limit
	Age Classification = Unknown									Analytical Error							0.562312	1	Error Magnification
	IGSN = Undefined																3		Number of Iterations
	Rock Class = Undefined									■ Age Plateau and Total Fusion Ages assume Trapped Excess 40/36 = 301.73 ± 0.54 (%SD)							2.09065e-05		Convergence
	Lithology = Undefined																0.0582989		Spreading Factor
	Lat-Lon = Undefined - Undefined

## Sheet: Incremental Heating Table
	Incremental Heating			36Ar(a) [fA]	37Ar(ca) [fA]	38Ar(cl) [fA]	39Ar(k) [fA]	40Ar(r) [fA]	Age	± 2s	40Ar(r)	39Ar(k)	K/Ca	± 2s
									(Ma)		(%)	(%)
	21G19762	0.6	4	0.125216	1.94124	0.00264006	0.888942	0.836488	2.6711	1.79046	2.16604	3.00238	0.196908	0.00992916
	21G19763	0.7	4	0.0748991	1.54284	0.00358897	0.678758	0.62124	2.5981	1.69298	2.67534	2.29249	0.189174	0.0120419
	21G19765	0.8	4	0.164858	5.61154	0	1.84411	1.0071	1.55068	1.04596	1.98441	6.22843	0.14131	0.00277991
	21G19766	0.9	4	0.0339088	1.24844	0	0.491045	0.488225	2.82218	1.54257	4.55441	1.65849	0.16913	0.0133728
	21G19768	1	4	0.0405858	1.9002	0.00127655	0.650512	0.428112	1.86853	1.2719	3.37776	2.19709	0.147205	0.00809091
	21G19769	1.1	4	0.0478301	3.22266	0	0.890792	0.724819	2.30993	1.04065	4.78203	3.00863	0.118858	0.00416983
	21G19770	1.2	4	0.0418094	3.44979	0	0.861978	0.768702	2.53152	0.955733	5.74327	2.91131	0.107441	0.00368752
	21G19772	1.3	4	0.0492075	5.77251	0.00196301	1.13167	0.953613	2.39215	0.797288	6.03488	3.82218	0.0842992	0.00203364
	21G19773	1.4	4	0.0292363	3.37695	0	0.700792	0.539799	2.18677	1.10171	5.76603	2.36691	0.0892346	0.00350454
	21G19774	1.6	4	0.0184068	2.26708	0.000169525	0.466876	0.294863	1.79319	1.53662	5.04122	1.57686	0.0885531	0.00514082
	21G19776	1.8	4	0.0278055	5.22949	0	0.781355	0.567633	2.06251	0.896758	6.33671	2.63901	0.0642477	0.00203052
	21G19777	2	4	0.0305573	7.85953	0	0.992656	0.700627	2.00388	0.781228	7.06187	3.35267	0.0543088	0.00125645
	21G19778	2.2		0.0195989	5.44376	0	0.673483	0.232836	0.98181	0.937418	3.78791	2.27467	0.053198	0.00185074
	21G19780	2.4		0.0184198	5.16982	0	0.592206	0.300995	1.44323	1.0479	5.13718	2.00016	0.0492567	0.00190687
	21G19781	2.6		0.0192141	7.1863	0.00208312	0.679865	0.189121	0.79003	0.982001	3.15885	2.29623	0.0406805	0.00134145
	21G19782	2.8		0.0178556	8.16439	0.00254156	0.64867	0.196172	0.858877	0.94451	3.51301	2.19087	0.034164	0.00115747
	21G19784	3		0.0211655	14.3665	0.00789993	0.904968	0.680365	2.1344	0.694746	9.6271	3.0565	0.0270864	0.00067302
	21G19785	3.6		0.0276232	21.609	0	1.08709	0.60969	1.59248	0.751978	6.8159	3.67163	0.0216322	0.0004357
	21G19786	4.2		0.0331875	33.5486	0	1.28549	0.564017	1.24594	0.613707	5.33175	4.3417	0.0164764	0.000276962
	21G19788	5		0.0207963	25.8377	0.00697148	0.874984	0.306263	0.994022	0.819484	4.65327	2.95524	0.0145618	0.000353167
	21G19789	6		0.0271385	43.0655	0	1.13876	0.319468	0.796747	0.697015	3.75462	3.84614	0.0113703	0.000213171
	21G19790	7.2		0.0445922	101.575	0	2.01123	0.685875	0.968477	0.474044	4.84995	6.79287	0.00851422	9.76306e-05
	21G19792	8.6		0.0936088	99.5202	0	1.71363	-0.0513039	-0.0850482	0.820062	-0.181965	5.78772	0.00740411	9.9492e-05
	21G19793	10		0.121284	112.169	0	1.79296	-0.255587	-0.404982	0.911638	-0.703308	6.05568	0.0068733	8.61095e-05
	21G19794	12		0.164077	108.135	0	1.47778	0.341467	0.656269	1.35925	0.684996	4.99115	0.00587641	8.95382e-05
	21G19796	14		0.242704	167.863	0	1.81416	-0.506836	-0.793793	1.51315	-0.696918	6.12726	0.00464716	5.67225e-05
	21G19797	17		0.181454	153.925	0	1.29802	-1.0005	-2.19086	1.69501	-1.86137	4.38401	0.00362609	6.12459e-05
	21G19798	20		0.0666632	98.6916	0	0.656746	-0.191378	-0.827967	1.82714	-0.960572	2.21814	0.00286145	9.15386e-05
	21G19800	24		0.0305469	52.3094	0	0.290229	0.0507689	0.496841	2.79259	0.547795	0.980242	0.00238578	0.000170396
	21G19801	28		0.0155318	36.6181	0	0.176961	-0.0144173	-0.231449	3.82394	-0.308584	0.597682	0.00207802	0.000238428
	21G19802	32		0.0115485	20.0508	0.000589947	0.111231	-0.023862	-0.609502	5.76841	-0.689504	0.375678	0.0023854	0.000428773
			S	1.86133	1158.67	0.0297241	29.6079	10.3644
	Information on Analysis				Results		40(r)/39(k)	± 2s	Age	± 2s	MSWD	39Ar(k)	K/Ca	± 2s
									(Ma)			(%,n)
	Project = O-CONNOR (20-06)				Age Plateau		0.769449	0.109639	2.18445	0.311121	0.394324	35.0564	0.120889	0.0275742
	Sample = SO80 57DS-1							0.14249		0.142426	0.958983	12
	Material = Groundmass				Full External Error					0.331184	1.8528	2σ Confidence Limit
	Location = West Outer Pseudofault				Analytical Error					0.311075	1	Error Magnification
	Region = Easter Microplate
	Analyst = Daniel Heaton				Total Fusion Age		0.350054	0.0777419	0.994117	0.220732		31	0.0109879	4.57474e-05
	Irradiation = 21-OSU-04 (4B30-21)							0.222085		0.222039
	J = 0.00155185 ± 0.00000189				Full External Error					0.226699	■ Trapped 40/36 = 301.73 ± 0.54 (%SD)
	FCT-NM = 28.201 ± 0.023 Ma				Analytical Error					0.220719	■ Defining a mini plateau at 35%

## Sheet: Normal Isochron Table
	Normal Isochron			39(k)/36(a)	± 2s	40(a+r)/36(a)	± 2s			r.i.
	21G19762	0.6	4	7.0993	0.185617	308.41	3.1381			0.379656
	21G19763	0.7	4	9.0623	0.305142	310.024	4.4237			0.40992
	21G19765	0.8	4	11.1861	0.159357	307.839	2.57373			0.574555
	21G19766	0.9	4	14.4813	0.691133	316.128	7.46648			0.468622
	21G19768	1	4	16.0281	0.602106	312.278	6.60567			0.535466
	21G19769	1.1	4	18.6241	0.552682	316.884	6.28298			0.642238
	21G19770	1.2	4	20.6168	0.62287	320.116	6.4727			0.636311
	21G19772	1.3	4	22.9979	0.592731	321.109	5.9119			0.685021
	21G19773	1.4	4	23.9699	0.974398	320.193	9.20691			0.674397
	21G19774	1.6	4	25.3643	1.56249	317.749	13.9908			0.677778
	21G19776	1.8	4	28.1007	1.05012	322.144	8.76737			0.687414
	21G19777	2	4	32.4851	1.08068	324.658	8.91588			0.786979
	21G19778	2.2		34.3633	1.58325	313.61	11.2588			0.726103
	21G19780	2.4		32.1505	1.60909	318.071	11.9698			0.698738
	21G19781	2.6		35.3836	1.70582	311.573	12.149			0.75402
	21G19782	2.8		36.3286	1.7649	312.717	12.0204			0.728848
	21G19784	3		42.7567	1.68437	333.875	10.9			0.776209
	21G19785	3.6		39.3543	1.46444	323.802	10.5849			0.84045
	21G19786	4.2		38.7341	1.14158	318.725	8.1208			0.82291
	21G19788	5		42.0741	1.86659	316.457	12.2333			0.826789
	21G19789	6		41.9611	1.52436	313.502	10.1322			0.84969
	21G19790	7.2		45.1027	1.09683	317.111	7.11972			0.889791
	21G19792	8.6		18.3062	0.337577	301.182	4.1528			0.729479
	21G19793	10		14.7831	0.237856	299.623	3.42293			0.695289
	21G19794	12		9.00659	0.153957	303.811	2.84159			0.537523
	21G19796	14		7.47476	0.100315	299.642	2.26912			0.556618
	21G19797	17		7.1534	0.132179	296.216	2.69808			0.48475
	21G19798	20		9.8517	0.356884	298.859	5.38025			0.483046
	21G19800	24		9.5011	0.728097	303.392	8.80113			0.359816
	21G19801	28		11.3935	1.41567	300.802	14.9416			0.373376
	21G19802	32		9.63157	1.82901	299.664	19.1521			0.312681
	Results			40(a)/36(a)	± 2s	40(r)/39(k)	± 2s	Age	± 2s	MSWD
								(Ma)
	Normal Isochron			301.693	3.26794	0.756472	0.21378	2.14762	0.606587	0.770715
					0.010832		0.282601		0.282446	0.657418
	Full External Error								0.616769
	Analytical Error								0.606564
	Statistics			2σ Confidence Limit	1.89443		Convergence	6.16731e-07
				Error Magnification	1		Number of Iterations	5
				Number of Data Points	12		Calculated Line	Weighted York-2

## Sheet: Inverse Isochron Table
	Inverse Isochron			39(k)/40(a+r)	± 2s	36(a)/40(a+r)	± 2s			r.i.
	21G19762	0.6	4	0.023019	0.000556817	0.00324243	3.2992e-05			0.0102806
	21G19763	0.7	4	0.0292309	0.000897861	0.00322555	4.60251e-05			0.015178
	21G19765	0.8	4	0.0363374	0.000423738	0.00324845	2.71591e-05			0.015051
	21G19766	0.9	4	0.0458084	0.00193218	0.00316327	7.47118e-05			0.0297105
	21G19768	1	4	0.0513262	0.00162927	0.00320227	6.77381e-05			0.0326988
	21G19769	1.1	4	0.0587726	0.00133764	0.00315573	6.25698e-05			0.0337674
	21G19770	1.2	4	0.0644043	0.0015024	0.00312387	6.31642e-05			0.0426888
	21G19772	1.3	4	0.0716201	0.00134586	0.0031142	5.73351e-05			0.0402088
	21G19773	1.4	4	0.0748607	0.00224921	0.00312311	8.98027e-05			0.0445778
	21G19774	1.6	4	0.0798249	0.00362015	0.00314714	0.000138572			0.0502427
	21G19776	1.8	4	0.0872302	0.00237121	0.0031042	8.44827e-05			0.0561746
	21G19777	2	4	0.100059	0.00205772	0.00308016	8.45884e-05			0.0623366
	21G19778	2.2		0.109573	0.00348159	0.00318867	0.000114476			0.0769936
	21G19780	2.4		0.10108	0.00362901	0.00314395	0.000118315			0.0741313
	21G19781	2.6		0.113565	0.00360867	0.00320952	0.000125147			0.0831316
	21G19782	2.8		0.116171	0.00388015	0.00319778	0.000122919			0.090722
	21G19784	3		0.128062	0.00319171	0.00299513	9.77824e-05			0.0830105
	21G19785	3.6		0.121538	0.0024568	0.00308831	0.000100955			0.0699909
	21G19786	4.2		0.121528	0.00204047	0.0031375	7.99405e-05			0.0730245
	21G19788	5		0.132954	0.00332832	0.00315999	0.000122156			0.0789783
	21G19789	6		0.133846	0.0025712	0.00318977	0.000103092			0.0755781
	21G19790	7.2		0.14223	0.00158273	0.00315347	7.08012e-05			0.0731037
	21G19792	8.6		0.0607813	0.000766931	0.00332025	4.57808e-05			0.0266571
	21G19793	10		0.0493391	0.000570684	0.00333753	3.81284e-05			0.020504
	21G19794	12		0.0296454	0.000427347	0.00329152	3.0786e-05			0.0114328
	21G19796	14		0.0249457	0.00027814	0.00333732	2.52728e-05			0.00920705
	21G19797	17		0.0241493	0.00039031	0.00337591	3.07495e-05			0.00936535
	21G19798	20		0.0329643	0.00104573	0.00334606	6.02378e-05			0.0158862
	21G19800	24		0.0313163	0.00223957	0.00329607	9.56159e-05			0.0200706
	21G19801	28		0.0378771	0.00436773	0.00332445	0.000165134			0.0284434
	21G19802	32		0.0321413	0.00579932	0.00333707	0.000213279			0.0251331
	Results			40(a)/36(a)	± 2s	40(r)/39(k)	± 2s	Age	± 2s	MSWD
								(Ma)
	Inverse Isochron			301.728	3.26776	0.756733	0.198183	2.14837	0.562337	0.769961
					0.0108302		0.261893		0.261751	0.658152
	Full External Error								0.573312
	Analytical Error								0.562312
	Statistics			2σ Confidence Limit	1.89443		Convergence	2.09065e-05
				Error Magnification	1		Number of Iterations	3
				Number of Data Points	12		Calculated Line	Weighted York-2
				Spreading Factor	0.0582989

## Sheet: Degassing Patterns
	Degassing Patterns			36Ar(a) [fA]	%1s	36Ar(c) [fA]	%1s	36Ar(ca) [fA]	%1s	36Ar(cl) [fA]	%1s	37Ar(ca) [fA]	%1s	38Ar(a) [fA]	%1s	38Ar(c) [fA]	%1s	38Ar(k) [fA]	%1s	38Ar(ca) [fA]	%1s	38Ar(cl) [fA]	%1s	39Ar(k) [fA]	%1s	39Ar(ca) [fA]	%1s	40Ar(r) [fA]	%1s	40Ar(a) [fA]	%1s	40Ar(c) [fA]	%1s	40Ar(k) [fA]	%1s
	21G19762	0.6	4	0.125216	0.502498	0	0	0.000524717	2.22018	3.38803e-07	327.956	1.94124	2.21366	0.0236031	0.527053	0	0	0.0107358	1.21021	0.000349423	9.88115	0.00264006	327.958	0.888942	1.20685	0.00124725	2.39723	0.836488	33.5181	37.7813	0.737634	0	0	0.000539588	9.72517
	21G19763	0.7	4	0.0748991	0.701693	0	0	0.000417031	2.79584	4.60618e-07	254.504	1.54284	2.79067	0.0141185	0.719482	0	0	0.00819737	1.53303	0.000277712	10.0262	0.00358897	254.506	0.678758	1.53038	0.000991277	2.93841	0.62124	32.5683	22.5993	0.885422	0	0	0.000412006	9.7706
	21G19765	0.8	4	0.164858	0.413621	0	0	0.0015168	0.812476	0	0	5.61154	0.794492	0.0310757	0.443129	0	0	0.0222713	0.586848	0.00101008	9.66272	0	0	1.84411	0.579906	0.00360541	1.21557	1.0071	33.735	49.7426	0.680207	0	0	0.00111938	9.66741
	21G19766	0.9	4	0.0339088	1.14917	0	0	0.000337454	3.35925	0	0	1.24844	3.35495	0.00639182	1.16012	0	0	0.00593035	2.0933	0.00022472	10.1977	0	0	0.491045	2.09136	0.000802124	3.4788	0.488225	27.2705	10.2313	1.26972	0	0	0.000298064	9.87402
	21G19768	1	4	0.0405858	1.03138	0	0	0.000513625	2.26211	1.63909e-07	699.694	1.9002	2.25571	0.00765043	1.04357	0	0	0.00785624	1.57236	0.000342037	9.89066	0.00127655	699.695	0.650512	1.56978	0.00122088	2.43611	0.428112	34.0159	12.246	1.16419	0	0	0.000394861	9.77685
	21G19769	1.1	4	0.0478301	0.971965	0	0	0.000871086	1.35975	0	0	3.22266	1.34908	0.00901597	0.984884	0	0	0.0107581	1.12472	0.000580079	9.72404	0	0	0.890792	1.12111	0.00207056	1.63292	0.724819	22.5119	14.4318	1.1119	0	0	0.000540711	9.71491
	21G19770	1.2	4	0.0418094	0.985783	0	0	0.000932478	1.28983	0	0	3.44979	1.27858	0.00788108	0.998524	0	0	0.0104101	1.14813	0.000620962	9.71451	0	0	0.861978	1.1446	0.00221649	1.57517	0.768702	18.855	12.6152	1.124	0	0	0.00052322	9.71764
	21G19772	1.3	4	0.0492075	0.901455	0	0	0.00156031	0.797361	2.5214e-07	472.239	5.77251	0.779028	0.00927562	0.91537	0	0	0.0136672	0.925277	0.00103905	9.66146	0.00196301	472.24	1.13167	0.92089	0.00370884	1.20552	0.953613	16.6501	14.8474	1.05082	0	0	0.000686923	9.69384
	21G19773	1.4	4	0.0292363	1.40383	0	0	0.000912789	1.31316	0	0	3.37695	1.30211	0.00551105	1.4128	0	0	0.00846346	1.47262	0.000607851	9.71763	0	0	0.700792	1.46987	0.00216969	1.59433	0.539799	25.1625	8.82148	1.50411	0	0	0.000425381	9.7613
	21G19774	1.6	4	0.0184068	2.14383	0	0	0.000612791	1.88771	2.17787e-08	5043.89	2.26708	1.88004	0.00346969	2.14972	0	0	0.00563847	2.21339	0.000408074	9.8118	0.000169525	5043.89	0.466876	2.21156	0.0014566	2.09307	0.294863	42.8099	5.5539	2.21079	0	0	0.000283394	9.90018
	21G19776	1.8	4	0.0278055	1.32206	0	0	0.00141353	0.884635	0	0	5.22949	0.868147	0.00524134	1.33158	0	0	0.00943643	1.32346	0.000941309	9.66905	0	0	0.781355	1.3204	0.00335995	1.26494	0.567633	21.7117	8.38976	1.42809	0	0	0.000474283	9.73992
	21G19777	2	4	0.0305573	1.34069	0	0	0.00212443	0.630656	0	0	7.85953	0.607311	0.00576004	1.35008	0	0	0.0119883	0.988628	0.00141472	9.64913	0	0	0.992656	0.984523	0.00504975	1.10237	0.700627	19.4787	9.22004	1.44535	0	0	0.000602542	9.70009
	21G19778	2.2		0.0195989	1.7328	0	0	0.00147145	0.866182	0	0	5.44376	0.849336	0.00369439	1.74008	0	0	0.00813365	1.52069	0.000979877	9.66738	0	0	0.673483	1.51803	0.00349762	1.25211	0.232836	47.7279	5.91357	1.81499	0	0	0.000408804	9.76867
	21G19780	2.4		0.0184198	1.81386	0	0	0.0013974	0.896402	0	0	5.16982	0.880135	0.00347213	1.82082	0	0	0.00715207	1.72632	0.000930568	9.67014	0	0	0.592206	1.72397	0.00332161	1.2732	0.300995	36.2772	5.55781	1.89254	0	0	0.000359469	9.80278
	21G19781	2.6		0.0192141	1.88243	0	0	0.00194246	0.69316	2.67783e-07	431.432	7.1863	0.67199	0.00362186	1.88913	0	0	0.00821073	1.50829	0.00129353	9.65342	0.00208312	431.432	0.679865	1.5056	0.00461719	1.13929	0.189121	62.1448	5.79748	1.95835	0	0	0.000412678	9.76675
	21G19782	2.8		0.0178556	1.84462	0	0	0.00220684	0.633025	3.26743e-07	368.657	8.16439	0.60977	0.00336579	1.85146	0	0	0.00783399	1.58299	0.00146959	9.64929	0.00254156	368.658	0.64867	1.58043	0.00524562	1.10373	0.196172	54.9754	5.38758	1.92204	0	0	0.000393743	9.77856
	21G19784	3		0.0211655	1.57979	0	0	0.00388327	0.433943	1.0158e-06	112.412	14.3665	0.399258	0.0039897	1.58777	0	0	0.0109293	1.1799	0.00258597	9.63827	0.00789993	112.416	0.904968	1.17646	0.00923048	1.0029	0.680365	16.2419	6.38627	1.66953	0	0	0.000549315	9.72145
	21G19785	3.6		0.0276232	1.59871	0	0	0.00584092	0.370363	0	0	21.609	0.329043	0.00520698	1.6066	0	0	0.0131288	0.95604	0.00388963	9.63562	0	0	1.08709	0.951795	0.0138838	0.977072	0.60969	23.6014	8.33476	1.68744	0	0	0.000659866	9.69682
	21G19786	4.2		0.0331875	1.24292	0	0	0.00906818	0.329608	0	0	33.5486	0.282385	0.00625585	1.25305	0	0	0.0155248	0.796722	0.00603874	9.63414	0	0	1.28549	0.791622	0.021555	0.962362	0.564017	24.6239	10.0137	1.35516	0	0	0.000780291	9.68242
	21G19788	5		0.0207963	1.88277	0	0	0.00698393	0.351821	8.96735e-07	125.413	25.8377	0.308023	0.0039201	1.88948	0	0	0.0105672	1.17633	0.00465079	9.63492	0.00697148	125.416	0.874984	1.17288	0.0166007	0.970195	0.306263	41.2151	6.27487	1.95868	0	0	0.000531116	9.72102
	21G19789	6		0.0271385	1.57926	0	0	0.0116406	0.319946	0	0	43.0655	0.271045	0.00511561	1.58724	0	0	0.0137528	0.901863	0.00775178	9.63381	0	0	1.13876	0.897361	0.0276696	0.959096	0.319468	43.7416	8.1885	1.66903	0	0	0.000691228	9.69163
	21G19790	7.2		0.0445922	1.10207	0	0	0.0274556	0.306103	0	0	101.575	0.254556	0.00840564	1.11348	0	0	0.0242896	0.521553	0.0182834	9.63336	0	0	2.01123	0.513729	0.0652616	0.954567	0.685875	24.4748	13.4548	1.22725	0	0	0.00122082	9.66366
	21G19792	8.6		0.0936088	0.680956	0	0	0.0269003	0.306394	0	0	99.5202	0.254906	0.0176453	0.699273	0	0	0.0206955	0.628118	0.0179136	9.63337	0	0	1.71363	0.621637	0.0639417	0.954661	-0.0513039	482.104	28.2446	0.869081	0	0	0.00104017	9.67
	21G19793	10		0.121284	0.565247	0	0	0.0303194	0.305932	0	0	112.169	0.254351	0.0228621	0.587184	0	0	0.0216536	0.579474	0.0201905	9.63336	0	0	1.79296	0.572442	0.0720689	0.954513	-0.255587	112.539	36.5952	0.781731	0	0	0.00108833	9.66696
	21G19794	12		0.164077	0.463519	0	0	0.0292288	0.306034	0	0	108.135	0.254474	0.0309286	0.490031	0	0	0.0178471	0.723705	0.0194642	9.63336	0	0	1.47778	0.718087	0.0694765	0.954545	0.341467	103.575	49.5071	0.711653	0	0	0.000897011	9.67668
	21G19796	14		0.242704	0.376064	0	0	0.0453734	0.304142	0	0	167.863	0.252195	0.0457497	0.408295	0	0	0.0219096	0.562987	0.0302153	9.6333	0	0	1.81416	0.555746	0.107852	0.95394	-0.506836	95.2891	73.2311	0.658046	0	0	0.00110119	9.66599
	21G19797	17		0.181454	0.451624	0	0	0.041606	0.304135	0	0	153.925	0.252186	0.0342041	0.478796	0	0	0.0156761	0.810993	0.0277065	9.6333	0	0	1.29802	0.805984	0.0988969	0.953938	-1.0005	38.652	54.7502	0.703964	0	0	0.000787896	9.6836
	21G19798	20		0.0666632	0.887442	0	0	0.0266763	0.306859	0	0	98.6916	0.255465	0.012566	0.901574	0	0	0.00793152	1.58155	0.0177645	9.63339	0	0	0.656746	1.57898	0.0634093	0.95481	-0.191378	110.303	20.1143	1.03882	0	0	0.000398645	9.77833
	21G19800	24		0.0305469	1.41412	0	0	0.0141392	0.315894	0	0	52.3094	0.26625	0.00575809	1.42303	0	0	0.0035051	3.56228	0.00941569	9.63368	0	0	0.290229	3.56115	0.0336088	0.957752	0.0507689	281.05	9.21692	1.51371	0	0	0.000176169	10.2861
	21G19801	28		0.0155318	2.40024	0	0	0.00989788	0.324677	0	0	36.6181	0.276613	0.00292774	2.4055	0	0	0.00213716	5.73093	0.00659127	9.63397	0	0	0.176961	5.73022	0.0235272	0.960685	-0.0144173	826.016	4.6864	2.46023	0	0	0.000107415	11.2231
	21G19802	32		0.0115485	3.08014	0	0	0.00541972	0.371398	7.59782e-08	1445.69	20.0508	0.330207	0.0021769	3.08425	0	0	0.00134333	8.98182	0.00360914	9.63566	0.000589947	1445.69	0.111231	8.98136	0.0128826	0.977464	-0.023862	473.043	3.48454	3.12712	0	0	6.7517e-05	13.1828
			S	1.86133	0.151551	0	0	0.313189	0.091278	3.82028e-06	94.7757	1158.67	0.0764848	0.350861	0.156652	0	0	0.357575	0.194462	0.208561	2.82303	0.0297241	94.789	29.6079	0.193611	0.744446	0.280238	10.3644	11.1026	561.62	0.202741	0	0	0.017972	1.95852
			S							2.17452	0.130388	1158.67	0.0764848									0.946721	3.04181			30.3524	0.188987							572.002	0.283012

## Sheet: Additional Parameters
	Additional Parameters			40Ar/39Ar	1s	37Ar/39Ar	1s	36Ar/39Ar	1s	Time (days)	37Ar (decay)	39Ar (decay)	40Ar (moles)
	21G19762	0.6	4	43.3821	0.523961	2.1807	0.0549637	0.141251	0.00184317	79.0236	4.77475	1.00056	1.649e-12
	21G19763	0.7	4	34.1611	0.523886	2.26972	0.0722153	0.110801	0.00186129	79.0306	4.77541	1.00056	9.91535e-13
	21G19765	0.8	4	27.4668	0.159837	3.03701	0.0298523	0.0900434	0.000638544	79.0451	4.77678	1.00056	2.16706e-12
	21G19766	0.9	4	21.795	0.458914	2.53827	0.100303	0.0696279	0.00165549	79.0521	4.77744	1.00056	4.57737e-13
	21G19768	1	4	19.4473	0.308095	2.91562	0.080077	0.063062	0.00117834	79.066	4.77875	1.00056	5.412e-13
	21G19769	1.1	4	16.9759	0.192746	3.60936	0.0632522	0.054545	0.000801958	79.0729	4.77941	1.00056	6.4721e-13
	21G19770	1.2	4	15.4877	0.180198	3.99192	0.0684254	0.0494587	0.000738975	79.0799	4.78006	1.00056	5.71513e-13
	21G19772	1.3	4	13.9176	0.130355	5.08422	0.0612089	0.0447147	0.00056654	79.0938	4.78137	1.00056	6.74732e-13
	21G19773	1.4	4	13.3175	0.199471	4.80389	0.0941691	0.0428887	0.000857645	79.1014	4.78209	1.00056	3.99745e-13
	21G19774	1.6	4	12.4891	0.282357	4.84074	0.140257	0.0406114	0.00122922	79.1083	4.78275	1.00056	2.49754e-13
	21G19776	1.8	4	11.4154	0.154527	6.66419	0.104994	0.0372352	0.000677384	79.1222	4.78406	1.00056	3.82501e-13
	21G19777	2	4	9.94409	0.101774	7.87761	0.0907907	0.0327569	0.000520941	79.1292	4.78472	1.00056	4.23638e-13
	21G19778	2.2		9.07975	0.143568	8.04124	0.139325	0.031124	0.000687187	79.1361	4.78538	1.00056	2.62469e-13
	21G19780	2.4		9.8386	0.175704	8.68108	0.16729	0.0332767	0.000799848	79.15	4.78669	1.00056	2.50186e-13
	21G19781	2.6		8.74677	0.138126	10.4989	0.172126	0.0309093	0.000701774	79.1576	4.78741	1.00056	2.55645e-13
	21G19782	2.8		8.53955	0.141585	12.4854	0.210022	0.030681	0.000696131	79.1646	4.78807	1.00056	2.38443e-13
	21G19784	3		7.73047	0.0954635	15.7149	0.193462	0.0274008	0.000485029	79.1785	4.78938	1.00056	3.01769e-13
	21G19785	3.6		8.1247	0.0811927	19.6271	0.195418	0.030395	0.000492023	79.1854	4.79004	1.00056	3.81956e-13
	21G19786	4.2		8.09343	0.0669362	25.6675	0.212538	0.0323292	0.000402996	79.1924	4.7907	1.00056	4.517e-13
	21G19788	5		7.38198	0.0908795	28.9795	0.345263	0.0311592	0.000566305	79.2069	4.79208	1.00056	2.81037e-13
	21G19789	6		7.29461	0.0685956	36.9207	0.338475	0.0332459	0.000467721	79.2139	4.79273	1.00056	3.6332e-13
	21G19790	7.2		6.81049	0.0368234	48.9164	0.273008	0.0346969	0.000289951	79.2208	4.79339	1.00056	6.0386e-13
	21G19792	8.6		15.8612	0.0964205	55.9868	0.364099	0.0677944	0.000539409	79.2347	4.79471	1.00056	1.2039e-12
	21G19793	10		19.4853	0.108186	60.1435	0.363949	0.0812875	0.000576074	79.2417	4.79536	1.00056	1.55175e-12
	21G19794	12		32.218	0.221438	69.8882	0.510375	0.124935	0.000984683	79.2486	4.79602	1.00056	2.12857e-12
	21G19796	14		37.8382	0.198152	87.3373	0.506181	0.149884	0.000912183	79.2632	4.7974	1.00056	3.10537e-12
	21G19797	17		38.4781	0.287885	110.19	0.867579	0.159681	0.00132456	79.2701	4.79806	1.00056	2.29515e-12
	21G19798	20		27.6653	0.399865	137.042	2.00084	0.12961	0.00203304	79.2771	4.79872	1.00056	8.50726e-13
	21G19800	24		28.6188	0.917601	161.529	5.17073	0.137989	0.00459747	79.291	4.80004	1.00056	3.95738e-13
	21G19801	28		23.3035	1.1877	182.645	9.24929	0.126839	0.00667582	79.2979	4.80069	1.00056	1.99498e-13
	21G19802	32		27.8838	2.25674	161.552	13.0134	0.136717	0.0113696	79.3049	4.80135	1.00056	1.47774e-13

## Sheet: Procedure Blanks
	Procedure Blanks		36Ar ± 1σ (SE) [fA]		37Ar ± 1σ (SE) [fA]		38Ar ± 1σ (SE) [fA]		39Ar ± 1σ (SE) [fA]		40Ar ± 1σ (SE) [fA]
	21G19762	0.6	0.0112824	0.000188835	-0.00309259	0.00628367	-0.00920476	0.00624958	0.0293888	0.00809509	2.94558	0.0251662
	21G19763	0.7	0.0113698	0.000188835	-0.00269207	0.00628367	-0.0068774	0.00624958	0.0284109	0.00809509	2.96006	0.0251662
	21G19765	0.8	0.0114793	0.000188835	-0.00198102	0.00628367	-0.00323076	0.00624958	0.0269077	0.00809509	2.99051	0.0251662
	21G19766	0.9	0.0115025	0.000188835	-0.00170103	0.00628367	-0.00200237	0.00624958	0.0264329	0.00809509	3.00467	0.0251662
	21G19768	1	0.0115065	0.000188835	-0.00124599	0.00628367	-0.000344761	0.00624958	0.0258993	0.00809509	3.03161	0.0251662
	21G19769	1.1	0.0114923	0.000188835	-0.00106742	0.00628367	0.000150881	0.00624958	0.0258209	0.00809509	3.04413	0.0251662
	21G19770	1.2	0.0114703	0.000188835	-0.000919039	0.00628367	0.000465488	0.00624958	0.0258551	0.00809509	3.05587	0.0251662
	21G19772	1.3	0.0114109	0.000188835	-0.000705171	0.00628367	0.000663311	0.00624958	0.0262222	0.00809509	3.07665	0.0251662
	21G19773	1.4	0.0113738	0.000188835	-0.000629986	0.00628367	0.000586312	0.00624958	0.0265714	0.00809509	3.08639	0.0251662
	21G19774	1.6	0.0113398	0.000188835	-0.000584792	0.00628367	0.00043494	0.00624958	0.0269659	0.00809509	3.09412	0.0251662
	21G19776	1.8	0.0112764	0.000188835	-0.000551661	0.00628367	-1.78653e-05	0.00624958	0.0279355	0.00809509	3.10623	0.0251662
	21G19777	2	0.0112495	0.000188835	-0.000559227	0.00628367	-0.000283985	0.00624958	0.0284917	0.00809509	3.11059	0.0251662
	21G19778	2.2	0.0112271	0.000188835	-0.000579783	0.00628367	-0.000556238	0.00624958	0.0290829	0.00809509	3.11381	0.0251662
	21G19780	2.4	0.0111989	0.000188835	-0.000650199	0.00628367	-0.00106964	0.00624958	0.0303329	0.00809509	3.11693	0.0251662
	21G19781	2.6	0.0111942	0.000188835	-0.000699775	0.00628367	-0.00131118	0.00624958	0.0310369	0.00809509	3.11686	0.0251662
	21G19782	2.8	0.0111972	0.000188835	-0.000747836	0.00628367	-0.0014949	0.00624958	0.0316739	0.00809509	3.11576	0.0251662
	21G19784	3	0.0112243	0.000188835	-0.000841589	0.00628367	-0.00174114	0.00624958	0.0329013	0.00809509	3.11096	0.0251662
	21G19785	3.6	0.0112484	0.000188835	-0.000881801	0.00628367	-0.00179946	0.00624958	0.0334735	0.00809509	3.10744	0.0251662
	21G19786	4.2	0.0112791	0.000188835	-0.000913815	0.00628367	-0.00181496	0.00624958	0.0340057	0.00809509	3.10332	0.0251662
	21G19788	5	0.0113631	0.000188835	-0.000941423	0.00628367	-0.00172247	0.00624958	0.0349533	0.00809509	3.09332	0.0251662
	21G19789	6	0.011411	0.000188835	-0.000929377	0.00628367	-0.00163089	0.00624958	0.0353045	0.00809509	3.08823	0.0251662
	21G19790	7.2	0.0114627	0.000188835	-0.000896891	0.00628367	-0.00151972	0.00624958	0.0355789	0.00809509	3.08315	0.0251662
	21G19792	8.6	0.0115733	0.000188835	-0.000757975	0.00628367	-0.00128282	0.00624958	0.0358618	0.00809509	3.07379	0.0251662
	21G19793	10	0.0116296	0.000188835	-0.000645082	0.00628367	-0.00118397	0.00624958	0.0358527	0.00809509	3.06991	0.0251662
	21G19794	12	0.0116844	0.000188835	-0.000498822	0.00628367	-0.0011193	0.00624958	0.0357315	0.00809509	3.06686	0.0251662
	21G19796	14	0.0117873	0.000188835	-6.79393e-05	0.00628367	-0.00117827	0.00624958	0.0350733	0.00809509	3.06425	0.0251662
	21G19797	17	0.0118264	0.000188835	0.000203531	0.00628367	-0.00134404	0.00624958	0.0345492	0.00809509	3.06536	0.0251662
	21G19798	20	0.0118562	0.000188835	0.000522627	0.00628367	-0.00163098	0.00624958	0.0338775	0.00809509	3.06836	0.0251662
	21G19800	24	0.0118781	0.000188835	0.00131829	0.00628367	-0.00267476	0.00624958	0.032057	0.00809509	3.08124	0.0251662
	21G19801	28	0.0118652	0.000188835	0.00180229	0.00628367	-0.00348957	0.00624958	0.0308911	0.00809509	3.09175	0.0251662
	21G19802	32	0.0118327	0.000188835	0.00234882	0.00628367	-0.00454152	0.00624958	0.0295436	0.00809509	3.10541	0.0251662

## Sheet: Intercept Values
	Intercept Values		36Ar ± 1σ (SE) [fA]		r2	Regression (type,n)		37Ar ± 1σ (SE) [fA]		r2	Regression (type,n)		38Ar ± 1σ (SE) [fA]		r2	Regression (type,n)		39Ar ± 1σ (SE) [fA]		r2	Regression (type,n)		40Ar ± 1σ (SE) [fA]		r2	Regression (type,n)
	21G19762	0.6	0.132029	0.000545941	0.696463	EXP	150 of 150	0.398078	0.00619544	0.292545	EXP	149 of 150	0.0277931	0.0058776	0.0012897	EXP	150 of 150	0.91515	0.0069512	0.509573	EXP	150 of 150	41.5639	0.0176085	0.993287	EXP	150 of 150
	21G19763	0.7	0.0836948	0.000455758	0.327088	EXP	150 of 150	0.316104	0.00624777	0.228376	EXP	150 of 150	0.0190733	0.00654753	0.00123226	EXP	148 of 150	0.704779	0.00642187	0.350115	EXP	148 of 150	26.181	0.016229	0.949018	EXP	150 of 150
	21G19765	0.8	0.171246	0.000581617	0.828428	EXP	150 of 150	1.15719	0.00608336	0.770148	EXP	149 of 150	0.048732	0.00608041	0.00493907	EXP	148 of 150	1.86543	0.00687431	0.849406	EXP	150 of 150	53.7413	0.0176488	0.997051	EXP	150 of 150
	21G19766	0.9	0.0443885	0.000319258	0.027653	EXP	150 of 150	0.256153	0.00591112	0.16141	EXP	150 of 150	0.000317599	0.00619984	0.00596625	EXP	150 of 150	0.515833	0.00623329	0.206369	EXP	150 of 150	13.7245	0.0147286	0.915932	EXP	149 of 150
	21G19768	1	0.0509736	0.000349938	0.00780973	EXP	148 of 150	0.391116	0.00615578	0.232886	EXP	147 of 150	0.0166289	0.00626809	0.0011353	EXP	150 of 150	0.67439	0.00613644	0.364561	EXP	150 of 150	15.7061	0.0157602	0.761881	EXP	149 of 150
	21G19769	1.1	0.0582591	0.000398525	0.0711736	EXP	150 of 150	0.66427	0.00619189	0.491365	EXP	150 of 150	0.0130848	0.00620454	0.00329755	EXP	150 of 150	0.914241	0.00575428	0.616692	EXP	147 of 150	18.2013	0.0155494	0.111242	EXP	150 of 150
	21G19770	1.2	0.0525144	0.000342403	0.00735527	EXP	150 of 150	0.711213	0.00634634	0.495613	EXP	149 of 150	0.0154859	0.00622262	0.000100552	EXP	150 of 150	0.885749	0.005545	0.592698	EXP	150 of 150	16.4402	0.0163818	0.671323	EXP	148 of 150
	21G19772	1.3	0.0601625	0.000374901	0.0445608	EXP	149 of 150	1.19057	0.00615154	0.783334	EXP	149 of 150	0.0263785	0.00673226	0.00385326	EXP	150 of 150	1.15595	0.00646756	0.660389	EXP	150 of 150	18.8783	0.0153283	0.163487	EXP	150 of 150
	21G19773	1.4	0.0403254	0.000343144	0.030619	EXP	150 of 150	0.696169	0.00631072	0.488427	EXP	150 of 150	0.0127867	0.00701941	7.10927e-05	EXP	150 of 150	0.726035	0.00628139	0.40899	EXP	150 of 150	12.4481	0.014505	0.943653	EXP	150 of 150
	21G19774	1.6	0.029604	0.000327254	0.2784	EXP	150 of 150	0.46714	0.00604006	0.392869	EXP	150 of 150	0.0100349	0.00572202	0.0051	EXP	148 of 150	0.492969	0.00632398	0.164474	EXP	150 of 150	8.94316	0.0149887	0.978913	EXP	148 of 150
	21G19776	1.8	0.0393349	0.000295163	0.100588	EXP	150 of 150	1.07806	0.00640158	0.748884	EXP	150 of 150	0.00639395	0.00653987	0.0114981	EXP	150 of 150	0.808746	0.0063065	0.430504	EXP	150 of 150	12.0641	0.0141519	0.952904	EXP	148 of 150
	21G19777	2	0.042633	0.000341808	0.0790507	EXP	150 of 150	1.62029	0.00641167	0.849279	EXP	150 of 150	0.0162885	0.00677595	0.00237447	EXP	150 of 150	1.02123	0.00537587	0.654069	EXP	146 of 150	13.0319	0.0152606	0.92809	EXP	150 of 150
	21G19778	2.2	0.0314605	0.000263948	0.302562	EXP	148 of 150	1.12191	0.00660215	0.745013	EXP	150 of 150	0.00694507	0.00626909	0.00688605	EXP	149 of 150	0.702695	0.00615582	0.477378	EXP	149 of 150	9.26062	0.0140055	0.978288	EXP	148 of 150
	21G19780	2.4	0.030229	0.000257601	0.266418	EXP	149 of 150	1.06507	0.00643774	0.713347	EXP	149 of 150	0.00664538	0.00652016	0.000717275	EXP	150 of 150	0.622897	0.00613353	0.287946	EXP	150 of 150	8.97609	0.0150386	0.972462	EXP	150 of 150
	21G19781	2.6	0.0315107	0.000289695	0.24072	EXP	150 of 150	1.48047	0.00677961	0.811295	EXP	150 of 150	0.0137634	0.00634423	0.000837616	EXP	150 of 150	0.712114	0.00617605	0.365095	EXP	149 of 150	9.10387	0.0170163	0.966022	EXP	150 of 150
	21G19782	2.8	0.0304631	0.000251798	0.290092	EXP	146 of 150	1.68179	0.00694235	0.84584	EXP	150 of 150	0.0135814	0.0068659	0.00130535	EXP	149 of 150	0.682336	0.00620218	0.34048	EXP	150 of 150	8.69991	0.016569	0.96966	EXP	150 of 150
	21G19784	3	0.0352791	0.000256781	0.296372	EXP	150 of 150	2.95903	0.00676405	0.947706	EXP	150 of 150	0.0234388	0.00619055	0.00932049	EXP	149 of 150	0.94255	0.00682475	0.527261	EXP	150 of 150	10.1781	0.0144875	0.968206	EXP	147 of 150
	21G19785	3.6	0.0433833	0.000376213	0.0427252	EXP	150 of 150	4.45053	0.00720802	0.973764	EXP	150 of 150	0.0171594	0.00683441	7.44076e-05	EXP	150 of 150	1.12897	0.00634747	0.657043	EXP	150 of 150	12.0526	0.0170787	0.938765	EXP	149 of 150
	21G19786	4.2	0.0518564	0.000341896	0.00321246	EXP	150 of 150	6.90907	0.00667838	0.990224	EXP	150 of 150	0.0232578	0.00679257	0.000746583	EXP	150 of 150	1.33454	0.00606084	0.752066	EXP	150 of 150	13.6818	0.0155075	0.912187	EXP	150 of 150
	21G19788	5	0.0380408	0.000321918	0.117525	EXP	150 of 150	5.3193	0.00729066	0.980229	EXP	150 of 150	0.0241559	0.00598407	0.012866	EXP	149 of 150	0.922102	0.00621406	0.585887	EXP	150 of 150	9.67498	0.0139364	0.974838	EXP	149 of 150
	21G19789	6	0.0486498	0.000359827	0.000607281	EXP	150 of 150	8.86546	0.00702888	0.993888	EXP	150 of 150	0.0204918	0.00626719	0.00103533	EXP	149 of 150	1.19593	0.00613283	0.730154	EXP	150 of 150	11.5969	0.0146901	0.95708	EXP	148 of 150
	21G19790	7.2	0.0806488	0.000412647	0.304177	EXP	150 of 150	20.9086	0.00869362	0.998267	EXP	150 of 150	0.0348318	0.00554555	0.00709737	EXP	150 of 150	2.10174	0.00626301	0.893527	EXP	150 of 150	17.2251	0.0167238	0.720075	EXP	150 of 150
	21G19792	8.6	0.127296	0.000551427	0.689015	EXP	150 of 150	20.4802	0.00881238	0.997991	EXP	149 of 150	0.0389476	0.00641596	0.0032238	EXP	150 of 150	1.80458	0.00678549	0.840314	EXP	149 of 150	31.2681	0.016978	0.974453	EXP	150 of 150
	21G19793	10	0.157212	0.000586849	0.766779	EXP	150 of 150	23.0803	0.00968308	0.998202	EXP	150 of 150	0.0542013	0.00608536	0.0141967	EXP	150 of 150	1.8916	0.00615221	0.881194	EXP	150 of 150	39.4106	0.0161592	0.991959	EXP	149 of 150
	21G19794	12	0.197312	0.000645372	0.820558	EXP	148 of 150	22.2472	0.00932501	0.998252	EXP	148 of 150	0.0541105	0.00632991	0.000982266	EXP	149 of 150	1.57529	0.00672429	0.774899	EXP	150 of 150	52.9163	0.0180066	0.996561	EXP	148 of 150
	21G19796	14	0.288422	0.000742306	0.901417	EXP	150 of 150	34.5262	0.0111899	0.998967	EXP	149 of 150	0.0836501	0.00617267	0.0321798	EXP	150 of 150	1.94752	0.00579524	0.891908	EXP	148 of 150	75.7896	0.0198628	0.99849	EXP	150 of 150
	21G19797	17	0.226027	0.000685968	0.862328	EXP	150 of 150	31.6554	0.00988125	0.998993	EXP	148 of 150	0.0554457	0.00631906	0.00701156	EXP	150 of 150	1.42451	0.0064575	0.737722	EXP	150 of 150	56.8159	0.0190381	0.996677	EXP	150 of 150
	21G19798	20	0.101488	0.000513504	0.442037	EXP	150 of 150	20.294	0.00922213	0.997888	EXP	149 of 150	0.0280343	0.00568093	0.00119508	EXP	150 of 150	0.750449	0.00636452	0.37047	EXP	150 of 150	22.9917	0.0163382	0.47369	EXP	150 of 150
	21G19800	24	0.0547893	0.00036142	3.42655e-05	EXP	148 of 150	10.7545	0.00776795	0.994453	EXP	150 of 150	-0.00756594	0.0059519	0.0506607	EXP	150 of 150	0.354283	0.00633365	0.0346123	EXP	149 of 150	12.3491	0.0161473	0.947554	EXP	150 of 150
	21G19801	28	0.0362848	0.000300449	0.188666	EXP	150 of 150	7.52831	0.00642187	0.99269	EXP	150 of 150	-0.0153232	0.00592851	0.0604953	EXP	149 of 150	0.230382	0.00601813	0.0169324	EXP	150 of 150	7.76384	0.0159906	0.97791	EXP	150 of 150
	21G19802	32	0.028127	0.000282978	0.361246	EXP	150 of 150	4.12302	0.00631818	0.975649	EXP	150 of 150	0.00310946	0.00567974	0.000477625	EXP	149 of 150	0.153039	0.00576728	0.00183925	EXP	146 of 150	6.56616	0.0153113	0.983074	EXP	150 of 150

## Sheet: Project Info
	Project Info		Analyst	Irradiation	X-pos	Y-pos	Z/H-pos	Project	Experiment	Nmb
	21G19762	0.6	Daniel Heaton	21-OSU-04	0	0	53.9178	Easter\O-Connor (20-06)	21G19759	1
	21G19763	0.7	Daniel Heaton	21-OSU-04	0	0	53.9178	Easter\O-Connor (20-06)	21G19759	1
	21G19765	0.8	Daniel Heaton	21-OSU-04	0	0	53.9178	Easter\O-Connor (20-06)	21G19759	1
	21G19766	0.9	Daniel Heaton	21-OSU-04	0	0	53.9178	Easter\O-Connor (20-06)	21G19759	1
	21G19768	1	Daniel Heaton	21-OSU-04	0	0	53.9178	Easter\O-Connor (20-06)	21G19759	1
	21G19769	1.1	Daniel Heaton	21-OSU-04	0	0	53.9178	Easter\O-Connor (20-06)	21G19759	1
	21G19770	1.2	Daniel Heaton	21-OSU-04	0	0	53.9178	Easter\O-Connor (20-06)	21G19759	1
	21G19772	1.3	Daniel Heaton	21-OSU-04	0	0	53.9178	Easter\O-Connor (20-06)	21G19759	1
	21G19773	1.4	Daniel Heaton	21-OSU-04	0	0	53.9178	Easter\O-Connor (20-06)	21G19759	1
	21G19774	1.6	Daniel Heaton	21-OSU-04	0	0	53.9178	Easter\O-Connor (20-06)	21G19759	1
	21G19776	1.8	Daniel Heaton	21-OSU-04	0	0	53.9178	Easter\O-Connor (20-06)	21G19759	1
	21G19777	2	Daniel Heaton	21-OSU-04	0	0	53.9178	Easter\O-Connor (20-06)	21G19759	1
	21G19778	2.2	Daniel Heaton	21-OSU-04	0	0	53.9178	Easter\O-Connor (20-06)	21G19759	1
	21G19780	2.4	Daniel Heaton	21-OSU-04	0	0	53.9178	Easter\O-Connor (20-06)	21G19759	1
	21G19781	2.6	Daniel Heaton	21-OSU-04	0	0	53.9178	Easter\O-Connor (20-06)	21G19759	1
	21G19782	2.8	Daniel Heaton	21-OSU-04	0	0	53.9178	Easter\O-Connor (20-06)	21G19759	1
	21G19784	3	Daniel Heaton	21-OSU-04	0	0	53.9178	Easter\O-Connor (20-06)	21G19759	1
	21G19785	3.6	Daniel Heaton	21-OSU-04	0	0	53.9178	Easter\O-Connor (20-06)	21G19759	1
	21G19786	4.2	Daniel Heaton	21-OSU-04	0	0	53.9178	Easter\O-Connor (20-06)	21G19759	1
	21G19788	5	Daniel Heaton	21-OSU-04	0	0	53.9178	Easter\O-Connor (20-06)	21G19759	1
	21G19789	6	Daniel Heaton	21-OSU-04	0	0	53.9178	Easter\O-Connor (20-06)	21G19759	1
	21G19790	7.2	Daniel Heaton	21-OSU-04	0	0	53.9178	Easter\O-Connor (20-06)	21G19759	1
	21G19792	8.6	Daniel Heaton	21-OSU-04	0	0	53.9178	Easter\O-Connor (20-06)	21G19759	1
	21G19793	10	Daniel Heaton	21-OSU-04	0	0	53.9178	Easter\O-Connor (20-06)	21G19759	1
	21G19794	12	Daniel Heaton	21-OSU-04	0	0	53.9178	Easter\O-Connor (20-06)	21G19759	1
	21G19796	14	Daniel Heaton	21-OSU-04	0	0	53.9178	Easter\O-Connor (20-06)	21G19759	1
	21G19797	17	Daniel Heaton	21-OSU-04	0	0	53.9178	Easter\O-Connor (20-06)	21G19759	1
	21G19798	20	Daniel Heaton	21-OSU-04	0	0	53.9178	Easter\O-Connor (20-06)	21G19759	1
	21G19800	24	Daniel Heaton	21-OSU-04	0	0	53.9178	Easter\O-Connor (20-06)	21G19759	1
	21G19801	28	Daniel Heaton	21-OSU-04	0	0	53.9178	Easter\O-Connor (20-06)	21G19759	1
	21G19802	32	Daniel Heaton	21-OSU-04	0	0	53.9178	Easter\O-Connor (20-06)	21G19759	1

[truncated: 2 more sheets: Sample Parameters, Irradiation Constants]
