# Supplementary material for: Synchronous motion of the Easter mantle plume and the East Pacific Rise
Source: Nat Commun. 2024 Nov 17;15:9953. doi: 10.1038/s41467-024-54115-2 (PMC11570642; doi:10.1038/s41467-024-54115-2)
Supplement: Supplementary file 5 — Supplementary Data 2 [file 41467_2024_54115_MOESM5_ESM.zip › NCOMMS-23-61651B_Dataset 2/21G19826.full.xls]

## Sheet: Hidden Data
Double Line Plot Age Plateau			Double Line Plot K/Ca Plateau			X-Y Plot Normal Isochron		X-Y Plot Inverse Isochron		Error Ellipses Normal Isochron		Error Ellipses Inverse Isochron														Used Measurements for Blank Corrections
Ar39k%	Line 1	Line 2	Ar39k%	Line 1	Line 2	X-axis	Y-axis	X-axis	Y-axis	X-axis	Y-axis	X-axis	Y-axis													Filename	Included	36Ar	1σ	37Ar	1σ	38Ar	1σ	39Ar	1σ	40Ar	1σ	Date		Filename	Included	40Ar/39Ar	1σ	J-value	1σ	Date	X	Y	H
0	-0.859104	0.632363	0	0.166095	0.17733	16.6229	297.893	0.0558015	0.00335691			0.0566363	0.00335784
2.88173	-0.859104	0.632363	2.88173	0.166095	0.17733	21.8528	309.534	0.0705991	0.00323066			0.0566078	0.00334517
2.88173	1.90257	0.933861	2.88173	0.129053	0.12515	25.6452	306.695	0.0836177	0.00326057			0.0565244	0.0033333
8.23877	1.90257	0.933861	8.23877	0.129053	0.12515	36.142	306.614	0.117874	0.00326143			0.0563918	0.00332304
8.23877	0.365433	1.42662	8.23877	0.121153	0.126658	42.271	321.196	0.131605	0.00311337			0.0562189	0.00331509
11.3976	0.365433	1.42662	11.3976	0.121153	0.126658	52.5284	340.06	0.154468	0.00294066			0.0560176	0.00330999
11.3976	1.19151	0.0675005	11.3976	0.108798	0.103726	53.2806	325.459	0.163709	0.00307259			0.0558015	0.00330808
14.2064	1.19151	0.0675005	14.2064	0.108798	0.103726	51.118	319.933	0.159777	0.00312565			0.0555855	0.00330951
14.2064	1.06214	1.9624	14.2064	0.0744511	0.0768844	61.1931	341.352	0.179267	0.00292953			0.0553841	0.00331416
18.0494	1.06214	1.9624	18.0494	0.0744511	0.0768844	72.1274	351.06	0.205456	0.00284851			0.0552112	0.00332173
18.0494	3.19714	1.26435	18.0494	0.0965525	0.0885619	66.7949	328.731	0.20319	0.003042			0.0550786	0.00333169
19.4893	3.19714	1.26435	19.4893	0.0965525	0.0885619	76.504	344.307	0.222197	0.00290438			0.0549951	0.00334338
19.4893	0.977056	1.87449	19.4893	0.0606231	0.0624596	68.2807	318.539	0.214356	0.00313933			0.0549667	0.00335598
23.1422	0.977056	1.87449	23.1422	0.0606231	0.0624596	83.3396	340.796	0.244544	0.0029343			0.0549951	0.00336865
23.1422	1.67719	0.684636	23.1422	0.0595481	0.0574065	78.5256	318.642	0.246438	0.00313831			0.0550785	0.00338052
25.9366	1.67719	0.684636	25.9366	0.0595481	0.0574065	82.1274	313.896	0.261639	0.00318576			0.0552112	0.00339078
25.9366	1.23629	2.71292	25.9366	0.0608875	0.0642312	97.3208	323.259	0.301061	0.00309349			0.055384	0.00339873
27.8852	1.23629	2.71292	27.8852	0.0608875	0.0642312	100.582	319.71	0.314605	0.00312783			0.0555854	0.00340383
27.8852	2.66973	1.44089	27.8852	0.0463204	0.0444921	107.322	329.774	0.32544	0.00303238			0.0558014	0.00340574
30.2938	2.66973	1.44089	30.2938	0.0463204	0.0444921	104.907	323.105	0.324685	0.00309497			0.0560175	0.00340431
30.2938	0.30825	2.24316	30.2938	0.0452382	0.0483392	93.6275	316.652	0.295679	0.00315804			0.0562188	0.00339966
31.7354	0.30825	2.24316	31.7354	0.0452382	0.0483392	88.2707	308.301	0.286313	0.00324358			0.0563917	0.00339209
31.7354	2.52507	0.852215	31.7354	0.0416563	0.0391329	52.414	301.374	0.173917	0.00331814			0.0565244	0.00338213
33.2756	2.52507	0.852215	33.2756	0.0416563	0.0391329	33.8573	302.014	0.112105	0.00331111			0.0566078	0.00337044
33.2756	0.234704	1.41826	33.2756	0.0321989	0.0334562	26.5485	292.235	0.0908463	0.00342191			0.0566363	0.00335784
35.8072	0.234704	1.41826	35.8072	0.0321989	0.0334562	25.2312	289.428	0.0871761	0.00345509			0.0566078	0.00334517
35.8072	2.23121	0.631334	35.8072	0.0314703	0.0298373	21.9007	290.576	0.0753701	0.00344144
37.5181	2.23121	0.631334	37.5181	0.0314703	0.0298373	21.1847	284.863	0.074368	0.00351046			0.071213	0.00323138
37.5181	0.185366	1.25944	37.5181	0.0240839	0.0249246	16.6115	283.481	0.0585983	0.00352757			0.0711921	0.00322101
40.1729	0.185366	1.25944	40.1729	0.0240839	0.0249246	13.2416	273.844	0.0483544	0.00365171			0.0711308	0.0032113
40.1729	1.13183	-0.0768103	40.1729	0.0229777	0.0220613							0.0710332	0.00320291
42.3889	1.13183	-0.0768103	42.3889	0.0229777	0.0220613							0.0709061	0.00319641
42.3889	0.132714	1.30106	42.3889	0.0187792	0.0194893							0.0707581	0.00319224
44.7709	0.132714	1.30106	44.7709	0.0187792	0.0194893							0.0705992	0.00319069
44.7709	0.998872	0.189116	44.7709	0.0163401	0.0159471							0.0704403	0.00319187
48.5067	0.998872	0.189116	48.5067	0.0163401	0.0159471							0.0702922	0.00319569
48.5067	0.483979	1.15906	48.5067	0.0131089	0.0133831							0.0701651	0.00320189
53.2135	0.483979	1.15906	53.2135	0.0131089	0.0133831							0.0700675	0.00321006
53.2135	1.0841	0.237703	53.2135	0.0124598	0.0121673							0.0700062	0.00321963
57.1531	1.0841	0.237703	57.1531	0.0124598	0.0121673							0.0699852	0.00322995
57.1531	0.226079	0.865638	57.1531	0.0105877	0.0107765							0.0700061	0.00324032
63.3915	0.226079	0.865638	63.3915	0.0105877	0.0107765							0.0700674	0.00325003
63.3915	0.635604	-0.0120769	63.3915	0.0107859	0.0105916							0.070165	0.00325842
69.306	0.635604	-0.0120769	69.306	0.0107859	0.0105916							0.0702921	0.00326492
69.306	-0.142005	0.445314	69.306	0.0116088	0.0117925							0.0704402	0.00326909
76.3768	-0.142005	0.445314	76.3768	0.0116088	0.0117925							0.0705991	0.00327064
76.3768	0.659942	-0.0835908	76.3768	0.0106215	0.0104582							0.070758	0.00326946
83.4519	0.659942	-0.0835908	83.4519	0.0106215	0.0104582							0.070906	0.00326564
83.4519	-1.10105	-0.245444	83.4519	0.00888615	0.00904694							0.0710332	0.00325944
88.835	-1.10105	-0.245444	88.835	0.00888615	0.00904694							0.0711307	0.00325127
88.835	-0.581037	-1.46458	88.835	0.00674716	0.0066234							0.0711921	0.0032417
94.345	-0.581037	-1.46458	94.345	0.00674716	0.0066234							0.071213	0.00323138
94.345	-1.67444	-0.386041	94.345	0.00585632	0.00601502							0.0711921	0.00322101
97.6347	-1.67444	-0.386041	97.6347	0.00585632	0.00601502
97.6347	-0.603669	-3.05141	97.6347	0.00534499	0.00506396							0.0846633	0.00326249
99.0521	-0.603669	-3.05141	99.0521	0.00534499	0.00506396							0.0846277	0.00324894
99.0521	-4.90302	-0.229792	99.0521	0.00673157	0.00766045							0.0845232	0.00323618
99.6833	-4.90302	-0.229792	99.6833	0.00673157	0.00766045							0.0843571	0.00322509
99.6833	-0.932778	-8.11538	99.6833	0.00685229	0.00537553							0.0841406	0.00321641
100	-0.932778	-8.11538	100	0.00685229	0.00537553							0.0838884	0.00321074
												0.0836178	0.00320847
												0.0833472	0.00320975
												0.0830951	0.00321449
												0.0828785	0.00322237
												0.0827124	0.00323285
												0.0826079	0.00324522
												0.0825722	0.00325864
												0.0826078	0.00327219
												0.0827123	0.00328495
												0.0828784	0.00329604
												0.0830949	0.00330472
												0.0833471	0.00331039
												0.0836177	0.00331266
												0.0838883	0.00331138
												0.0841404	0.00330664
												0.084357	0.00329876
												0.0845231	0.00328828
												0.0846276	0.00327591
												0.0846633	0.00326249
												0.0846277	0.00324894
												0.119692	0.00326548
												0.11963	0.00324513
												0.119448	0.0032259
												0.11916	0.00320908
												0.118783	0.00319583
												0.118345	0.00318705
												0.117875	0.00318334
												0.117404	0.00318496
												0.116966	0.00319178
												0.116589	0.00320335
												0.1163	0.00321887
												0.116119	0.0032373
												0.116057	0.00325737
												0.116119	0.00327772
												0.1163	0.00329696
												0.116589	0.00331377
												0.116965	0.00332702
												0.117404	0.0033358
												0.117874	0.00333951
												0.118345	0.0033379
												0.118783	0.00333108
												0.119159	0.00331951
												0.119448	0.00330398
												0.11963	0.00328555
												0.119692	0.00326548
												0.11963	0.00324513
												0.133242	0.00311601
												0.133186	0.00309786
												0.133023	0.00308077
												0.132762	0.0030659
												0.132424	0.00305427
												0.132029	0.00304666
												0.131605	0.0030436
												0.131182	0.00304529
												0.130787	0.00305163
												0.130448	0.00306217
												0.130188	0.0030762
												0.130024	0.00309276
												0.129969	0.00311073
												0.130024	0.00312888
												0.130188	0.00314597
												0.130448	0.00316083
												0.130787	0.00317247
												0.131181	0.00318007
												0.131605	0.00318313
												0.132029	0.00318144
												0.132423	0.00317511
												0.132762	0.00316457
												0.133022	0.00315054
												0.133186	0.00313397
												0.133242	0.00311601
												0.133186	0.00309786
												0.159312	0.00295198
												0.159147	0.00290619
												0.158663	0.00286275
												0.157894	0.00282462
												0.15689	0.00279439
												0.155722	0.00277413
												0.154468	0.00276523
												0.153215	0.00276827
												0.152046	0.00278307
												0.151043	0.0028086
												0.150273	0.00284313
												0.149789	0.00288431
												0.149624	0.00292933
												0.149789	0.00297512
												0.150273	0.00301856
												0.151042	0.00305669
												0.152046	0.00308692
												0.153214	0.00310718
												0.154468	0.00311608
												0.155721	0.00311304
												0.15689	0.00309824
												0.157893	0.00307271
												0.158663	0.00303818
												0.159147	0.002997
												0.159312	0.00295198
												0.159147	0.00290619
												0.165742	0.00307795
												0.165673	0.00305538
												0.16547	0.00303399
												0.165147	0.00301523
												0.164726	0.00300038
												0.164236	0.00299045
												0.16371	0.00298611
												0.163183	0.00298767
												0.162693	0.00299502
												0.162272	0.00300765
												0.161949	0.00302471
												0.161746	0.00304503
												0.161676	0.00306723
												0.161746	0.00308979
												0.161949	0.00311118
												0.162272	0.00312994
												0.162693	0.0031448
												0.163183	0.00315473
												0.163709	0.00315906
												0.164235	0.0031575
												0.164726	0.00315016
												0.165147	0.00313752
												0.16547	0.00312047
												0.165673	0.00310015
												0.165742	0.00307795
												0.165673	0.00305538
												0.162223	0.00313071
												0.16214	0.00310635
												0.161896	0.0030833
												0.161507	0.00306314
												0.161	0.00304724
												0.16041	0.00303669
												0.159777	0.00303219
												0.159144	0.00303407
												0.158554	0.00304219
												0.158047	0.00305599
												0.157658	0.00307454
												0.157414	0.00309658
												0.157331	0.00312059
												0.157414	0.00314495
												0.157658	0.003168
												0.158047	0.00318816
												0.158554	0.00320406
												0.159144	0.00321461
												0.159777	0.00321911
												0.16041	0.00321723
												0.161	0.00320912
												0.161507	0.00319531
												0.161896	0.00317676
												0.16214	0.00315473
												0.162223	0.00313071
												0.16214	0.00310635
												0.18327	0.00293892
												0.183133	0.00289827
												0.182734	0.00285974
												0.182098	0.00282598
												0.181269	0.00279927
												0.180303	0.00278143
												0.179267	0.00277369
												0.178231	0.00277657
												0.177266	0.00278988
												0.176437	0.0028127
												0.175801	0.00284348
												0.175401	0.00288013
												0.175264	0.00292014
												0.175401	0.0029608
												0.175801	0.00299932
												0.176437	0.00303309
												0.177265	0.0030598
												0.178231	0.00307763
												0.179267	0.00308537
												0.180303	0.00308249
												0.181268	0.00306918
												0.182097	0.00304636
												0.182733	0.00301558
												0.183133	0.00297893
												0.18327	0.00293892
												0.183133	0.00289827
												0.209312	0.00285716
												0.209181	0.0028184
												0.208796	0.00278169
												0.208183	0.00274954
												0.207384	0.00272413
												0.206454	0.0027072
												0.205456	0.0026999
												0.204458	0.00270272
												0.203528	0.00271548
												0.202729	0.00273731
												0.202116	0.00276672
												0.201731	0.0028017
												0.201599	0.00283987
												0.20173	0.00287863
												0.202116	0.00291533
												0.202728	0.00294749
												0.203527	0.0029729
												0.204457	0.00298983
												0.205455	0.00299713
												0.206454	0.0029943
												0.207384	0.00298154
												0.208183	0.00295971
												0.208795	0.00293031
												0.209181	0.00289533
												0.209312	0.00285716
												0.209181	0.0028184
												0.209681	0.00306067
												0.20946	0.00300015
												0.208811	0.00294248
												0.20778	0.0028916
												0.206436	0.00285096
												0.204871	0.00282334
												0.203191	0.00281063
												0.201511	0.00281368
												0.199946	0.00283229
												0.198601	0.00286519
												0.19757	0.00291014
												0.196921	0.00296408
												0.1967	0.00302333
												0.196921	0.00308385
												0.197569	0.00314152
												0.1986	0.00319241
												0.199944	0.00323305
												0.20151	0.00326066
												0.20319	0.00327338
												0.204869	0.00327033
												0.206435	0.00325172
												0.207779	0.00321881
												0.208811	0.00317386
												0.209459	0.00311992
												0.209681	0.00306067
												0.20946	0.00300015
												0.229346	0.00292612
												0.229103	0.00286909
												0.228389	0.00281447
												0.227253	0.00276597
												0.225772	0.00272691
												0.224048	0.00269994
												0.222198	0.0026869
												0.220347	0.00268868
												0.218623	0.00270517
												0.217142	0.00273523
												0.216005	0.00277682
												0.215291	0.0028271
												0.215047	0.00288265
												0.215291	0.00293968
												0.216005	0.0029943
												0.217141	0.0030428
												0.218621	0.00308186
												0.220346	0.00310883
												0.222196	0.00312187
												0.224047	0.00312008
												0.225771	0.0031036
												0.227252	0.00307354
												0.228388	0.00303195
												0.229103	0.00298167
												0.229346	0.00292612
												0.229103	0.00286909
												0.218518	0.00315206
												0.218376	0.00311296
												0.21796	0.00307567
												0.217299	0.00304271
												0.216437	0.00301634
												0.215434	0.00299835
												0.214357	0.00298997
												0.213279	0.00299176
												0.212276	0.00300362
												0.211414	0.00302472
												0.210752	0.00305363
												0.210336	0.00308839
												0.210194	0.00312661
												0.210336	0.00316571
												0.210752	0.003203
												0.211413	0.00323596
												0.212275	0.00326233
												0.213279	0.00328032
												0.214356	0.0032887
												0.215433	0.00328691
												0.216436	0.00327505
												0.217298	0.00325395
												0.21796	0.00322504
												0.218376	0.00319028
												0.218518	0.00315206
												0.218376	0.00311296
												0.251476	0.00295504
												0.25124	0.00289487
												0.250548	0.0028374
												0.249446	0.00278652
												0.248011	0.00274572
												0.246339	0.00271777
												0.244544	0.00270458
												0.24275	0.00270704
												0.241078	0.00272499
												0.239642	0.0027572
												0.23854	0.00280149
												0.237848	0.00285482
												0.237611	0.00291357
												0.237847	0.00297373
												0.23854	0.00303121
												0.239641	0.00308208
												0.241077	0.00312289
												0.242749	0.00315084
												0.244543	0.00316403
												0.246337	0.00316157
												0.24801	0.00314362
												0.249445	0.00311141
												0.250547	0.00306712
												0.25124	0.00301379
												0.251476	0.00295504
												0.25124	0.00289487
												0.250996	0.00315439
												0.250841	0.00311359
												0.250386	0.00307446
												0.249661	0.00303969
												0.248717	0.00301164
												0.247618	0.00299223
												0.246438	0.00298277
												0.245259	0.0029839
												0.244159	0.00299557
												0.243215	0.00301696
												0.242491	0.00304662
												0.242035	0.00308252
												0.24188	0.00312224
												0.242035	0.00316304
												0.24249	0.00320216
												0.243215	0.00323693
												0.244158	0.00326498
												0.245258	0.0032844
												0.246437	0.00329386
												0.247617	0.00329272
												0.248716	0.00328106
												0.249661	0.00325967
												0.250385	0.00323001
												0.25084	0.0031941
												0.250996	0.00315439
												0.250841	0.00311359
												0.267507	0.00320575
												0.267308	0.00315695
												0.266721	0.00311013
												0.265789	0.00306845
												0.264574	0.00303477
												0.263158	0.00301138
												0.261639	0.00299988
												0.26012	0.00300104
												0.258705	0.00301479
												0.257489	0.00304019
												0.256556	0.00307552
												0.25597	0.00311835
												0.25577	0.00316578
												0.25597	0.00321457
												0.256556	0.0032614
												0.257488	0.00330308
												0.258704	0.00333676
												0.260119	0.00336014
												0.261638	0.00337165
												0.263157	0.00337049
												0.264572	0.00335674
												0.265788	0.00333134
												0.266721	0.00329601
												0.267307	0.00325318
												0.267507	0.00320575
												0.267308	0.00315695
												0.307513	0.0031158
												0.307294	0.00306156
												0.306649	0.0030095
												0.305624	0.00296316
												0.304288	0.00292571
												0.302732	0.00289968
												0.301062	0.00288687
												0.299392	0.00288814
												0.297835	0.0029034
												0.296499	0.00293161
												0.295473	0.00297086
												0.294829	0.00301847
												0.294609	0.00307118
												0.294828	0.00312542
												0.295473	0.00317748
												0.296498	0.00322382
												0.297834	0.00326128
												0.29939	0.0032873
												0.30106	0.00330011
												0.30273	0.00329885
												0.304287	0.00328359
												0.305623	0.00325537
												0.306649	0.00321612
												0.307293	0.00316852
												0.307513	0.0031158
												0.307294	0.00306156
												0.318925	0.0031441
												0.318778	0.00310481
												0.318347	0.00306709
												0.31766	0.0030335
												0.316765	0.00300635
												0.315723	0.00298747
												0.314605	0.00297816
												0.313487	0.00297904
												0.312445	0.00299007
												0.31155	0.00301049
												0.310863	0.0030389
												0.310431	0.00307338
												0.310284	0.00311156
												0.310431	0.00315085
												0.310862	0.00318858
												0.311549	0.00322216
												0.312444	0.00324932
												0.313486	0.0032682
												0.314604	0.00327751
												0.315722	0.00327662
												0.316764	0.00326559
												0.317659	0.00324517
												0.318346	0.00321676
												0.318778	0.00318229
												0.318925	0.0031441
												0.318778	0.00310481
												0.329095	0.00304546
												0.328971	0.00301161
												0.328606	0.00297918
												0.328025	0.00295037
												0.327268	0.00292715
												0.326387	0.0029111
												0.325441	0.00290332
												0.324495	0.00290433
												0.323613	0.00291407
												0.322856	0.00293187
												0.322275	0.00295652
												0.32191	0.00298634
												0.321786	0.0030193
												0.32191	0.00305315
												0.322275	0.00308559
												0.322856	0.0031144
												0.323613	0.00313762
												0.324494	0.00315367
												0.32544	0.00316145
												0.326386	0.00316044
												0.327267	0.0031507
												0.328024	0.0031329
												0.328605	0.00310824
												0.328971	0.00307842
												0.329095	0.00304546
												0.328971	0.00301161
												0.32905	0.00311089
												0.328901	0.0030685
												0.328465	0.00302792
												0.327772	0.00299191
												0.326868	0.00296291
												0.325815	0.00294292
												0.324685	0.00293329
												0.323556	0.00293468
												0.322503	0.00294699
												0.321599	0.00296939
												0.320905	0.00300034
												0.320469	0.00303774
												0.32032	0.00307905
												0.320468	0.00312143
												0.320904	0.00316202
												0.321598	0.00319803
												0.322502	0.00322702
												0.323554	0.00324702
												0.324684	0.00325665
												0.325814	0.00325526
												0.326867	0.00324295
												0.327771	0.00322055
												0.328465	0.0031896
												0.328901	0.0031522
												0.32905	0.00311089
												0.328901	0.0030685
												0.298257	0.00316752
												0.298169	0.00313837
												0.297912	0.00311056
												0.297502	0.00308598
												0.296968	0.00306632
												0.296347	0.00305291
												0.29568	0.00304666
												0.295013	0.003048
												0.294391	0.00305684
												0.293857	0.00307258
												0.293447	0.00309414
												0.29319	0.00312006
												0.293102	0.00314856
												0.293189	0.00317771
												0.293447	0.00320552
												0.293856	0.00323009
												0.29439	0.00324976
												0.295012	0.00326317
												0.295679	0.00326942
												0.296346	0.00326808
												0.296968	0.00325923
												0.297502	0.0032435
												0.297911	0.00322194
												0.298169	0.00319602
												0.298257	0.00316752
												0.298169	0.00313837
												0.288869	0.00325278
												0.288782	0.00322419
												0.288527	0.00319692
												0.288121	0.00317283
												0.287591	0.00315356
												0.286975	0.00314042
												0.286314	0.00313432
												0.285652	0.00313566
												0.285036	0.00314435
												0.284506	0.00315981
												0.2841	0.00318098
												0.283844	0.00320641
												0.283757	0.00323438
												0.283844	0.00326297
												0.284099	0.00329024
												0.284506	0.00331433
												0.285035	0.0033336
												0.285651	0.00334674
												0.286313	0.00335284
												0.286974	0.0033515
												0.287591	0.00334281
												0.28812	0.00332735
												0.288526	0.00330618
												0.288782	0.00328075
												0.288869	0.00325278
												0.288782	0.00322419
												0.175015	0.00332138
												0.174978	0.00330572
												0.174868	0.00329092
												0.174694	0.00327796
												0.174466	0.00326775
												0.174202	0.00326097
												0.173917	0.00325808
												0.173633	0.00325929
												0.173368	0.00326451
												0.173141	0.00327338
												0.172966	0.00328531
												0.172856	0.00329947
												0.172819	0.0033149
												0.172856	0.00333056
												0.172966	0.00334537
												0.17314	0.00335832
												0.173368	0.00336853
												0.173633	0.00337532
												0.173917	0.0033782
												0.174201	0.00337699
												0.174466	0.00337177
												0.174694	0.0033629
												0.174868	0.00335098
												0.174978	0.00333681
												0.175015	0.00332138
												0.174978	0.00330572
												0.112762	0.00331249
												0.11274	0.00329978
												0.112674	0.00328785
												0.11257	0.0032775
												0.112434	0.00326944
												0.112275	0.00326422
												0.112105	0.0032622
												0.111935	0.00326351
												0.111777	0.00326806
												0.111641	0.00327555
												0.111536	0.00328546
												0.111471	0.00329712
												0.111448	0.00330973
												0.111471	0.00332243
												0.111536	0.00333437
												0.111641	0.00334472
												0.111777	0.00335277
												0.111935	0.00335799
												0.112105	0.00336002
												0.112275	0.00335871
												0.112434	0.00335415
												0.11257	0.00334667
												0.112674	0.00333676
												0.11274	0.0033251
												0.112762	0.00331249
												0.11274	0.00329978
												0.0915206	0.00342322
												0.0914977	0.0034114
												0.0914303	0.00340029
												0.0913232	0.00339066
												0.0911835	0.00338316
												0.0910209	0.0033783
												0.0908464	0.00337641
												0.0906719	0.00337762
												0.0905092	0.00338185
												0.0903696	0.00338881
												0.0902624	0.00339802
												0.090195	0.00340887
												0.090172	0.0034206
												0.0901949	0.00343242
												0.0902623	0.00344352
												0.0903694	0.00345315
												0.0905091	0.00346065
												0.0906717	0.00346551
												0.0908462	0.0034674
												0.0910207	0.00346619
												0.0911834	0.00346196
												0.0913231	0.003455
												0.0914302	0.00344579
												0.0914976	0.00343495
												0.0915206	0.00342322
												0.0914977	0.0034114
												0.0878534	0.00345618
												0.0878304	0.00344448
												0.0877627	0.0034335
												0.0876551	0.003424
												0.0875148	0.00341661
												0.0873514	0.00341184
												0.0871761	0.00341003
												0.0870008	0.00341128
												0.0868374	0.00341552
												0.0866972	0.00342245
												0.0865895	0.00343161
												0.0865218	0.00344237
												0.0864987	0.003454
												0.0865218	0.0034657
												0.0865894	0.00347667
												0.086697	0.00348618
												0.0868373	0.00349357
												0.0870007	0.00349833
												0.087176	0.00350015
												0.0873513	0.0034989
												0.0875147	0.00349466
												0.087655	0.00348772
												0.0877626	0.00347856
												0.0878303	0.0034678
												0.0878534	0.00345618
												0.0878304	0.00344448
												0.0763116	0.00344292
												0.0762796	0.0034281
												0.0761855	0.00341419
												0.0760359	0.00340213
												0.0758409	0.00339275
												0.0756139	0.00338669
												0.0753702	0.00338436
												0.0751265	0.00338592
												0.0748994	0.00339126
												0.0747044	0.00340003
												0.0745547	0.00341161
												0.0744606	0.00342523
												0.0744285	0.00343995
												0.0744606	0.00345478
												0.0745546	0.00346869
												0.0747042	0.00348075
												0.0748992	0.00349013
												0.0751263	0.00349619
												0.07537	0.00349852
												0.0756137	0.00349696
												0.0758408	0.00349162
												0.0760358	0.00348285
												0.0761854	0.00347127
												0.0762795	0.00345765
												0.0763116	0.00344292
												0.0762796	0.0034281
												0.0763716	0.00351399
												0.0763033	0.00348604
												0.0761032	0.00345975
												0.0757849	0.00343691
												0.07537	0.00341909
												0.0748868	0.00340749
												0.0743682	0.00340291
												0.0738497	0.00340566
												0.0733665	0.00341555
												0.0729515	0.00343191
												0.072633	0.00345362
												0.0724328	0.0034792
												0.0723645	0.00350692
												0.0724327	0.00353487
												0.0726329	0.00356116
												0.0729512	0.003584
												0.0733661	0.00360182
												0.0738493	0.00361342
												0.0743679	0.003618
												0.0748864	0.00361525
												0.0753696	0.00360536
												0.0757846	0.003589
												0.076103	0.00356729
												0.0763032	0.00354171
												0.0763716	0.00351399
												0.0763033	0.00348604
												0.0623895	0.00353186
												0.0622604	0.00348985
												0.0618817	0.00345041
												0.0612792	0.00341622
												0.0604941	0.00338962
												0.0595797	0.00337243
												0.0585985	0.00336581
												0.0576173	0.00337021
												0.0567029	0.00338533
												0.0559177	0.00341015
												0.0553151	0.00344297
												0.0549363	0.00348156
												0.0548071	0.00352328
												0.0549362	0.0035653
												0.0553149	0.00360474
												0.0559174	0.00363893
												0.0567026	0.00366552
												0.0576169	0.00368272
												0.0585981	0.00368934
												0.0595794	0.00368494
												0.0604938	0.00366981
												0.061279	0.00364499
												0.0618815	0.00361217
												0.0622603	0.00357359
												0.0623895	0.00353186
												0.0622604	0.00348985
												0.0542149	0.00365805
												0.0540153	0.00359401
												0.0534299	0.00353391
												0.0524986	0.00348184
												0.0512849	0.00344134
												0.0498715	0.00341518
												0.0483547	0.00340514
												0.0468379	0.0034119
												0.0454244	0.00343501
												0.0442106	0.00347288
												0.0432792	0.00352294
												0.0426937	0.00358178
												0.0424939	0.00364538
												0.0426935	0.00370942
												0.0432789	0.00376952
												0.0442102	0.00382159
												0.0454239	0.00386209
												0.0468374	0.00388825
												0.0483542	0.00389829
												0.049871	0.00389153
												0.0512845	0.00386842
												0.0524982	0.00383055
												0.0534296	0.00378049
												0.0540152	0.00372165
												0.0542149	0.00365805
												0.0540153	0.00359401

## Sheet: Age Summary
	Relative Abundances			36Ar [fA]	%1s	37Ar [fA]	%1s	38Ar [fA]	%1s	39Ar [fA]	%1s	40Ar [fA]	%1s	40(r)/39(k)	± 2s	Age	± 2s	40Ar(r)	39Ar(k)	K/Ca	± 2s
																(Ma)		(%)	(%)
	21G19829	0.6		0.0751769	0.712081	3.09455	1.45814	0.0223716	40.894	1.23774	0.739893	22.1462	0.101417	-0.0401263	0.263936	-0.113371	0.745733	-0.223903	2.88173	0.171712	0.00561725
	21G19830	0.7		0.107223	0.602648	7.77176	0.636464	0.0504295	17.8036	2.30221	0.428279	32.5402	0.0693026	0.502171	0.171569	1.41821	0.484352	3.54513	5.35703	0.127102	0.00195143
	21G19832	0.8		0.0540913	0.769022	4.70098	0.928055	0.0156847	57.7076	1.35761	0.608923	16.2007	0.135599	0.317225	0.187895	0.896025	0.530591	2.65243	3.15887	0.123905	0.00275252
	21G19833	0.9		0.0346426	1.13315	4.87388	0.9369	0.00886596	104.336	1.20757	0.737352	10.2187	0.218685	0.222851	0.19899	0.629504	0.562004	2.62666	2.80871	0.106262	0.00253636
	21G19835	1	4	0.0415178	1.04124	9.36513	0.534791	0.0273936	32.7678	1.65401	0.598053	12.5233	0.162156	0.535488	0.159455	1.51227	0.45013	7.04674	3.84308	0.0756678	0.00121663
	21G19836	1.1	4	0.0125311	2.75436	2.86859	1.58149	0.0176277	48.9456	0.619304	1.46435	3.99772	0.549122	0.790054	0.342473	2.23075	0.966398	12.2027	1.4399	0.0925572	0.00399533
	21G19837	1.2	4	0.0323579	1.26262	10.9449	0.474398	0.0142013	59.9448	1.57346	0.573165	9.56927	0.232495	0.504849	0.158947	1.42577	0.448717	8.26403	3.65285	0.0615414	0.000918224
	21G19839	1.3	4	0.0258238	1.33911	8.81152	0.560393	0.00891275	105.558	1.20397	0.720606	7.50062	0.248697	0.418119	0.17577	1.18091	0.496276	6.67992	2.79442	0.0584773	0.00107079
	21G19840	1.4	4	0.0152073	2.36064	5.74337	0.847198	0.0118049	76.1505	0.839276	1.02876	4.66163	0.422566	0.699287	0.261609	1.9746	0.738316	12.5346	1.94856	0.0625594	0.00167186
	21G19841	1.6	4	0.0169637	2.18105	9.78119	0.524116	0.00910544	99.479	1.03914	0.854252	5.02776	0.377029	0.727885	0.217719	2.05531	0.614423	14.953	2.40858	0.0454062	0.000914186
	21G19843	1.8	4	0.0107909	3.21469	5.68141	0.827028	0.00274273	329.757	0.621849	1.42729	3.04284	0.699582	0.451693	0.34267	1.27571	0.967456	9.17684	1.44162	0.0467887	0.00155048
	21G19844	2	4	0.0105339	3.01498	7.03082	0.672356	0.012581	71.1113	0.664998	1.39997	2.97291	0.77546	0.597971	0.296327	1.68864	0.836428	13.2849	1.54022	0.0403946	0.00126169
	21G19845	2.2	4	0.0197427	1.88735	14.22	0.413491	0.0111774	82.6189	1.09473	0.856389	5.06512	0.443164	0.292599	0.209554	0.82648	0.591776	6.27121	2.53158	0.0328275	0.000628661
	21G19847	2.4	4	0.0115859	2.93476	10.2915	0.514578	0.0191329	49.7815	0.740272	1.21739	3.00056	0.707171	0.506796	0.283359	1.43127	0.799938	12.3916	1.71087	0.0306538	0.000816506
	21G19848	2.6		0.0198982	1.77732	19.9779	0.341998	0.00555579	153.132	1.15131	0.777666	4.62042	0.486354	0.255744	0.190159	0.722402	0.537035	6.30157	2.65489	0.0245043	0.000420322
	21G19849	2.8		0.0164756	2.01475	18.145	0.358291	0.0193816	47.7627	0.961928	0.940484	3.63257	0.59268	0.18674	0.213961	0.527512	0.604322	4.88505	2.216	0.0225195	0.000458174
	21G19851	3		0.0167004	2.07039	22.9549	0.313838	0.0161267	55.4812	1.0362	0.860582	3.39346	0.621165	0.253792	0.20685	0.716889	0.584175	7.6393	2.382	0.0191343	0.00035506
	21G19852	3.6		0.0274607	1.36739	42.6701	0.27797	0.0294665	30.5944	1.62939	0.532083	5.093	0.422304	0.210278	0.143353	0.593994	0.404878	6.61419	3.73575	0.0161436	0.000196508
	21G19853	4.2		0.0365173	1.07584	65.5218	0.27093	0.00452998	194.647	2.06047	0.431403	6.2032	0.347712	0.290841	0.119525	0.821517	0.337539	9.46328	4.70678	0.013246	0.000137083
	21G19855	5		0.0320504	1.29232	58.9959	0.271186	0.0229753	36.3092	1.72732	0.516338	5.20426	0.41546	0.233968	0.149845	0.660901	0.423199	7.59509	3.93966	0.0123135	0.000146258
	21G19856	6		0.0576798	0.852777	107.686	0.265576	0.025274	34.8173	2.74433	0.343385	9.04907	0.255445	0.193235	0.11322	0.545859	0.319779	5.71255	6.23835	0.0106821	9.43986e-05
	21G19857	7.2		0.0563122	0.838757	102.032	0.265459	0.0287449	30.2399	2.60182	0.358713	8.85991	0.251357	0.110358	0.114643	0.311763	0.32384	3.15915	5.9145	0.0106887	9.71424e-05
	21G19859	8.6		0.0879709	0.580533	111.431	0.264008	0.0784552	12.0914	3.10372	0.282876	17.4362	0.123934	0.0536803	0.103949	0.151655	0.293659	0.933494	7.07084	0.0117006	9.1849e-05
	21G19860	10		0.123068	0.52809	123.777	0.264782	0.0886617	10.4672	3.11346	0.274246	27.0651	0.0778917	0.102008	0.131607	0.288176	0.371767	1.14348	7.07505	0.0105398	8.16262e-05
	21G19861	12		0.116874	0.484157	110.702	0.26516	0.066712	14.001	2.37954	0.349507	25.4115	0.0840726	-0.238252	0.151365	-0.673247	0.427804	-2.16431	5.38314	0.00896654	8.03953e-05
	21G19863	14		0.134725	0.439862	151.977	0.263434	0.0394122	21.917	2.46045	0.363475	27.1053	0.0781375	-0.361921	0.156277	-1.02281	0.441771	-3.15492	5.50999	0.00668528	6.18843e-05
	21G19864	17		0.0920379	0.567107	102.197	0.264594	0.0426746	21.5696	1.47638	0.584927	18.718	0.115877	-0.36455	0.227886	-1.03024	0.644198	-2.74749	3.28975	0.00593567	7.93451e-05
	21G19865	20		0.0422639	1.02001	50.2169	0.27491	0.00701531	127.225	0.640061	1.2541	8.17319	0.260173	-0.646535	0.432757	-1.82754	1.22387	-4.80794	1.41736	0.00520447	0.000140516
	21G19867	24		0.0206665	1.77203	16.1729	0.381966	0.0237219	39.3426	0.281044	3.08572	4.61894	0.443163	-0.907742	0.825885	-2.56641	2.33661	-5.31903	0.631154	0.00719601	0.000464445
	21G19868	28		0.0128407	2.63277	9.55259	0.515235	0.0157585	60.5316	0.14196	5.75622	2.80898	0.724245	-1.86655	1.53465	-5.28109	4.34831	-9.02532	0.316734	0.00611391	0.000738382
			S	1.36173	0.175528	1219.19	0.0739612	0.746498	6.62884	43.6655	0.111833	315.861	0.03723
	Information on Analysis and Constants Used in Calculations									Results		40(a)/36(a)	± 2s	40(r)/39(k)	± 2s	Age	± 2s	MSWD	39Ar(k)	K/Ca	± 2s
																(Ma)			(%,n)
	Project = O-CONNOR (20-06)				Age Equations = Min et al. (2000)					Age Plateau				0.524666	0.0876582	1.48172	0.247483	1.61858	23.3117	0.0546874	0.0123034
	Sample = SO80 61DS-5				Negative Intensities = Allowed										0.167074		0.167024	0.10353	10
	Material = Groundmass				Collector Calibrations = 36Ar					Full External Error							0.259187	1.94281	2σ Confidence Limit
	Location = Smt nearest to West Rift				Decay 40K = 5.463 ± 0.107 E-10 1/a					Analytical Error							0.247457	1.27223	Error Magnification
	Region = Easter Chain (Pacific)				Decay 39Ar = 2.940 ± 0.016 E-07 1/h
	Analyst = Daniel Heaton				Decay 37Ar = 8.230 ± 0.012 E-04 1/h					Total Fusion Age				0.178828	0.0341573	0.505167	0.0964843		30	0.0151243	4.10986e-05
	Irradiation = 21-OSU-04 (4B31-21)				Decay 36Cl = 2.257 ± 0.015 E-06 1/a										0.191006		0.190995
	Position = X: 0 | Y: 0 | Z/H: 56.15626 mm				Decay 40K(EC,β⁺) = 0.580 ± 0.014 E-10 1/a					Full External Error							0.0999935
	FCT-NM Age = 28.201 ± 0.023 Ma				Decay 40K(β⁻) = 4.884 ± 0.099 E-10 1/a					Analytical Error							0.0964765
	FCT-NM Reference = Kuiper et al (2008)				Atmospheric 40/36(a) = 298.56 ± 0.31
	FCT-NM 40Ar/39Ar Ratio = 10.05904 ± 0.01217				Atmospheric 38/36(a) = 0.1885 ± 0.0003					Normal Isochron		302.174	25.5079	0.449543	0.465664	1.26964	1.31471	1.79067	23.3117
	FCT-NM J-value = 0.00154344 ± 0.00000187				Production 39/37(ca) = 0.0006425 ± 0.0000059								0.0844145		1.03586		1.0355	0.0736686	10
	Air Shot 40Ar/36Ar = 304.2260 ± 0.4229				Production 38/37(ca) = 0.0001800 ± 0.0000173					Full External Error							1.31637	2	2σ Confidence Limit
	Air Shot MDF = 0.99533790 ± 0.00042647 (LIN)				Production 36/37(ca) = 0.0002703 ± 0.0000005					Analytical Error							1.31471	1.33816	Error Magnification
	Experiment Type = Incremental Heating				Production 40/39(k) = 0.000607 ± 0.000059												6		Number of Iterations
	Extraction Method = Bulk Laser Heating				Production 38/39(k) = 0.012077 ± 0.000011												8.71421e-07		Convergence
	Heating = 30 sec				Production 36/38(cl) = 262.80 ± 1.71
	Isolation = 3.00 min				Scaling Ratio K/Ca = 0.430					Inverse Isochron		300.324	25.6256	0.493636	0.265312	1.39412	0.749013	1.82084	23.3117
	Instrument = ARGUS-VI-G				Abundance Ratio 40K/K = 1.1700 ± 0.0100 E-04								0.0853265		0.537466		0.537267	0.0681388	10
	Preferred Age = Plateau Age				Atomic Weight K = 39.0983 ± 0.0001 g					Full External Error							0.75251	2	2σ Confidence Limit
	Age Classification = Unknown									Analytical Error							0.749006	1.34938	Error Magnification
	IGSN = Undefined																4		Number of Iterations
	Rock Class = Undefined																3.5543e-05		Convergence
	Lithology = Undefined																0.0557507		Spreading Factor
	Lat-Lon = Undefined - Undefined

## Sheet: Incremental Heating Table
	Incremental Heating			36Ar(a) [fA]	37Ar(ca) [fA]	38Ar(cl) [fA]	39Ar(k) [fA]	40Ar(r) [fA]	Age	± 2s	40Ar(r)	39Ar(k)	K/Ca	± 2s
									(Ma)		(%)	(%)
	21G19829	0.6		0.0743404	3.09455	0	1.23575	-0.0495861	-0.113371	0.745733	-0.223903	2.88173	0.171712	0.00561725
	21G19830	0.7		0.105122	7.77176	0.0014716	2.29721	1.15359	1.41821	0.484352	3.54513	5.35703	0.127102	0.00195143
	21G19832	0.8		0.0528206	4.70098	0	1.35459	0.429712	0.896025	0.530591	2.65243	3.15887	0.123905	0.00275252
	21G19833	0.9		0.0333252	4.87388	0	1.20444	0.26841	0.629504	0.562004	2.62666	2.80871	0.106262	0.00253636
	21G19835	1	4	0.0389864	9.36513	0	1.648	0.882483	1.51227	0.45013	7.04674	3.84308	0.0756678	0.00121663
	21G19836	1.1	4	0.0117548	2.86859	0.00743849	0.617461	0.487828	2.23075	0.966398	12.2027	1.4399	0.0925572	0.00399533
	21G19837	1.2	4	0.0293995	10.9449	0	1.56642	0.790807	1.42577	0.448717	8.26403	3.65285	0.0615414	0.000918224
	21G19839	1.3	4	0.0234421	8.81152	0	1.19831	0.501036	1.18091	0.496276	6.67992	2.79442	0.0584773	0.00107079
	21G19840	1.4	4	0.0136549	5.74337	0	0.835586	0.584315	1.9746	0.738316	12.5346	1.94856	0.0625594	0.00167186
	21G19841	1.6	4	0.0143199	9.78119	0	1.03285	0.751799	2.05531	0.614423	14.953	2.40858	0.0454062	0.000914186
	21G19843	1.8	4	0.00925519	5.68141	0	0.618199	0.279236	1.27571	0.967456	9.17684	1.44162	0.0467887	0.00155048
	21G19844	2	4	0.00863329	7.03082	0.00171149	0.660481	0.394948	1.68864	0.836428	13.2849	1.54022	0.0403946	0.00126169
	21G19845	2.2	4	0.015899	14.22	0	1.0856	0.317645	0.82648	0.591776	6.27121	2.53158	0.0328275	0.000628661
	21G19847	2.4	4	0.00880326	10.2915	0.0067606	0.73366	0.371816	1.43127	0.799938	12.3916	1.71087	0.0306538	0.000816506
	21G19848	2.6		0.0144982	19.9779	0	1.13848	0.291159	0.722402	0.537035	6.30157	2.65489	0.0245043	0.000420322
	21G19849	2.8		0.0115707	18.145	0.00245799	0.95027	0.177453	0.527512	0.604322	4.88505	2.216	0.0225195	0.000458174
	21G19851	3		0.0104957	22.9549	0	1.02145	0.259237	0.716889	0.584175	7.6393	2.382	0.0191343	0.00035506
	21G19852	3.6		0.015927	42.6701	0	1.60197	0.33686	0.593994	0.404878	6.61419	3.73575	0.0161436	0.000196508
	21G19853	4.2		0.0188068	65.5218	0	2.01837	0.587026	0.821517	0.337539	9.46328	4.70678	0.013246	0.000137083
	21G19855	5		0.0161039	58.9959	0	1.68941	0.395268	0.660901	0.423199	7.59509	3.93966	0.0123135	0.000146258
	21G19856	6		0.0285722	107.686	0	2.67514	0.516932	0.545859	0.319779	5.71255	6.23835	0.0106821	9.43986e-05
	21G19857	7.2		0.0287328	102.032	0	2.53627	0.279898	0.311763	0.32384	3.15915	5.9145	0.0106887	9.71424e-05
	21G19859	8.6		0.0578496	111.431	0.0108739	3.03213	0.162766	0.151655	0.293659	0.933494	7.07084	0.0117006	9.1849e-05
	21G19860	10		0.0896094	123.777	0.0128495	3.03394	0.309485	0.288176	0.371767	1.14348	7.07505	0.0105398	8.16262e-05
	21G19861	12		0.0869508	110.702	0.00251676	2.30841	-0.549983	-0.673247	0.427804	-2.16431	5.38314	0.00896654	8.03953e-05
	21G19863	14		0.0936461	151.977	0	2.36281	-0.85515	-1.02281	0.441771	-3.15492	5.50999	0.00668528	6.18843e-05
	21G19864	17		0.0644141	102.197	0	1.41072	-0.514277	-1.03024	0.644198	-2.74749	3.28975	0.00593567	7.93451e-05
	21G19865	20		0.0286903	50.2169	0	0.607796	-0.392962	-1.82754	1.22387	-4.80794	1.41736	0.00520447	0.000140516
	21G19867	24		0.0162931	16.1729	0.0144708	0.270653	-0.245683	-2.56641	2.33661	-5.31903	0.631154	0.00719601	0.000464445
	21G19868	28		0.0102573	9.55259	0.0104652	0.135822	-0.253519	-5.28109	4.34831	-9.02532	0.316734	0.00611391	0.000738382
			S	1.03217	1219.19	0.0710164	42.8822	7.66855
	Information on Analysis				Results		40(r)/39(k)	± 2s	Age	± 2s	MSWD	39Ar(k)	K/Ca	± 2s
									(Ma)			(%,n)
	Project = O-CONNOR (20-06)				Age Plateau		0.524666	0.0876582	1.48172	0.247483	1.61858	23.3117	0.0546874	0.0123034
	Sample = SO80 61DS-5							0.167074		0.167024	0.10353	10
	Material = Groundmass				Full External Error					0.259187	1.94281	2σ Confidence Limit
	Location = Smt nearest to West Rift				Analytical Error					0.247457	1.27223	Error Magnification
	Region = Easter Chain (Pacific)
	Analyst = Daniel Heaton				Total Fusion Age		0.178828	0.0341573	0.505167	0.0964843		30	0.0151243	4.10986e-05
	Irradiation = 21-OSU-04 (4B31-21)							0.191006		0.190995
	J = 0.00154344 ± 0.00000187				Full External Error					0.0999935
	FCT-NM = 28.201 ± 0.023 Ma				Analytical Error					0.0964765	■ Defining a mini plateau at 23%

## Sheet: Normal Isochron Table
	Normal Isochron			39(k)/36(a)	± 2s	40(a+r)/36(a)	± 2s			r.i.
	21G19829	0.6		16.6229	0.343578	297.893	4.33367			0.690161
	21G19830	0.7		21.8528	0.327719	309.534	3.83035			0.814802
	21G19832	0.8		25.6452	0.511146	306.695	4.90365			0.779102
	21G19833	0.9		36.142	1.00563	306.614	7.3506			0.832911
	21G19835	1	4	42.271	1.06643	321.196	7.20275			0.870277
	21G19836	1.1	4	52.5284	3.45091	340.06	20.3291			0.879243
	21G19837	1.2	4	53.2806	1.60383	325.459	9.17728			0.911286
	21G19839	1.3	4	51.118	1.68111	319.933	9.57991			0.885368
	21G19840	1.4	4	61.1931	3.45926	341.352	18.1912			0.918999
	21G19841	1.6	4	72.1274	3.9307	351.06	18.347			0.939019
	21G19843	1.8	4	66.7949	5.36511	328.731	25.0848			0.918078
	21G19844	2	4	76.504	6.03238	344.307	25.9107			0.913849
	21G19845	2.2	4	68.2807	3.41407	318.539	15.2109			0.922125
	21G19847	2.4	4	83.3396	6.76167	340.796	26.7893			0.937494
	21G19848	2.6		78.5256	4.03138	318.642	15.8774			0.933583
	21G19849	2.8		82.1274	4.97261	313.896	18.4211			0.929686
	21G19851	3		97.3208	6.64624	323.259	21.7168			0.950076
	21G19852	3.6		100.582	4.88923	319.71	15.3892			0.95974
	21G19853	4.2		107.322	4.62796	329.774	14.1079			0.965848
	21G19855	5		104.907	5.54914	323.105	16.9602			0.967482
	21G19856	6		93.6275	3.3453	316.652	11.2081			0.97
	21G19857	7.2		88.2707	3.0218	308.301	10.4222			0.965648
	21G19859	8.6		52.414	0.989186	301.374	5.46291			0.942516
	21G19860	10		33.8573	0.533038	302.014	4.46281			0.928158
	21G19861	12		26.5485	0.399438	292.235	3.88718			0.869951
	21G19863	14		25.2312	0.379037	289.428	3.77579			0.855944
	21G19864	17		21.9007	0.449154	290.576	4.82119			0.793231
	21G19865	20		21.1847	0.850344	284.863	8.73161			0.741627
	21G19867	24		16.6115	1.30093	283.481	13.0045			0.563901
	21G19868	28		13.2416	1.81714	273.844	18.497			0.469574
	Results			40(a)/36(a)	± 2s	40(r)/39(k)	± 2s	Age	± 2s	MSWD
								(Ma)
	Normal Isochron			302.174	25.5079	0.449543	0.465664	1.26964	1.31471	1.79067
					0.0844145		1.03586		1.0355	0.0736686
	Full External Error								1.31637
	Analytical Error								1.31471
	Statistics			2σ Confidence Limit	2		Convergence	8.71421e-07
				Error Magnification	1.33816		Number of Iterations	6
				Number of Data Points	10		Calculated Line	Weighted York-2

## Sheet: Inverse Isochron Table
	Inverse Isochron			39(k)/40(a+r)	± 2s	36(a)/40(a+r)	± 2s			r.i.
	21G19829	0.6		0.0558015	0.000834785	0.00335691	4.88355e-05			0.0189057
	21G19830	0.7		0.0705991	0.000613896	0.00323066	3.99781e-05			0.0178561
	21G19832	0.8		0.0836177	0.00104551	0.00326057	5.21321e-05			0.0367942
	21G19833	0.9		0.117874	0.0018175	0.00326143	7.81876e-05			0.0517582
	21G19835	1	4	0.131605	0.00163656	0.00311337	6.98166e-05			0.0377241
	21G19836	1.1	4	0.154468	0.00484424	0.00294066	0.000175795			0.0643475
	21G19837	1.2	4	0.163709	0.00203306	0.00307259	8.66408e-05			0.0617568
	21G19839	1.3	4	0.159777	0.00244637	0.00312565	9.35927e-05			0.0539735
	21G19840	1.4	4	0.179267	0.00400266	0.00292953	0.00015612			0.0600395
	21G19841	1.6	4	0.205456	0.00385663	0.00284851	0.000148868			0.0579763
	21G19843	1.8	4	0.20319	0.00649048	0.003042	0.00023213			0.0803343
	21G19844	2	4	0.222197	0.00714961	0.00290438	0.000218568			0.099362
	21G19845	2.2	4	0.214356	0.00416164	0.00313933	0.00014991			0.0847586
	21G19847	2.4	4	0.244544	0.00693263	0.0029343	0.00023066			0.0897907
	21G19848	2.6		0.246438	0.004558	0.00313831	0.000156376			0.102697
	21G19849	2.8		0.261639	0.00586882	0.00318576	0.000186957			0.106774
	21G19851	3		0.301061	0.00645235	0.00309349	0.000207823			0.107233
	21G19852	3.6		0.314605	0.00432083	0.00312783	0.000150558			0.10795
	21G19853	4.2		0.32544	0.00365485	0.00303238	0.000129727			0.100702
	21G19855	5		0.324685	0.00436502	0.00309497	0.000162459			0.0978779
	21G19856	6		0.295679	0.00257756	0.00315804	0.000111781			0.0846238
	21G19857	7.2		0.286313	0.00255593	0.00324358	0.00010965			0.0837766
	21G19859	8.6		0.173917	0.00109839	0.00331814	6.0147e-05			0.053682
	21G19860	10		0.112105	0.000657146	0.00331111	4.89278e-05			0.028023
	21G19861	12		0.0908463	0.000674318	0.00342191	4.55167e-05			0.0286401
	21G19863	14		0.0871761	0.000677352	0.00345509	4.5074e-05			0.0240968
	21G19864	17		0.0753701	0.000941547	0.00344144	5.70998e-05			0.0259157
	21G19865	20		0.074368	0.00200352	0.00351046	0.000107602			0.0327914
	21G19867	24		0.0585983	0.00379121	0.00352757	0.000161825			0.0264701
	21G19868	28		0.0483544	0.00586051	0.00365171	0.000246658			0.0256305
	Results			40(a)/36(a)	± 2s	40(r)/39(k)	± 2s	Age	± 2s	MSWD
								(Ma)
	Inverse Isochron			300.324	25.6256	0.493636	0.265312	1.39412	0.749013	1.82084
					0.0853265		0.537466		0.537267	0.0681388
	Full External Error								0.75251
	Analytical Error								0.749006
	Statistics			2σ Confidence Limit	2		Convergence	3.5543e-05
				Error Magnification	1.34938		Number of Iterations	4
				Number of Data Points	10		Calculated Line	Weighted York-2
				Spreading Factor	0.0557507

## Sheet: Degassing Patterns
	Degassing Patterns			36Ar(a) [fA]	%1s	36Ar(c) [fA]	%1s	36Ar(ca) [fA]	%1s	36Ar(cl) [fA]	%1s	37Ar(ca) [fA]	%1s	38Ar(a) [fA]	%1s	38Ar(c) [fA]	%1s	38Ar(k) [fA]	%1s	38Ar(ca) [fA]	%1s	38Ar(cl) [fA]	%1s	39Ar(k) [fA]	%1s	39Ar(ca) [fA]	%1s	40Ar(r) [fA]	%1s	40Ar(a) [fA]	%1s	40Ar(c) [fA]	%1s	40Ar(k) [fA]	%1s
	21G19829	0.6		0.0743404	0.720282	0	0	0.000836457	1.46801	0	0	3.09455	1.45814	0.0140132	0.737623	0	0	0.0149242	0.746533	0.000557019	9.73977	0	0	1.23575	0.741088	0.00198825	1.72411	-0.0495861	328.881	22.1951	0.727752	0	0	0.000750101	9.67841
	21G19830	0.7		0.105122	0.614834	0	0	0.00210071	0.658776	1.89847e-07	610.332	7.77176	0.636464	0.0198155	0.635061	0	0	0.0277435	0.438551	0.00139892	9.65101	0.0014716	610.333	2.29721	0.429217	0.00499335	1.1187	1.15359	17.0774	31.3853	0.623568	0	0	0.00139441	9.65954
	21G19832	0.8		0.0528206	0.787849	0	0	0.00127067	0.943497	0	0	4.70098	0.928055	0.00995669	0.803733	0	0	0.0163594	0.616888	0.000846176	9.67462	0	0	1.35459	0.610288	0.00302038	1.30678	0.429712	29.609	15.7701	0.794684	0	0	0.000822239	9.66928
	21G19833	0.9		0.0333252	1.17855	0	0	0.00131741	0.952198	0	0	4.87388	0.9369	0.0062818	1.18923	0	0	0.014546	0.744735	0.000877299	9.67547	0	0	1.20444	0.739277	0.00313147	1.31308	0.26841	44.6402	9.94956	1.18313	0	0	0.000731093	9.67828
	21G19835	1	4	0.0389864	1.10945	0	0	0.0025314	0.561161	0	0	9.36513	0.534791	0.00734894	1.12079	0	0	0.0199029	0.606959	0.00168572	9.64484	0	0	1.648	0.600249	0.0060171	1.06414	0.882483	14.8767	11.6398	1.11431	0	0	0.00100033	9.66865
	21G19836	1.1	4	0.0117548	2.93816	0	0	0.000775379	1.5906	9.60128e-07	116.013	2.86859	1.58149	0.00221578	2.94246	0	0	0.00745708	1.47148	0.000516346	9.759	0.00743849	116.017	0.617461	1.46873	0.00184307	1.82962	0.487828	21.6242	3.50951	2.94	0	0	0.000374799	9.76113
	21G19837	1.2	4	0.0293995	1.39059	0	0	0.0029584	0.503938	0	0	10.9449	0.474398	0.0055418	1.39965	0	0	0.0189177	0.582748	0.00197008	9.64168	0	0	1.56642	0.575757	0.00703208	1.03511	0.790807	15.7315	8.77751	1.39448	0	0	0.000950819	9.66716
	21G19839	1.3	4	0.0234421	1.47637	0	0	0.00238175	0.585611	0	0	8.81152	0.560393	0.00441883	1.4849	0	0	0.014472	0.729601	0.00158607	9.64629	0	0	1.19831	0.724029	0.0056614	1.07724	0.501036	21.0067	6.99886	1.48003	0	0	0.000727375	9.67712
	21G19840	1.4	4	0.0136549	2.63086	0	0	0.00155243	0.864086	0	0	5.74337	0.847198	0.00257395	2.63566	0	0	0.0100914	1.03723	0.00103381	9.66719	0	0	0.835586	1.03331	0.00369012	1.25066	0.584315	18.6768	4.07681	2.63292	0	0	0.0005072	9.70517
	21G19841	1.6	4	0.0143199	2.58573	0	0	0.00264386	0.550997	0	0	9.78119	0.524116	0.00269929	2.59061	0	0	0.0124738	0.864173	0.00176061	9.64425	0	0	1.03285	0.859474	0.00628441	1.05882	0.751799	14.9309	4.27534	2.58782	0	0	0.000626942	9.6882
	21G19843	1.8	4	0.00925519	3.75071	0	0	0.00153568	0.844319	0	0	5.68141	0.827028	0.0017446	3.75408	0	0	0.00746599	1.43855	0.00102265	9.66545	0	0	0.618199	1.43573	0.0036503	1.23708	0.279236	37.9045	2.76323	3.75215	0	0	0.000375247	9.75622
	21G19844	2	4	0.00863329	3.68193	0	0	0.00190043	0.693515	2.21069e-07	522.851	7.03082	0.672356	0.00162738	3.68537	0	0	0.00797663	1.41244	0.00126555	9.65344	0.00171149	522.851	0.660481	1.40957	0.0045173	1.1395	0.394948	24.7376	2.57756	3.6834	0	0	0.000400912	9.7524
	21G19845	2.2	4	0.015899	2.34611	0	0	0.00384367	0.447074	0	0	14.22	0.413491	0.00299697	2.35149	0	0	0.0131108	0.868315	0.0025596	9.63887	0	0	1.0856	0.863638	0.00913635	1.00865	0.317645	35.7987	4.74682	2.34841	0	0	0.000658958	9.68857
	21G19847	2.4	4	0.00880326	3.86624	0	0	0.0027818	0.541933	8.73475e-07	140.929	10.2915	0.514578	0.00165941	3.86951	0	0	0.00886041	1.23169	0.00185247	9.64374	0.0067606	140.932	0.73366	1.22839	0.0066123	1.05413	0.371816	27.9289	2.6283	3.86764	0	0	0.000445332	9.72787
	21G19848	2.6		0.0144982	2.44346	0	0	0.00540003	0.38192	0	0	19.9779	0.341998	0.0027329	2.44863	0	0	0.0137494	0.791644	0.00359603	9.63607	0	0	1.13848	0.786511	0.0128358	0.98151	0.291159	37.1692	4.32857	2.44567	0	0	0.000691055	9.682
	21G19849	2.8		0.0115707	2.87376	0	0	0.00490459	0.396576	3.17629e-07	376.882	18.145	0.358291	0.00218107	2.87815	0	0	0.0114764	0.956344	0.0032661	9.63666	0.00245799	376.883	0.95027	0.952099	0.0116582	0.987306	0.177453	57.2808	3.45454	2.87564	0	0	0.000576814	9.69685
	21G19851	3		0.0104957	3.30109	0	0	0.00620471	0.356924	0	0	22.9549	0.313838	0.00197845	3.30491	0	0	0.0123361	0.877747	0.00413188	9.63511	0	0	1.02145	0.873121	0.0147485	0.972057	0.259237	40.7424	3.13361	3.30273	0	0	0.000620022	9.68942
	21G19852	3.6		0.015927	2.36939	0	0	0.0115337	0.325833	0	0	42.6701	0.27797	0.00300224	2.37471	0	0	0.019347	0.548868	0.00768062	9.63401	0	0	1.60197	0.541439	0.0274155	0.961076	0.33686	34.0822	4.75516	2.37167	0	0	0.000972398	9.66518
	21G19853	4.2		0.0188068	2.11057	0	0	0.0177105	0.319849	0	0	65.5218	0.27093	0.00354507	2.11655	0	0	0.0243759	0.449948	0.0117939	9.63381	0	0	2.01837	0.440855	0.0420977	0.959064	0.587026	20.5435	5.61495	2.11313	0	0	0.00122515	9.66006
	21G19855	5		0.0161039	2.59147	0	0	0.0159466	0.320065	0	0	58.9959	0.271186	0.00303558	2.59634	0	0	0.020403	0.535972	0.0106193	9.63382	0	0	1.68941	0.528362	0.0379049	0.959136	0.395268	32.0182	4.80797	2.59355	0	0	0.00102547	9.66445
	21G19856	6		0.0285722	1.75125	0	0	0.0291075	0.315326	0	0	107.686	0.265576	0.00538586	1.75845	0	0	0.0323077	0.364424	0.0193835	9.63366	0	0	2.67514	0.353136	0.0691883	0.957565	0.516932	29.2936	8.53052	1.75433	0	0	0.00162381	9.65646
	21G19857	7.2		0.0287328	1.67146	0	0	0.0275794	0.315227	0	0	102.032	0.265459	0.00541614	1.679	0	0	0.0306305	0.379638	0.0183658	9.63366	0	0	2.53627	0.368816	0.0655558	0.957532	0.279898	51.94	8.57848	1.67469	0	0	0.00153952	9.65705
	21G19859	8.6		0.0578496	0.89782	0	0	0.0301198	0.314007	1.40642e-06	89.0597	111.431	0.264008	0.0109047	0.91179	0	0	0.036619	0.304061	0.0200576	9.63362	0.0108739	89.0645	3.03213	0.290436	0.0715945	0.957131	0.162766	96.822	17.2716	0.903823	0	0	0.0018405	9.65437
	21G19860	10		0.0896094	0.734724	0	0	0.033457	0.314658	1.66208e-06	74.1604	123.777	0.264782	0.0168914	0.751732	0	0	0.0366408	0.296539	0.0222799	9.63364	0.0128495	74.1661	3.03394	0.282551	0.0795269	0.957345	0.309485	64.5079	26.7538	0.742049	0	0	0.0018416	9.65414
	21G19861	12		0.0869508	0.659742	0	0	0.0299228	0.314976	3.2557e-07	378.975	110.702	0.26516	0.0163902	0.678631	0	0	0.0278787	0.372517	0.0199264	9.63365	0.00251676	378.976	2.30841	0.361482	0.0711262	0.95745	-0.549983	31.7638	25.96	0.667888	0	0	0.0014012	9.65677
	21G19863	14		0.0936461	0.647587	0	0	0.0410793	0.313525	0	0	151.977	0.263434	0.0176523	0.666821	0	0	0.0285356	0.391054	0.0273558	9.6336	0	0	2.36281	0.380556	0.097645	0.956973	-0.85515	21.5866	27.959	0.655885	0	0	0.00143422	9.6575
	21G19864	17		0.0644141	0.821458	0	0	0.0276239	0.3145	0	0	102.197	0.264594	0.012142	0.836704	0	0	0.0170372	0.620335	0.0183955	9.63363	0	0	1.41072	0.613772	0.0656616	0.957293	-0.514277	31.2497	19.2315	0.828015	0	0	0.000856304	9.6695
	21G19865	20		0.0286903	1.51035	0	0	0.0135736	0.323227	0	0	50.2169	0.27491	0.00540812	1.5187	0	0	0.00734036	1.32472	0.00903904	9.63392	0	0	0.607796	1.32166	0.0322644	0.960196	-0.392962	33.4413	8.56578	1.51393	0	0	0.000368932	9.74009
	21G19867	24		0.0162931	2.25049	0	0	0.00437155	0.418089	1.87296e-06	64.5378	16.1729	0.381966	0.00307125	2.2561	0	0	0.00326867	3.20568	0.00291113	9.63757	0.0144708	64.5444	0.270653	3.20441	0.0103911	0.996142	-0.245683	45.3782	4.86446	2.25289	0	0	0.000164286	10.1681
	21G19868	28		0.0102573	3.29872	0	0	0.00258206	0.542557	1.35463e-06	91.1764	9.55259	0.515235	0.0019335	3.30255	0	0	0.00164033	6.01719	0.00171947	9.64377	0.0104652	91.1811	0.135822	6.01652	0.00613754	1.05445	-0.253519	40.6667	3.06241	3.30036	0	0	8.24442e-05	11.3719
			S	1.03217	0.233242	0	0	0.329547	0.0872508	9.1838e-06	41.4127	1219.19	0.0739612	0.194565	0.236296	0	0	0.517888	0.115501	0.219454	2.62303	0.0710164	41.431	42.8822	0.113975	0.78333	0.261182	7.66855	9.54962	308.166	0.234553	0	0	0.0260295	2.00926
			S							1.36173	0.178051	1219.19	0.0739612									1.00292	2.99026			43.6655	0.112029							315.861	0.325762

## Sheet: Additional Parameters
	Additional Parameters			40Ar/39Ar	1s	37Ar/39Ar	1s	36Ar/39Ar	1s	Time (days)	37Ar (decay)	39Ar (decay)	40Ar (moles)
	21G19829	0.6		17.8925	0.133623	2.50016	0.0408806	0.0607373	0.000623704	79.4326	4.81349	1.00056	9.45644e-13
	21G19830	0.7		14.1344	0.0613219	3.37578	0.0258971	0.046574	0.000344335	79.4396	4.81415	1.00056	1.38947e-12
	21G19832	0.8		11.9332	0.0744438	3.46267	0.0384353	0.0398429	0.000390823	79.4542	4.81553	1.00056	6.91768e-13
	21G19833	0.9		8.46221	0.0650827	4.03611	0.0481207	0.0286879	0.000387841	79.4611	4.81619	1.00056	4.36339e-13
	21G19835	1	4	7.57145	0.0469162	5.66206	0.0454262	0.0251013	0.000301409	79.475	4.81751	1.00056	5.34744e-13
	21G19836	1.1	4	6.45517	0.100954	4.63195	0.0998335	0.0202342	0.000631191	79.4819	4.81818	1.00056	1.70702e-13
	21G19837	1.2	4	6.08169	0.0376167	6.95594	0.0517539	0.0205649	0.000285156	79.4889	4.81884	1.00056	4.08608e-13
	21G19839	1.3	4	6.2299	0.0474914	7.3187	0.0668095	0.0214488	0.00032617	79.5028	4.82016	1.00056	3.20277e-13
	21G19840	1.4	4	5.55435	0.0617732	6.84325	0.0911999	0.0181196	0.000466592	79.5097	4.82082	1.00056	1.99052e-13
	21G19841	1.6	4	4.8384	0.0451787	9.41279	0.0943369	0.0163248	0.000382387	79.5174	4.82155	1.00056	2.14685e-13
	21G19843	1.8	4	4.89321	0.0777784	9.1363	0.150711	0.0173529	0.000610351	79.5312	4.82287	1.00056	1.29929e-13
	21G19844	2	4	4.47054	0.0715463	10.5727	0.1642	0.0158406	0.000526566	79.5382	4.82353	1.00056	1.26943e-13
	21G19845	2.2	4	4.6268	0.0446144	12.9894	0.123528	0.0180342	0.000373769	79.5451	4.82419	1.00056	2.16281e-13
	21G19847	2.4	4	4.05332	0.0570658	13.9023	0.183744	0.0156509	0.000497266	79.559	4.82552	1.00056	1.28124e-13
	21G19848	2.6		4.01318	0.0368099	17.3523	0.147416	0.0172831	0.000335293	79.566	4.82618	1.00056	1.97292e-13
	21G19849	2.8		3.77634	0.04198	18.8632	0.189843	0.0171277	0.000380825	79.5729	4.82684	1.00056	1.55111e-13
	21G19851	3		3.27491	0.034758	22.1529	0.202926	0.016117	0.000361363	79.5875	4.82823	1.00056	1.44901e-13
	21G19852	3.6		3.12571	0.021233	26.1878	0.15721	0.0168534	0.000247284	79.5944	4.82889	1.00056	2.17471e-13
	21G19853	4.2		3.01057	0.0166812	31.7994	0.161994	0.0177228	0.000205426	79.6014	4.82956	1.00056	2.64877e-13
	21G19855	5		3.01292	0.0199675	34.1547	0.199197	0.0185551	0.000258221	79.6153	4.83088	1.00056	2.22222e-13
	21G19856	6		3.29737	0.014112	39.2395	0.170339	0.0210178	0.00019322	79.6222	4.83154	1.00056	3.86395e-13
	21G19857	7.2		3.40527	0.0149155	39.2157	0.175002	0.0216434	0.00019744	79.6292	4.83221	1.00056	3.78318e-13
	21G19859	8.6		5.61783	0.0173497	35.9024	0.138919	0.0283436	0.000183039	79.6438	4.8336	1.00056	7.44525e-13
	21G19860	10		8.69293	0.0247829	39.7555	0.151552	0.0395277	0.000235211	79.6507	4.83426	1.00056	1.15568e-12
	21G19861	12		10.6792	0.0383891	46.5226	0.204099	0.0491163	0.000293288	79.6576	4.83493	1.00056	1.08507e-12
	21G19863	14		11.0164	0.0409566	61.7678	0.277276	0.0547564	0.000312444	79.6715	4.83625	1.00056	1.15739e-12
	21G19864	17		12.6784	0.0756004	69.2215	0.444394	0.0623404	0.000507892	79.6785	4.83692	1.00056	7.9926e-13
	21G19865	20		12.7694	0.163551	78.4564	1.00729	0.0660311	0.00106742	79.6854	4.83758	1.00056	3.48995e-13
	21G19867	24		16.435	0.512339	57.546	1.78926	0.0735348	0.00261661	79.7	4.83897	1.00056	1.97229e-13
	21G19868	28		19.7871	1.14797	67.2907	3.88889	0.0904529	0.00572543	79.7069	4.83964	1.00056	1.19943e-13

## Sheet: Procedure Blanks
	Procedure Blanks		36Ar ± 1σ (SE) [fA]		37Ar ± 1σ (SE) [fA]		38Ar ± 1σ (SE) [fA]		39Ar ± 1σ (SE) [fA]		40Ar ± 1σ (SE) [fA]
	21G19829	0.6	0.010737	0.000198159	-0.00757171	0.00649778	-0.00531891	0.0063086	0.0321537	0.00663222	3.02502	0.0150099
	21G19830	0.7	0.010737	0.000198159	-0.00757171	0.00649778	-0.00531891	0.0063086	0.0321537	0.00663222	3.02502	0.0150099
	21G19832	0.8	0.0109258	0.000183501	-0.00775735	0.00642539	0.00642878	0.00642489	0.038418	0.00623619	3.03982	0.0150117
	21G19833	0.9	0.0109258	0.000183501	-0.00775735	0.00642539	0.00642878	0.00642489	0.038418	0.00623619	3.03982	0.0150117
	21G19835	1	0.0113832	0.000200602	-0.0045997	0.00633621	-0.00385101	0.00639131	0.0310807	0.00649563	2.94619	0.0148499
	21G19836	1.1	0.0113832	0.000200602	-0.0045997	0.00633621	-0.00385101	0.00639131	0.0310807	0.00649563	2.94619	0.0148499
	21G19837	1.2	0.0113832	0.000200602	-0.0045997	0.00633621	-0.00385101	0.00639131	0.0310807	0.00649563	2.94619	0.0148499
	21G19839	1.3	0.0116613	0.000204795	-0.000512788	0.00633549	0.000622773	0.00627519	0.0200605	0.00643443	3.05703	0.0132076
	21G19840	1.4	0.0116613	0.000204795	-0.000512788	0.00633549	0.000622773	0.00627519	0.0200605	0.00643443	3.05703	0.0132076
	21G19841	1.6	0.0116613	0.000204795	-0.000512788	0.00633549	0.000622773	0.00627519	0.0200605	0.00643443	3.05703	0.0132076
	21G19843	1.8	0.0110368	0.000190326	-0.00693139	0.00633382	-0.00617792	0.00622511	0.0183059	0.00655077	3.02357	0.0162165
	21G19844	2	0.0110368	0.000190326	-0.00693139	0.00633382	-0.00617792	0.00622511	0.0183059	0.00655077	3.02357	0.0162165
	21G19845	2.2	0.0110368	0.000190326	-0.00693139	0.00633382	-0.00617792	0.00622511	0.0183059	0.00655077	3.02357	0.0162165
	21G19847	2.4	0.0111754	0.000195484	-0.00525747	0.006714	-0.0130882	0.00622641	0.0212494	0.00608967	3.04037	0.0159068
	21G19848	2.6	0.0111754	0.000195484	-0.00525747	0.006714	-0.0130882	0.00622641	0.0212494	0.00608967	3.04037	0.0159068
	21G19849	2.8	0.0111754	0.000195484	-0.00525747	0.006714	-0.0130882	0.00622641	0.0212494	0.00608967	3.04037	0.0159068
	21G19851	3	0.011597	0.000201865	7.0926e-05	0.00571245	-0.00574336	0.00609191	0.0276948	0.00638988	3.18692	0.0148598
	21G19852	3.6	0.011597	0.000201865	7.0926e-05	0.00571245	-0.00574336	0.00609191	0.0276948	0.00638988	3.18692	0.0148598
	21G19853	4.2	0.011597	0.000201865	7.0926e-05	0.00571245	-0.00574336	0.00609191	0.0276948	0.00638988	3.18692	0.0148598
	21G19855	5	0.0110787	0.000195405	-0.00156246	0.0065204	3.47581e-05	0.00566882	0.0138228	0.00658371	2.95006	0.0155515
	21G19856	6	0.0110787	0.000195405	-0.00156246	0.0065204	3.47581e-05	0.00566882	0.0138228	0.00658371	2.95006	0.0155515
	21G19857	7.2	0.0110787	0.000195405	-0.00156246	0.0065204	3.47581e-05	0.00566882	0.0138228	0.00658371	2.95006	0.0155515
	21G19859	8.6	0.0109155	0.000190843	-0.0102004	0.00583463	-0.0191938	0.00713083	0.0263016	0.00572689	3.02099	0.0143397
	21G19860	10	0.0109155	0.000190843	-0.0102004	0.00583463	-0.0191938	0.00713083	0.0263016	0.00572689	3.02099	0.0143397
	21G19861	12	0.0109155	0.000190843	-0.0102004	0.00583463	-0.0191938	0.00713083	0.0263016	0.00572689	3.02099	0.0143397
	21G19863	14	0.0108428	0.000196675	0.0114087	0.00569552	0.00116554	0.00625911	0.0332287	0.00568588	3.04706	0.0147816
	21G19864	17	0.0108428	0.000196675	0.0114087	0.00569552	0.00116554	0.00625911	0.0332287	0.00568588	3.04706	0.0147816
	21G19865	20	0.0108428	0.000196675	0.0114087	0.00569552	0.00116554	0.00625911	0.0332287	0.00568588	3.04706	0.0147816
	21G19867	24	0.0110319	0.00021443	-0.0123211	0.00654369	-0.0175394	0.00663226	0.0214287	0.00598111	3.0582	0.0139647
	21G19868	28	0.0110319	0.00021443	-0.0123211	0.00654369	-0.0175394	0.00663226	0.0214287	0.00598111	3.0582	0.0139647

## Sheet: Intercept Values
	Intercept Values		36Ar ± 1σ (SE) [fA]		r2	Regression (type,n)		37Ar ± 1σ (SE) [fA]		r2	Regression (type,n)		38Ar ± 1σ (SE) [fA]		r2	Regression (type,n)		39Ar ± 1σ (SE) [fA]		r2	Regression (type,n)		40Ar ± 1σ (SE) [fA]		r2	Regression (type,n)
	21G19829	0.6	0.082853	0.000456909	0.160045	EXP	150 of 150	0.626342	0.00636508	0.416226	EXP	150 of 150	0.0168442	0.00650738	0.013936	EXP	149 of 150	1.26344	0.00622353	0.694039	EXP	150 of 150	25.1713	0.016708	0.917468	EXP	150 of 150
	21G19830	0.7	0.113594	0.00055954	0.412172	EXP	150 of 150	1.58424	0.00658571	0.835683	EXP	150 of 150	0.0446405	0.00627004	0.00307176	EXP	150 of 150	2.32236	0.00715966	0.885827	EXP	150 of 150	35.5653	0.0168303	0.906602	EXP	150 of 150
	21G19832	0.8	0.0628147	0.000342701	8.14544e-06	EXP	148 of 150	0.95482	0.00568161	0.719094	EXP	150 of 150	0.0219673	0.00625506	4.53265e-06	EXP	150 of 150	1.38896	0.00532976	0.809916	EXP	150 of 150	19.2405	0.0160386	0.961122	EXP	149 of 150
	21G19833	0.9	0.0441579	0.000323736	0.17717	EXP	150 of 150	0.990088	0.00627787	0.686417	EXP	150 of 150	0.0152121	0.00653465	9.56741e-05	EXP	150 of 150	1.23969	0.00626925	0.723376	EXP	150 of 150	13.2585	0.0165537	0.98392	EXP	150 of 150
	21G19835	1	0.0512106	0.000356306	0.0728851	EXP	149 of 150	1.91223	0.00633996	0.893847	EXP	150 of 150	0.0232872	0.00618295	0.00240905	EXP	149 of 150	1.67647	0.00735823	0.779672	EXP	150 of 150	15.4695	0.0138516	0.981506	EXP	148 of 150
	21G19836	1.1	0.0234041	0.000262583	0.642486	EXP	150 of 150	0.582453	0.00661269	0.414802	EXP	150 of 150	0.0136123	0.00567551	0.00980483	EXP	147 of 150	0.647157	0.00625497	0.314225	EXP	150 of 150	6.94391	0.0161675	0.991088	EXP	150 of 150
	21G19837	1.2	0.0424236	0.00033235	0.166368	EXP	150 of 150	2.23495	0.00624082	0.922864	EXP	150 of 150	0.0102179	0.00550235	0.0142147	EXP	149 of 150	1.59633	0.00615193	0.826082	EXP	149 of 150	12.5155	0.0165667	0.979119	EXP	150 of 150
	21G19839	1.3	0.0364336	0.000257399	0.321677	EXP	149 of 150	1.80201	0.00632507	0.889491	EXP	150 of 150	0.00945243	0.00689149	0.000830336	EXP	150 of 150	1.21776	0.00572926	0.744979	EXP	150 of 150	10.5577	0.0131728	0.989103	EXP	149 of 150
	21G19840	1.4	0.0262494	0.000275701	0.533516	EXP	149 of 150	1.17422	0.00704353	0.744187	EXP	150 of 150	0.0123176	0.00631928	0.00372592	EXP	150 of 150	0.854962	0.00567831	0.551969	EXP	149 of 150	7.71866	0.0146146	0.990172	EXP	150 of 150
	21G19841	1.6	0.0279343	0.000288497	0.533937	EXP	150 of 150	1.9998	0.00654296	0.89209	EXP	150 of 150	0.00964333	0.00641457	0.000927934	EXP	149 of 150	1.05378	0.00603175	0.669382	EXP	147 of 150	8.0848	0.0135975	0.991283	EXP	150 of 150
	21G19843	1.8	0.0213883	0.000272374	0.609694	EXP	150 of 150	1.15463	0.00656288	0.732711	EXP	150 of 150	-0.00346076	0.00644436	0.001635	EXP	150 of 150	0.636914	0.0059139	0.319259	EXP	150 of 150	6.06641	0.0137902	0.991982	EXP	150 of 150
	21G19844	2	0.0211418	0.000237253	0.669355	EXP	150 of 150	1.43032	0.00627207	0.834113	EXP	150 of 150	0.00628584	0.00630898	0.00131757	EXP	150 of 150	0.679838	0.00654051	0.344403	EXP	149 of 150	5.99648	0.0163859	0.988818	EXP	150 of 150
	21G19845	2.2	0.0299756	0.000300765	0.377433	EXP	150 of 150	2.89955	0.00688168	0.941126	EXP	150 of 150	0.00489532	0.00670408	0.00192485	EXP	150 of 150	1.10733	0.006622	0.646742	EXP	150 of 150	8.0887	0.0155205	0.986616	EXP	150 of 150
	21G19847	2.4	0.0222896	0.000260391	0.617905	EXP	150 of 150	2.09769	0.00649591	0.898663	EXP	150 of 150	0.00586635	0.00708992	2.05773e-06	EXP	150 of 150	0.757663	0.00657175	0.406597	EXP	150 of 150	6.04093	0.0140437	0.991195	EXP	145 of 150
	21G19848	2.6	0.0302634	0.000275286	0.407355	EXP	150 of 150	4.07642	0.00611622	0.97835	EXP	150 of 150	-0.00758418	0.00568063	0.0387687	EXP	150 of 150	1.16656	0.00648113	0.64547	EXP	150 of 150	7.66079	0.0158728	0.985906	EXP	150 of 150
	21G19849	2.8	0.0269802	0.000249857	0.552189	EXP	148 of 150	3.70143	0.00621387	0.970445	EXP	150 of 150	0.0061127	0.00673322	0.0105503	EXP	150 of 150	0.978163	0.00661374	0.595782	EXP	150 of 150	6.67294	0.0145084	0.989629	EXP	148 of 150
	21G19851	3	0.0276175	0.000261712	0.458403	EXP	149 of 150	4.68798	0.00596061	0.984273	EXP	148 of 150	0.010233	0.00643866	0.00121182	EXP	150 of 150	1.05849	0.0061374	0.617971	EXP	150 of 150	6.58038	0.0149503	0.98838	EXP	150 of 150
	21G19852	3.6	0.0379397	0.000294802	0.236253	EXP	145 of 150	8.71307	0.0064504	0.994358	EXP	150 of 150	0.0234484	0.00653082	0.000518484	EXP	150 of 150	1.64859	0.00575076	0.865311	EXP	150 of 150	8.27991	0.0155492	0.985206	EXP	150 of 150
	21G19853	4.2	0.0466275	0.000312383	0.0963425	EXP	146 of 150	13.3774	0.00854789	0.996287	EXP	149 of 150	-0.00125561	0.00626047	0.0427086	EXP	150 of 150	2.07742	0.00604919	0.900866	EXP	149 of 150	9.39011	0.015634	0.982636	EXP	147 of 150
	21G19855	5	0.0418242	0.000341816	0.126023	EXP	149 of 150	12.0401	0.0066993	0.996603	EXP	148 of 150	0.0227959	0.00601369	0.00909975	EXP	150 of 150	1.73213	0.00590191	0.870023	EXP	149 of 150	8.15432	0.0150215	0.98508	EXP	150 of 150
	21G19856	6	0.06641	0.00041861	0.0491436	EXP	150 of 150	21.9753	0.0101357	0.997883	EXP	150 of 150	0.0250731	0.00662283	0.00530983	EXP	150 of 150	2.74385	0.00657062	0.930792	EXP	150 of 150	11.9991	0.0171019	0.965801	EXP	150 of 150
	21G19857	7.2	0.0650981	0.000397887	0.0593998	EXP	149 of 150	20.8186	0.0092066	0.998069	EXP	149 of 150	0.0285117	0.00648227	0.00453892	EXP	150 of 150	2.60208	0.00645214	0.925627	EXP	150 of 150	11.81	0.0159407	0.970796	EXP	150 of 150
	21G19859	8.6	0.0953045	0.000426761	0.455857	EXP	150 of 150	22.7213	0.00877594	0.998519	EXP	149 of 150	0.05853	0.00612111	0.0185633	EXP	146 of 150	3.11385	0.0064607	0.949565	EXP	148 of 150	20.4572	0.0161659	0.479655	EXP	150 of 150
	21G19860	10	0.128973	0.000557012	0.576051	EXP	150 of 150	25.2364	0.0113352	0.997577	EXP	150 of 150	0.0686413	0.0058028	0.0548721	EXP	150 of 150	3.12353	0.00613164	0.956208	EXP	148 of 150	30.0861	0.0154532	0.959752	EXP	148 of 150
	21G19861	12	0.123031	0.000469409	0.686195	EXP	149 of 150	22.5664	0.0102807	0.997939	EXP	150 of 150	0.0468963	0.00589666	2.63668e-07	EXP	149 of 150	2.39343	0.00588434	0.920062	EXP	150 of 150	28.4325	0.0158365	0.93438	EXP	150 of 150
	21G19863	14	0.140083	0.000483888	0.739634	EXP	150 of 150	30.997	0.0118949	0.998582	EXP	150 of 150	0.0402103	0.00583546	0.00391683	EXP	150 of 150	2.48085	0.00676187	0.913125	EXP	150 of 150	30.1523	0.0151681	0.95583	EXP	150 of 150
	21G19864	17	0.0991333	0.000434199	0.460614	EXP	146 of 150	20.8449	0.00850779	0.998311	EXP	149 of 150	0.0434423	0.00663152	0.000643162	EXP	150 of 150	1.50191	0.0064091	0.775746	EXP	149 of 150	21.7651	0.0158731	0.0124116	EXP	150 of 150
	21G19865	20	0.0513859	0.000356909	0.0140161	EXP	149 of 150	10.247	0.00714693	0.994535	EXP	148 of 150	0.00811546	0.00624537	0.0012731	EXP	149 of 150	0.669953	0.00559998	0.471475	EXP	147 of 150	11.2202	0.0152866	0.971372	EXP	150 of 150
	21G19867	24	0.0308569	0.000276136	0.311834	EXP	149 of 150	3.28323	0.00649558	0.958384	EXP	150 of 150	0.00596129	0.00644187	0.000656646	EXP	149 of 150	0.301007	0.00621589	0.0486963	EXP	150 of 150	7.67715	0.0149662	0.98332	EXP	149 of 150
	21G19868	28	0.0233498	0.000242352	0.441811	EXP	149 of 150	1.93394	0.00566736	0.91415	EXP	148 of 150	-0.00192787	0.00673158	0.00131481	EXP	150 of 150	0.162649	0.00550474	0.000738027	EXP	149 of 150	5.86718	0.014794	0.987562	EXP	149 of 150

## Sheet: Project Info
	Project Info		Analyst	Irradiation	X-pos	Y-pos	Z/H-pos	Project	Experiment	Nmb
	21G19829	0.6	Daniel Heaton	21-OSU-04	0	0	56.1563	Easter\O-Connor (20-06)	21G19826	1
	21G19830	0.7	Daniel Heaton	21-OSU-04	0	0	56.1563	Easter\O-Connor (20-06)	21G19826	1
	21G19832	0.8	Daniel Heaton	21-OSU-04	0	0	56.1563	Easter\O-Connor (20-06)	21G19826	1
	21G19833	0.9	Daniel Heaton	21-OSU-04	0	0	56.1563	Easter\O-Connor (20-06)	21G19826	1
	21G19835	1	Daniel Heaton	21-OSU-04	0	0	56.1563	Easter\O-Connor (20-06)	21G19826	1
	21G19836	1.1	Daniel Heaton	21-OSU-04	0	0	56.1563	Easter\O-Connor (20-06)	21G19826	1
	21G19837	1.2	Daniel Heaton	21-OSU-04	0	0	56.1563	Easter\O-Connor (20-06)	21G19826	1
	21G19839	1.3	Daniel Heaton	21-OSU-04	0	0	56.1563	Easter\O-Connor (20-06)	21G19826	1
	21G19840	1.4	Daniel Heaton	21-OSU-04	0	0	56.1563	Easter\O-Connor (20-06)	21G19826	1
	21G19841	1.6	Daniel Heaton	21-OSU-04	0	0	56.1563	Easter\O-Connor (20-06)	21G19826	1
	21G19843	1.8	Daniel Heaton	21-OSU-04	0	0	56.1563	Easter\O-Connor (20-06)	21G19826	1
	21G19844	2	Daniel Heaton	21-OSU-04	0	0	56.1563	Easter\O-Connor (20-06)	21G19826	1
	21G19845	2.2	Daniel Heaton	21-OSU-04	0	0	56.1563	Easter\O-Connor (20-06)	21G19826	1
	21G19847	2.4	Daniel Heaton	21-OSU-04	0	0	56.1563	Easter\O-Connor (20-06)	21G19826	1
	21G19848	2.6	Daniel Heaton	21-OSU-04	0	0	56.1563	Easter\O-Connor (20-06)	21G19826	1
	21G19849	2.8	Daniel Heaton	21-OSU-04	0	0	56.1563	Easter\O-Connor (20-06)	21G19826	1
	21G19851	3	Daniel Heaton	21-OSU-04	0	0	56.1563	Easter\O-Connor (20-06)	21G19826	1
	21G19852	3.6	Daniel Heaton	21-OSU-04	0	0	56.1563	Easter\O-Connor (20-06)	21G19826	1
	21G19853	4.2	Daniel Heaton	21-OSU-04	0	0	56.1563	Easter\O-Connor (20-06)	21G19826	1
	21G19855	5	Daniel Heaton	21-OSU-04	0	0	56.1563	Easter\O-Connor (20-06)	21G19826	1
	21G19856	6	Daniel Heaton	21-OSU-04	0	0	56.1563	Easter\O-Connor (20-06)	21G19826	1
	21G19857	7.2	Daniel Heaton	21-OSU-04	0	0	56.1563	Easter\O-Connor (20-06)	21G19826	1
	21G19859	8.6	Daniel Heaton	21-OSU-04	0	0	56.1563	Easter\O-Connor (20-06)	21G19826	1
	21G19860	10	Daniel Heaton	21-OSU-04	0	0	56.1563	Easter\O-Connor (20-06)	21G19826	1
	21G19861	12	Daniel Heaton	21-OSU-04	0	0	56.1563	Easter\O-Connor (20-06)	21G19826	1
	21G19863	14	Daniel Heaton	21-OSU-04	0	0	56.1563	Easter\O-Connor (20-06)	21G19826	1
	21G19864	17	Daniel Heaton	21-OSU-04	0	0	56.1563	Easter\O-Connor (20-06)	21G19826	1
	21G19865	20	Daniel Heaton	21-OSU-04	0	0	56.1563	Easter\O-Connor (20-06)	21G19826	1
	21G19867	24	Daniel Heaton	21-OSU-04	0	0	56.1563	Easter\O-Connor (20-06)	21G19826	1
	21G19868	28	Daniel Heaton	21-OSU-04	0	0	56.1563	Easter\O-Connor (20-06)	21G19826	1

[truncated: 2 more sheets: Sample Parameters, Irradiation Constants]
