# Supplementary material for: Synchronous motion of the Easter mantle plume and the East Pacific Rise
Source: Nat Commun. 2024 Nov 17;15:9953. doi: 10.1038/s41467-024-54115-2 (PMC11570642; doi:10.1038/s41467-024-54115-2)
Supplement: Supplementary file 5 — Supplementary Data 2 [file 41467_2024_54115_MOESM5_ESM.zip › NCOMMS-23-61651B_Dataset 2/21G19872.full.xls]

## Sheet: Hidden Data
Double Line Plot Age Plateau			Double Line Plot K/Ca Plateau			X-Y Plot Normal Isochron		X-Y Plot Inverse Isochron		Error Ellipses Normal Isochron		Error Ellipses Inverse Isochron														Used Measurements for Blank Corrections
Ar39k%	Line 1	Line 2	Ar39k%	Line 1	Line 2	X-axis	Y-axis	X-axis	Y-axis	X-axis	Y-axis	X-axis	Y-axis													Filename	Included	36Ar	1σ	37Ar	1σ	38Ar	1σ	39Ar	1σ	40Ar	1σ	Date		Filename	Included	40Ar/39Ar	1σ	J-value	1σ	Date	X	Y	H
0	2.05758	2.78609	0	0.477594	0.501826	23.3277	318.69	0.0731988	0.00313784			0.073548	0.00313991
6.5678	2.05758	2.78609	6.5678	0.477594	0.501826	32.0339	325.797	0.0983247	0.0030694			0.0735362	0.00313182
6.5678	2.67145	2.10107	6.5678	0.393659	0.379598	41.3305	342.246	0.120762	0.00292187			0.0735013	0.00312413
14.2004	2.67145	2.10107	14.2004	0.393659	0.379598	46.8793	344.422	0.13611	0.00290341			0.0734459	0.00311738
14.2004	2.56462	3.36746	14.2004	0.341278	0.360915	51.9038	353.767	0.146717	0.00282672			0.0733736	0.00311202
18.5557	2.56462	3.36746	18.5557	0.341278	0.360915	64.7023	366.865	0.176366	0.0027258			0.0732894	0.00310842
18.5557	3.18437	2.30644	18.5557	0.314382	0.297578	69.6185	367.901	0.189232	0.00271813			0.073199	0.00310683
22.5799	3.18437	2.30644	22.5799	0.314382	0.297578	63.7333	366.31	0.173988	0.00272993			0.0731086	0.00310735
22.5799	2.54466	3.42473	22.5799	0.260899	0.274684	81.991	388.018	0.211307	0.0025772			0.0730244	0.00310995
26.3171	2.54466	3.42473	26.3171	0.260899	0.274684	78.2329	382.638	0.204457	0.00261344			0.072952	0.00311445
26.3171	3.33024	2.59443	26.3171	0.201293	0.194663	102.235	406.595	0.251442	0.00245945			0.0728965	0.00312054
30.8241	3.33024	2.59443	30.8241	0.201293	0.194663	111.754	402.889	0.277382	0.00248207			0.0728615	0.00312782
30.8241	2.14889	3.44117	30.8241	0.205221	0.218569	113.195	406.567	0.278416	0.00245962			0.0728496	0.00313577
33.1867	2.14889	3.44117	33.1867	0.205221	0.218569	133.22	427.583	0.311565	0.00233873			0.0728614	0.00314387
33.1867	3.67563	2.29023	33.1867	0.184938	0.17431	144.664	440.11	0.3287	0.00227216			0.0728963	0.00315156
35.449	3.67563	2.29023	35.449	0.184938	0.17431	128.572	418.703	0.307071	0.00238833			0.0729517	0.00315831
35.449	2.34847	3.77468	35.449	0.142007	0.150173	172.545	448.451	0.384758	0.0022299			0.073024	0.00316367
37.5482	2.34847	3.77468	37.5482	0.142007	0.150173	186.812	471.574	0.396146	0.00212056			0.0731082	0.00316726
37.5482	3.68196	2.34945	37.5482	0.122087	0.116932	148.182	422.422	0.350792	0.0023673			0.0731986	0.00316886
39.8971	3.68196	2.34945	39.8971	0.122087	0.116932	161.071	426.068	0.378042	0.00234705			0.073289	0.00316834
39.8971	2.28012	3.65047	39.8971	0.10625	0.110909	152.005	402.274	0.377864	0.00248587			0.0733733	0.00316574
42.1164	2.28012	3.65047	42.1164	0.10625	0.110909	117.206	359.686	0.325857	0.0027802			0.0734456	0.00316124
42.1164	3.10828	2.13152	42.1164	0.0822619	0.0799965	75.7122	321.355	0.235603	0.00311182			0.0735011	0.00315514
45.1934	3.10828	2.13152	45.1934	0.0822619	0.0799965	67.5254	316.756	0.213178	0.003157			0.0735361	0.00314787
45.1934	1.94029	3.41513	45.1934	0.0777066	0.0808962	60.5728	304.387	0.198999	0.00328529			0.073548	0.00313991
47.2357	1.94029	3.41513	47.2357	0.0777066	0.0808962	67.3147	314.911	0.213758	0.0031755			0.0735362	0.00313182
47.2357	3.19014	2.24563	47.2357	0.0605478	0.0590577	54.7704	322.398	0.169885	0.00310176
50.4536	3.19014	2.24563	50.4536	0.0605478	0.0590577	67.4217	424.386	0.158869	0.00235635			0.0987656	0.00307221
50.4536	2.33561	3.15612	50.4536	0.0460547	0.0469958	103.029	448.712	0.22961	0.0022286			0.0987506	0.00306367
54.3522	2.33561	3.15612	54.3522	0.0460547	0.0469958	-27.582	214.562	-0.12855	0.00466065			0.0987066	0.00305552
54.3522	3.1316	2.11318	54.3522	0.0419817	0.0410039							0.0986366	0.00304832
57.4526	3.1316	2.11318	57.4526	0.0419817	0.0410039							0.0985453	0.00304255
57.4526	2.04118	2.83488	57.4526	0.0341202	0.0347809							0.098439	0.00303862
61.3403	2.04118	2.83488	61.3403	0.0341202	0.0347809							0.0983249	0.00303678
61.3403	3.03418	2.16402	61.3403	0.030227	0.0296042							0.0982108	0.00303716
64.8094	3.03418	2.16402	64.8094	0.030227	0.0296042							0.0981045	0.00303974
64.8094	1.99642	2.69548	64.8094	0.0271072	0.0275575							0.0980132	0.00304434
69.5334	1.99642	2.69548	69.5334	0.0271072	0.0275575							0.097943	0.00305065
69.5334	2.58779	1.85586	69.5334	0.025051	0.0246104							0.097899	0.00305824
73.9548	2.58779	1.85586	73.9548	0.025051	0.0246104							0.0978839	0.00306659
73.9548	1.60273	2.22761	73.9548	0.0238589	0.02424							0.0978988	0.00307513
79.2954	1.60273	2.22761	79.2954	0.0238589	0.02424							0.0979428	0.00308328
79.2954	1.80851	1.1196	79.2954	0.0199438	0.0196151							0.0980129	0.00309048
84.1734	1.80851	1.1196	84.1734	0.0199438	0.0196151							0.0981041	0.00309624
84.1734	0.439984	1.25068	84.1734	0.0168767	0.017184							0.0982104	0.00310018
88.2722	0.439984	1.25068	88.2722	0.0168767	0.017184							0.0983245	0.00310202
88.2722	1.13716	0.376103	88.2722	0.0150609	0.0148119							0.0984386	0.00310164
93.0379	1.13716	0.376103	93.0379	0.0150609	0.0148119							0.098545	0.00309905
93.0379	-0.164805	0.705073	93.0379	0.0123327	0.0125611							0.0986363	0.00309445
97.1017	-0.164805	0.705073	97.1017	0.0123327	0.0125611							0.0987064	0.00308814
97.1017	1.4683	-0.104261	97.1017	0.0100542	0.00974726							0.0987505	0.00308055
99.1114	1.4683	-0.104261	99.1114	0.0100542	0.00974726							0.0987656	0.00307221
99.1114	-1.90614	4.34989	99.1114	0.00760381	0.00858221							0.0987506	0.00306367
99.5849	-1.90614	4.34989	99.5849	0.00760381	0.00858221
99.5849	11.6989	-1.2316	99.5849	0.00812374	0.00615383							0.121724	0.00292885
99.8076	11.6989	-1.2316	99.8076	0.00812374	0.00615383							0.121692	0.00291395
99.8076	-5.2	15.2	99.8076	0.00570749	0.0101558							0.121596	0.0028996
99.9128	-5.2	15.2	99.9128	0.00570749	0.0101558							0.121443	0.00288675
99.9128	15.2	-5.2	99.9128	0.0100168	0.00509554							0.121244	0.00287631
100	15.2	-5.2	100	0.0100168	0.00509554							0.121012	0.00286896
												0.120763	0.00286523
												0.120514	0.00286535
												0.120282	0.00286933
												0.120083	0.00287688
												0.11993	0.00288751
												0.119833	0.00290047
												0.119801	0.00291489
												0.119833	0.00292979
												0.119929	0.00294415
												0.120082	0.00295699
												0.120281	0.00296744
												0.120513	0.00297478
												0.120762	0.00297852
												0.121011	0.0029784
												0.121243	0.00297442
												0.121442	0.00296686
												0.121595	0.00295624
												0.121691	0.00294328
												0.121724	0.00292885
												0.121692	0.00291395
												0.137344	0.00291221
												0.137302	0.00289381
												0.137179	0.00287606
												0.136983	0.00286018
												0.136727	0.00284724
												0.13643	0.00283813
												0.13611	0.00283347
												0.135791	0.00283358
												0.135493	0.00283844
												0.135238	0.00284773
												0.135042	0.00286082
												0.134918	0.00287681
												0.134876	0.00289461
												0.134918	0.00291301
												0.135041	0.00293076
												0.135237	0.00294664
												0.135493	0.00295958
												0.13579	0.00296869
												0.136109	0.00297335
												0.136429	0.00297325
												0.136726	0.00296838
												0.136982	0.00295909
												0.137178	0.002946
												0.137301	0.00293001
												0.137344	0.00291221
												0.137302	0.00289381
												0.14818	0.00283725
												0.14813	0.00281741
												0.147984	0.0027982
												0.147752	0.00278094
												0.147449	0.0027668
												0.147096	0.00275673
												0.146718	0.00275144
												0.146339	0.00275128
												0.145986	0.00275626
												0.145683	0.00276604
												0.145451	0.00277996
												0.145304	0.00279706
												0.145254	0.00281618
												0.145304	0.00283602
												0.14545	0.00285523
												0.145682	0.00287249
												0.145985	0.00288664
												0.146338	0.0028967
												0.146717	0.00290199
												0.147095	0.00290215
												0.147448	0.00289717
												0.147751	0.00288739
												0.147984	0.00287348
												0.14813	0.00285637
												0.14818	0.00283725
												0.14813	0.00281741
												0.177985	0.00273682
												0.17793	0.00271691
												0.177768	0.00269761
												0.177511	0.00268023
												0.177176	0.00266595
												0.176785	0.00265576
												0.176366	0.00265033
												0.175947	0.00265005
												0.175556	0.00265493
												0.175221	0.00266464
												0.174964	0.00267852
												0.174802	0.00269562
												0.174746	0.00271478
												0.174801	0.00273469
												0.174963	0.00275399
												0.17522	0.00277137
												0.175556	0.00278565
												0.175946	0.00279585
												0.176365	0.00280127
												0.176784	0.00280155
												0.177175	0.00279667
												0.17751	0.00278696
												0.177768	0.00277308
												0.177929	0.00275598
												0.177985	0.00273682
												0.17793	0.00271691
												0.192525	0.00274202
												0.192413	0.00270453
												0.192084	0.00266797
												0.191561	0.00263482
												0.190879	0.00260735
												0.190085	0.00258743
												0.189233	0.00257641
												0.18838	0.00257506
												0.187586	0.00258345
												0.186904	0.00260102
												0.186381	0.00262657
												0.186051	0.00265836
												0.185939	0.00269423
												0.186051	0.00273172
												0.18638	0.00276829
												0.186903	0.00280143
												0.187584	0.0028289
												0.188378	0.00284882
												0.189231	0.00285984
												0.190083	0.00286119
												0.190877	0.0028528
												0.191559	0.00283523
												0.192083	0.00280968
												0.192412	0.00277789
												0.192525	0.00274202
												0.192413	0.00270453
												0.177104	0.00275199
												0.176998	0.002715
												0.176687	0.00267903
												0.176192	0.00264654
												0.175546	0.00261972
												0.174795	0.00260041
												0.173989	0.00258994
												0.173182	0.002589
												0.17243	0.00259766
												0.171785	0.00261534
												0.171289	0.00264083
												0.170978	0.00267239
												0.170871	0.00270787
												0.170977	0.00274486
												0.171288	0.00278082
												0.171783	0.00281332
												0.172429	0.00284014
												0.17318	0.00285944
												0.173987	0.00286992
												0.174793	0.00287086
												0.175545	0.0028622
												0.17619	0.00284452
												0.176686	0.00281903
												0.176997	0.00278747
												0.177104	0.00275199
												0.176998	0.002715
												0.215776	0.00260681
												0.215624	0.00256077
												0.215178	0.00251585
												0.214468	0.00247512
												0.213543	0.00244134
												0.212465	0.00241682
												0.211308	0.00240322
												0.210152	0.00240149
												0.209074	0.00241173
												0.208148	0.00243324
												0.207438	0.00246457
												0.206991	0.00250357
												0.206838	0.00254759
												0.20699	0.00259363
												0.207436	0.00263855
												0.208146	0.00267928
												0.209072	0.00271306
												0.21015	0.00273759
												0.211306	0.00275118
												0.212463	0.00275291
												0.213541	0.00274267
												0.214466	0.00272116
												0.215177	0.00268983
												0.215624	0.00265083
												0.215776	0.00260681
												0.215624	0.00256077
												0.208166	0.00263919
												0.20804	0.00259745
												0.207669	0.0025568
												0.20708	0.00252001
												0.206312	0.00248959
												0.205418	0.00246761
												0.204458	0.00245556
												0.203498	0.00245428
												0.202603	0.00246384
												0.201835	0.0024836
												0.201245	0.0025122
												0.200875	0.00254771
												0.200748	0.00258769
												0.200874	0.00262943
												0.201244	0.00267008
												0.201833	0.00270687
												0.202601	0.00273729
												0.203496	0.00275927
												0.204456	0.00277131
												0.205416	0.0027726
												0.20631	0.00276304
												0.207079	0.00274328
												0.207668	0.00271467
												0.208039	0.00267917
												0.208166	0.00263919
												0.20804	0.00259745
												0.257003	0.00249382
												0.256813	0.00244127
												0.256258	0.00238996
												0.255375	0.00234338
												0.254223	0.00230471
												0.252882	0.00227659
												0.251443	0.00226093
												0.250004	0.0022588
												0.248662	0.00227035
												0.247511	0.00229478
												0.246627	0.00233043
												0.246071	0.00237487
												0.245881	0.00242508
												0.24607	0.00247763
												0.246625	0.00252895
												0.247509	0.00257552
												0.24866	0.00261419
												0.250001	0.00264231
												0.251441	0.00265797
												0.25288	0.0026601
												0.254221	0.00264856
												0.255373	0.00262413
												0.256257	0.00258848
												0.256813	0.00254403
												0.257003	0.00249382
												0.256813	0.00244127
												0.282088	0.00251017
												0.281928	0.00246885
												0.281458	0.00242843
												0.28071	0.00239167
												0.279736	0.00236107
												0.278601	0.00233871
												0.277383	0.00232613
												0.276165	0.00232417
												0.27503	0.00233297
												0.274055	0.00235193
												0.273307	0.00237977
												0.272837	0.00241457
												0.272676	0.00245398
												0.272836	0.0024953
												0.273306	0.00253571
												0.274054	0.00257248
												0.275028	0.00260308
												0.276163	0.00262544
												0.277381	0.00263802
												0.278599	0.00263998
												0.279734	0.00263118
												0.280709	0.00261221
												0.281457	0.00258438
												0.281927	0.00254958
												0.282088	0.00251017
												0.281928	0.00246885
												0.285593	0.00250161
												0.285349	0.00243899
												0.284632	0.00237778
												0.283492	0.00232214
												0.282006	0.00227587
												0.280275	0.00224213
												0.278418	0.0022232
												0.27656	0.00222039
												0.274829	0.00223388
												0.273342	0.00226275
												0.272201	0.00230504
												0.271484	0.00235787
												0.271239	0.00241762
												0.271483	0.00248025
												0.2722	0.00254146
												0.27334	0.0025971
												0.274826	0.00264337
												0.276557	0.00267711
												0.278415	0.00269604
												0.280272	0.00269885
												0.282004	0.00268536
												0.28349	0.00265649
												0.284631	0.0026142
												0.285348	0.00256137
												0.285593	0.00250161
												0.285349	0.00243899
												0.317109	0.00236865
												0.31692	0.00232389
												0.316367	0.00228013
												0.315486	0.00224037
												0.314338	0.00220731
												0.313001	0.00218321
												0.311566	0.00216971
												0.310131	0.00216772
												0.308794	0.00217739
												0.307646	0.00219805
												0.306765	0.0022283
												0.306211	0.00226607
												0.306022	0.0023088
												0.30621	0.00235357
												0.306764	0.00239732
												0.307645	0.00243708
												0.308793	0.00247014
												0.31013	0.00249424
												0.311564	0.00250775
												0.312999	0.00250973
												0.314336	0.00250007
												0.315485	0.0024794
												0.316366	0.00244915
												0.31692	0.00241138
												0.317109	0.00236865
												0.31692	0.00232389
												0.333666	0.00229766
												0.333497	0.00225654
												0.333001	0.00221649
												0.332212	0.00218024
												0.331183	0.00215025
												0.329986	0.00212857
												0.328701	0.00211667
												0.327415	0.00211537
												0.326218	0.00212475
												0.325189	0.00214418
												0.3244	0.00217233
												0.323904	0.00220729
												0.323734	0.00224666
												0.323903	0.00228777
												0.324399	0.00232782
												0.325188	0.00236408
												0.326216	0.00239407
												0.327414	0.00241575
												0.328699	0.00242765
												0.329984	0.00242895
												0.331182	0.00241957
												0.332211	0.00240014
												0.333	0.00237199
												0.333496	0.00233703
												0.333666	0.00229766
												0.333497	0.00225654
												0.312595	0.00241893
												0.312408	0.00237118
												0.311856	0.0023246
												0.310978	0.00228237
												0.309834	0.00224736
												0.308502	0.00222195
												0.307072	0.00220788
												0.305642	0.00220611
												0.30431	0.00221676
												0.303166	0.0022391
												0.302288	0.00227161
												0.301735	0.00231207
												0.301547	0.00235773
												0.301735	0.00240548
												0.302287	0.00245205
												0.303164	0.00249429
												0.304308	0.0025293
												0.30564	0.0025547
												0.30707	0.00256877
												0.3085	0.00257054
												0.309832	0.0025599
												0.310977	0.00253756
												0.311855	0.00250505
												0.312407	0.00246459
												0.312595	0.00241893
												0.312408	0.00237118
												0.391271	0.00226041
												0.391049	0.00221396
												0.390399	0.0021686
												0.389364	0.00212741
												0.388015	0.00209321
												0.386444	0.00206832
												0.384758	0.00205445
												0.383073	0.00205253
												0.381502	0.0020627
												0.380152	0.00208426
												0.379117	0.00211575
												0.378466	0.00215502
												0.378244	0.00219939
												0.378466	0.00224584
												0.379116	0.0022912
												0.380151	0.00233239
												0.3815	0.00236659
												0.383071	0.00239148
												0.384757	0.00240535
												0.386443	0.00240727
												0.388014	0.0023971
												0.389363	0.00237554
												0.390398	0.00234405
												0.391049	0.00230478
												0.391271	0.00226041
												0.391049	0.00221396
												0.40385	0.00215397
												0.403588	0.00210168
												0.402819	0.00205066
												0.401594	0.00200442
												0.399999	0.00196608
												0.398141	0.00193828
												0.396146	0.00192289
												0.394152	0.00192098
												0.392294	0.00193267
												0.390698	0.00195716
												0.389474	0.00199279
												0.388704	0.00203712
												0.388441	0.00208714
												0.388703	0.00213944
												0.389473	0.00219045
												0.390697	0.0022367
												0.392292	0.00227503
												0.394151	0.00230284
												0.396145	0.00231822
												0.398139	0.00232014
												0.399997	0.00230845
												0.401593	0.00228396
												0.402818	0.00224833
												0.403588	0.00220399
												0.40385	0.00215397
												0.403588	0.00210168
												0.355308	0.00239109
												0.355154	0.0023536
												0.354703	0.00231704
												0.353986	0.0022839
												0.35305	0.00225645
												0.351961	0.00223656
												0.350793	0.00222557
												0.349624	0.00222424
												0.348535	0.00223266
												0.3476	0.00225026
												0.346882	0.00227583
												0.346431	0.00230764
												0.346276	0.00234351
												0.34643	0.00238101
												0.346881	0.00241757
												0.347599	0.0024507
												0.348534	0.00247815
												0.349623	0.00249805
												0.350791	0.00250903
												0.35196	0.00251036
												0.353049	0.00250194
												0.353985	0.00248434
												0.354702	0.00245877
												0.355154	0.00242696
												0.355308	0.00239109
												0.355154	0.0023536
												0.383647	0.00237431
												0.383456	0.00233206
												0.382896	0.00229083
												0.382006	0.00225342
												0.380845	0.0022224
												0.379493	0.00219987
												0.378043	0.00218738
												0.376592	0.00218576
												0.37524	0.00219513
												0.374079	0.00221486
												0.373188	0.0022436
												0.372628	0.00227938
												0.372437	0.00231978
												0.372628	0.00236203
												0.373187	0.00240326
												0.374078	0.00244067
												0.375239	0.00247169
												0.37659	0.00249422
												0.378041	0.00250671
												0.379492	0.00250833
												0.380844	0.00249896
												0.382004	0.00247923
												0.382895	0.0024505
												0.383455	0.00241471
												0.383647	0.00237431
												0.383456	0.00233206
												0.382498	0.00250963
												0.38234	0.00247346
												0.381878	0.00243814
												0.381141	0.00240607
												0.380182	0.00237945
												0.379064	0.00236007
												0.377865	0.00234926
												0.376665	0.00234777
												0.375548	0.00235568
												0.374588	0.00237247
												0.373851	0.00239699
												0.373388	0.00242756
												0.37323	0.00246211
												0.373388	0.00249827
												0.373851	0.00253359
												0.374587	0.00256566
												0.375546	0.00259229
												0.376664	0.00261167
												0.377863	0.00262247
												0.379063	0.00262397
												0.380181	0.00261605
												0.38114	0.00259926
												0.381877	0.00257475
												0.38234	0.00254417
												0.382498	0.00250963
												0.38234	0.00247346
												0.329779	0.00280456
												0.329645	0.00277005
												0.329254	0.00273622
												0.328631	0.00270539
												0.327819	0.00267966
												0.326873	0.00266078
												0.325858	0.00265004
												0.324843	0.00264817
												0.323897	0.0026553
												0.323084	0.00267094
												0.322461	0.00269402
												0.322069	0.00272298
												0.321935	0.00275584
												0.322068	0.00279036
												0.32246	0.00282418
												0.323083	0.00285501
												0.323895	0.00288074
												0.324841	0.00289962
												0.325856	0.00291036
												0.326871	0.00291223
												0.327817	0.00290511
												0.32863	0.00288947
												0.329253	0.00286638
												0.329645	0.00283742
												0.329779	0.00280456
												0.329645	0.00277005
												0.238299	0.00313327
												0.238207	0.00310376
												0.237938	0.00307481
												0.23751	0.00304837
												0.236952	0.00302627
												0.236302	0.00300999
												0.235604	0.00300065
												0.234906	0.00299889
												0.234256	0.00300482
												0.233697	0.00301805
												0.233269	0.00303767
												0.232999	0.00306234
												0.232907	0.00309038
												0.232999	0.00311989
												0.233268	0.00314884
												0.233696	0.00317527
												0.234254	0.00319738
												0.234905	0.00321366
												0.235602	0.003223
												0.2363	0.00322476
												0.23695	0.00321882
												0.237509	0.0032056
												0.237938	0.00318598
												0.238207	0.00316131
												0.238299	0.00313327
												0.238207	0.00310376
												0.215196	0.0031733
												0.215128	0.0031482
												0.214926	0.0031237
												0.214606	0.00310146
												0.214188	0.00308301
												0.213701	0.0030696
												0.213178	0.00306215
												0.212656	0.00306116
												0.212169	0.00306671
												0.211751	0.0030784
												0.21143	0.00309545
												0.211228	0.0031167
												0.211159	0.0031407
												0.211227	0.0031658
												0.211429	0.0031903
												0.21175	0.00321254
												0.212168	0.00323099
												0.212654	0.0032444
												0.213177	0.00325185
												0.213699	0.00325284
												0.214186	0.00324729
												0.214605	0.0032356
												0.214925	0.00321854
												0.215127	0.0031973
												0.215196	0.0031733
												0.215128	0.0031482
												0.201119	0.0033032
												0.201047	0.00327637
												0.200836	0.00325014
												0.200499	0.00322631
												0.20006	0.0032065
												0.199549	0.00319206
												0.199	0.00318397
												0.198452	0.00318279
												0.19794	0.00318859
												0.197501	0.00320098
												0.197164	0.00321912
												0.196952	0.00324177
												0.19688	0.00326738
												0.196952	0.00329422
												0.197163	0.00332045
												0.1975	0.00334428
												0.197939	0.00336409
												0.19845	0.00337853
												0.198999	0.00338662
												0.199547	0.0033878
												0.200059	0.003382
												0.200498	0.0033696
												0.200835	0.00335146
												0.201047	0.00332882
												0.201119	0.0033032
												0.201047	0.00327637
												0.218425	0.00321441
												0.218267	0.0031624
												0.217801	0.00311129
												0.217059	0.00306455
												0.216093	0.00302537
												0.214968	0.00299643
												0.21376	0.00297969
												0.212552	0.00297629
												0.211426	0.00298647
												0.210459	0.00300953
												0.209717	0.0030439
												0.20925	0.00308725
												0.209091	0.0031366
												0.209249	0.00318861
												0.209715	0.00323972
												0.210457	0.00328646
												0.211423	0.00332564
												0.212548	0.00335458
												0.213756	0.00337132
												0.214964	0.00337472
												0.21609	0.00336454
												0.217057	0.00334148
												0.217799	0.00330711
												0.218266	0.00326376
												0.218425	0.00321441
												0.218267	0.0031624
												0.183782	0.00321938
												0.18331	0.00305517
												0.181923	0.00289412
												0.179715	0.00274723
												0.176838	0.0026245
												0.173487	0.00253429
												0.16989	0.00248276
												0.166293	0.00247341
												0.162941	0.00250688
												0.160062	0.00258089
												0.157852	0.00269039
												0.156462	0.00282793
												0.155988	0.00298414
												0.15646	0.00314835
												0.157847	0.0033094
												0.160054	0.00345629
												0.162932	0.00357902
												0.166283	0.00366923
												0.16988	0.00372076
												0.173477	0.00373012
												0.176829	0.00369665
												0.179708	0.00362264
												0.181917	0.00351313
												0.183307	0.00337559
												0.183782	0.00321938
												0.18331	0.00305517
												0.186765	0.00251678
												0.185816	0.00220538
												0.183031	0.00190426
												0.178599	0.00163396
												0.172823	0.00141288
												0.166095	0.0012561
												0.158876	0.0011743
												0.151655	0.00117306
												0.144927	0.00125245
												0.139148	0.00140707
												0.134714	0.00162639
												0.131925	0.00189544
												0.130973	0.00219591
												0.131922	0.00250731
												0.134707	0.00280843
												0.139139	0.00307873
												0.144915	0.00329981
												0.151642	0.00345659
												0.158862	0.00353839
												0.166082	0.00353963
												0.172811	0.00346024
												0.178589	0.00330562
												0.183024	0.00308631
												0.185812	0.00281725
												0.186765	0.00251678
												0.185816	0.00220538
												0.330315	0.00281055
												0.326889	0.00186777
												0.316834	0.000949581
												0.300834	0.000118556
												0.279981	-0.000568673
												0.255695	-0.00106527
												0.229631	-0.0013374
												0.203566	-0.00136651
												0.179276	-0.00115062
												0.158416	-0.00070444
												0.142408	-5.83794e-05
												0.132342	0.000743536
												0.128906	0.00164666
												0.132332	0.00258943
												0.142387	0.00350762
												0.158387	0.00433865
												0.17924	0.00502588
												0.203526	0.00552248
												0.22959	0.0057946
												0.255655	0.00582371
												0.279945	0.00560782
												0.300805	0.00516164
												0.316813	0.00451558
												0.326878	0.00371367
												0.330315	0.00281055
												0.326889	0.00186777
												-0.0775758	0.00527428
												-0.0793049	0.00459957
												-0.0843899	0.00392903
												-0.0924844	0.00330835
												-0.103037	0.00277982
												-0.115328	0.00237947
												-0.12852	0.00213457
												-0.141714	0.00206183
												-0.154011	0.00216619
												-0.164573	0.00244054
												-0.17268	0.00286619
												-0.17778	0.00341413
												-0.179525	0.00404702
												-0.177796	0.00472173
												-0.172711	0.00539227
												-0.164616	0.00601295
												-0.154064	0.00654148
												-0.141773	0.00694183
												-0.128581	0.00718673
												-0.115386	0.00725947
												-0.103089	0.00715511
												-0.0925274	0.00688076
												-0.0844203	0.00645511
												-0.0793206	0.00590717
												-0.0775758	0.00527428
												-0.0793049	0.00459957

## Sheet: Age Summary
	Relative Abundances			36Ar [fA]	%1s	37Ar [fA]	%1s	38Ar [fA]	%1s	39Ar [fA]	%1s	40Ar [fA]	%1s	40(r)/39(k)	± 2s	Age	± 2s	40Ar(r)	39Ar(k)	K/Ca	± 2s
																(Ma)		(%)	(%)
	21G19875	0.6		0.173749	0.484605	3.53935	1.21703	0.0896484	10.275	4.03311	0.221437	55.0694	0.0883593	0.862931	0.129874	2.42183	0.364253	6.31627	6.5678	0.48971	0.0121158
	21G19876	0.7		0.14764	0.518639	5.20983	0.886914	0.0911399	9.87595	4.68769	0.199993	47.6444	0.101004	0.850249	0.101683	2.38626	0.285191	8.35955	7.63263	0.386629	0.00703058
	21G19878	0.8	4	0.0655585	0.939068	3.27368	1.35789	0.0491197	17.7608	2.67507	0.333209	22.1357	0.21771	1.057	0.143169	2.96604	0.40142	12.7636	4.35531	0.351096	0.00981836
	21G19879	0.9	4	0.0536209	1.16446	3.47077	1.32216	0.0391983	24.085	2.47196	0.369738	18.1466	0.261636	0.97831	0.156541	2.7454	0.438967	13.3147	4.02416	0.30598	0.00840205
	21G19881	1	4	0.0451851	1.28037	3.6829	1.22485	0.0373865	24.1734	2.29597	0.394351	15.6342	0.304356	1.06365	0.156943	2.9847	0.440038	15.6042	3.73718	0.267792	0.0068924
	21G19882	1.1	4	0.0443749	1.31527	6.00783	0.763347	0.0351226	25.7154	2.76995	0.34321	15.6855	0.304256	1.05567	0.131215	2.96233	0.367905	18.6165	4.50704	0.197978	0.00331475
	21G19883	1.2	4	0.0216233	2.47524	2.94248	1.45082	0.0232763	36.8941	1.45189	0.611746	7.66343	0.617803	0.996008	0.230428	2.79503	0.646141	18.8455	2.36261	0.211895	0.00667399
	21G19885	1.3	4	0.0226828	2.4246	3.32366	1.32181	0.0154219	55.732	1.39053	0.662944	7.98068	0.600796	1.06302	0.247058	2.98293	0.692702	18.4933	2.26223	0.179624	0.00531399
	21G19886	1.4	4	0.0167395	3.12886	3.79218	1.20037	0.0257162	34.8541	1.29081	0.713967	6.09794	0.77869	1.09107	0.254347	3.06157	0.713108	23.0522	2.09926	0.14609	0.00408277
	21G19887	1.6	4	0.0198288	2.77468	5.18684	0.886682	0.0201946	46.3205	1.44491	0.612324	7.05165	0.667727	1.07471	0.237629	3.01571	0.666253	21.9705	2.3489	0.11951	0.00257753
	21G19889	1.8	4	0.0147808	3.60495	5.39405	0.836443	0.0177804	48.5221	1.36552	0.669936	5.4178	0.878309	1.05673	0.244371	2.96529	0.685175	26.5665	2.21932	0.108579	0.00232953
	21G19890	2	4	0.0196033	2.68501	10.0089	0.497426	0.0252864	34.9121	1.89484	0.488143	6.80913	0.692408	0.933556	0.17415	2.6199	0.488378	25.8908	3.07696	0.0811292	0.00113274
	21G19891	2.2	4	0.01291	4.08773	6.79638	0.669984	0.0104679	84.5214	1.25777	0.747201	4.50266	1.04822	0.954169	0.262964	2.67771	0.737421	26.5611	2.04228	0.0793014	0.00159481
	21G19893	2.6	4	0.0186626	2.85134	14.2001	0.406498	0.0125578	70.0525	1.98402	0.469846	6.33983	0.753947	0.968496	0.168408	2.71788	0.472253	30.1693	3.21788	0.0598027	0.000745077
	21G19894	3	4	0.0225174	2.49969	22.114	0.329543	0.0380403	22.6532	2.40691	0.381304	7.28073	0.650568	0.978474	0.146302	2.74586	0.410255	32.156	3.89864	0.0465252	0.000470579
	21G19895	3.4	4	0.0201293	2.75942	19.7189	0.336996	0.0241991	36.398	1.91544	0.480017	6.19767	0.758525	0.934444	0.181578	2.62239	0.509208	28.6887	3.10036	0.0414928	0.000488913
	21G19897	3.8	4	0.0218782	2.47436	29.7813	0.303449	0.0301162	29.5935	2.40514	0.36819	6.20277	0.760524	0.868706	0.141496	2.43803	0.396846	33.4163	3.88773	0.0344505	0.000330358
	21G19898	4.2	4	0.0196691	2.68761	30.6032	0.30141	0.0294527	29.8787	2.14876	0.420263	5.37583	0.874836	0.92614	0.155143	2.5991	0.43508	36.6798	3.46914	0.0299156	0.000311367
	21G19900	5	4	0.0318938	1.82473	45.611	0.280043	0.0434319	21.084	2.92851	0.29878	8.26649	0.568275	0.835875	0.124619	2.34595	0.349527	29.3156	4.72393	0.0273324	0.000225124
	21G19901	6		0.0295486	1.92643	46.9912	0.278525	0.0350914	24.6699	2.74374	0.341343	7.17955	0.655809	0.791622	0.13047	2.22182	0.365965	29.9198	4.42143	0.0248307	0.000220316
	21G19902	7.2		0.0374033	1.57138	58.6036	0.271527	0.039081	22.283	3.3153	0.284987	8.67612	0.540975	0.682306	0.111369	1.91517	0.312439	25.776	5.34056	0.0240495	0.000190549
	21G19904	8.6		0.0431354	1.37087	65.0844	0.271647	0.0508588	16.9216	3.03562	0.309684	9.18929	0.513108	0.521526	0.122751	1.46406	0.344455	16.9909	4.87807	0.0197795	0.000164336
	21G19905	10		0.0503926	1.15816	63.5142	0.270029	0.0398578	21.3288	2.55632	0.355245	10.6784	0.443528	0.301073	0.144402	0.845332	0.405348	7.09237	4.09876	0.0170304	0.000153646
	21G19906	12		0.0660745	0.966469	84.2024	0.267475	0.0579144	15.0969	2.97894	0.313382	13.722	0.349235	0.269476	0.135554	0.756633	0.380529	5.74387	4.7657	0.0149364	0.000124513
	21G19908	14		0.0644645	0.963466	86.1623	0.267501	0.0515966	15.5366	2.54943	0.363917	12.5346	0.380526	0.0961958	0.154895	0.270134	0.434939	1.91406	4.06382	0.0124469	0.000114183
	21G19909	17		0.0328018	1.68952	53.567	0.276604	0.0136842	61.7917	1.2678	0.703942	5.77073	0.816942	0.242897	0.280082	0.68202	0.786281	5.19145	2.00966	0.00990074	0.000153484
	21G19910	20		0.00948024	5.46451	15.4418	0.380767	-0.00541484	169.407	0.300551	2.89911	1.71092	2.78179	0.435226	1.11456	1.22187	3.12802	7.39307	0.473549	0.00809301	0.000489199
	21G19912	24		0.0042527	11.7778	8.23308	0.58796	-0.0170068	53.6001	0.141974	6.6173	0.860441	5.46156	1.86625	2.30872	5.23365	6.46525	29.6461	0.222712	0.00713879	0.000984956
	21G19913	28		0.00157254	31.5791	3.49971	1.27953	-0.0136752	63.6817	0.0668032	13.4922	0.281188	16.908	1.45738	4.84227	4.08829	13.5686	33.4582	0.105185	0.00793164	0.00222415
	21G19914	32		-0.00111688	44.1855	3.04495	1.48834	-0.00827907	106.836	0.0554636	15.642	-0.416204	11.4114	3.04537	5.87165	8.53264	16.4131	-39.1514	0.0871842	0.00755616	0.00246063
			S	1.13106	0.280068	713.002	0.0782867	0.901265	5.36851	61.8307	0.0808857	329.69	0.0788511
	Information on Analysis and Constants Used in Calculations									Results		40(a)/36(a)	± 2s	40(r)/39(k)	± 2s	Age	± 2s	MSWD	39Ar(k)	K/Ca	± 2s
																(Ma)			(%,n)
	Project = O-CONNOR (20-06)				Age Equations = Min et al. (2000)					Age Plateau				0.974871	0.0412031	2.73576	0.115727	0.920415	55.3329	0.134617	0.0496265
	Sample = SO80 62DS-1C				Negative Intensities = Allowed										0.0422652		0.0423016	0.544743	17
	Material = Groundmass				Collector Calibrations = 36Ar					Full External Error							0.183309	1.70711	2σ Confidence Limit
	Location = Smt south end of 1st VER				Decay 40K = 5.463 ± 0.107 E-10 1/a					Analytical Error							0.115541	1	Error Magnification
	Region = Easter Chain (Pacific)				Decay 39Ar = 2.940 ± 0.016 E-07 1/h
	Analyst = Daniel Heaton				Decay 37Ar = 8.230 ± 0.012 E-04 1/h					Total Fusion Age				0.806629	0.0321502	2.26392	0.0903417		30	0.0370128	8.36625e-05
	Irradiation = 21-OSU-04 (4B32-21)				Decay 36Cl = 2.257 ± 0.015 E-06 1/a										0.0398575		0.039905
	Position = X: 0 | Y: 0 | Z/H: 58.52751 mm				Decay 40K(EC,β⁺) = 0.580 ± 0.014 E-10 1/a					Full External Error							0.148333
	FCT-NM Age = 28.201 ± 0.023 Ma				Decay 40K(β⁻) = 4.884 ± 0.099 E-10 1/a					Analytical Error							0.0901784
	FCT-NM Reference = Kuiper et al (2008)				Atmospheric 40/36(a) = 298.56 ± 0.31
	FCT-NM 40Ar/39Ar Ratio = 10.11951 ± 0.01214				Atmospheric 38/36(a) = 0.1885 ± 0.0003					Normal Isochron		307.939	6.8026	0.859866	0.091499	2.41323	0.25669	0.480333	55.3329
	FCT-NM J-value = 0.00153421 ± 0.00000184				Production 39/37(ca) = 0.0006425 ± 0.0000059								0.0220907		0.106411		0.106368	0.95171	17
	Air Shot 40Ar/36Ar = 304.3390 ± 0.4200				Production 38/37(ca) = 0.0001800 ± 0.0000173					Full External Error							0.285686	1.7303	2σ Confidence Limit
	Air Shot MDF = 0.99524669 ± 0.00042435 (LIN)				Production 36/37(ca) = 0.0002703 ± 0.0000005					Analytical Error							0.256625	1	Error Magnification
	Experiment Type = Incremental Heating				Production 40/39(k) = 0.000607 ± 0.000059												8		Number of Iterations
	Extraction Method = Bulk Laser Heating				Production 38/39(k) = 0.012077 ± 0.000011												3.79927e-06		Convergence
	Heating = 30 sec				Production 36/38(cl) = 262.80 ± 1.71
	Isolation = 3.00 min				Scaling Ratio K/Ca = 0.430					Inverse Isochron		307.73	6.83767	0.865604	0.0908035	2.42933	0.254739	0.475837	55.3329
	Instrument = ARGUS-VI-G				Abundance Ratio 40K/K = 1.1700 ± 0.0100 E-04								0.0222197		0.104902		0.10486	0.953719	17
	Preferred Age = Plateau Age				Atomic Weight K = 39.0983 ± 0.0001 g					Full External Error							0.284304	1.7303	2σ Confidence Limit
	Age Classification = Unknown									Analytical Error							0.254672	1	Error Magnification
	IGSN = Undefined																3		Number of Iterations
	Rock Class = Undefined																0.000373595		Convergence
	Lithology = Undefined																0.238373		Spreading Factor
	Lat-Lon = Undefined - Undefined

## Sheet: Incremental Heating Table
	Incremental Heating			36Ar(a) [fA]	37Ar(ca) [fA]	38Ar(cl) [fA]	39Ar(k) [fA]	40Ar(r) [fA]	Age	± 2s	40Ar(r)	39Ar(k)	K/Ca	± 2s
									(Ma)		(%)	(%)
	21G19875	0.6		0.172791	3.53935	0.00775973	4.03083	3.47833	2.42183	0.364253	6.31627	6.5678	0.48971	0.0121158
	21G19876	0.7		0.146231	5.20983	0.00606473	4.68435	3.98286	2.38626	0.285191	8.35955	7.63263	0.386629	0.00703058
	21G19878	0.8	4	0.0646731	3.27368	0.00405811	2.67297	2.82532	2.96604	0.40142	12.7636	4.35531	0.351096	0.00981836
	21G19879	0.9	4	0.0526828	3.47077	0	2.46973	2.41616	2.7454	0.438967	13.3147	4.02416	0.30598	0.00840205
	21G19881	1	4	0.0441896	3.6829	0.000694004	2.2936	2.43959	2.9847	0.440038	15.6042	3.73718	0.267792	0.0068924
	21G19882	1.1	4	0.042751	6.00783	0	2.76609	2.92009	2.96233	0.367905	18.6165	4.50704	0.197978	0.00331475
	21G19883	1.2	4	0.0208278	2.94248	0.00130906	1.45	1.44421	2.79503	0.646141	18.8455	2.36261	0.211895	0.00667399
	21G19885	1.3	4	0.0217844	3.32366	0	1.38839	1.47589	2.98293	0.692702	18.4933	2.26223	0.179624	0.00531399
	21G19886	1.4	4	0.0157136	3.79218	0.00651187	1.28837	1.40571	3.06157	0.713108	23.0522	2.09926	0.14609	0.00408277
	21G19887	1.6	4	0.0184268	5.18684	0	1.44158	1.54928	3.01571	0.666253	21.9705	2.3489	0.11951	0.00257753
	21G19889	1.8	4	0.0133228	5.39405	0	1.36205	1.43932	2.96529	0.685175	26.5665	2.21932	0.108579	0.00232953
	21G19890	2	4	0.0168979	10.0089	0	1.88841	1.76294	2.6199	0.488378	25.8908	3.07696	0.0811292	0.00113274
	21G19891	2.2	4	0.011073	6.79638	0	1.2534	1.19596	2.67771	0.737421	26.5611	2.04228	0.0793014	0.00159481
	21G19893	2.6	4	0.0148243	14.2001	0	1.9749	1.91268	2.71788	0.472253	30.1693	3.21788	0.0598027	0.000745077
	21G19894	3	4	0.0165397	22.114	0.00204544	2.3927	2.34119	2.74586	0.410255	32.156	3.89864	0.0465252	0.000470579
	21G19895	3.4	4	0.0147993	19.7189	0	1.90277	1.77803	2.62239	0.509208	28.6887	3.10036	0.0414928	0.000488913
	21G19897	3.8	4	0.0138283	29.7813	0	2.386	2.07274	2.43803	0.396846	33.4163	3.88773	0.0344505	0.000330358
	21G19898	4.2	4	0.011397	30.6032	0	2.1291	1.97185	2.5991	0.43508	36.6798	3.46914	0.0299156	0.000311367
	21G19900	5	4	0.0195651	45.611	0	2.8992	2.42337	2.34595	0.349527	29.3156	4.72393	0.0273324	0.000225124
	21G19901	6		0.0168469	46.9912	0	2.71355	2.1481	2.22182	0.365965	29.9198	4.42143	0.0248307	0.000220316
	21G19902	7.2		0.0215628	58.6036	0	3.27764	2.23636	1.91517	0.312439	25.776	5.34056	0.0240495	0.000190549
	21G19904	8.6		0.025543	65.0844	0	2.9938	1.56135	1.46406	0.344455	16.9909	4.87807	0.0197795	0.000164336
	21G19905	10		0.0332247	63.5142	0	2.51552	0.757354	0.845332	0.405348	7.09237	4.09876	0.0170304	0.000153646
	21G19906	12		0.0433146	84.2024	0	2.92484	0.788172	0.756633	0.380529	5.74387	4.7657	0.0149364	0.000124513
	21G19908	14		0.0411748	86.1623	0	2.49407	0.239919	0.270134	0.434939	1.91406	4.06382	0.0124469	0.000114183
	21G19909	17		0.0183226	53.567	0	1.23338	0.299585	0.68202	0.786281	5.19145	2.00966	0.00990074	0.000153484
	21G19910	20		0.00530632	15.4418	0	0.290629	0.126489	1.22187	3.12802	7.39307	0.473549	0.00809301	0.000489199
	21G19912	24		0.0020273	8.23308	0	0.136684	0.255087	5.23365	6.46525	29.6461	0.222712	0.00713879	0.000984956
	21G19913	28		0.000626568	3.49971	0	0.0645546	0.0940803	4.08829	13.5686	33.4582	0.105185	0.00793164	0.00222415
	21G19914	32		-0.00193993	3.04495	0	0.0535072	0.16295	8.53264	16.4131	-39.1514	0.0871842	0.00755616	0.00246063
			S	0.938328	713.002	0.0284429	61.3726	49.505
	Information on Analysis				Results		40(r)/39(k)	± 2s	Age	± 2s	MSWD	39Ar(k)	K/Ca	± 2s
									(Ma)			(%,n)
	Project = O-CONNOR (20-06)				Age Plateau		0.974871	0.0412031	2.73576	0.115727	0.920415	55.3329	0.134617	0.0496265
	Sample = SO80 62DS-1C							0.0422652		0.0423016	0.544743	17
	Material = Groundmass				Full External Error					0.183309	1.70711	2σ Confidence Limit
	Location = Smt south end of 1st VER				Analytical Error					0.115541	1	Error Magnification
	Region = Easter Chain (Pacific)
	Analyst = Daniel Heaton				Total Fusion Age		0.806629	0.0321502	2.26392	0.0903417		30	0.0370128	8.36625e-05
	Irradiation = 21-OSU-04 (4B32-21)							0.0398575		0.039905
	J = 0.00153421 ± 0.00000184				Full External Error					0.148333
	FCT-NM = 28.201 ± 0.023 Ma				Analytical Error					0.0901784

## Sheet: Normal Isochron Table
	Normal Isochron			39(k)/36(a)	± 2s	40(a+r)/36(a)	± 2s			r.i.
	21G19875	0.6		23.3277	0.249766	318.69	3.15685			0.895729
	21G19876	0.7		32.0339	0.359195	325.797	3.47535			0.917209
	21G19878	0.8	4	41.3305	0.833901	342.246	6.68535			0.920036
	21G19879	0.9	4	46.8793	1.16434	344.422	8.36233			0.932128
	21G19881	1	4	51.9038	1.4198	353.767	9.51228			0.93258
	21G19882	1.1	4	64.7023	1.8222	366.865	10.2652			0.946541
	21G19883	1.2	4	69.6185	3.67915	367.901	19.4517			0.945817
	21G19885	1.3	4	63.7333	3.32818	366.31	19.0165			0.940858
	21G19886	1.4	4	81.991	5.59171	388.018	26.5701			0.95212
	21G19887	1.6	4	78.2329	4.77064	382.638	23.42			0.955925
	21G19889	1.8	4	102.235	8.29441	406.595	33.3071			0.963249
	21G19890	2	4	111.754	7.05009	402.889	25.7208			0.96434
	21G19891	2.2	4	113.195	10.9253	406.567	39.6908			0.964801
	21G19893	2.6	4	133.22	9.65127	427.583	31.3823			0.970314
	21G19894	3	4	144.664	9.91613	440.11	30.5204			0.976061
	21G19895	3.4	4	128.572	9.73714	418.703	32.0857			0.972186
	21G19897	3.8	4	172.545	13.588	448.451	35.8144			0.977314
	21G19898	4.2	4	186.812	17.4275	471.574	44.5808			0.978642
	21G19900	5	4	148.182	8.88194	422.422	25.6445			0.977312
	21G19901	6		161.071	10.9701	426.068	29.4049			0.976706
	21G19902	7.2		152.005	8.36348	402.274	22.4379			0.975589
	21G19904	8.6		117.206	5.5009	359.686	17.1318			0.967706
	21G19905	10		75.7122	2.72708	321.355	11.6924			0.950096
	21G19906	12		67.5254	2.0497	316.756	9.65625			0.951555
	21G19908	14		60.5728	1.89481	304.387	9.53337			0.942093
	21G19909	17		67.3147	4.20132	314.911	19.7986			0.939279
	21G19910	20		54.7704	11.1931	322.398	65.4907			0.91942
	21G19912	24		67.4217	34.5923	424.386	214.842			0.940738
	21G19913	28		103.029	165.877	448.712	727.485			0.963177
	21G19914	32		-27.582	16.645	214.562	119.675			0.769531
	Results			40(a)/36(a)	± 2s	40(r)/39(k)	± 2s	Age	± 2s	MSWD
								(Ma)
	Normal Isochron			307.939	6.8026	0.859866	0.091499	2.41323	0.25669	0.480333
					0.0220907		0.106411		0.106368	0.95171
	Full External Error								0.285686
	Analytical Error								0.256625
	Statistics			2σ Confidence Limit	1.7303		Convergence	3.79927e-06
				Error Magnification	1		Number of Iterations	8
				Number of Data Points	17		Calculated Line	Weighted York-2

## Sheet: Inverse Isochron Table
	Inverse Isochron			39(k)/40(a+r)	± 2s	36(a)/40(a+r)	± 2s			r.i.
	21G19875	0.6		0.0731988	0.000349209	0.00313784	3.10826e-05			0.0660916
	21G19876	0.7		0.0983247	0.000440856	0.0030694	3.2742e-05			0.0853329
	21G19878	0.8	4	0.120762	0.000961893	0.00292187	5.70752e-05			0.121872
	21G19879	0.9	4	0.13611	0.00123379	0.00290341	7.04927e-05			0.124435
	21G19881	1	4	0.146717	0.00146272	0.00282672	7.60062e-05			0.138247
	21G19882	1.1	4	0.176366	0.00161918	0.0027258	7.62703e-05			0.144177
	21G19883	1.2	4	0.189232	0.00329282	0.00271813	0.000143713			0.165982
	21G19885	1.3	4	0.173988	0.00311605	0.00272993	0.000141721			0.155324
	21G19886	1.4	4	0.211307	0.00446894	0.0025772	0.000176478			0.167521
	21G19887	1.6	4	0.204457	0.00370886	0.00261344	0.00015996			0.160668
	21G19889	1.8	4	0.251442	0.00556085	0.00245945	0.000201472			0.170376
	21G19890	2	4	0.277382	0.00470574	0.00248207	0.000158458			0.177126
	21G19891	2.2	4	0.278416	0.00717724	0.00245962	0.000240118			0.174701
	21G19893	2.6	4	0.311565	0.00554367	0.00233873	0.00017165			0.174179
	21G19894	3	4	0.3287	0.00496574	0.00227216	0.000157568			0.161662
	21G19895	3.4	4	0.307071	0.00552426	0.00238833	0.00018302			0.167003
	21G19897	3.8	4	0.384758	0.00651357	0.0022299	0.000178085			0.171206
	21G19898	4.2	4	0.396146	0.00770477	0.00212056	0.000200469			0.16658
	21G19900	5	4	0.350792	0.00451559	0.0023673	0.000143715			0.16537
	21G19901	6		0.378042	0.00560484	0.00234705	0.00016198			0.168211
	21G19902	7.2		0.377864	0.00463409	0.00248587	0.000138656			0.171211
	21G19904	8.6		0.325857	0.00392205	0.0027802	0.000132421			0.183777
	21G19905	10		0.235603	0.00269596	0.00311182	0.000113223			0.189051
	21G19906	12		0.213178	0.00201872	0.003157	9.62405e-05			0.169042
	21G19908	14		0.198999	0.00211977	0.00328529	0.000102895			0.173653
	21G19909	17		0.213758	0.0046673	0.0031755	0.000199646			0.19452
	21G19910	20		0.169885	0.0138972	0.00310176	0.00063008			0.186311
	21G19912	24		0.158869	0.0278958	0.00235635	0.00119288			0.134252
	21G19913	28		0.22961	0.100705	0.0022286	0.00361317			0.16086
	21G19914	32		-0.12855	0.0509744	0.00466065	0.00259954			0.235473
	Results			40(a)/36(a)	± 2s	40(r)/39(k)	± 2s	Age	± 2s	MSWD
								(Ma)
	Inverse Isochron			307.73	6.83767	0.865604	0.0908035	2.42933	0.254739	0.475837
					0.0222197		0.104902		0.10486	0.953719
	Full External Error								0.284304
	Analytical Error								0.254672
	Statistics			2σ Confidence Limit	1.7303		Convergence	0.000373595
				Error Magnification	1		Number of Iterations	3
				Number of Data Points	17		Calculated Line	Weighted York-2
				Spreading Factor	0.238373

## Sheet: Degassing Patterns
	Degassing Patterns			36Ar(a) [fA]	%1s	36Ar(c) [fA]	%1s	36Ar(ca) [fA]	%1s	36Ar(cl) [fA]	%1s	37Ar(ca) [fA]	%1s	38Ar(a) [fA]	%1s	38Ar(c) [fA]	%1s	38Ar(k) [fA]	%1s	38Ar(ca) [fA]	%1s	38Ar(cl) [fA]	%1s	39Ar(k) [fA]	%1s	39Ar(ca) [fA]	%1s	40Ar(r) [fA]	%1s	40Ar(a) [fA]	%1s	40Ar(c) [fA]	%1s	40Ar(k) [fA]	%1s
	21G19875	0.6		0.172791	0.487339	0	0	0.000956688	1.22885	1.00492e-06	118.762	3.53935	1.21703	0.0325712	0.512621	0	0	0.0486804	0.239145	0.000637084	9.7066	0.00775973	118.765	4.03083	0.221564	0.00227404	1.52564	3.47833	7.52192	51.5886	0.498313	0	0	0.00244672	9.65254
	21G19876	0.7		0.146231	0.523709	0	0	0.00140822	0.90306	7.85476e-07	148.489	5.20983	0.886914	0.0275645	0.547314	0	0	0.0565728	0.219443	0.000937769	9.67076	0.00606473	148.491	4.68435	0.200138	0.00334731	1.2779	3.98286	5.97624	43.6587	0.533936	0	0	0.0028434	9.65208
	21G19878	0.8	4	0.0646731	0.95211	0	0	0.000884876	1.36849	5.2568e-07	215.039	3.27368	1.35789	0.0121909	0.965295	0	0	0.0322815	0.345405	0.000589262	9.72526	0.00405811	215.041	2.67297	0.333474	0.00210334	1.64021	2.82532	6.76421	19.3088	0.957773	0	0	0.00162249	9.65576
	21G19879	0.9	4	0.0526828	1.18543	0	0	0.000938149	1.33304	0	0	3.47077	1.32216	0.0099307	1.19605	0	0	0.0298269	0.380861	0.000624738	9.72034	0	0	2.46973	0.370074	0.00222997	1.61075	2.41616	7.99201	15.729	1.18998	0	0	0.00149913	9.65709
	21G19881	1	4	0.0441896	1.30952	0	0	0.000995487	1.23659	8.99242e-08	1302.55	3.6829	1.22485	0.00832973	1.31913	0	0	0.0276999	0.404891	0.000662922	9.70758	0.000694004	1302.55	2.2936	0.394761	0.00236626	1.53188	2.43959	7.36701	13.1932	1.31364	0	0	0.00139222	9.65807
	21G19882	1.1	4	0.042751	1.36555	0	0	0.00162392	0.782047	0	0	6.00783	0.763347	0.00805856	1.37478	0	0	0.033406	0.355281	0.00108141	9.66021	0	0	2.76609	0.343693	0.00386003	1.19545	2.92009	6.20523	12.7637	1.36951	0	0	0.00167901	9.65612
	21G19883	1.2	4	0.0208278	2.57039	0	0	0.000795353	1.46075	1.69648e-07	656.149	2.94248	1.45082	0.00392603	2.5753	0	0	0.0175116	0.619124	0.000529647	9.73867	0.00130906	656.15	1.45	0.612548	0.00189055	1.71793	1.44421	11.5513	6.21834	2.57249	0	0	0.000880148	9.66942
	21G19885	1.3	4	0.0217844	2.52519	0	0	0.000898385	1.3327	0	0	3.32366	1.32181	0.00410636	2.53019	0	0	0.0167676	0.67004	0.000598259	9.72029	0	0	1.38839	0.663968	0.00213545	1.61046	1.47589	11.6016	6.50395	2.52733	0	0	0.000842754	9.67282
	21G19886	1.4	4	0.0157136	3.33408	0	0	0.00102503	1.21235	8.44131e-07	137.674	3.79218	1.20037	0.00296201	3.33787	0	0	0.0155597	0.720962	0.000682593	9.70452	0.00651187	137.677	1.28837	0.715323	0.00243648	1.51238	1.40571	11.6339	4.69145	3.3357	0	0	0.000782043	9.67648
	21G19887	1.6	4	0.0184268	2.98659	0	0	0.001402	0.902832	0	0	5.18684	0.886682	0.00347345	2.99082	0	0	0.01741	0.62031	0.000933631	9.67073	0	0	1.44158	0.613747	0.00333254	1.27773	1.54928	11.0384	5.5015	2.9884	0	0	0.000875039	9.6695
	21G19889	1.8	4	0.0133228	4.00056	0	0	0.00145801	0.853544	0	0	5.39405	0.836443	0.00251134	4.00372	0	0	0.0164495	0.677652	0.000970929	9.66626	0	0	1.36205	0.671649	0.00346568	1.2434	1.43932	11.5431	3.97765	4.00191	0	0	0.000826766	9.67335
	21G19890	2	4	0.0168979	3.11602	0	0	0.00270542	0.525674	0	0	10.0089	0.497426	0.00318526	3.12008	0	0	0.0228064	0.498018	0.00180161	9.64284	0	0	1.88841	0.489818	0.00643074	1.04586	1.76294	9.31434	5.04504	3.11776	0	0	0.00114627	9.66242
	21G19891	2.2	4	0.011073	4.76729	0	0	0.00183706	0.691215	0	0	6.79638	0.669984	0.00208725	4.76994	0	0	0.0151373	0.755196	0.00122335	9.65328	0	0	1.2534	0.749814	0.00436667	1.1381	1.19596	13.7593	3.30594	4.76842	0	0	0.000760814	9.67909
	21G19893	2.6	4	0.0148243	3.59142	0	0	0.00383829	0.440614	0	0	14.2001	0.406498	0.00279439	3.59493	0	0	0.0238508	0.480542	0.00255602	9.63858	0	0	1.9749	0.472039	0.00912358	1.0058	1.91268	8.6815	4.42595	3.59292	0	0	0.00119876	9.66154
	21G19894	3	4	0.0165397	3.40576	0	0	0.00597742	0.370808	2.65336e-07	421.811	22.114	0.329543	0.00311773	3.40947	0	0	0.0288966	0.394029	0.00398053	9.63564	0.00204544	421.812	2.3927	0.383613	0.0142083	0.97724	2.34119	7.46618	4.93809	3.40734	0	0	0.00145237	9.65762
	21G19895	3.4	4	0.0147993	3.7557	0	0	0.00533002	0.377447	0	0	19.7189	0.336996	0.00278967	3.75906	0	0	0.0229798	0.491566	0.0035494	9.63589	0	0	1.90277	0.483257	0.0126694	0.979779	1.77803	9.70378	4.41848	3.75714	0	0	0.00115498	9.66209
	21G19897	3.8	4	0.0138283	3.92	0	0	0.00804988	0.347824	0	0	29.7813	0.303449	0.00260664	3.92322	0	0	0.0288158	0.381978	0.00536063	9.63478	0	0	2.386	0.371224	0.0191345	0.968753	2.07274	8.13562	4.12858	3.92138	0	0	0.0014483	9.65714
	21G19898	4.2	4	0.011397	4.6451	0	0	0.00827205	0.346046	0	0	30.6032	0.30141	0.00214834	4.64782	0	0	0.0257131	0.43368	0.00550858	9.63472	0	0	2.1291	0.424239	0.0196626	0.968116	1.97185	8.36501	3.40269	4.64627	0	0	0.00129236	9.65932
	21G19900	5	4	0.0195651	2.98171	0	0	0.0123287	0.327603	0	0	45.611	0.280043	0.00368802	2.98595	0	0	0.0350136	0.315084	0.00820998	9.63407	0	0	2.8992	0.301957	0.0293051	0.961678	2.42337	7.44826	5.84136	2.98353	0	0	0.00175981	9.65472
	21G19901	6		0.0168469	3.38781	0	0	0.0127017	0.326307	0	0	46.9912	0.278525	0.00317563	3.39154	0	0	0.0327715	0.356842	0.00845842	9.63403	0	0	2.71355	0.345306	0.0301919	0.961237	2.1481	8.23344	5.0298	3.38941	0	0	0.00164712	9.65618
	21G19902	7.2		0.0215628	2.73589	0	0	0.0158406	0.320355	0	0	58.6036	0.271527	0.00406458	2.74051	0	0	0.0395841	0.302185	0.0105487	9.63383	0	0	3.27764	0.288472	0.0376528	0.959233	2.23636	8.15612	6.43778	2.73787	0	0	0.00198953	9.65431
	21G19904	8.6		0.025543	2.32553	0	0	0.0175923	0.320456	0	0	65.0844	0.271647	0.00481486	2.33096	0	0	0.0361561	0.326927	0.0117152	9.63383	0	0	2.9938	0.314295	0.0418167	0.959267	1.56135	11.7643	7.62613	2.32786	0	0	0.00181724	9.65512
	21G19905	10		0.0332247	1.76433	0	0	0.0171679	0.319086	0	0	63.5142	0.270029	0.00626285	1.77148	0	0	0.0303799	0.372382	0.0114326	9.63379	0	0	2.51552	0.361342	0.0408079	0.95881	0.757354	23.9785	9.91956	1.76739	0	0	0.00152692	9.65676
	21G19906	12		0.0433146	1.48368	0	0	0.0227599	0.316927	0	0	84.2024	0.267475	0.00816481	1.49218	0	0	0.0353232	0.332098	0.0151564	9.63371	0	0	2.92484	0.31967	0.0541001	0.958093	0.788172	25.1494	12.932	1.48732	0	0	0.00177538	9.65529
	21G19908	14		0.0411748	1.51905	0	0	0.0232897	0.316949	0	0	86.1623	0.267501	0.00776145	1.52735	0	0	0.0301209	0.383318	0.0155092	9.63371	0	0	2.49407	0.372602	0.0553593	0.958101	0.239919	80.5094	12.2932	1.5226	0	0	0.0015139	9.65719
	21G19909	17		0.0183226	3.03549	0	0	0.0144792	0.324669	0	0	53.567	0.276604	0.00345381	3.03966	0	0	0.0148955	0.729654	0.00964206	9.63397	0	0	1.23338	0.724082	0.0344168	0.960682	0.299585	57.6498	5.47039	3.03728	0	0	0.000748661	9.67713
	21G19910	20		0.00530632	9.76837	0	0	0.00417392	0.416994	0	0	15.4418	0.380767	0.00100024	9.76966	0	0	0.00350993	2.99962	0.00277952	9.63752	0	0	0.290629	2.99827	0.00992136	0.995683	0.126489	128.009	1.58425	9.76892	0	0	0.000176412	10.1051
	21G19912	24		0.0020273	24.7157	0	0	0.0022254	0.612043	0	0	8.23308	0.58796	0.000382146	24.7162	0	0	0.00165073	6.87411	0.00148195	9.64793	0	0	0.136684	6.87352	0.00528975	1.09183	0.255087	61.4714	0.605271	24.7159	0	0	8.29673e-05	11.8477
	21G19913	28		0.000626568	79.2803	0	0	0.000945972	1.29077	0	0	3.49971	1.27953	0.000118108	79.2805	0	0	0.000779626	13.9625	0.000629948	9.71463	0	0	0.0645546	13.9622	0.00224857	1.57594	0.0940803	165.542	0.187068	79.2804	0	0	3.91846e-05	16.9725
	21G19914	32		-0.00193993	25.447	0	0	0.000823049	1.49802	0	0	3.04495	1.48834	-0.000365677	25.4475	0	0	0.000646207	16.2143	0.00054809	9.74433	0	0	0.0535072	16.2141	0.00195638	1.74973	0.16295	95.0294	-0.579186	25.4472	0	0	3.24789e-05	18.8685
			S	0.938328	0.338106	0	0	0.192724	0.0907176	3.68511e-06	82.6512	713.002	0.0782867	0.176875	0.341147	0	0	0.741197	0.0836066	0.12834	2.59761	0.0284429	82.6402	61.3726	0.0815126	0.458104	0.26011	49.505	1.99121	280.147	0.339411	0	0	0.0372532	1.99546
			S							1.13106	0.28092	713.002	0.0782867									1.07486	2.21019			61.8307	0.0809316							329.69	0.415422

## Sheet: Additional Parameters
	Additional Parameters			40Ar/39Ar	1s	37Ar/39Ar	1s	36Ar/39Ar	1s	Time (days)	37Ar (decay)	39Ar (decay)	40Ar (moles)
	21G19875	0.6		13.6543	0.032554	0.877575	0.0108557	0.0430807	0.000229534	79.7458	4.84336	1.00056	2.35146e-12
	21G19876	0.7		10.1637	0.0227719	1.11138	0.0101045	0.0314952	0.00017507	79.7528	4.84402	1.00056	2.03442e-12
	21G19878	0.8	4	8.27482	0.032936	1.22377	0.0171105	0.0245072	0.000244197	79.7667	4.84535	1.00056	9.45196e-13
	21G19879	0.9	4	7.34099	0.0332506	1.40405	0.0192761	0.0216917	0.000265017	79.7736	4.84601	1.00056	7.74861e-13
	21G19881	1	4	6.80942	0.0339206	1.60407	0.0206407	0.0196802	0.00026366	79.7882	4.84741	1.00056	6.67581e-13
	21G19882	1.1	4	5.66274	0.0259725	2.16893	0.018153	0.0160201	0.000217763	79.7951	4.84807	1.00056	6.69771e-13
	21G19883	1.2	4	5.27825	0.0458909	2.02666	0.0319102	0.0148932	0.000379734	79.8021	4.84874	1.00056	3.27228e-13
	21G19885	1.3	4	5.73932	0.0513484	2.39022	0.0353451	0.0163124	0.000410027	79.816	4.85007	1.00056	3.40775e-13
	21G19886	1.4	4	4.72412	0.0499084	2.93783	0.0410313	0.0129682	0.000416187	79.8229	4.85073	1.00056	2.60382e-13
	21G19887	1.6	4	4.88034	0.0442149	3.58973	0.0386816	0.0137232	0.000389937	79.8299	4.8514	1.00056	3.01106e-13
	21G19889	1.8	4	3.96757	0.0438276	3.95018	0.0423325	0.0108243	0.000396892	79.8444	4.8528	1.00056	2.3134e-13
	21G19890	2	4	3.5935	0.0304434	5.2822	0.0368134	0.0103456	0.000282334	79.8514	4.85346	1.00056	2.9075e-13
	21G19891	2.2	4	3.57988	0.046083	5.40353	0.0542291	0.0102642	0.000426526	79.8583	4.85413	1.00056	1.92264e-13
	21G19893	2.6	4	3.19545	0.0283872	7.15724	0.0444669	0.00940646	0.000271827	79.8722	4.85546	1.00056	2.70711e-13
	21G19894	3	4	3.02493	0.0228103	9.18774	0.046304	0.00935531	0.000236559	79.8792	4.85613	1.00056	3.10887e-13
	21G19895	3.4	4	3.23564	0.0290447	10.2947	0.0603785	0.010509	0.000294342	79.8861	4.85679	1.00056	2.64641e-13
	21G19897	3.8	4	2.57896	0.0217913	12.3824	0.0590789	0.00909644	0.000227557	79.9007	4.85819	1.00056	2.64858e-13
	21G19898	4.2	4	2.50183	0.0242814	14.2422	0.0736573	0.00915367	0.000249005	79.9076	4.85886	1.00056	2.29548e-13
	21G19900	5	4	2.82277	0.0181231	15.5748	0.0637796	0.0108908	0.000201374	79.9215	4.86019	1.00056	3.52979e-13
	21G19901	6		2.6167	0.0193459	17.1267	0.075453	0.0107695	0.000210698	79.9285	4.86086	1.00057	3.06567e-13
	21G19902	7.2		2.617	0.0160016	17.6767	0.069581	0.011282	0.000180175	79.9354	4.86153	1.00057	3.7047e-13
	21G19904	8.6		3.02716	0.0181423	21.4402	0.0883214	0.0142097	0.000199706	79.9493	4.86286	1.00057	3.92383e-13
	21G19905	10		4.17727	0.0237376	24.8459	0.110868	0.0197129	0.000238806	79.9563	4.86353	1.00057	4.55969e-13
	21G19906	12		4.60633	0.0216141	28.2659	0.116458	0.0221806	0.000225356	79.9639	4.86426	1.00057	5.85928e-13
	21G19908	14		4.91662	0.0258876	33.7967	0.152644	0.0252858	0.00026042	79.9778	4.8656	1.00057	5.35227e-13
	21G19909	17		4.55178	0.049086	42.2521	0.319568	0.0258731	0.000473555	79.9847	4.86626	1.00057	2.4641e-13
	21G19910	20		5.69262	0.228721	51.3783	1.50231	0.0315429	0.00195122	79.9917	4.86693	1.00057	7.30563e-14
	21G19912	24		6.06056	0.519999	57.9901	3.85249	0.0299541	0.00404665	80.0056	4.86827	1.00057	3.67408e-14
	21G19913	28		4.2092	0.910509	52.3884	7.10005	0.0235399	0.00808376	80.0125	4.86893	1.00057	1.20067e-14
	21G19914	32		-7.50408	1.45295	54.8999	8.62624	-0.0201372	0.00943881	80.0201	4.86967	1.00057	-1.77719e-14

## Sheet: Procedure Blanks
	Procedure Blanks		36Ar ± 1σ (SE) [fA]		37Ar ± 1σ (SE) [fA]		38Ar ± 1σ (SE) [fA]		39Ar ± 1σ (SE) [fA]		40Ar ± 1σ (SE) [fA]
	21G19875	0.6	0.0112072	0.000433752	-0.01333	0.00608893	-0.0111815	0.00616636	0.0266923	0.00638764	2.93267	0.0447074
	21G19876	0.7	0.0111347	0.000433752	-0.0119275	0.00608893	-0.00910968	0.00616636	0.0264498	0.00638764	2.9146	0.0447074
	21G19878	0.8	0.0111073	0.000433752	-0.00927964	0.00608893	-0.00607544	0.00616636	0.0265673	0.00638764	2.91396	0.0447074
	21G19879	0.9	0.0111365	0.000433752	-0.00803439	0.00608893	-0.00503719	0.00616636	0.0268754	0.00638764	2.92671	0.0447074
	21G19881	1	0.0112517	0.000433752	-0.00559005	0.00608893	-0.0036993	0.00616636	0.0279285	0.00638764	2.97034	0.0447074
	21G19882	1.1	0.0113195	0.000433752	-0.00450735	0.00608893	-0.00339306	0.00616636	0.0285755	0.00638764	2.99531	0.0447074
	21G19883	1.2	0.0113884	0.000433752	-0.00347709	0.00608893	-0.00325757	0.00616636	0.0292874	0.00638764	3.02081	0.0447074
	21G19885	1.3	0.0115122	0.000433752	-0.00157389	0.00608893	-0.00338342	0.00616636	0.0308273	0.00638764	3.06819	0.0447074
	21G19886	1.4	0.01156	0.000433752	-0.000700937	0.00608893	-0.00359086	0.00616636	0.0316188	0.00638764	3.08786	0.0447074
	21G19887	1.6	0.0115947	0.000433752	0.000119573	0.00608893	-0.00386131	0.00616636	0.0324024	0.00638764	3.1037	0.0447074
	21G19889	1.8	0.0116172	0.000433752	0.00167196	0.00608893	-0.0045335	0.00616636	0.033954	0.00638764	3.12177	0.0447074
	21G19890	2	0.0116017	0.000433752	0.00232992	0.00608893	-0.00485942	0.00616636	0.034619	0.00638764	3.12233	0.0447074
	21G19891	2.2	0.011569	0.000433752	0.00293544	0.00608893	-0.00516351	0.00616636	0.0352194	0.00638764	3.1175	0.0447074
	21G19893	2.6	0.0114551	0.000433752	0.00398916	0.00608893	-0.00564078	0.00616636	0.0361834	0.00638764	3.09208	0.0447074
	21G19894	3	0.0113769	0.000433752	0.00443737	0.00608893	-0.00578508	0.00616636	0.0365283	0.00638764	3.07216	0.0447074
	21G19895	3.4	0.0112877	0.000433752	0.00483314	0.00608893	-0.00584982	0.00616636	0.0367711	0.00638764	3.04819	0.0447074
	21G19897	3.8	0.0110787	0.000433752	0.00549358	0.00608893	-0.00568166	0.00616636	0.0369205	0.00638764	2.98826	0.0447074
	21G19898	4.2	0.0109775	0.000433752	0.00572679	0.00608893	-0.00543944	0.00616636	0.0368096	0.00638764	2.95739	0.0447074
	21G19900	5	0.0107974	0.000433752	0.00603592	0.00608893	-0.00461148	0.00616636	0.0362185	0.00638764	2.89785	0.0447074
	21G19901	6	0.0107305	0.000433752	0.00611182	0.00608893	-0.00401879	0.00616636	0.0357352	0.00638764	2.87234	0.0447074
	21G19902	7.2	0.010688	0.000433752	0.00613529	0.00608893	-0.00330491	0.00616636	0.0351263	0.00638764	2.8521	0.0447074
	21G19904	8.6	0.0107068	0.000433752	0.00602491	0.00608893	-0.0015167	0.00616636	0.0335376	0.00638764	2.83565	0.0447074
	21G19905	10	0.0107852	0.000433752	0.00589107	0.00608893	-0.000447778	0.00616636	0.0325633	0.00638764	2.84404	0.0447074
	21G19906	12	0.010939	0.000433752	0.00568328	0.00608893	0.000855264	0.00616636	0.0313595	0.00638764	2.87003	0.0447074
	21G19908	14	0.0114437	0.000433752	0.00514292	0.00608893	0.00353612	0.00616636	0.0288412	0.00638764	2.97406	0.0447074
	21G19909	17	0.0118275	0.000433752	0.00479408	0.00608893	0.00500891	0.00616636	0.0274373	0.00638764	3.05973	0.0447074
	21G19910	20	0.0123146	0.000433752	0.00439281	0.00608893	0.00655532	0.00616636	0.0259485	0.00638764	3.17214	0.0447074
	21G19912	24	0.01365	0.000433752	0.00343295	0.00608893	0.00981586	0.00616636	0.0227569	0.00638764	3.4912	0.0447074
	21G19913	28	0.0145253	0.000433752	0.00287437	0.00608893	0.0114996	0.00616636	0.0210773	0.00638764	3.70529	0.0447074
	21G19914	32	0.0156707	0.000433752	0.00219936	0.00608893	0.0133656	0.00616636	0.0191858	0.00638764	3.98903	0.0447074

## Sheet: Intercept Values
	Intercept Values		36Ar ± 1σ (SE) [fA]		r2	Regression (type,n)		37Ar ± 1σ (SE) [fA]		r2	Regression (type,n)		38Ar ± 1σ (SE) [fA]		r2	Regression (type,n)		39Ar ± 1σ (SE) [fA]		r2	Regression (type,n)		40Ar ± 1σ (SE) [fA]		r2	Regression (type,n)
	21G19875	0.6	0.177887	0.000617532	0.824125	EXP	149 of 150	0.70703	0.00602342	0.553314	EXP	148 of 150	0.0776148	0.00672412	0.00869631	EXP	149 of 150	4.0384	0.00593284	0.974587	EXP	150 of 150	58.002	0.0192077	0.997015	EXP	150 of 150
	21G19876	0.7	0.152768	0.000539949	0.784421	EXP	150 of 150	1.04828	0.00661454	0.703656	EXP	150 of 150	0.0811639	0.00643848	0.0226185	EXP	149 of 150	4.68927	0.00649784	0.977426	EXP	150 of 150	50.559	0.0178057	0.995985	EXP	149 of 150
	21G19878	0.8	0.0739985	0.000385806	0.265017	EXP	149 of 150	0.656733	0.00645896	0.536905	EXP	149 of 150	0.0425774	0.00605339	0.012457	EXP	150 of 150	2.68745	0.00604377	0.936447	EXP	150 of 150	25.0497	0.0179912	0.883503	EXP	150 of 150
	21G19879	0.9	0.0625758	0.000403417	0.147772	EXP	150 of 150	0.697979	0.0068332	0.438429	EXP	150 of 150	0.0337885	0.0070299	0.00316969	EXP	150 of 150	2.48572	0.00638393	0.918207	EXP	149 of 150	21.0733	0.0159818	0.376616	EXP	150 of 150
	21G19881	1	0.0545985	0.000338042	0.0555048	EXP	150 of 150	0.743358	0.00657933	0.526566	EXP	150 of 150	0.0333319	0.00648907	0.00773815	EXP	150 of 150	2.31172	0.00627411	0.91007	EXP	150 of 150	18.6046	0.0162929	0.39437	EXP	148 of 150
	21G19882	1.1	0.053889	0.000346322	0.00740705	EXP	150 of 150	1.21707	0.0063081	0.762406	EXP	150 of 150	0.0313957	0.00648133	0.000403919	EXP	150 of 150	2.78383	0.00687347	0.928932	EXP	150 of 150	18.6808	0.0166984	0.35479	EXP	150 of 150
	21G19883	1.2	0.0321319	0.000272409	0.332821	EXP	150 of 150	0.594737	0.00598591	0.529193	EXP	150 of 150	0.0197975	0.00585895	0.00127125	EXP	150 of 150	1.47347	0.00607232	0.806613	EXP	150 of 150	10.6842	0.0155817	0.966563	EXP	150 of 150
	21G19885	1.3	0.033272	0.000297989	0.259195	EXP	150 of 150	0.673949	0.00629036	0.487393	EXP	150 of 150	0.0118919	0.00586952	1.85601e-06	EXP	150 of 150	1.41398	0.00655221	0.742348	EXP	150 of 150	11.0489	0.0173267	0.960145	EXP	150 of 150
	21G19886	1.4	0.0276184	0.000252073	0.410427	EXP	149 of 150	0.769942	0.00666949	0.554351	EXP	150 of 150	0.0218809	0.00638696	0.00282403	EXP	150 of 150	1.31558	0.00655244	0.737733	EXP	150 of 150	9.1858	0.0159994	0.973799	EXP	149 of 150
	21G19887	1.6	0.0306167	0.00029892	0.300258	EXP	150 of 150	1.05404	0.0065376	0.738794	EXP	150 of 150	0.0161413	0.00691533	0.000265614	EXP	150 of 150	1.46965	0.00602284	0.806166	EXP	149 of 150	10.1554	0.0147757	0.973442	EXP	149 of 150
	21G19889	1.8	0.0257966	0.000269341	0.444802	EXP	150 of 150	1.09738	0.00622894	0.769182	EXP	146 of 150	0.0130779	0.00591609	0.00021779	EXP	150 of 150	1.39223	0.00645493	0.774919	EXP	150 of 150	8.53957	0.0162966	0.977202	EXP	150 of 150
	21G19890	2	0.0304075	0.000256444	0.355321	EXP	149 of 150	2.03519	0.00610062	0.915242	EXP	148 of 150	0.0201866	0.0061996	0.00227594	EXP	150 of 150	1.91941	0.00657292	0.872027	EXP	150 of 150	9.93146	0.0149693	0.976284	EXP	150 of 150
	21G19891	2.2	0.0239538	0.000260186	0.486278	EXP	149 of 150	1.38312	0.00596175	0.84376	EXP	149 of 150	0.00520487	0.00622696	0.0359118	EXP	146 of 150	1.28631	0.00680465	0.725564	EXP	150 of 150	7.62015	0.0151291	0.981695	EXP	150 of 150
	21G19893	2.6	0.0293584	0.000267388	0.385277	EXP	149 of 150	2.88691	0.00663371	0.946807	EXP	150 of 150	0.00679762	0.00615624	0.0262173	EXP	150 of 150	2.00968	0.00666857	0.871801	EXP	148 of 150	9.43191	0.0169112	0.972634	EXP	148 of 150
	21G19894	3	0.0329782	0.000319416	0.228651	EXP	150 of 150	4.49344	0.00673451	0.977333	EXP	149 of 150	0.0318937	0.00590161	0.00238906	EXP	150 of 150	2.43067	0.00644187	0.909473	EXP	149 of 150	10.3529	0.015646	0.968315	EXP	150 of 150
	21G19895	3.4	0.030598	0.0003077	0.302909	EXP	150 of 150	4.00709	0.00603239	0.977298	EXP	144 of 150	0.0181193	0.00617158	0.00029991	EXP	150 of 150	1.94205	0.00649491	0.869489	EXP	150 of 150	9.24586	0.0145352	0.977491	EXP	150 of 150
	21G19897	3.8	0.0320667	0.000283263	0.239984	EXP	150 of 150	6.04832	0.00720274	0.985101	EXP	150 of 150	0.0241483	0.00631696	5.29172e-05	EXP	150 of 150	2.4293	0.00597921	0.925121	EXP	150 of 150	9.19103	0.0150528	0.976984	EXP	150 of 150
	21G19898	4.2	0.0298463	0.000260706	0.414597	EXP	148 of 150	6.21448	0.00721408	0.986462	EXP	150 of 150	0.0237333	0.00616051	0.000353739	EXP	150 of 150	2.17417	0.00624955	0.903548	EXP	150 of 150	8.33322	0.014596	0.982237	EXP	148 of 150
	21G19900	5	0.0413935	0.000347506	0.0834053	EXP	150 of 150	9.25701	0.00736844	0.993713	EXP	150 of 150	0.0384076	0.00665147	0.014321	EXP	150 of 150	2.94918	0.00578015	0.955886	EXP	150 of 150	11.1643	0.0144232	0.969798	EXP	150 of 150
	21G19901	6	0.0390768	0.000328109	0.136338	EXP	150 of 150	9.53572	0.00721808	0.994094	EXP	150 of 150	0.030739	0.00595828	0.000182073	EXP	150 of 150	2.76491	0.0066809	0.928808	EXP	150 of 150	10.0519	0.0147704	0.975403	EXP	149 of 150
	21G19902	7.2	0.0465695	0.000354856	0.0916514	EXP	148 of 150	11.8891	0.00686365	0.996546	EXP	147 of 150	0.0354046	0.0060313	0.00328947	EXP	150 of 150	3.33283	0.0067492	0.949879	EXP	150 of 150	11.5282	0.01429	0.973365	EXP	147 of 150
	21G19904	8.6	0.0520872	0.00035853	0.00920066	EXP	150 of 150	13.1994	0.00821744	0.995983	EXP	150 of 150	0.0488587	0.00588542	0.00228144	EXP	148 of 150	3.05305	0.00670723	0.942364	EXP	150 of 150	12.0249	0.0149822	0.969093	EXP	149 of 150
	21G19905	10	0.0591275	0.000344018	0.0200634	EXP	150 of 150	12.8792	0.00691679	0.996925	EXP	150 of 150	0.0390312	0.00573389	0.00181867	EXP	150 of 150	2.57532	0.00629464	0.932264	EXP	150 of 150	13.5225	0.0156331	0.952233	EXP	148 of 150
	21G19906	12	0.0743252	0.00041851	0.138745	EXP	150 of 150	17.0696	0.00847696	0.997528	EXP	149 of 150	0.0582192	0.00608052	0.00576249	EXP	148 of 150	2.99449	0.00662088	0.941796	EXP	150 of 150	16.592	0.0172556	0.851708	EXP	150 of 150
	21G19908	14	0.0732854	0.000394266	0.202792	EXP	150 of 150	17.4615	0.00876433	0.99733	EXP	150 of 150	0.0546423	0.00500201	0.0127529	EXP	149 of 150	2.56475	0.0065727	0.923466	EXP	150 of 150	15.5087	0.016622	0.915826	EXP	150 of 150
	21G19909	17	0.0432947	0.000302568	0.163721	EXP	150 of 150	10.8559	0.00807135	0.994186	EXP	150 of 150	0.0185631	0.00566764	0.00350822	EXP	150 of 150	1.28851	0.00614123	0.751115	EXP	150 of 150	8.83046	0.0149586	0.981079	EXP	150 of 150
	21G19910	20	0.0214092	0.00024206	0.590242	EXP	150 of 150	3.13202	0.00619596	0.960964	EXP	150 of 150	0.00119195	0.00667309	0.000312412	EXP	150 of 150	0.324904	0.00585661	0.0443962	EXP	148 of 150	4.88306	0.0163234	0.987108	EXP	150 of 150
	21G19912	24	0.0177297	0.000206611	0.723467	EXP	149 of 150	1.67053	0.00633582	0.861049	EXP	150 of 150	-0.00702933	0.0065954	0.00175293	EXP	150 of 150	0.163977	0.00682079	0.00834509	EXP	150 of 150	4.35164	0.0144788	0.989485	EXP	150 of 150
	21G19913	28	0.0160339	0.000196978	0.754032	EXP	149 of 150	0.711424	0.00645845	0.496668	EXP	150 of 150	-0.00204568	0.00603165	1.53992e-05	EXP	150 of 150	0.0875259	0.00629087	0.0236145	EXP	150 of 150	3.98648	0.016174	0.987306	EXP	150 of 150
	21G19914	32	0.0145992	0.000189694	0.774443	EXP	149 of 150	0.618584	0.00667134	0.422482	EXP	150 of 150	0.00516525	0.00622343	0.00790284	EXP	150 of 150	0.0743551	0.00580237	0.0930259	EXP	148 of 150	3.57283	0.016031	0.988211	EXP	150 of 150

## Sheet: Project Info
	Project Info		Analyst	Irradiation	X-pos	Y-pos	Z/H-pos	Project	Experiment	Nmb
	21G19875	0.6	Daniel Heaton	21-OSU-04	0	0	58.5275	Easter\O-Connor (20-06)	21G19872	1
	21G19876	0.7	Daniel Heaton	21-OSU-04	0	0	58.5275	Easter\O-Connor (20-06)	21G19872	1
	21G19878	0.8	Daniel Heaton	21-OSU-04	0	0	58.5275	Easter\O-Connor (20-06)	21G19872	1
	21G19879	0.9	Daniel Heaton	21-OSU-04	0	0	58.5275	Easter\O-Connor (20-06)	21G19872	1
	21G19881	1	Daniel Heaton	21-OSU-04	0	0	58.5275	Easter\O-Connor (20-06)	21G19872	1
	21G19882	1.1	Daniel Heaton	21-OSU-04	0	0	58.5275	Easter\O-Connor (20-06)	21G19872	1
	21G19883	1.2	Daniel Heaton	21-OSU-04	0	0	58.5275	Easter\O-Connor (20-06)	21G19872	1
	21G19885	1.3	Daniel Heaton	21-OSU-04	0	0	58.5275	Easter\O-Connor (20-06)	21G19872	1
	21G19886	1.4	Daniel Heaton	21-OSU-04	0	0	58.5275	Easter\O-Connor (20-06)	21G19872	1
	21G19887	1.6	Daniel Heaton	21-OSU-04	0	0	58.5275	Easter\O-Connor (20-06)	21G19872	1
	21G19889	1.8	Daniel Heaton	21-OSU-04	0	0	58.5275	Easter\O-Connor (20-06)	21G19872	1
	21G19890	2	Daniel Heaton	21-OSU-04	0	0	58.5275	Easter\O-Connor (20-06)	21G19872	1
	21G19891	2.2	Daniel Heaton	21-OSU-04	0	0	58.5275	Easter\O-Connor (20-06)	21G19872	1
	21G19893	2.6	Daniel Heaton	21-OSU-04	0	0	58.5275	Easter\O-Connor (20-06)	21G19872	1
	21G19894	3	Daniel Heaton	21-OSU-04	0	0	58.5275	Easter\O-Connor (20-06)	21G19872	1
	21G19895	3.4	Daniel Heaton	21-OSU-04	0	0	58.5275	Easter\O-Connor (20-06)	21G19872	1
	21G19897	3.8	Daniel Heaton	21-OSU-04	0	0	58.5275	Easter\O-Connor (20-06)	21G19872	1
	21G19898	4.2	Daniel Heaton	21-OSU-04	0	0	58.5275	Easter\O-Connor (20-06)	21G19872	1
	21G19900	5	Daniel Heaton	21-OSU-04	0	0	58.5275	Easter\O-Connor (20-06)	21G19872	1
	21G19901	6	Daniel Heaton	21-OSU-04	0	0	58.5275	Easter\O-Connor (20-06)	21G19872	1
	21G19902	7.2	Daniel Heaton	21-OSU-04	0	0	58.5275	Easter\O-Connor (20-06)	21G19872	1
	21G19904	8.6	Daniel Heaton	21-OSU-04	0	0	58.5275	Easter\O-Connor (20-06)	21G19872	1
	21G19905	10	Daniel Heaton	21-OSU-04	0	0	58.5275	Easter\O-Connor (20-06)	21G19872	1
	21G19906	12	Daniel Heaton	21-OSU-04	0	0	58.5275	Easter\O-Connor (20-06)	21G19872	1
	21G19908	14	Daniel Heaton	21-OSU-04	0	0	58.5275	Easter\O-Connor (20-06)	21G19872	1
	21G19909	17	Daniel Heaton	21-OSU-04	0	0	58.5275	Easter\O-Connor (20-06)	21G19872	1
	21G19910	20	Daniel Heaton	21-OSU-04	0	0	58.5275	Easter\O-Connor (20-06)	21G19872	1
	21G19912	24	Daniel Heaton	21-OSU-04	0	0	58.5275	Easter\O-Connor (20-06)	21G19872	1
	21G19913	28	Daniel Heaton	21-OSU-04	0	0	58.5275	Easter\O-Connor (20-06)	21G19872	1
	21G19914	32	Daniel Heaton	21-OSU-04	0	0	58.5275	Easter\O-Connor (20-06)	21G19872	1

[truncated: 2 more sheets: Sample Parameters, Irradiation Constants]
