# Supplementary material for: Synchronous motion of the Easter mantle plume and the East Pacific Rise
Source: Nat Commun. 2024 Nov 17;15:9953. doi: 10.1038/s41467-024-54115-2 (PMC11570642; doi:10.1038/s41467-024-54115-2)
Supplement: Supplementary file 5 — Supplementary Data 2 [file 41467_2024_54115_MOESM5_ESM.zip › NCOMMS-23-61651B_Dataset 2/21G19918.full.xls]

## Sheet: Hidden Data
Double Line Plot Age Plateau			Double Line Plot K/Ca Plateau			X-Y Plot Normal Isochron		X-Y Plot Inverse Isochron		Error Ellipses Normal Isochron		Error Ellipses Inverse Isochron														Used Measurements for Blank Corrections
Ar39k%	Line 1	Line 2	Ar39k%	Line 1	Line 2	X-axis	Y-axis	X-axis	Y-axis	X-axis	Y-axis	X-axis	Y-axis													Filename	Included	36Ar	1σ	37Ar	1σ	38Ar	1σ	39Ar	1σ	40Ar	1σ	Date		Filename	Included	40Ar/39Ar	1σ	J-value	1σ	Date	X	Y	H
0	-0.83996	3.80718	0	0.0721518	0.0817348	4.76057	301.096	0.0158108	0.0033212			0.0166196	0.00332187
1.91543	-0.83996	3.80718	1.91543	0.0721518	0.0817348	9.14776	308.53	0.0296495	0.00324118			0.016592	0.00331056
1.91543	7.40709	-1.33903	1.91543	0.114281	0.0776827	7.1561	310.818	0.0230234	0.00321731			0.0165112	0.00329997
2.57484	7.40709	-1.33903	2.57484	0.114281	0.0776827	12.7618	309.885	0.0411824	0.00322701			0.0163827	0.00329084
2.57484	2.84599	6.68665	2.57484	0.0505409	0.0560195	14.0753	344.444	0.0408638	0.00290323			0.0162152	0.00328377
4.64132	2.84599	6.68665	4.64132	0.0505409	0.0560195	14.1088	319.505	0.0441585	0.00312984			0.0160202	0.00327925
4.64132	5.3661	-0.424679	4.64132	0.0756348	0.0602475	13.8985	318.924	0.0435792	0.00313554			0.0158108	0.00327759
5.65147	5.3661	-0.424679	5.65147	0.0756348	0.0602475	13.5645	324.739	0.0417704	0.0030794			0.0156015	0.00327891
5.65147	4.42701	13.6929	5.65147	0.052273	0.0744201	21.9563	334.022	0.0657333	0.00299382			0.0154065	0.0032831
6.3003	4.42701	13.6929	6.3003	0.052273	0.0744201	24.5139	328.957	0.0745202	0.00303991			0.0152389	0.00328989
6.3003	7.88322	0.379564	6.3003	0.0624556	0.0469062	41.7698	346.344	0.120602	0.0028873			0.0151104	0.00329882
7.03159	7.88322	0.379564	7.03159	0.0624556	0.0469062	57.101	363.918	0.156906	0.00274787			0.0150296	0.00330927
7.03159	0.330764	7.82461	7.03159	0.0414073	0.054195	76.9997	369.484	0.208398	0.00270647			0.015002	0.00332053
7.80224	0.330764	7.82461	7.80224	0.0414073	0.054195	112.565	451.379	0.249381	0.00221544			0.0150296	0.00333184
7.80224	6.88012	3.85822	7.80224	0.0354845	0.0323799	169.403	495.282	0.342033	0.00201905			0.0151104	0.00334243
9.96771	6.88012	3.85822	9.96771	0.0354845	0.0323799	190.372	494.869	0.384692	0.00202074			0.0152389	0.00335156
9.96771	2.2936	6.69509	9.96771	0.0320474	0.0373269	252.587	603.397	0.418607	0.00165728			0.0154064	0.00335863
11.3046	2.2936	6.69509	11.3046	0.0320474	0.0373269	405.091	823.812	0.491728	0.00121387			0.0156014	0.00336315
11.3046	4.43813	2.46477	11.3046	0.0289474	0.0271806	465.043	880.04	0.528434	0.00113631			0.0158108	0.00336481
14.4612	4.43813	2.46477	14.4612	0.0289474	0.0271806	536.043	999.384	0.536373	0.00100062			0.0160201	0.00336349
14.4612	2.1505	4.21849	14.4612	0.0248484	0.0266159	533.229	975.401	0.546677	0.00102522			0.0162152	0.0033593
17.3216	2.1505	4.21849	17.3216	0.0248484	0.0266159	341.249	690.03	0.494542	0.00144921			0.0163827	0.00335251
17.3216	4.01436	2.35805	17.3216	0.0232503	0.0220241	377.675	783.185	0.482229	0.00127684			0.0165112	0.00334358
20.9255	4.01436	2.35805	20.9255	0.0232503	0.0220241	143.91	444.866	0.323489	0.00224787			0.016592	0.00333313
20.9255	0.372778	4.75621	20.9255	0.021451	0.025468	92.654	351.663	0.263474	0.00284363			0.0166196	0.00332187
22.0649	0.372778	4.75621	22.0649	0.021451	0.025468	48.9776	296.994	0.164911	0.00336707			0.016592	0.00331056
22.0649	4.27126	3.28579	22.0649	0.0194995	0.0188039	32.165	280.539	0.114654	0.00356456
27.846	4.27126	3.28579	27.846	0.0194995	0.0188039	20.9797	234.186	0.0895853	0.0042701			0.0337971	0.00324789
27.846	2.69924	3.76589	27.846	0.017106	0.0177325	6.8186	271.565	0.0251086	0.00368236			0.0336559	0.00320769
33.2903	2.69924	3.76589	33.2903	0.017106	0.0177325	3.62839	274.488	0.0132187	0.00364314			0.0332416	0.00316977
33.2903	3.92841	1.81308	33.2903	0.0176362	0.0163541							0.0325825	0.00313671
35.8812	3.92841	1.81308	35.8812	0.0176362	0.0163541							0.0317235	0.00311078
35.8812	3.03177	3.68698	35.8812	0.0153157	0.0157045							0.0307232	0.00309373
44.667	3.03177	3.68698	44.667	0.0153157	0.0157045							0.0296498	0.00308673
44.667	3.97578	3.24219	44.667	0.0148322	0.0144329							0.0285763	0.00309025
52.2732	3.97578	3.24219	52.2732	0.0148322	0.0144329							0.0275759	0.00310406
52.2732	2.73784	4.22293	52.2732	0.0135229	0.0143049							0.0267169	0.00312722
55.7187	2.73784	4.22293	55.7187	0.0135229	0.0143049							0.0260577	0.00315814
55.7187	3.9587	3.31921	55.7187	0.0135337	0.0132085							0.0256433	0.00319472
64.826	3.9587	3.31921	64.826	0.0135337	0.0132085							0.0255019	0.00323446
64.826	3.1162	3.94994	64.826	0.0127372	0.0131029							0.0256431	0.00327467
72.1609	3.1162	3.94994	72.1609	0.0127372	0.0131029							0.0260574	0.00331259
72.1609	3.46993	2.91678	72.1609	0.0111119	0.0109011							0.0267165	0.00334564
84.2586	3.46993	2.91678	84.2586	0.0111119	0.0109011							0.0275755	0.00337158
84.2586	2.81994	4.32326	84.2586	0.00960945	0.0101489							0.0285758	0.00338862
87.9391	2.81994	4.32326	87.9391	0.00960945	0.0101489							0.0296493	0.00339562
87.9391	3.56007	2.10058	87.9391	0.00673804	0.00643051							0.0307228	0.0033921
92.241	3.56007	2.10058	92.241	0.00673804	0.00643051							0.0317231	0.00337829
92.241	0.800679	2.39155	92.241	0.00344711	0.0036003							0.0325822	0.00335513
96.625	0.800679	2.39155	96.625	0.00344711	0.0036003							0.0332413	0.00332421
96.625	2.17813	-2.35633	96.625	0.0022707	0.0019542							0.0336558	0.00328763
97.8724	2.17813	-2.35633	97.8724	0.0022707	0.0019542							0.0337971	0.00324789
97.8724	-4.53638	1.4132	97.8724	0.00122044	0.00145465							0.0336559	0.00320769
98.9618	-4.53638	1.4132	98.9618	0.00122044	0.00145465
98.9618	-2.94798	-5.2	98.9618	0.00079936	0.000571941							0.0240811	0.00321852
99.5291	-2.94798	-5.2	99.5291	0.00079936	0.000571941							0.0240451	0.00320493
99.5291	-5.2	0.249483	99.5291	0.000336721	0.000691305							0.0239394	0.00319218
99.8028	-5.2	0.249483	99.8028	0.000336721	0.000691305							0.0237714	0.00318114
99.8028	-0.634978	-5.2	99.8028	0.000651845	0.000230963							0.0235523	0.00317257
100	-0.634978	-5.2	100	0.000651845	0.000230963							0.0232972	0.00316705
												0.0230235	0.00316495
												0.0227497	0.00316642
												0.0224946	0.00317136
												0.0222756	0.00317943
												0.0221075	0.00319009
												0.0220018	0.00320259
												0.0219657	0.00321611
												0.0220018	0.0032297
												0.0221074	0.00324245
												0.0222755	0.00325349
												0.0224945	0.00326206
												0.0227496	0.00326758
												0.0230234	0.00326968
												0.0232971	0.00326821
												0.0235522	0.00326327
												0.0237713	0.0032552
												0.0239394	0.00324454
												0.0240451	0.00323204
												0.0240811	0.00321852
												0.0240451	0.00320493
												0.0451632	0.00323469
												0.0450276	0.00319766
												0.04463	0.00316264
												0.0439974	0.003132
												0.0431731	0.00310783
												0.042213	0.00309179
												0.0411827	0.00308496
												0.0401524	0.00308781
												0.0391923	0.00310014
												0.0383678	0.00312113
												0.0377352	0.00314933
												0.0373374	0.00318282
												0.0372017	0.00321932
												0.0373373	0.00325635
												0.0377349	0.00329138
												0.0383675	0.00332202
												0.0391918	0.00334618
												0.0401519	0.00336223
												0.0411822	0.00336906
												0.0422125	0.0033662
												0.0431726	0.00335387
												0.0439971	0.00333288
												0.0446297	0.00330469
												0.0450275	0.00327119
												0.0451632	0.00323469
												0.0450276	0.00319766
												0.04714	0.00291356
												0.0469262	0.00285766
												0.0462993	0.00280486
												0.045302	0.00275877
												0.0440022	0.00272253
												0.0424886	0.00269859
												0.0408642	0.00268861
												0.0392398	0.00269325
												0.0377261	0.0027122
												0.0364262	0.00274417
												0.0354287	0.00278697
												0.0348017	0.00283771
												0.0345877	0.0028929
												0.0348015	0.0029488
												0.0354284	0.0030016
												0.0364257	0.00304769
												0.0377255	0.00308393
												0.0392391	0.00310787
												0.0408635	0.00311785
												0.0424879	0.00311321
												0.0440016	0.00309426
												0.0453015	0.00306229
												0.046299	0.00301949
												0.046926	0.00296876
												0.04714	0.00291356
												0.0469262	0.00285766
												0.0498779	0.00314199
												0.0496831	0.00309102
												0.0491119	0.00304269
												0.048203	0.0030003
												0.0470185	0.00296674
												0.0456392	0.0029443
												0.0441589	0.0029345
												0.0426785	0.00293801
												0.0412991	0.00295459
												0.0401145	0.00298312
												0.0392055	0.00302165
												0.038634	0.00306755
												0.038439	0.0031177
												0.0386338	0.00316867
												0.0392051	0.003217
												0.0401139	0.00325938
												0.0412984	0.00329294
												0.0426777	0.00331539
												0.044158	0.00332519
												0.0456384	0.00332168
												0.0470178	0.00330509
												0.0482024	0.00327656
												0.0491114	0.00323803
												0.0496829	0.00319213
												0.0498779	0.00314199
												0.0496831	0.00309102
												0.0489797	0.00314715
												0.0487958	0.00309682
												0.0482564	0.00304914
												0.0473982	0.00300734
												0.0462798	0.00297428
												0.0449773	0.00295221
												0.0435796	0.00294264
												0.0421818	0.00294621
												0.0408793	0.00296268
												0.0397608	0.00299093
												0.0389024	0.00302904
												0.0383628	0.00307441
												0.0381787	0.00312394
												0.0383626	0.00317426
												0.038902	0.00322195
												0.0397602	0.00326374
												0.0408786	0.0032968
												0.042181	0.00331887
												0.0435788	0.00332845
												0.0449765	0.00332488
												0.0462791	0.0033084
												0.0473976	0.00328015
												0.048256	0.00324204
												0.0487956	0.00319668
												0.0489797	0.00314715
												0.0487958	0.00309682
												0.0436147	0.00308302
												0.0435519	0.00306369
												0.0433677	0.00304543
												0.0430747	0.00302948
												0.0426927	0.00301694
												0.0422479	0.00300865
												0.0417706	0.00300518
												0.0412932	0.00300677
												0.0408484	0.00301331
												0.0404664	0.00302436
												0.0401733	0.00303915
												0.039989	0.00305669
												0.0399262	0.00307578
												0.039989	0.00309511
												0.0401732	0.00311337
												0.0404662	0.00312932
												0.0408482	0.00314186
												0.041293	0.00315015
												0.0417703	0.00315362
												0.0422476	0.00315202
												0.0426925	0.00314548
												0.0430745	0.00313444
												0.0433676	0.00311964
												0.0435519	0.00310211
												0.0436147	0.00308302
												0.0435519	0.00306369
												0.070609	0.00300758
												0.0704429	0.00296323
												0.069956	0.00292097
												0.0691812	0.00288367
												0.0681715	0.00285387
												0.0669957	0.00283362
												0.0657338	0.00282428
												0.0644718	0.00282649
												0.0632958	0.00284011
												0.062286	0.0028642
												0.061511	0.00289712
												0.0610238	0.00293664
												0.0608576	0.00298005
												0.0610236	0.0030244
												0.0615106	0.00306666
												0.0622853	0.00310397
												0.063295	0.00313376
												0.0644709	0.00315402
												0.0657328	0.00316336
												0.0669947	0.00316114
												0.0681707	0.00314753
												0.0691806	0.00312344
												0.0699555	0.00309051
												0.0704427	0.003051
												0.070609	0.00300758
												0.0704429	0.00296323
												0.0768478	0.00304753
												0.0767685	0.00302485
												0.0765361	0.0030032
												0.0761662	0.00298404
												0.0756842	0.0029687
												0.0751229	0.00295821
												0.0745205	0.00295329
												0.0739181	0.00295427
												0.0733567	0.00296108
												0.0728747	0.00297327
												0.0725047	0.00299
												0.0722721	0.00301014
												0.0721927	0.0030323
												0.072272	0.00305498
												0.0725044	0.00307663
												0.0728743	0.00309578
												0.0733563	0.00311113
												0.0739176	0.00312162
												0.07452	0.00312654
												0.0751224	0.00312556
												0.0756838	0.00311874
												0.0761658	0.00310656
												0.0765358	0.00308982
												0.0767684	0.00306969
												0.0768478	0.00304753
												0.0767685	0.00302485
												0.125	0.0029071
												0.124851	0.00286877
												0.124411	0.00283169
												0.123712	0.00279841
												0.122802	0.00277119
												0.121741	0.00275187
												0.120603	0.00274179
												0.119464	0.00274163
												0.118403	0.00275139
												0.117492	0.00277041
												0.116793	0.0027974
												0.116354	0.00283052
												0.116204	0.00286751
												0.116353	0.00290584
												0.116793	0.00294291
												0.117492	0.0029762
												0.118402	0.00300342
												0.119463	0.00302273
												0.120601	0.00303282
												0.12174	0.00303298
												0.122801	0.00302322
												0.123712	0.0030042
												0.124411	0.00297721
												0.12485	0.00294409
												0.125	0.0029071
												0.124851	0.00286877
												0.161734	0.00277236
												0.16157	0.00273261
												0.161088	0.0026939
												0.160321	0.00265887
												0.159321	0.0026299
												0.158157	0.00260897
												0.156907	0.00259751
												0.155657	0.0025963
												0.154493	0.00260542
												0.153493	0.00262424
												0.152725	0.00265149
												0.152243	0.00268531
												0.152078	0.00272339
												0.152243	0.00276314
												0.152725	0.00280185
												0.153492	0.00283688
												0.154492	0.00286585
												0.155656	0.00288677
												0.156906	0.00289823
												0.158155	0.00289945
												0.15932	0.00289033
												0.16032	0.00287151
												0.161087	0.00284426
												0.16157	0.00281044
												0.161734	0.00277236
												0.16157	0.00273261
												0.230862	0.00282386
												0.230097	0.002686
												0.227854	0.00254954
												0.224284	0.00242378
												0.219632	0.00231728
												0.214215	0.0022373
												0.2084	0.0021893
												0.202586	0.00217654
												0.197168	0.00219989
												0.192515	0.00225777
												0.188944	0.00234623
												0.186699	0.00245923
												0.185933	0.00258909
												0.186698	0.00272695
												0.188942	0.00286341
												0.192511	0.00298917
												0.197163	0.00309567
												0.202581	0.00317565
												0.208395	0.00322365
												0.214209	0.00323641
												0.219628	0.00321306
												0.224281	0.00315518
												0.227851	0.00306672
												0.230096	0.00295371
												0.230862	0.00282386
												0.230097	0.002686
												0.25525	0.0022402
												0.255051	0.00220345
												0.254464	0.00216752
												0.253532	0.00213485
												0.252316	0.00210768
												0.250901	0.00208785
												0.249382	0.00207671
												0.247862	0.00207503
												0.246447	0.00208292
												0.245231	0.00209983
												0.244298	0.00212463
												0.243712	0.00215561
												0.243512	0.00219067
												0.243711	0.00222742
												0.244298	0.00226335
												0.24523	0.00229602
												0.246446	0.00232319
												0.247861	0.00234302
												0.24938	0.00235416
												0.2509	0.00235584
												0.252315	0.00234796
												0.253531	0.00233104
												0.254464	0.00230624
												0.25505	0.00227526
												0.25525	0.0022402
												0.255051	0.00220345
												0.35188	0.00205699
												0.351545	0.00200238
												0.350561	0.00194891
												0.348997	0.00190022
												0.346957	0.00185963
												0.344582	0.0018299
												0.342034	0.00181306
												0.339485	0.00181026
												0.33711	0.00182169
												0.33507	0.00184657
												0.333505	0.0018832
												0.332521	0.00192909
												0.332186	0.00198112
												0.332521	0.00203572
												0.333505	0.0020892
												0.335069	0.00213789
												0.337109	0.00217848
												0.339484	0.00220821
												0.342032	0.00222505
												0.344581	0.00222785
												0.346956	0.00221642
												0.348995	0.00219154
												0.350561	0.0021549
												0.351545	0.00210901
												0.35188	0.00205699
												0.351545	0.00200238
												0.410405	0.0021146
												0.409529	0.00199375
												0.406961	0.00187474
												0.402875	0.00176568
												0.39755	0.001674
												0.391349	0.00160596
												0.384694	0.00156617
												0.378039	0.00155737
												0.371837	0.00158014
												0.366511	0.00163294
												0.362425	0.00171217
												0.359856	0.00181243
												0.358979	0.00192688
												0.359855	0.00204772
												0.362423	0.00216673
												0.366509	0.00227579
												0.371834	0.00236747
												0.378036	0.00243552
												0.38469	0.0024753
												0.391346	0.0024841
												0.397547	0.00246133
												0.402873	0.00240853
												0.406959	0.0023293
												0.409529	0.00222905
												0.410405	0.0021146
												0.409529	0.00199375
												0.42745	0.00168235
												0.427149	0.00164176
												0.426266	0.00160223
												0.424861	0.00156645
												0.423029	0.00153686
												0.420896	0.00151547
												0.418608	0.00150376
												0.416319	0.0015025
												0.414186	0.00151179
												0.412355	0.001531
												0.410949	0.00155881
												0.410066	0.00159334
												0.409764	0.00163222
												0.410065	0.00167281
												0.410949	0.00171234
												0.412354	0.00174812
												0.414185	0.00177771
												0.416318	0.00179909
												0.418607	0.00181081
												0.420896	0.00181207
												0.423028	0.00180277
												0.42486	0.00178357
												0.426265	0.00175575
												0.427149	0.00172123
												0.42745	0.00168235
												0.427149	0.00164176
												0.505233	0.00124033
												0.504772	0.0011877
												0.503423	0.00113685
												0.501277	0.00109125
												0.498481	0.001054
												0.495224	0.00102765
												0.491728	0.00101399
												0.488233	0.00101395
												0.484976	0.00102754
												0.482179	0.00105382
												0.480033	0.00109101
												0.478683	0.00113658
												0.478223	0.00118741
												0.478683	0.00124004
												0.480032	0.00129089
												0.482178	0.00133649
												0.484975	0.00137374
												0.488232	0.00140009
												0.491727	0.00141375
												0.495223	0.00141379
												0.49848	0.0014002
												0.501277	0.00137392
												0.503423	0.00133673
												0.504772	0.00129116
												0.505233	0.00124033
												0.504772	0.0011877
												0.561706	0.00119441
												0.560572	0.00108129
												0.557249	0.000971923
												0.551961	0.000873759
												0.545071	0.000793488
												0.537046	0.00073658
												0.528435	0.000706913
												0.519824	0.000706508
												0.511799	0.000735394
												0.504908	0.000791602
												0.499621	0.000871301
												0.496297	0.00096906
												0.495163	0.00107822
												0.496296	0.00119133
												0.49962	0.0013007
												0.504907	0.00139886
												0.511798	0.00147913
												0.519822	0.00153604
												0.528434	0.00156571
												0.537045	0.00156612
												0.545069	0.00153723
												0.55196	0.00148102
												0.557248	0.00140132
												0.560572	0.00130356
												0.561706	0.00119441
												0.560572	0.00108129
												0.549665	0.00102063
												0.549212	0.000970463
												0.547884	0.000922351
												0.545772	0.000879572
												0.543019	0.000845043
												0.539814	0.000821115
												0.536374	0.00080942
												0.532933	0.000810755
												0.529728	0.000825029
												0.526975	0.000851268
												0.524863	0.000887685
												0.523535	0.000931799
												0.523082	0.000980602
												0.523535	0.00103077
												0.524862	0.00107888
												0.526975	0.00112166
												0.529727	0.00115619
												0.532933	0.00118012
												0.536373	0.00119181
												0.539813	0.00119048
												0.543019	0.0011762
												0.545771	0.00114996
												0.547884	0.00111355
												0.549212	0.00106943
												0.549665	0.00102063
												0.549212	0.000970463
												0.563456	0.00105102
												0.562884	0.000983692
												0.561208	0.000919196
												0.558542	0.000861925
												0.555067	0.000815782
												0.55102	0.000783913
												0.546677	0.000768488
												0.542335	0.000770558
												0.538288	0.000789984
												0.534813	0.00082544
												0.532146	0.000874511
												0.53047	0.000933853
												0.529898	0.00099942
												0.53047	0.00106675
												0.532146	0.00113124
												0.534812	0.00118851
												0.538287	0.00123466
												0.542334	0.00126653
												0.546676	0.00128195
												0.551019	0.00127988
												0.555066	0.00126045
												0.558541	0.001225
												0.561208	0.00117593
												0.562884	0.00111659
												0.563456	0.00105102
												0.562884	0.000983692
												0.503102	0.001469
												0.50281	0.00142794
												0.501955	0.00138833
												0.500595	0.00135287
												0.498822	0.00132397
												0.496758	0.00130361
												0.494542	0.00129317
												0.492327	0.00129337
												0.490262	0.00130418
												0.48849	0.00132488
												0.487129	0.00135405
												0.486274	0.00138971
												0.485982	0.00142942
												0.486274	0.00147048
												0.487129	0.00151009
												0.488489	0.00154555
												0.490262	0.00157445
												0.492326	0.00159481
												0.494542	0.00160525
												0.496757	0.00160506
												0.498822	0.00159424
												0.500595	0.00157354
												0.501955	0.00154437
												0.50281	0.00150871
												0.503102	0.001469
												0.50281	0.00142794
												0.509107	0.00133173
												0.508191	0.00122582
												0.505507	0.00112339
												0.501235	0.00103142
												0.495669	0.000956166
												0.489186	0.000902769
												0.48223	0.000874865
												0.475273	0.000874355
												0.468791	0.000901273
												0.463224	0.000953785
												0.458952	0.00102831
												0.456267	0.00111978
												0.455351	0.00122194
												0.456267	0.00132785
												0.458952	0.00143028
												0.463223	0.00152226
												0.468789	0.00159751
												0.475272	0.00165091
												0.482228	0.00167881
												0.489185	0.00167932
												0.495667	0.0016524
												0.501234	0.00159989
												0.505506	0.00152536
												0.508191	0.0014339
												0.509107	0.00133173
												0.508191	0.00122582
												0.335224	0.00229748
												0.334825	0.00222598
												0.333653	0.00215598
												0.331788	0.00209223
												0.329358	0.00203909
												0.326528	0.00200018
												0.32349	0.00197815
												0.320453	0.0019745
												0.317623	0.00198948
												0.315192	0.00202207
												0.313327	0.00207004
												0.312155	0.00213014
												0.311754	0.00219825
												0.312154	0.00226975
												0.313326	0.00233976
												0.315191	0.0024035
												0.317621	0.00245664
												0.320451	0.00249555
												0.323488	0.00251758
												0.326525	0.00252123
												0.329356	0.00250625
												0.331786	0.00247366
												0.333651	0.00242569
												0.334824	0.00236559
												0.335224	0.00229748
												0.334825	0.00222598
												0.27164	0.00289107
												0.271363	0.00282628
												0.270547	0.00276267
												0.26925	0.00270459
												0.267558	0.00265597
												0.265589	0.00262015
												0.263475	0.00259956
												0.261361	0.0025956
												0.259392	0.00260854
												0.2577	0.00263751
												0.256402	0.00268052
												0.255586	0.00273464
												0.255307	0.0027962
												0.255585	0.00286099
												0.256401	0.00292459
												0.257698	0.00298268
												0.259389	0.00303129
												0.261359	0.00306711
												0.263472	0.00308771
												0.265586	0.00309167
												0.267556	0.00307872
												0.269247	0.00304976
												0.270546	0.00300675
												0.271362	0.00295262
												0.27164	0.00289107
												0.271363	0.00282628
												0.179653	0.00345788
												0.179151	0.00334079
												0.177679	0.00322548
												0.175337	0.00311983
												0.172284	0.00303103
												0.168729	0.00296512
												0.164914	0.00292661
												0.161099	0.00291812
												0.157543	0.00294022
												0.15449	0.00299141
												0.152146	0.0030682
												0.150673	0.00316536
												0.15017	0.00327627
												0.150672	0.00339336
												0.152144	0.00350866
												0.154486	0.00361432
												0.157538	0.00370312
												0.161093	0.00376902
												0.164909	0.00380754
												0.168724	0.00381603
												0.17228	0.00379393
												0.175333	0.00374274
												0.177676	0.00366595
												0.17915	0.00356879
												0.179653	0.00345788
												0.179151	0.00334079
												0.125651	0.00362272
												0.125277	0.00351517
												0.124179	0.00341099
												0.122432	0.00331727
												0.120154	0.0032404
												0.117502	0.00318563
												0.114656	0.00315667
												0.11181	0.00315552
												0.109158	0.00318224
												0.10688	0.00323502
												0.105132	0.00331025
												0.104033	0.00340281
												0.103657	0.0035064
												0.104032	0.00361395
												0.10513	0.00371814
												0.106877	0.00381185
												0.109154	0.00388872
												0.111806	0.0039435
												0.114652	0.00397245
												0.117498	0.0039736
												0.120151	0.00394688
												0.122429	0.00389411
												0.124177	0.00381887
												0.125276	0.00372631
												0.125651	0.00362272
												0.125277	0.00351517
												0.105348	0.00435482
												0.104812	0.0041973
												0.103238	0.00404474
												0.100734	0.00390754
												0.0974696	0.00379505
												0.0936682	0.00371493
												0.0895885	0.00367265
												0.0855086	0.00367108
												0.0817065	0.00371033
												0.0784414	0.00378774
												0.0759357	0.00389801
												0.0743602	0.00403364
												0.0738222	0.00418539
												0.0743585	0.00434291
												0.0759325	0.00449547
												0.0784369	0.00463267
												0.081701	0.00474516
												0.0855024	0.00482528
												0.0895821	0.00486756
												0.093662	0.00486913
												0.097464	0.00482987
												0.100729	0.00475247
												0.103235	0.0046422
												0.10481	0.00450657
												0.105348	0.00435482
												0.104812	0.0041973
												0.0338126	0.00369549
												0.0335161	0.0036113
												0.0326467	0.00353195
												0.0312636	0.00346286
												0.029461	0.00340872
												0.0273618	0.00337323
												0.025109	0.00335881
												0.0228563	0.00336644
												0.020757	0.00339559
												0.0189542	0.00344429
												0.0175709	0.00350922
												0.0167012	0.00358594
												0.0164045	0.00366923
												0.016701	0.00375342
												0.0175704	0.00383277
												0.0189535	0.00390187
												0.0207561	0.003956
												0.0228553	0.00399149
												0.0251081	0.00400592
												0.0273609	0.00399829
												0.0294602	0.00396913
												0.0312629	0.00392043
												0.0326462	0.00385551
												0.0335159	0.00377878
												0.0338126	0.00369549
												0.0335161	0.0036113
												0.0195291	0.00364798
												0.0193142	0.00358374
												0.0186838	0.00352356
												0.017681	0.00347152
												0.0163741	0.00343118
												0.0148522	0.00340529
												0.0132189	0.0033956
												0.0115857	0.00340279
												0.0100637	0.00342635
												0.00875674	0.00346469
												0.00775386	0.00351519
												0.00712341	0.00357441
												0.00690834	0.00363831
												0.00712331	0.00370255
												0.00775367	0.00376273
												0.00875648	0.00381477
												0.0100634	0.00385511
												0.0115853	0.003881
												0.0132186	0.00389069
												0.0148518	0.0038835
												0.0163738	0.00385994
												0.0176807	0.0038216
												0.0186836	0.0037711
												0.0193141	0.00371188
												0.0195291	0.00364798
												0.0193142	0.00358374

## Sheet: Age Summary
	Relative Abundances			36Ar [fA]	%1s	37Ar [fA]	%1s	38Ar [fA]	%1s	39Ar [fA]	%1s	40Ar [fA]	%1s	40(r)/39(k)	± 2s	Age	± 2s	40Ar(r)	39Ar(k)	K/Ca	± 2s
																(Ma)		(%)	(%)
	21G19921	0.6		0.0910257	0.632119	2.40439	1.78297	0.0291836	30.5187	0.431781	2.54348	27.2118	0.159889	0.532717	0.834658	1.48361	2.32357	0.84226	1.91543	0.0769433	0.0047915
	21G19922	0.7		0.016371	2.2024	0.663552	6.53246	0.00780585	117.455	0.148541	6.92259	4.99559	0.850503	1.08989	1.5722	3.03403	4.37306	3.2314	0.659412	0.0959821	0.0182993
	21G19924	0.8		0.0658751	0.774841	3.74605	1.17257	0.0136349	65.198	0.46657	2.2758	20.1607	0.207415	1.71297	0.691048	4.76632	1.92033	3.94379	2.06648	0.0532802	0.00273926
	21G19925	0.9		0.0181674	2.02443	1.43602	3.04543	-0.000150313	6093.29	0.227818	4.75387	5.50965	0.758092	0.887394	1.04063	2.47071	2.89539	3.65441	1.01015	0.0679411	0.00769366
	21G19927	1		0.0106216	3.42122	0.98928	4.33449	0.00266349	317.221	0.146374	7.55698	3.56653	1.16805	3.25989	1.67113	9.05996	4.63295	13.3208	0.648834	0.0633466	0.0110736
	21G19928	1.1		0.0119915	2.83264	1.29171	3.13934	-0.0014284	633.662	0.16509	6.34633	3.71988	1.1203	1.48453	1.34966	4.13139	3.75183	6.55526	0.731292	0.0546809	0.00777467
	21G19929	1.2		0.0128761	2.79385	1.55712	2.73523	0.0103777	88.2192	0.174099	6.068	3.97214	1.07001	1.46521	1.34786	4.07769	3.74692	6.38508	0.770641	0.0478012	0.00639388
	21G19931	1.3		0.0375245	1.09992	6.16381	0.698559	0.0150632	59.2028	0.490359	2.16049	11.6449	0.36001	1.92995	0.543908	5.36917	1.51095	8.06127	2.16547	0.0339322	0.00155232
	21G19932	1.4		0.0146829	2.50113	3.72255	1.25533	0.00322743	280.397	0.302681	3.56362	4.56849	0.92284	1.6151	0.79184	4.49434	2.20074	10.6162	1.3369	0.0346871	0.00263974
	21G19933	1.6	4	0.0318596	1.23405	10.8637	0.48354	0.0148791	58.8442	0.716	1.48317	9.51489	0.441968	1.23997	0.35481	3.45145	0.986678	9.23989	3.15659	0.028064	0.000883413
	21G19935	1.8	4	0.0182844	2.03175	10.7365	0.498312	0.0158906	56.9155	0.649395	1.62581	5.32781	0.790175	1.14398	0.37177	3.18449	1.03399	13.7957	2.86043	0.0257322	0.000883744
	21G19936	2	4	0.0183328	2.04351	15.3766	0.389306	0.00287061	312.28	0.819374	1.28134	5.15958	0.827412	1.1446	0.297762	3.18621	0.828155	17.9578	3.60391	0.0226372	0.000613106
	21G19937	2.2	4	0.00459188	6.64004	4.6907	0.978404	0.00813549	111.59	0.258924	4.11896	1.22814	3.41747	0.921101	0.78776	2.56449	2.19172	19.1931	1.13932	0.0234595	0.00200851
	21G19939	2.6	4	0.0194164	1.82141	29.155	0.311374	0.0202786	43.4108	1.31726	0.840713	5.20779	0.810642	1.3576	0.177219	3.77852	0.492735	33.8508	5.7811	0.0191517	0.000347799
	21G19940	3	4	0.0153786	2.36592	30.1876	0.296871	0.0196715	44.0482	1.24229	0.835404	3.57611	1.16242	1.16127	0.191763	3.23256	0.53333	39.7109	5.44438	0.0174192	0.000313271
	21G19941	3.4	4	0.00703753	4.83372	14.7237	0.383143	0.0169653	52.5591	0.591395	1.81698	1.51308	2.78488	1.03118	0.380217	2.87075	1.05767	39.6596	2.5908	0.0169951	0.000641029
	21G19943	3.8	4	0.0226015	1.57859	54.7115	0.274773	0.0350208	23.979	2.0086	0.553053	4.71551	0.893371	1.20686	0.117801	3.35937	0.327604	50.5073	8.78588	0.0155101	0.000194379
	21G19944	4.2	4	0.0177882	1.9318	50.206	0.276189	0.0219558	39.8319	1.74073	0.611987	3.47546	1.22295	1.29663	0.131911	3.60899	0.366796	63.7397	7.6062	0.0146326	0.00019965
	21G19946	5	4	0.00812902	3.84852	23.9173	0.330825	0.00779626	115.068	0.789281	1.33878	1.46501	2.83565	1.25038	0.267024	3.48039	0.742546	66.0531	3.4455	0.0139139	0.000390984
	21G19947	6	4	0.0215979	1.66516	65.7851	0.271258	0.0319364	28.3935	2.08789	0.532929	3.81506	1.11267	1.3074	0.114991	3.63895	0.319742	70.1028	9.10723	0.0133711	0.000162633
	21G19948	7.2	4	0.017911	2.14081	54.8325	0.275525	0.0297908	29.5356	1.68276	0.637703	3.01473	1.38893	1.26933	0.149914	3.53307	0.416871	69.368	7.3349	0.0129201	0.000182823
	21G19950	8.6	4	0.036658	1.14036	106.16	0.266622	0.0436947	19.9423	2.78554	0.387336	5.49629	0.768363	1.14717	0.099442	3.19336	0.276574	56.7153	12.0977	0.0110065	0.000105415
	21G19951	10	4	0.0119155	2.87038	35.9833	0.293056	0.0193736	45.7048	0.849827	1.29665	1.71485	2.44656	1.28318	0.270315	3.5716	0.751659	61.8606	3.68054	0.00987916	0.000269703
	21G19952	12		0.0237718	1.66011	63.105	0.272256	0.0202153	44.7701	1.00683	1.08906	2.98764	1.41413	1.01666	0.262327	2.83033	0.729745	32.8813	4.30193	0.00658427	0.000153764
	21G19954	14		0.0431081	1.01325	120.164	0.265925	0.0182323	48.8172	1.06191	0.974689	3.73798	1.13624	0.573132	0.285749	1.59611	0.795435	15.0981	4.38395	0.00352371	7.65929e-05
	21G19955	17		0.0211372	1.66448	57.0344	0.274312	0.00702947	123.021	0.316836	3.30168	1.69921	2.45364	-0.0319785	0.813721	-0.089098	2.26723	-0.52731	1.24742	0.00211245	0.00015825
	21G19956	20		0.0288708	1.41165	78.6631	0.268901	0.0251689	35.2657	0.295228	3.61762	2.13428	1.97646	-0.560252	1.06681	-1.56159	2.97479	-6.42307	1.08936	0.00133755	0.000117105
	21G19958	24		0.0276782	1.38696	79.9245	0.267969	0.0125405	67.3548	0.178794	5.901	1.42266	2.95189	-3.06839	2.00805	-8.5689	5.62092	-27.4867	0.56738	0.000685651	0.000113709
	21G19959	28		0.022914	1.57342	51.4216	0.278072	0.00829367	107.066	0.0945066	11.2104	2.44814	1.75649	-3.95904	4.0361	-11.0637	11.3132	-9.94044	0.27366	0.000514013	0.000177292
	21G19960	32		0.0238734	1.60637	43.1518	0.282253	0.0198171	43.8556	0.0720213	14.6555	3.35104	1.25695	-6.63432	6.3751	-18.5779	17.943	-8.76966	0.197209	0.000441404	0.000210441
			S	0.721991	0.290868	1022.77	0.0707526	0.479934	10.1223	23.1187	0.253472	158.355	0.145812
	Information on Analysis and Constants Used in Calculations									Results		40(a)/36(a)	± 2s	40(r)/39(k)	± 2s	Age	± 2s	MSWD	39Ar(k)	K/Ca	± 2s
																(Ma)			(%,n)
	Project = O-CONNOR (20-06)				Age Equations = Min et al. (2000)					Age Plateau				1.23258	0.0460039	3.43088	0.128192	0.849678	76.6345	0.017478	0.0029929
	Sample = SO80 76DS-3				Negative Intensities = Allowed										0.0373234		0.0373642	0.60698	14
	Material = Groundmass				Collector Calibrations = 36Ar					Full External Error							0.21957	1.78446	2σ Confidence Limit
	Location = Smt on 1st VER				Decay 40K = 5.463 ± 0.107 E-10 1/a					Analytical Error							0.127932	1	Error Magnification
	Region = Easter Chain (Pacific)				Decay 39Ar = 2.940 ± 0.016 E-07 1/h
	Analyst = Daniel Heaton				Decay 37Ar = 8.230 ± 0.012 E-04 1/h					Total Fusion Age				1.12742	0.0602009	3.13843	0.167605		30	0.00944346	5.10713e-05
	Irradiation = 21-OSU-04 (4B34-21)				Decay 36Cl = 2.257 ± 0.015 E-06 1/a										0.053397		0.0534042
	Position = X: 0 | Y: 0 | Z/H: 61.5439 mm				Decay 40K(EC,β⁺) = 0.580 ± 0.014 E-10 1/a					Full External Error							0.233848
	FCT-NM Age = 28.201 ± 0.023 Ma				Decay 40K(β⁻) = 4.884 ± 0.099 E-10 1/a					Analytical Error							0.167439
	FCT-NM Reference = Kuiper et al (2008)				Atmospheric 40/36(a) = 298.56 ± 0.31
	FCT-NM 40Ar/39Ar Ratio = 10.20037 ± 0.01214				Atmospheric 38/36(a) = 0.1885 ± 0.0003					Normal Isochron		297.914	7.61354	1.22106	0.0593391	3.39885	0.165217	0.916056	76.6345
	FCT-NM J-value = 0.00152205 ± 0.00000181				Production 39/37(ca) = 0.0006425 ± 0.0000059								0.0255562		0.0485965		0.0486096	0.529547	14
	Air Shot 40Ar/36Ar = 304.4380 ± 0.4171				Production 38/37(ca) = 0.0001800 ± 0.0000173					Full External Error							0.241835	1.8165	2σ Confidence Limit
	Air Shot MDF = 0.99516683 ± 0.00042225 (LIN)				Production 36/37(ca) = 0.0002703 ± 0.0000005					Analytical Error							0.165019	1	Error Magnification
	Experiment Type = Incremental Heating				Production 40/39(k) = 0.000607 ± 0.000059												29		Number of Iterations
	Extraction Method = Bulk Laser Heating				Production 38/39(k) = 0.012077 ± 0.000011												9.9872e-06		Convergence
	Heating = 30 sec				Production 36/38(cl) = 262.80 ± 1.71
	Isolation = 3.00 min				Scaling Ratio K/Ca = 0.430					Inverse Isochron		297.404	7.55931	1.23901	0.0576056	3.44878	0.160403	0.91049	76.6345
	Instrument = ARGUS-VI-G				Abundance Ratio 40K/K = 1.1700 ± 0.0100 E-04								0.0254177		0.0464932		0.0465103	0.535281	14
	Preferred Age = Plateau Age				Atomic Weight K = 39.0983 ± 0.0001 g					Full External Error							0.240498	1.8165	2σ Confidence Limit
	Age Classification = Unknown									Analytical Error							0.160194	1	Error Magnification
	IGSN = Undefined																4		Number of Iterations
	Rock Class = Undefined																0.000220074		Convergence
	Lithology = Undefined																0.585008		Spreading Factor
	Lat-Lon = Undefined - Undefined

## Sheet: Incremental Heating Table
	Incremental Heating			36Ar(a) [fA]	37Ar(ca) [fA]	38Ar(cl) [fA]	39Ar(k) [fA]	40Ar(r) [fA]	Age	± 2s	40Ar(r)	39Ar(k)	K/Ca	± 2s
									(Ma)		(%)	(%)
	21G19921	0.6		0.090375	2.40439	0.00651913	0.430236	0.229194	1.48361	2.32357	0.84226	1.91543	0.0769433	0.0047915
	21G19922	0.7		0.0161913	0.663552	0.00284558	0.148114	0.161428	3.03403	4.37306	3.2314	0.659412	0.0959821	0.0182993
	21G19924	0.8		0.0648626	3.74605	0	0.464163	0.795097	4.76632	1.92033	3.94379	2.06648	0.0532802	0.00273926
	21G19925	0.9		0.0177792	1.43602	0	0.226895	0.201345	2.47071	2.89539	3.65441	1.01015	0.0679411	0.00769366
	21G19927	1		0.0103542	0.98928	0	0.145738	0.475091	9.05996	4.63295	13.3208	0.648834	0.0633466	0.0110736
	21G19928	1.1		0.0116423	1.29171	0	0.16426	0.243848	4.13139	3.75183	6.55526	0.731292	0.0546809	0.00777467
	21G19929	1.2		0.0124545	1.55712	0.00565926	0.173098	0.253624	4.07769	3.74692	6.38508	0.770641	0.0478012	0.00639388
	21G19931	1.3		0.0358583	6.16381	0.00132017	0.486399	0.938725	5.36917	1.51095	8.06127	2.16547	0.0339322	0.00155232
	21G19932	1.4		0.0136767	3.72255	0	0.30029	0.484999	4.49434	2.20074	10.6162	1.3369	0.0346871	0.00263974
	21G19933	1.6	4	0.0289232	10.8637	0	0.70902	0.879166	3.45145	0.986678	9.23989	3.15659	0.028064	0.000883413
	21G19935	1.8	4	0.0153819	10.7365	0.00329909	0.642497	0.735006	3.18449	1.03399	13.7957	2.86043	0.0257322	0.000883744
	21G19936	2	4	0.0141765	15.3766	0	0.809494	0.926546	3.18621	0.828155	17.9578	3.60391	0.0226372	0.000613106
	21G19937	2.2	4	0.00332352	4.6907	0.00357406	0.25591	0.235719	2.56449	2.19172	19.1931	1.13932	0.0234595	0.00200851
	21G19939	2.6	4	0.0115358	29.155	0	1.29853	1.76288	3.77852	0.492735	33.8508	5.7811	0.0191517	0.000347799
	21G19940	3	4	0.00721886	30.1876	0	1.22289	1.42011	3.23256	0.53333	39.7109	5.44438	0.0174192	0.000313271
	21G19941	3.4	4	0.00305683	14.7237	0.00671076	0.581935	0.600083	2.87075	1.05767	39.6596	2.5908	0.0169951	0.000641029
	21G19943	3.8	4	0.00781295	54.7115	0	1.97345	2.38168	3.35937	0.327604	50.5073	8.78588	0.0155101	0.000194379
	21G19944	4.2	4	0.0042175	50.206	0	1.70847	2.21525	3.60899	0.366796	63.7397	7.6062	0.0146326	0.00019965
	21G19946	5	4	0.00166418	23.9173	0	0.773914	0.967686	3.48039	0.742546	66.0531	3.4455	0.0139139	0.000390984
	21G19947	6	4	0.00381616	65.7851	0	2.04563	2.67446	3.63895	0.319742	70.1028	9.10723	0.0133711	0.000162633
	21G19948	7.2	4	0.00308973	54.8325	0	1.64753	2.09126	3.53307	0.416871	69.368	7.3349	0.0129201	0.000182823
	21G19950	8.6	4	0.0079629	106.16	0	2.71733	3.11724	3.19336	0.276574	56.7153	12.0977	0.0110065	0.000105415
	21G19951	10	4	0.00218894	35.9833	0.00249984	0.826708	1.06082	3.5716	0.751659	61.8606	3.68054	0.00987916	0.000269703
	21G19952	12		0.0067145	63.105	0	0.96628	0.982374	2.83033	0.729745	32.8813	4.30193	0.00658427	0.000153764
	21G19954	14		0.0106278	120.164	0	0.984703	0.564365	1.59611	0.795435	15.0981	4.38395	0.00352371	7.65929e-05
	21G19955	17		0.0057208	57.0344	0	0.280191	-0.0089601	-0.089098	2.26723	-0.52731	1.24742	0.00211245	0.00015825
	21G19956	20		0.00760725	78.6631	0.00662048	0.244687	-0.137087	-1.56159	2.97479	-6.42307	1.08936	0.00133755	0.000117105
	21G19958	24		0.00607458	79.9245	0	0.127442	-0.391043	-8.5689	5.62092	-27.4867	0.56738	0.000685651	0.000113709
	21G19959	28		0.0090148	51.4216	0	0.0614683	-0.243356	-11.0637	11.3132	-9.94044	0.27366	0.000514013	0.000177292
	21G19960	32		0.0122082	43.1518	0.00921355	0.0442962	-0.293875	-18.5779	17.943	-8.76966	0.197209	0.000441404	0.000210441
			S	0.445531	1022.77	0.0482619	22.4616	25.3237
	Information on Analysis				Results		40(r)/39(k)	± 2s	Age	± 2s	MSWD	39Ar(k)	K/Ca	± 2s
									(Ma)			(%,n)
	Project = O-CONNOR (20-06)				Age Plateau		1.23258	0.0460039	3.43088	0.128192	0.849678	76.6345	0.017478	0.0029929
	Sample = SO80 76DS-3							0.0373234		0.0373642	0.60698	14
	Material = Groundmass				Full External Error					0.21957	1.78446	2σ Confidence Limit
	Location = Smt on 1st VER				Analytical Error					0.127932	1	Error Magnification
	Region = Easter Chain (Pacific)
	Analyst = Daniel Heaton				Total Fusion Age		1.12742	0.0602009	3.13843	0.167605		30	0.00944346	5.10713e-05
	Irradiation = 21-OSU-04 (4B34-21)							0.053397		0.0534042
	J = 0.00152205 ± 0.00000181				Full External Error					0.233848
	FCT-NM = 28.201 ± 0.023 Ma				Analytical Error					0.167439

## Sheet: Normal Isochron Table
	Normal Isochron			39(k)/36(a)	± 2s	40(a+r)/36(a)	± 2s			r.i.
	21G19921	0.6		4.76057	0.250487	301.096	3.9538			0.234764
	21G19922	0.7		9.14776	1.33398	308.53	14.716			0.285482
	21G19924	0.8		7.1561	0.346248	310.818	5.06026			0.314631
	21G19925	0.9		12.7618	1.3279	309.885	13.6608			0.373548
	21G19927	1		14.0753	2.35419	344.444	25.4926			0.39841
	21G19928	1.1		14.1088	1.97937	319.505	19.9801			0.388515
	21G19929	1.2		13.8985	1.87705	318.924	19.6564			0.401337
	21G19931	1.3		13.5645	0.668394	324.739	7.83588			0.446089
	21G19932	1.4		21.9563	1.96978	334.022	18.9781			0.566477
	21G19933	1.6	4	24.5139	0.992005	328.957	9.4104			0.639416
	21G19935	1.8	4	41.7698	2.44176	346.344	17.6156			0.786048
	21G19936	2	4	57.101	3.36485	363.918	20.1753			0.856953
	21G19937	2.2	4	76.9997	15.5285	369.484	72.4004			0.853389
	21G19939	2.6	4	112.565	7.18472	451.379	28.7107			0.931783
	21G19940	3	4	169.403	17.3664	495.282	51.3805			0.9611
	21G19941	3.4	4	190.372	43.0004	494.869	113.669			0.957085
	21G19943	3.8	4	252.587	23.4484	603.397	56.6376			0.974454
	21G19944	4.2	4	405.091	66.7427	823.812	136.834			0.986252
	21G19946	5	4	465.043	175.821	880.04	335.587			0.986288
	21G19947	6	4	536.043	102.458	999.384	192.004			0.991652
	21G19948	7.2	4	533.229	133.562	975.401	245.486			0.99254
	21G19950	8.6	4	341.249	36.7642	690.03	74.8918			0.987216
	21G19951	10	4	377.675	118.997	783.185	248.85			0.98452
	21G19952	12		143.91	17.3882	444.866	54.2732			0.955411
	21G19954	14		92.654	8.063	351.663	30.7486			0.936878
	21G19955	17		48.9776	7.09973	296.994	39.6681			0.797002
	21G19956	20		32.165	4.48396	280.539	32.4264			0.73215
	21G19958	24		20.9797	4.39867	234.186	33.0942			0.556359
	21G19959	28		6.8186	2.41494	271.565	23.8809			0.208668
	21G19960	32		3.62839	1.74483	274.488	18.6545			0.121987
	Results			40(a)/36(a)	± 2s	40(r)/39(k)	± 2s	Age	± 2s	MSWD
								(Ma)
	Normal Isochron			297.914	7.61354	1.22106	0.0593391	3.39885	0.165217	0.916056
					0.0255562		0.0485965		0.0486096	0.529547
	Full External Error								0.241835
	Analytical Error								0.165019
	Statistics			2σ Confidence Limit	1.8165		Convergence	9.9872e-06
				Error Magnification	1		Number of Iterations	29
				Number of Data Points	14		Calculated Line	Weighted York-2

## Sheet: Inverse Isochron Table
	Inverse Isochron			39(k)/40(a+r)	± 2s	36(a)/40(a+r)	± 2s			r.i.
	21G19921	0.6		0.0158108	0.000808762	0.0033212	4.36119e-05			0.015224
	21G19922	0.7		0.0296495	0.00414764	0.00324118	0.000154595			0.0433662
	21G19924	0.8		0.0230234	0.00105769	0.00321731	5.23794e-05			0.023009
	21G19925	0.9		0.0411824	0.00398073	0.00322701	0.000142258			0.0539509
	21G19927	1		0.0408638	0.00627613	0.00290323	0.000214871			0.0480129
	21G19928	1.1		0.0441585	0.00571945	0.00312984	0.000195723			0.0619858
	21G19929	1.2		0.0435792	0.0054005	0.00313554	0.000193254			0.0599631
	21G19931	1.3		0.0417704	0.0018443	0.0030794	7.43052e-05			0.0486627
	21G19932	1.4		0.0657333	0.00487569	0.00299382	0.000170099			0.0808388
	21G19933	1.6	4	0.0745202	0.0023275	0.00303991	8.69623e-05			0.0874572
	21G19935	1.8	4	0.120602	0.0043982	0.0028873	0.000146853			0.134666
	21G19936	2	4	0.156906	0.00482807	0.00274787	0.00015234			0.16056
	21G19937	2.2	4	0.208398	0.0224645	0.00270647	0.000530333			0.221223
	21G19939	2.6	4	0.249381	0.00586947	0.00221544	0.000140917			0.175635
	21G19940	3	4	0.342033	0.0098473	0.00201905	0.000209456			0.181039
	21G19941	3.4	4	0.384692	0.025713	0.00202074	0.000464152			0.202157
	21G19943	3.8	4	0.418607	0.00884313	0.00165728	0.00015556			0.161082
	21G19944	4.2	4	0.491728	0.0135047	0.00121387	0.000201622			0.131224
	21G19946	5	4	0.528434	0.0332715	0.00113631	0.000433311			0.134048
	21G19947	6	4	0.536373	0.0132913	0.00100062	0.000192241			0.104088
	21G19948	7.2	4	0.546677	0.0167789	0.00102522	0.000258024			0.0999615
	21G19950	8.6	4	0.494542	0.00855988	0.00144921	0.000157289			0.125785
	21G19951	10	4	0.482229	0.0268781	0.00127684	0.000405703			0.135273
	21G19952	12		0.323489	0.0117348	0.00224787	0.000274237			0.180815
	21G19954	14		0.263474	0.00816669	0.00284363	0.000248641			0.190603
	21G19955	17		0.164911	0.0147414	0.00336707	0.000449725			0.201738
	21G19956	20		0.114654	0.0109968	0.00356456	0.000412012			0.140967
	21G19958	24		0.0895853	0.0157631	0.0042701	0.000603432			0.140189
	21G19959	28		0.0251086	0.00870405	0.00368236	0.00032382			0.0404844
	21G19960	32		0.0132187	0.00631041	0.00364314	0.000247592			0.0194794
	Results			40(a)/36(a)	± 2s	40(r)/39(k)	± 2s	Age	± 2s	MSWD
								(Ma)
	Inverse Isochron			297.404	7.55931	1.23901	0.0576056	3.44878	0.160403	0.91049
					0.0254177		0.0464932		0.0465103	0.535281
	Full External Error								0.240498
	Analytical Error								0.160194
	Statistics			2σ Confidence Limit	1.8165		Convergence	0.000220074
				Error Magnification	1		Number of Iterations	4
				Number of Data Points	14		Calculated Line	Weighted York-2
				Spreading Factor	0.585008

## Sheet: Degassing Patterns
	Degassing Patterns			36Ar(a) [fA]	%1s	36Ar(c) [fA]	%1s	36Ar(ca) [fA]	%1s	36Ar(cl) [fA]	%1s	37Ar(ca) [fA]	%1s	38Ar(a) [fA]	%1s	38Ar(c) [fA]	%1s	38Ar(k) [fA]	%1s	38Ar(ca) [fA]	%1s	38Ar(cl) [fA]	%1s	39Ar(k) [fA]	%1s	39Ar(ca) [fA]	%1s	40Ar(r) [fA]	%1s	40Ar(a) [fA]	%1s	40Ar(c) [fA]	%1s	40Ar(k) [fA]	%1s
	21G19921	0.6		0.090375	0.636802	0	0	0.000649907	1.79105	8.47578e-07	136.656	2.40439	1.78297	0.0170357	0.656352	0	0	0.00519596	2.55421	0.00043279	9.79366	0.00651913	136.659	0.430236	2.55262	0.00154482	2.00633	0.229194	78.2981	26.9824	0.645239	0	0	0.000261153	9.9819
	21G19922	0.7		0.0161913	2.22804	0	0	0.000179358	6.53467	3.69997e-07	322.245	0.663552	6.53246	0.00305206	2.23371	0	0	0.00178878	6.94312	0.000119439	11.6366	0.00284558	322.246	0.148114	6.94254	0.000426332	6.59692	0.161428	71.7917	4.83408	2.23046	0	0	8.99053e-05	11.8879
	21G19924	0.8		0.0648626	0.787154	0	0	0.00101256	1.18483	0	0	3.74605	1.17257	0.0122266	0.803052	0	0	0.0056057	2.28938	0.000674288	9.70112	0	0	0.464163	2.28761	0.00240683	1.49041	0.795097	20.0409	19.3654	0.793995	0	0	0.000281747	9.91744
	21G19925	0.9		0.0177792	2.0697	0	0	0.000388157	3.05017	0	0	1.43602	3.04543	0.00335138	2.0758	0	0	0.00274021	4.77407	0.000258484	10.1001	0	0	0.226895	4.77322	0.000922644	3.18136	0.201345	58.4392	5.30817	2.07231	0	0	0.000137725	10.766
	21G19927	1		0.0103542	3.51136	0	0	0.000267402	4.33783	0	0	0.98928	4.33449	0.00195176	3.51496	0	0	0.00176008	7.5905	0.00017807	10.5605	0	0	0.145738	7.58997	0.000635612	4.43105	0.475091	24.4821	3.09135	3.5129	0	0	8.84632e-05	12.2772
	21G19928	1.1		0.0116423	2.91912	0	0	0.000349148	3.14394	0	0	1.29171	3.13934	0.00219458	2.92344	0	0	0.00198377	6.37905	0.000232507	10.1288	0	0	0.16426	6.37841	0.000829922	3.27137	0.243848	45.0079	3.47593	2.92097	0	0	9.97057e-05	11.5675
	21G19929	1.2		0.0124545	2.88993	0	0	0.00042089	2.74051	7.363e-07	161.801	1.55712	2.73523	0.00234767	2.8943	0	0	0.00209051	6.10376	0.000280282	10.0109	0.00565926	161.803	0.173098	6.1031	0.00100045	2.8858	0.253624	45.5887	3.71841	2.8918	0	0	0.000105071	11.418
	21G19931	1.3		0.0358583	1.15152	0	0	0.00166608	0.718947	1.7179e-07	675.672	6.16381	0.698559	0.00675929	1.16245	0	0	0.00587424	2.17996	0.00110949	9.6553	0.00132017	675.673	0.486399	2.17811	0.00396025	1.15516	0.938725	13.9219	10.7059	1.15621	0	0	0.000295244	9.89276
	21G19932	1.4		0.0136767	2.68676	0	0	0.00100621	1.26679	0	0	3.72255	1.25533	0.00257805	2.69146	0	0	0.0036266	3.59316	0.000670059	9.71147	0	0	0.30029	3.59203	0.00239174	1.55636	0.484999	24.249	4.08331	2.68877	0	0	0.000182276	10.2969
	21G19933	1.6	4	0.0289232	1.36034	0	0	0.00293645	0.512553	0	0	10.8637	0.48354	0.00545201	1.3696	0	0	0.00856284	1.50051	0.00195546	9.64213	0	0	0.70902	1.49781	0.00697991	1.03933	0.879166	14.2285	8.6353	1.36431	0	0	0.000430375	9.76555
	21G19935	1.8	4	0.0153819	2.41719	0	0	0.00290208	0.526512	4.29453e-07	274.246	10.7365	0.498312	0.00289948	2.42241	0	0	0.00775944	1.64577	0.00193257	9.64288	0.00329909	274.247	0.642497	1.6433	0.00689821	1.04629	0.735006	16.1656	4.59241	2.41942	0	0	0.000389996	9.78892
	21G19936	2	4	0.0141765	2.64556	0	0	0.00415629	0.424804	0	0	15.3766	0.389306	0.00267228	2.65033	0	0	0.00977626	1.30015	0.00276778	9.63787	0	0	0.809494	1.29703	0.00987945	0.998979	0.926546	12.9424	4.23255	2.6476	0	0	0.000491363	9.73678
	21G19937	2.2	4	0.00332352	9.18198	0	0	0.0012679	0.993063	4.65331e-07	254.058	4.6907	0.978404	0.000626483	9.18335	0	0	0.00309062	4.16847	0.000844325	9.67958	0.00357406	254.059	0.25591	4.16749	0.00301377	1.34301	0.235719	42.5583	0.992269	9.18257	0	0	0.000155337	10.5114
	21G19939	2.6	4	0.0115358	3.07526	0	0	0.0078806	0.354759	0	0	29.155	0.311374	0.00217449	3.07937	0	0	0.0156823	0.857691	0.0052479	9.63503	0	0	1.29853	0.852956	0.0187321	0.971264	1.76288	6.47097	3.44412	3.07702	0	0	0.000788206	9.68762
	21G19940	3	4	0.00721886	5.05501	0	0	0.0081597	0.3421	0	0	30.1876	0.296871	0.00136076	5.05751	0	0	0.0147689	0.85355	0.00543376	9.63457	0	0	1.22289	0.848792	0.0193955	0.966712	1.42011	8.21287	2.15526	5.05608	0	0	0.000742297	9.68726
	21G19941	3.4	4	0.00305683	11.1418	0	0	0.00397983	0.419164	8.74021e-07	132.952	14.7237	0.383143	0.000576212	11.1429	0	0	0.00702803	1.84878	0.00265027	9.63762	0.00671076	132.956	0.581935	1.84659	0.00946001	0.996594	0.600083	18.3432	0.912647	11.1423	0	0	0.000353235	9.82509
	21G19943	3.8	4	0.00781295	4.60736	0	0	0.0147885	0.32311	0	0	54.7115	0.274773	0.00147274	4.61011	0	0	0.0238333	0.57031	0.00984807	9.63392	0	0	1.97345	0.563164	0.0351521	0.960156	2.38168	4.84784	2.33263	4.60854	0	0	0.00119788	9.66642
	21G19944	4.2	4	0.0042175	8.21433	0	0	0.0135707	0.324315	0	0	50.206	0.276189	0.000794998	8.21587	0	0	0.0206332	0.630264	0.00903709	9.63396	0	0	1.70847	0.623805	0.0322574	0.960562	2.21525	5.04833	1.25918	8.21499	0	0	0.00103704	9.67014
	21G19946	5	4	0.00166418	18.8544	0	0	0.00646484	0.371948	0	0	23.9173	0.330825	0.000313697	18.855	0	0	0.00934656	1.36847	0.00430511	9.63568	0	0	0.773914	1.36551	0.0153669	0.977674	0.967686	10.5901	0.496856	18.8547	0	0	0.000469766	9.74613
	21G19947	6	4	0.00381616	9.54141	0	0	0.0177817	0.320126	0	0	65.7851	0.271258	0.000719347	9.54274	0	0	0.024705	0.551692	0.0118413	9.63382	0	0	2.04563	0.544302	0.0422669	0.959156	2.67446	4.36388	1.13935	9.54198	0	0	0.0012417	9.66534
	21G19948	7.2	4	0.00308973	12.5069	0	0	0.0148212	0.32375	0	0	54.8325	0.275525	0.000582414	12.5079	0	0	0.0198973	0.657848	0.00986985	9.63394	0	0	1.64753	0.651663	0.0352299	0.960372	2.09126	5.86919	0.92247	12.5074	0	0	0.00100005	9.67198
	21G19950	8.6	4	0.0079629	5.372	0	0	0.0286951	0.316208	0	0	106.16	0.266622	0.00150101	5.37435	0	0	0.0328172	0.407841	0.0191088	9.63369	0	0	2.71733	0.397786	0.068208	0.957856	3.11724	4.31594	2.3774	5.37301	0	0	0.00164942	9.6582
	21G19951	10	4	0.00218894	15.6974	0	0	0.00972628	0.338794	3.25872e-07	355.151	35.9833	0.293056	0.000412615	15.6982	0	0	0.00998415	1.33622	0.00647699	9.63446	0.00249984	355.152	0.826708	1.33318	0.0231192	0.965547	1.06082	10.4483	0.65353	15.6977	0	0	0.000501811	9.74166
	21G19952	12		0.0067145	5.9337	0	0	0.0170573	0.320973	0	0	63.105	0.272256	0.00126568	5.93583	0	0	0.0116698	1.13904	0.0113589	9.63385	0	0	0.96628	1.13547	0.040545	0.959439	0.982374	12.8514	2.00468	5.93461	0	0	0.000586532	9.71657
	21G19954	14		0.0106278	4.2216	0	0	0.0324803	0.31562	0	0	120.164	0.265925	0.00200333	4.22459	0	0	0.0118923	1.05762	0.0216295	9.63367	0	0	0.984703	1.05379	0.0772053	0.957662	0.564365	24.9065	3.17302	4.22288	0	0	0.000597715	9.70737
	21G19955	17		0.0057208	6.2111	0	0	0.0154164	0.322719	0	0	57.0344	0.274312	0.00107837	6.21314	0	0	0.00338387	3.73668	0.0102662	9.63391	0	0	0.280191	3.7356	0.0366446	0.960025	-0.0089601	1272.29	1.708	6.21197	0	0	0.000170076	10.3478
	21G19956	20		0.00760725	5.43076	0	0	0.0212626	0.318131	8.63398e-07	135.67	78.6631	0.268901	0.00143397	5.43309	0	0	0.00295509	4.37026	0.0141594	9.63375	0.00662048	135.673	0.244687	4.36934	0.050541	0.958492	-0.137087	95.1077	2.27122	5.43176	0	0	0.000148525	10.5931
	21G19958	24		0.00607458	6.41955	0	0	0.0216036	0.317344	0	0	79.9245	0.267969	0.00114506	6.42151	0	0	0.00153912	8.28823	0.0143864	9.63373	0	0	0.127442	8.28774	0.0513515	0.958231	-0.391043	31.6547	1.81363	6.42039	0	0	7.73576e-05	12.7204
	21G19959	28		0.0090148	4.03081	0	0	0.0138992	0.32592	0	0	51.4216	0.278072	0.00169929	4.03394	0	0	0.000742353	17.2438	0.00925588	9.63401	0	0	0.0614683	17.2436	0.0330384	0.961106	-0.243356	47.9679	2.69146	4.03215	0	0	3.73113e-05	19.7602
	21G19960	32		0.0122082	3.15702	0	0	0.0116639	0.329495	1.20199e-06	94.6975	43.1518	0.282253	0.00230125	3.16102	0	0	0.000534966	23.8362	0.00776733	9.63414	0.00921355	94.7019	0.0442962	23.836	0.0277251	0.962324	-0.293875	41.7168	3.64489	3.15873	0	0	2.68878e-05	25.7154
			S	0.445531	0.474154	0	0	0.276454	0.0828554	6.28573e-06	58.8247	1022.77	0.0707526	0.0839826	0.476431	0	0	0.271268	0.261921	0.184098	2.44348	0.0482619	58.8406	22.4616	0.260985	0.657129	0.24383	25.3237	2.65706	133.018	0.47513	0	0	0.0136342	2.38612
			S							0.721991	0.294309	1022.77	0.0707526									0.587611	4.89495			23.1187	0.253662							158.355	0.582954

## Sheet: Additional Parameters
	Additional Parameters			40Ar/39Ar	1s	37Ar/39Ar	1s	36Ar/39Ar	1s	Time (days)	37Ar (decay)	39Ar (decay)	40Ar (moles)
	21G19921	0.6		63.0222	1.60612	5.56854	0.172968	0.210815	0.00552514	80.0597	4.87348	1.00057	1.16194e-12
	21G19922	0.7		33.6312	2.34565	4.46715	0.42519	0.110213	0.00800638	80.0667	4.87415	1.00057	2.13312e-13
	21G19924	0.8		43.2106	0.98746	8.02891	0.205549	0.14119	0.00339434	80.0806	4.87548	1.00057	8.60864e-13
	21G19925	0.9		24.1845	1.16422	6.30338	0.35587	0.0797452	0.00412041	80.0875	4.87615	1.00057	2.35262e-13
	21G19927	1		24.3658	1.86319	6.75858	0.588795	0.0725647	0.00601949	80.1014	4.87749	1.00057	1.52291e-13
	21G19928	1.1		22.5325	1.45209	7.82427	0.553986	0.0726361	0.00504807	80.1083	4.87816	1.00057	1.58839e-13
	21G19929	1.2		22.8155	1.4058	8.9439	0.595305	0.0739588	0.00494066	80.116	4.87889	1.00057	1.6961e-13
	21G19931	1.3		23.7476	0.52014	12.57	0.285417	0.0765246	0.00185524	80.1299	4.88023	1.00057	4.97236e-13
	21G19932	1.4		15.0934	0.555614	12.2986	0.464672	0.0485093	0.00211197	80.1368	4.8809	1.00057	1.95074e-13
	21G19933	1.6	4	13.289	0.205663	15.1727	0.236695	0.0444967	0.00085853	80.1438	4.88157	1.00057	4.06286e-13
	21G19935	1.8	4	8.20426	0.148305	16.5331	0.281139	0.028156	0.000732666	80.1576	4.88291	1.00057	2.27497e-13
	21G19936	2	4	6.29699	0.0960459	18.7663	0.251313	0.0223742	0.000539666	80.1653	4.88365	1.00057	2.20314e-13
	21G19937	2.2	4	4.74327	0.253864	18.1161	0.766959	0.0177345	0.00138574	80.1722	4.88432	1.00057	5.24417e-14
	21G19939	2.6	4	3.9535	0.0461721	22.1331	0.198428	0.01474	0.000295695	80.1861	4.88566	1.00057	2.22373e-13
	21G19940	3	4	2.87865	0.0412071	24.3	0.21544	0.0123792	0.000310605	80.1931	4.88633	1.00057	1.527e-13
	21G19941	3.4	4	2.5585	0.0850753	24.8966	0.462315	0.0118999	0.000614503	80.2	4.887	1.00057	6.46086e-14
	21G19943	3.8	4	2.34766	0.024667	27.2387	0.168212	0.0112524	0.000188215	80.2146	4.88841	1.00057	2.01352e-13
	21G19944	4.2	4	1.99656	0.0273034	28.842	0.193651	0.0102188	0.000207076	80.2215	4.88908	1.00057	1.48402e-13
	21G19946	5	4	1.85613	0.0582047	30.3026	0.417889	0.0102993	0.000419668	80.2354	4.89042	1.00057	6.2556e-14
	21G19947	6	4	1.82723	0.0225427	31.5079	0.188414	0.0103443	0.000180856	80.2424	4.89109	1.00057	1.62903e-13
	21G19948	7.2	4	1.79153	0.0273805	32.5848	0.22636	0.0106438	0.000237757	80.2493	4.89176	1.00057	1.28729e-13
	21G19950	8.6	4	1.97315	0.0169784	38.1112	0.179211	0.0131601	0.000158493	80.2639	4.89317	1.00057	2.34692e-13
	21G19951	10	4	2.01788	0.0558737	42.3419	0.562872	0.0140211	0.000441618	80.2708	4.89384	1.00057	7.3224e-14
	21G19952	12		2.96739	0.0529644	62.6772	0.703601	0.0236106	0.000468779	80.2778	4.89451	1.00057	1.27572e-13
	21G19954	14		3.52006	0.0526958	113.158	1.14326	0.0405949	0.000570744	80.2917	4.89586	1.00057	1.59612e-13
	21G19955	17		5.36307	0.220613	180.012	5.96391	0.0667134	0.00246673	80.2986	4.89653	1.00057	7.25563e-14
	21G19956	20		7.22926	0.298013	266.448	9.66567	0.0977912	0.00379751	80.3056	4.8972	1.00057	9.11339e-14
	21G19958	24		7.95698	0.525013	447.02	26.4058	0.154805	0.00938397	80.3201	4.89861	1.00057	6.07476e-14
	21G19959	28		25.9044	2.93942	544.105	61.0153	0.24246	0.0274472	80.3271	4.89928	1.00057	1.04536e-13
	21G19960	32		46.5285	6.84403	599.154	87.8254	0.331477	0.0488706	80.334	4.89995	1.00057	1.4309e-13

## Sheet: Procedure Blanks
	Procedure Blanks		36Ar ± 1σ (SE) [fA]		37Ar ± 1σ (SE) [fA]		38Ar ± 1σ (SE) [fA]		39Ar ± 1σ (SE) [fA]		40Ar ± 1σ (SE) [fA]
	21G19921	0.6	0.0109939	0.000220786	-0.00704358	0.00612764	-0.00445959	0.00642262	0.0324901	0.00869086	2.86813	0.0392159
	21G19922	0.7	0.0110066	0.000220786	-0.00572827	0.00612764	-0.00274307	0.00642262	0.0347287	0.00869086	2.85602	0.0392159
	21G19924	0.8	0.0110294	0.000220786	-0.00356609	0.00612764	-0.00065287	0.00642262	0.037332	0.00869086	2.84057	0.0392159
	21G19925	0.9	0.0110396	0.000220786	-0.00270298	0.00612764	-0.000169901	0.00642262	0.0378769	0.00869086	2.8365	0.0392159
	21G19927	1	0.0110574	0.000220786	-0.00137095	0.00612764	-7.67709e-05	0.00642262	0.0378624	0.00869086	2.83398	0.0392159
	21G19928	1.1	0.0110651	0.000220786	-0.000884854	0.00612764	-0.000374737	0.00642262	0.0374505	0.00869086	2.83491	0.0392159
	21G19929	1.2	0.0110726	0.000220786	-0.000474815	0.00612764	-0.000901118	0.00642262	0.0367913	0.00869086	2.83717	0.0392159
	21G19931	1.3	0.0110835	0.000220786	-2.56321e-05	0.00612764	-0.00223109	0.00642262	0.035287	0.00869086	2.84354	0.0392159
	21G19932	1.4	0.0110877	0.000220786	7.44895e-05	0.00612764	-0.00300659	0.00642262	0.0344926	0.00869086	2.84736	0.0392159
	21G19933	1.6	0.0110911	0.000220786	0.000104206	0.00612764	-0.00381523	0.00642262	0.0337295	0.00869086	2.85133	0.0392159
	21G19935	1.8	0.0110953	0.000220786	-8.91109e-06	0.00612764	-0.00542771	0.00642262	0.0324428	0.00869086	2.85906	0.0392159
	21G19936	2	0.0110962	0.000220786	-0.000146197	0.00612764	-0.00625977	0.00642262	0.0319399	0.00869086	2.86285	0.0392159
	21G19937	2.2	0.0110961	0.000220786	-0.000302786	0.00612764	-0.00695566	0.00642262	0.0316412	0.00869086	2.86584	0.0392159
	21G19939	2.6	0.0110934	0.000220786	-0.000664512	0.00612764	-0.00811624	0.00642262	0.0315548	0.00869086	2.87017	0.0392159
	21G19940	3	0.0110908	0.000220786	-0.00084863	0.00612764	-0.00855987	0.00642262	0.0317817	0.00869086	2.87139	0.0392159
	21G19941	3.4	0.0110874	0.000220786	-0.00102064	0.00612764	-0.0089032	0.00642262	0.0321893	0.00869086	2.87193	0.0392159
	21G19943	3.8	0.0110774	0.000220786	-0.00129378	0.00612764	-0.00928676	0.00642262	0.0335986	0.00869086	2.87083	0.0392159
	21G19944	4.2	0.0110714	0.000220786	-0.00135828	0.00612764	-0.00931133	0.00642262	0.0345019	0.00869086	2.86928	0.0392159
	21G19946	5	0.0110567	0.000220786	-0.00130232	0.00612764	-0.0090834	0.00642262	0.0366401	0.00869086	2.86448	0.0392159
	21G19947	6	0.0110482	0.000220786	-0.00115861	0.00612764	-0.00885107	0.00642262	0.0378124	0.00869086	2.86138	0.0392159
	21G19948	7.2	0.0110388	0.000220786	-0.000921972	0.00612764	-0.00855812	0.00642262	0.0390024	0.00869086	2.85797	0.0392159
	21G19950	8.6	0.0110163	0.000220786	-6.89097e-05	0.00612764	-0.0078263	0.00642262	0.0413526	0.00869086	2.85039	0.0392159
	21G19951	10	0.0110042	0.000220786	0.000532873	0.00612764	-0.00746855	0.00642262	0.0422877	0.00869086	2.84693	0.0392159
	21G19952	12	0.0109914	0.000220786	0.00127786	0.00612764	-0.00713973	0.00642262	0.0430215	0.00869086	2.84383	0.0392159
	21G19954	14	0.0109631	0.000220786	0.00324827	0.00612764	-0.0066888	0.00642262	0.0436105	0.00869086	2.83957	0.0392159
	21G19955	17	0.0109478	0.000220786	0.0044995	0.00612764	-0.00663388	0.00642262	0.0433147	0.00869086	2.83892	0.0392159
	21G19956	20	0.0109315	0.000220786	0.00594554	0.00612764	-0.00674229	0.00642262	0.0425157	0.00869086	2.8396	0.0392159
	21G19958	24	0.0108947	0.000220786	0.00967567	0.00612764	-0.00768691	0.00642262	0.0387965	0.00869086	2.84677	0.0392159
	21G19959	28	0.0108759	0.000220786	0.0118108	0.00612764	-0.00857421	0.00642262	0.0358469	0.00869086	2.85359	0.0392159
	21G19960	32	0.0108562	0.000220786	0.0141963	0.00612764	-0.00981081	0.00642262	0.0319941	0.00869086	2.86311	0.0392159

## Sheet: Intercept Values
	Intercept Values		36Ar ± 1σ (SE) [fA]		r2	Regression (type,n)		37Ar ± 1σ (SE) [fA]		r2	Regression (type,n)		38Ar ± 1σ (SE) [fA]		r2	Regression (type,n)		39Ar ± 1σ (SE) [fA]		r2	Regression (type,n)		40Ar ± 1σ (SE) [fA]		r2	Regression (type,n)
	21G19921	0.6	0.0982674	0.000482766	0.536088	EXP	150 of 150	0.479176	0.00600031	0.395497	EXP	150 of 150	0.0244419	0.00604553	0.00489144	EXP	150 of 150	0.461945	0.00661439	0.128611	EXP	149 of 150	30.0799	0.0188446	0.966838	EXP	150 of 150
	21G19922	0.7	0.0267028	0.00026463	0.416866	EXP	150 of 150	0.128438	0.0062565	0.0495439	EXP	148 of 150	0.00498735	0.00641809	0.00656472	EXP	148 of 150	0.182469	0.00539129	0.00448575	EXP	149 of 150	7.85161	0.0163498	0.976365	EXP	150 of 150
	21G19924	0.8	0.0741891	0.000423027	0.229176	EXP	150 of 150	0.753653	0.00611554	0.616513	EXP	150 of 150	0.0128502	0.00602127	0.0012361	EXP	149 of 150	0.501388	0.00599706	0.136682	EXP	147 of 150	23.0013	0.0145166	0.86095	EXP	149 of 150
	21G19925	0.9	0.0284581	0.000273315	0.351716	EXP	150 of 150	0.287532	0.00632513	0.152385	EXP	149 of 150	-0.000318761	0.00640498	0.00371371	EXP	150 of 150	0.264467	0.00636332	0.0498835	EXP	150 of 150	8.34615	0.014377	0.981323	EXP	150 of 150
	21G19927	1	0.0212412	0.000268952	0.543507	EXP	149 of 150	0.198518	0.00610319	0.0947289	EXP	150 of 150	0.00256098	0.00536329	0.000129184	EXP	148 of 150	0.183448	0.00674583	0.00254822	EXP	150 of 150	6.40051	0.0140563	0.985021	EXP	150 of 150
	21G19928	1.1	0.0225623	0.000238592	0.510825	EXP	148 of 150	0.260075	0.00539499	0.240002	EXP	149 of 150	-0.00178933	0.00625288	0.00615244	EXP	150 of 150	0.201651	0.00574935	0.00147544	EXP	150 of 150	6.55479	0.0141005	0.985559	EXP	150 of 150
	21G19929	1.2	0.0234179	0.000264133	0.463708	EXP	150 of 150	0.314059	0.00598298	0.208021	EXP	150 of 150	0.0093763	0.00639954	0.0109704	EXP	150 of 150	0.209952	0.005905	0.000216584	EXP	150 of 150	6.80931	0.0163873	0.978178	EXP	150 of 150
	21G19931	1.3	0.0470612	0.000322528	0.0426993	EXP	150 of 150	1.2447	0.00524827	0.836862	EXP	150 of 150	0.0126865	0.00606198	0.0136806	EXP	150 of 150	0.523005	0.00595459	0.180226	EXP	150 of 150	14.4884	0.0148199	0.876235	EXP	150 of 150
	21G19932	1.4	0.0251653	0.000273207	0.363075	EXP	150 of 150	0.751709	0.0069026	0.562031	EXP	150 of 150	0.000189649	0.00625063	0.0051925	EXP	150 of 150	0.335543	0.00628884	0.0577642	EXP	150 of 150	7.41585	0.0154779	0.97776	EXP	150 of 150
	21G19933	1.6	0.0416374	0.000300983	0.0314955	EXP	150 of 150	2.19333	0.00650158	0.915563	EXP	150 of 150	0.0109201	0.00582527	0.000578803	EXP	150 of 150	0.745872	0.00599501	0.400515	EXP	150 of 150	12.3662	0.0151839	0.937887	EXP	150 of 150
	21G19935	1.8	0.028626	0.000277864	0.252653	EXP	150 of 150	2.16695	0.00686824	0.897239	EXP	150 of 150	0.0103093	0.00624291	0.000349332	EXP	150 of 150	0.67834	0.00588782	0.423264	EXP	149 of 150	8.18686	0.0153114	0.976459	EXP	150 of 150
	21G19936	2	0.0286733	0.000281704	0.232814	EXP	149 of 150	3.10285	0.00655746	0.953474	EXP	149 of 150	-0.0034169	0.00612894	0.03276	EXP	149 of 150	0.846899	0.0057787	0.552183	EXP	150 of 150	8.02243	0.0168713	0.972156	EXP	150 of 150
	21G19937	2.2	0.0154987	0.000191456	0.716883	EXP	149 of 150	0.946152	0.00648991	0.670104	EXP	149 of 150	0.0011012	0.00629143	4.16755e-05	EXP	149 of 150	0.28917	0.00608078	0.00118559	EXP	150 of 150	4.09398	0.0149569	0.987872	EXP	150 of 150
	21G19939	2.6	0.0297094	0.000255342	0.411341	EXP	149 of 150	5.8804	0.00792689	0.980822	EXP	150 of 150	0.0119664	0.00589523	0.00041512	EXP	150 of 150	1.34172	0.00674426	0.734441	EXP	150 of 150	8.07796	0.0156316	0.97507	EXP	148 of 150
	21G19940	3	0.0258355	0.000268896	0.320931	EXP	150 of 150	6.08767	0.00610805	0.989987	EXP	142 of 150	0.0109215	0.00569091	0.00059449	EXP	149 of 150	1.26738	0.00554467	0.768761	EXP	150 of 150	6.4475	0.0137887	0.985318	EXP	147 of 150
	21G19941	3.4	0.0178348	0.00023978	0.581064	EXP	150 of 150	2.9682	0.00565412	0.964379	EXP	148 of 150	0.00789811	0.00606048	0.0016653	EXP	149 of 150	0.620398	0.00621551	0.279407	EXP	150 of 150	4.38501	0.0154172	0.986385	EXP	150 of 150
	21G19943	3.8	0.0327472	0.000258616	0.325643	EXP	145 of 150	11.0288	0.00735576	0.995426	EXP	150 of 150	0.0253956	0.00528326	0.00206179	EXP	145 of 150	2.03137	0.00676965	0.868297	EXP	150 of 150	7.58634	0.0153883	0.979043	EXP	150 of 150
	21G19944	4.2	0.0281263	0.00024278	0.415718	EXP	147 of 150	10.119	0.00689265	0.995245	EXP	148 of 150	0.0124323	0.00581038	0.0030712	EXP	148 of 150	1.76585	0.00601655	0.85607	EXP	150 of 150	6.34474	0.0163899	0.980329	EXP	150 of 150
	21G19946	5	0.0188507	0.000202595	0.682604	EXP	149 of 150	4.81853	0.00766477	0.974471	EXP	150 of 150	-0.00136249	0.00613842	0.0111191	EXP	149 of 150	0.821669	0.00590045	0.534593	EXP	150 of 150	4.32949	0.0137077	0.990053	EXP	150 of 150
	21G19947	6	0.0317558	0.000262454	0.379408	EXP	147 of 150	13.2541	0.00777613	0.996431	EXP	150 of 150	0.0227767	0.00627644	0.000219457	EXP	150 of 150	2.11446	0.00679523	0.879194	EXP	150 of 150	6.67644	0.016249	0.979781	EXP	150 of 150
	21G19948	7.2	0.0282114	0.000292465	0.356389	EXP	149 of 150	11.0459	0.00767409	0.994948	EXP	150 of 150	0.0209448	0.005889	0.0027337	EXP	149 of 150	1.7127	0.00615501	0.849762	EXP	150 of 150	5.8727	0.0146767	0.985558	EXP	146 of 150
	21G19950	8.6	0.0461632	0.000329	0.0407524	EXP	150 of 150	21.3814	0.0101108	0.997716	EXP	150 of 150	0.0354461	0.00576347	0.00125382	EXP	150 of 150	2.81188	0.00618487	0.943279	EXP	150 of 150	8.34668	0.015672	0.977318	EXP	150 of 150
	21G19951	10	0.0224286	0.000241663	0.569254	EXP	150 of 150	7.24684	0.00749289	0.988888	EXP	150 of 150	0.0117178	0.00597047	0.00704795	EXP	150 of 150	0.887535	0.00666781	0.500797	EXP	150 of 150	4.56178	0.0149106	0.987237	EXP	150 of 150
	21G19952	12	0.0337833	0.000304765	0.263829	EXP	150 of 150	12.7076	0.00778117	0.996245	EXP	148 of 150	0.0128802	0.00625169	0.000859103	EXP	150 of 150	1.04442	0.00657475	0.615379	EXP	150 of 150	5.83147	0.0157192	0.983476	EXP	150 of 150
	21G19954	14	0.0522943	0.000348687	0.00167081	EXP	150 of 150	24.1919	0.0108409	0.997952	EXP	150 of 150	0.0113673	0.00603693	0.000309748	EXP	150 of 150	1.0998	0.00549967	0.711489	EXP	149 of 150	6.57756	0.0163099	0.982593	EXP	150 of 150
	21G19955	17	0.0312137	0.000252635	0.406432	EXP	150 of 150	11.4838	0.00754796	0.995497	EXP	150 of 150	0.000327654	0.00566522	0.000264035	EXP	150 of 150	0.358443	0.00571888	0.073369	EXP	150 of 150	4.53813	0.0141556	0.988441	EXP	150 of 150
	21G19956	20	0.0386122	0.000318868	0.125513	EXP	150 of 150	15.8363	0.008265	0.997309	EXP	150 of 150	0.0181834	0.00600144	0.0250492	EXP	148 of 150	0.336153	0.00610696	0.0432216	EXP	150 of 150	4.97389	0.0155415	0.985601	EXP	150 of 150
	21G19958	24	0.037432	0.00029093	0.153942	EXP	150 of 150	16.0892	0.00763206	0.997686	EXP	150 of 150	0.00473243	0.00535941	0.00285895	EXP	146 of 150	0.216627	0.00588071	0.0141858	EXP	150 of 150	4.26943	0.0150242	0.987491	EXP	149 of 150
	21G19959	28	0.0328454	0.000263278	0.34141	EXP	150 of 150	10.3556	0.00781178	0.994362	EXP	148 of 150	-0.000360694	0.00600684	0.00384119	EXP	150 of 150	0.129844	0.00595872	0.00439056	EXP	149 of 150	5.30173	0.0176416	0.979735	EXP	150 of 150
	21G19960	32	0.0337456	0.000291371	0.224002	EXP	149 of 150	8.69328	0.00703065	0.993287	EXP	150 of 150	0.00981476	0.00572962	0.0182714	EXP	149 of 150	0.103627	0.00588904	0.0201838	EXP	148 of 150	6.21416	0.0153715	0.982043	EXP	150 of 150

## Sheet: Project Info
	Project Info		Analyst	Irradiation	X-pos	Y-pos	Z/H-pos	Project	Experiment	Nmb
	21G19921	0.6	Daniel Heaton	21-OSU-04	0	0	61.5439	Easter\O-Connor (20-06)	21G19918	1
	21G19922	0.7	Daniel Heaton	21-OSU-04	0	0	61.5439	Easter\O-Connor (20-06)	21G19918	1
	21G19924	0.8	Daniel Heaton	21-OSU-04	0	0	61.5439	Easter\O-Connor (20-06)	21G19918	1
	21G19925	0.9	Daniel Heaton	21-OSU-04	0	0	61.5439	Easter\O-Connor (20-06)	21G19918	1
	21G19927	1	Daniel Heaton	21-OSU-04	0	0	61.5439	Easter\O-Connor (20-06)	21G19918	1
	21G19928	1.1	Daniel Heaton	21-OSU-04	0	0	61.5439	Easter\O-Connor (20-06)	21G19918	1
	21G19929	1.2	Daniel Heaton	21-OSU-04	0	0	61.5439	Easter\O-Connor (20-06)	21G19918	1
	21G19931	1.3	Daniel Heaton	21-OSU-04	0	0	61.5439	Easter\O-Connor (20-06)	21G19918	1
	21G19932	1.4	Daniel Heaton	21-OSU-04	0	0	61.5439	Easter\O-Connor (20-06)	21G19918	1
	21G19933	1.6	Daniel Heaton	21-OSU-04	0	0	61.5439	Easter\O-Connor (20-06)	21G19918	1
	21G19935	1.8	Daniel Heaton	21-OSU-04	0	0	61.5439	Easter\O-Connor (20-06)	21G19918	1
	21G19936	2	Daniel Heaton	21-OSU-04	0	0	61.5439	Easter\O-Connor (20-06)	21G19918	1
	21G19937	2.2	Daniel Heaton	21-OSU-04	0	0	61.5439	Easter\O-Connor (20-06)	21G19918	1
	21G19939	2.6	Daniel Heaton	21-OSU-04	0	0	61.5439	Easter\O-Connor (20-06)	21G19918	1
	21G19940	3	Daniel Heaton	21-OSU-04	0	0	61.5439	Easter\O-Connor (20-06)	21G19918	1
	21G19941	3.4	Daniel Heaton	21-OSU-04	0	0	61.5439	Easter\O-Connor (20-06)	21G19918	1
	21G19943	3.8	Daniel Heaton	21-OSU-04	0	0	61.5439	Easter\O-Connor (20-06)	21G19918	1
	21G19944	4.2	Daniel Heaton	21-OSU-04	0	0	61.5439	Easter\O-Connor (20-06)	21G19918	1
	21G19946	5	Daniel Heaton	21-OSU-04	0	0	61.5439	Easter\O-Connor (20-06)	21G19918	1
	21G19947	6	Daniel Heaton	21-OSU-04	0	0	61.5439	Easter\O-Connor (20-06)	21G19918	1
	21G19948	7.2	Daniel Heaton	21-OSU-04	0	0	61.5439	Easter\O-Connor (20-06)	21G19918	1
	21G19950	8.6	Daniel Heaton	21-OSU-04	0	0	61.5439	Easter\O-Connor (20-06)	21G19918	1
	21G19951	10	Daniel Heaton	21-OSU-04	0	0	61.5439	Easter\O-Connor (20-06)	21G19918	1
	21G19952	12	Daniel Heaton	21-OSU-04	0	0	61.5439	Easter\O-Connor (20-06)	21G19918	1
	21G19954	14	Daniel Heaton	21-OSU-04	0	0	61.5439	Easter\O-Connor (20-06)	21G19918	1
	21G19955	17	Daniel Heaton	21-OSU-04	0	0	61.5439	Easter\O-Connor (20-06)	21G19918	1
	21G19956	20	Daniel Heaton	21-OSU-04	0	0	61.5439	Easter\O-Connor (20-06)	21G19918	1
	21G19958	24	Daniel Heaton	21-OSU-04	0	0	61.5439	Easter\O-Connor (20-06)	21G19918	1
	21G19959	28	Daniel Heaton	21-OSU-04	0	0	61.5439	Easter\O-Connor (20-06)	21G19918	1
	21G19960	32	Daniel Heaton	21-OSU-04	0	0	61.5439	Easter\O-Connor (20-06)	21G19918	1

[truncated: 2 more sheets: Sample Parameters, Irradiation Constants]
