# Supplementary material for: Synchronous motion of the Easter mantle plume and the East Pacific Rise
Source: Nat Commun. 2024 Nov 17;15:9953. doi: 10.1038/s41467-024-54115-2 (PMC11570642; doi:10.1038/s41467-024-54115-2)
Supplement: Supplementary file 5 — Supplementary Data 2 [file 41467_2024_54115_MOESM5_ESM.zip › NCOMMS-23-61651B_Dataset 2/21G19984.full.xls]

## Sheet: Hidden Data
Double Line Plot Age Plateau			Double Line Plot K/Ca Plateau			X-Y Plot Normal Isochron		X-Y Plot Inverse Isochron		Error Ellipses Normal Isochron		Error Ellipses Inverse Isochron														Used Measurements for Blank Corrections
Ar39k%	Line 1	Line 2	Ar39k%	Line 1	Line 2	X-axis	Y-axis	X-axis	Y-axis	X-axis	Y-axis	X-axis	Y-axis													Filename	Included	36Ar	1σ	37Ar	1σ	38Ar	1σ	39Ar	1σ	40Ar	1σ	Date		Filename	Included	40Ar/39Ar	1σ	J-value	1σ	Date	X	Y	H
0	-10.3	0.484718	0	0.0053501	0.00652139	0.825035	296.168	0.0027857	0.00337647			0.00305955	0.00337684
4.72693	-10.3	0.484718	4.72693	0.0053501	0.00652139	1.34847	301.148	0.00447778	0.00332063			0.00305023	0.00336967
4.72693	14.2708	-3.64872	4.72693	0.00510547	0.00375453	0.852682	262.52	0.00324806	0.00380923			0.00302288	0.00336296
7.87013	14.2708	-3.64872	7.87013	0.00510547	0.00375453	1.82402	280.98	0.00649162	0.00355897			0.00297937	0.00335717
7.87013	-10.3	20.3	7.87013	-0.0062385	0.0136914	2.35731	289.701	0.00813704	0.00345183			0.00292266	0.0033527
8.01695	-10.3	20.3	8.01695	-0.0062385	0.0136914	2.15489	282.618	0.00762474	0.00353835			0.00285662	0.00334985
8.01695	0.451836	-10.3	8.01695	0.00610979	0.00209514	1.41891	302.228	0.00469482	0.00330876			0.00278574	0.00334882
8.94683	0.451836	-10.3	8.94683	0.00610979	0.00209514	2.62301	290.572	0.00902706	0.00344149			0.00271486	0.00334966
8.94683	-10.3	0.0943227	8.94683	0.00354957	0.00534459	1.20945	287.026	0.00421372	0.003484			0.00264881	0.00335234
11.3598	-10.3	0.0943227	11.3598	0.00354957	0.00534459	2.26532	289.992	0.00781165	0.00344837			0.00259209	0.00335665
11.3598	-3.66918	-10.3	11.3598	0.00451275	0.00222372	4.59733	291.942	0.0157474	0.00342534			0.00254856	0.00336232
12.8285	-3.66918	-10.3	12.8285	0.00451275	0.00222372	5.26076	286.078	0.0183893	0.00349556			0.0025212	0.00336895
12.8285	-10.3	20.3	12.8285	-0.000448614	0.00542907	4.14173	287.53	0.0144045	0.0034779			0.00251186	0.0033761
13.2221	-10.3	20.3	13.2221	-0.000448614	0.00542907	6.71089	287.5	0.0233423	0.00347826			0.00252118	0.00338327
13.2221	0.474014	-10.3	13.2221	0.0035214	0.00245132	4.52989	274.647	0.0164935	0.00364104			0.00254853	0.00338997
15.9467	0.474014	-10.3	15.9467	0.0035214	0.00245132	8.59765	286.215	0.0300391	0.00349388			0.00259204	0.00339576
15.9467	-10.3	20.3	15.9467	-0.00129534	0.00604283	13.1415	279.534	0.0470122	0.00357738			0.00264875	0.00340023
16.2392	-10.3	20.3	16.2392	-0.00129534	0.00604283	12.4969	276.769	0.045153	0.00361312			0.00271479	0.00340308
16.2392	0.935344	-10.3	16.2392	0.00310515	0.0019945	10.3558	289.204	0.035808	0.00345777			0.00278567	0.00340412
18.4791	0.935344	-10.3	18.4791	0.00310515	0.0019945	7.68842	287.872	0.0267077	0.00347376			0.00285655	0.00340327
18.4791	-9.57882	1.59009	18.4791	0.0022434	0.00279563	4.87981	302.886	0.0161111	0.00330157			0.0029226	0.0034006
22.7304	-9.57882	1.59009	22.7304	0.0022434	0.00279563	4.27597	308.748	0.0138494	0.00323888			0.00297932	0.00339628
22.7304	0.0545922	-10.3	22.7304	0.0020809	0.0015645	4.11142	338.07	0.0121614	0.00295797			0.00302285	0.00339061
26.3081	0.0545922	-10.3	26.3081	0.0020809	0.0015645	3.94036	348.817	0.0112963	0.00286683			0.00305021	0.00338398
26.3081	-10.3	2.06535	26.3081	0.00126341	0.00188567	3.917	346.534	0.0113034	0.00288572			0.00305955	0.00337684
28.7074	-10.3	2.06535	28.7074	0.00126341	0.00188567	4.06287	310.209	0.0130972	0.00322363			0.00305023	0.00336967
28.7074	1.85487	-10.3	28.7074	0.001659	0.00128294	4.80587	311.826	0.015412	0.00320691
32.3794	1.85487	-10.3	32.3794	0.001659	0.00128294							0.00516002	0.00332198
32.3794	-10.3	-0.229162	32.3794	0.000816118	0.00146223							0.00513679	0.00330956
33.9872	-10.3	-0.229162	33.9872	0.000816118	0.00146223							0.00506866	0.0032979
33.9872	1.83382	-9.8024	33.9872	0.00152064	0.0012012							0.00496026	0.00328779
37.8281	1.83382	-9.8024	37.8281	0.00152064	0.0012012							0.00481898	0.00327992
37.8281	-6.32479	-1.71003	37.8281	0.00140647	0.00152336							0.00465444	0.00327482
49.7525	-6.32479	-1.71003	49.7525	0.00140647	0.00152336							0.00447787	0.00327285
49.7525	-1.74684	-7.93253	49.7525	0.00137968	0.00121745							0.00430129	0.00327413
57.6852	-1.74684	-7.93253	57.6852	0.00137968	0.00121745							0.00413674	0.00327858
57.6852	-6.04949	1.03751	57.6852	0.00116871	0.00133082							0.00399543	0.00328589
64.9545	-6.04949	1.03751	64.9545	0.00116871	0.00133082							0.00388699	0.00329557
64.9545	1.654	-9.36835	64.9545	0.00116464	0.000936807							0.00381881	0.00330696
69.3757	1.654	-9.36835	69.3757	0.00116464	0.000936807							0.00379554	0.00331929
69.3757	-0.98973	5.90074	69.3757	0.000961738	0.00107939							0.00381876	0.0033317
78.1095	-0.98973	5.90074	78.1095	0.000961738	0.00107939							0.00388689	0.00334336
78.1095	12.7898	0.395467	78.1095	0.00100268	0.000810936							0.00399529	0.00335347
82.4711	12.7898	0.395467	82.4711	0.00100268	0.000810936							0.00413657	0.00336134
82.4711	20.3	20.3	82.4711	0.000838287	0.000991352							0.00430111	0.00336644
88.2019	20.3	20.3	88.2019	0.000838287	0.000991352							0.00447768	0.00336842
88.2019	20.3	20.3	88.2019	0.00111954	0.000809535							0.00465426	0.00336714
91.1888	20.3	20.3	91.1888	0.00111954	0.000809535							0.00481881	0.00336269
91.1888	20.3	20.3	91.1888	0.000753931	0.000934188							0.00496013	0.00335537
95.3505	20.3	20.3	95.3505	0.000753931	0.000934188							0.00506857	0.00334569
95.3505	16.9029	-1.04201	95.3505	0.00102879	0.000711221							0.00513674	0.0033343
97.9712	16.9029	-1.04201	97.9712	0.00102879	0.000711221							0.00516002	0.00332198
97.9712	-3.55779	18.8288	97.9712	0.000745386	0.0011921							0.00513679	0.00330956
100	-3.55779	18.8288	100	0.000745386	0.0011921
												0.0136087	0.00382696
												0.0132559	0.00367361
												0.0122211	0.0035295
												0.0105748	0.00340445
												0.00842924	0.00330698
												0.00593056	0.00324375
												0.00324907	0.00321905
												0.00056752	0.00323457
												-0.00193136	0.00328925
												-0.00407727	0.00337937
												-0.00572397	0.00349878
												-0.00675924	0.00363935
												-0.00711253	0.0037915
												-0.00675977	0.00394486
												-0.00572498	0.00408897
												-0.0040787	0.00421402
												-0.00193311	0.00431148
												0.000565569	0.00437472
												0.00324705	0.00439942
												0.00592861	0.0043839
												0.00842749	0.00432921
												0.0105734	0.00423909
												0.0122201	0.00411968
												0.0132554	0.00397911
												0.0136087	0.00382696
												0.0132559	0.00367361
												0.00967384	0.00356973
												0.00956558	0.00352011
												0.00924783	0.00347313
												0.00874225	0.00343201
												0.00808329	0.00339954
												0.00731586	0.00337793
												0.00649227	0.00336866
												0.00566863	0.00337236
												0.00490107	0.00338878
												0.00424191	0.0034168
												0.00373607	0.0034545
												0.00341801	0.00349933
												0.00330941	0.00354821
												0.00341767	0.00359784
												0.00373542	0.00364481
												0.004241	0.00368594
												0.00489996	0.00371841
												0.00566739	0.00374001
												0.00649098	0.00374928
												0.00731462	0.00374558
												0.00808218	0.00372916
												0.00874134	0.00370115
												0.00924718	0.00366344
												0.00956524	0.00361862
												0.00967384	0.00356973
												0.00956558	0.00352011
												0.00978371	0.00345771
												0.0097277	0.00343118
												0.00956328	0.00340606
												0.00930167	0.00338406
												0.00896069	0.00336668
												0.00856358	0.0033551
												0.0081374	0.00335011
												0.0077112	0.00335206
												0.00731402	0.0033608
												0.00697292	0.00337575
												0.00671116	0.00339588
												0.00654657	0.00341983
												0.00649036	0.00344595
												0.00654638	0.00347248
												0.00671079	0.0034976
												0.00697241	0.0035196
												0.00731339	0.00353698
												0.0077105	0.00354856
												0.00813668	0.00355355
												0.00856288	0.0035516
												0.00896006	0.00354286
												0.00930116	0.00352791
												0.00956292	0.00350778
												0.00972751	0.00348383
												0.00978371	0.00345771
												0.0097277	0.00343118
												0.0102227	0.00354684
												0.0101343	0.00350934
												0.00987483	0.00347381
												0.00946207	0.00344268
												0.0089241	0.00341807
												0.00829758	0.00340166
												0.00762521	0.00339456
												0.00695281	0.00339727
												0.00632619	0.00340958
												0.00578807	0.00343067
												0.00537512	0.0034591
												0.00511547	0.00349293
												0.00502683	0.00352985
												0.00511523	0.00356736
												0.00537465	0.00360288
												0.00578741	0.00363401
												0.00632538	0.00365862
												0.0069519	0.00367503
												0.00762427	0.00368213
												0.00829668	0.00367943
												0.00892329	0.00366711
												0.00946141	0.00364602
												0.00987436	0.00361759
												0.010134	0.00358376
												0.0102227	0.00354684
												0.0101343	0.00350934
												0.0102415	0.00332081
												0.0100527	0.00324639
												0.00949871	0.00317621
												0.00861736	0.00311507
												0.0074687	0.00306713
												0.00613101	0.00303565
												0.00469544	0.00302279
												0.00325983	0.00302941
												0.00192201	0.00305507
												0.000773152	0.00309802
												-0.000108449	0.00315534
												-0.000662716	0.0032231
												-0.000851876	0.00329671
												-0.000663038	0.00337114
												-0.000109071	0.00344131
												0.000772274	0.00350245
												0.00192093	0.0035504
												0.00325863	0.00358187
												0.0046942	0.00359473
												0.00612981	0.00358811
												0.00746763	0.00356245
												0.00861648	0.0035195
												0.00949808	0.00346218
												0.0100524	0.00339442
												0.0102415	0.00332081
												0.0100527	0.00324639
												0.0106511	0.00344783
												0.0105958	0.00342272
												0.0104337	0.00339888
												0.0101757	0.00337795
												0.0098394	0.00336135
												0.00944776	0.00335021
												0.00902744	0.00334529
												0.0086071	0.00334692
												0.00821538	0.003355
												0.00787897	0.00336898
												0.00762081	0.00338789
												0.00745848	0.00341046
												0.00740304	0.00343514
												0.00745828	0.00346025
												0.00762043	0.00348409
												0.00787844	0.00350502
												0.00821473	0.00352162
												0.00860637	0.00353276
												0.00902669	0.00353768
												0.00944703	0.00353605
												0.00983875	0.00352797
												0.0101752	0.00351399
												0.0104333	0.00349508
												0.0105957	0.00347251
												0.0106511	0.00344783
												0.0105958	0.00342272
												0.0107327	0.00349805
												0.0105108	0.0034041
												0.00985972	0.0033156
												0.00882389	0.00323857
												0.00747389	0.00317827
												0.00590171	0.0031388
												0.0042145	0.00312286
												0.00252724	0.00313153
												0.000954906	0.00316422
												-0.000395344	0.0032187
												-0.00143149	0.00329126
												-0.00208293	0.00337696
												-0.00230526	0.00346995
												-0.00208333	0.0035639
												-0.00143227	0.00365241
												-0.000396444	0.00372943
												0.000953558	0.00378974
												0.00252573	0.0038292
												0.00421294	0.00384515
												0.00590021	0.00383648
												0.00747254	0.00380379
												0.00882279	0.0037493
												0.00985894	0.00367674
												0.0105104	0.00359104
												0.0107327	0.00349805
												0.0105108	0.0034041
												0.00951831	0.00345418
												0.00946025	0.00342654
												0.00928984	0.00340039
												0.00901869	0.0033775
												0.00866529	0.00335945
												0.00825371	0.00334745
												0.00781201	0.00334233
												0.00737028	0.00334444
												0.00695863	0.00335363
												0.00660511	0.00336928
												0.00633382	0.00339031
												0.00616324	0.0034153
												0.00610499	0.00344255
												0.00616305	0.00347019
												0.00633346	0.00349635
												0.0066046	0.00351923
												0.006958	0.00353729
												0.00736958	0.00354928
												0.00781129	0.0035544
												0.00825301	0.0035523
												0.00866466	0.00354311
												0.00901818	0.00352746
												0.00928948	0.00350642
												0.00946006	0.00348143
												0.00951831	0.00345418
												0.00946025	0.00342654
												0.0174999	0.00343815
												0.0174404	0.00341036
												0.0172655	0.00338359
												0.0169872	0.00335966
												0.0166243	0.00334021
												0.0162017	0.00332656
												0.0157482	0.00331964
												0.0152945	0.00331992
												0.0148718	0.00332739
												0.0145087	0.00334153
												0.01423	0.00336138
												0.0140548	0.0033856
												0.0139948	0.00341252
												0.0140544	0.00344031
												0.0142293	0.00346708
												0.0145076	0.00349101
												0.0148704	0.00351046
												0.015293	0.00352411
												0.0157466	0.00353103
												0.0162002	0.00353075
												0.016623	0.00352328
												0.0169861	0.00350914
												0.0172648	0.00348929
												0.01744	0.00346507
												0.0174999	0.00343815
												0.0174404	0.00341036
												0.0210431	0.00351486
												0.0209529	0.00347619
												0.0206881	0.00343883
												0.0202665	0.00340534
												0.0197171	0.003378
												0.0190772	0.00335867
												0.0183904	0.00334866
												0.0177035	0.00334867
												0.0170633	0.00335869
												0.0165136	0.00337804
												0.0160916	0.00340539
												0.0158262	0.00343889
												0.0157355	0.00347625
												0.0158257	0.00351493
												0.0160905	0.00355228
												0.016512	0.00358577
												0.0170615	0.00361312
												0.0177014	0.00363245
												0.0183882	0.00364245
												0.0190751	0.00364244
												0.0197153	0.00363242
												0.020265	0.00361308
												0.020687	0.00358572
												0.0209524	0.00355222
												0.0210431	0.00351486
												0.0209529	0.00347619
												0.0172888	0.00349692
												0.0171908	0.0034539
												0.0169029	0.00341251
												0.0164448	0.00337558
												0.0158476	0.00334562
												0.0151521	0.00332467
												0.0144056	0.00331417
												0.013659	0.00331483
												0.0129633	0.00332659
												0.0123657	0.00334867
												0.0119071	0.00337956
												0.0116187	0.00341715
												0.0115202	0.00345887
												0.0116182	0.00350189
												0.0119061	0.00354328
												0.0123642	0.00358021
												0.0129614	0.00361017
												0.0136569	0.00363112
												0.0144034	0.00364162
												0.01515	0.00364096
												0.0158457	0.0036292
												0.0164433	0.00360712
												0.0169018	0.00357623
												0.0171903	0.00353865
												0.0172888	0.00349692
												0.0171908	0.0034539
												0.0264328	0.00351051
												0.026328	0.0034628
												0.0260197	0.00341615
												0.0255289	0.00337372
												0.0248891	0.00333843
												0.024144	0.00331266
												0.0233441	0.00329818
												0.0225442	0.00329597
												0.0217986	0.00330618
												0.0211583	0.00332812
												0.0206667	0.0033603
												0.0203575	0.00340051
												0.0202517	0.00344602
												0.0203566	0.00349373
												0.0206649	0.00354038
												0.0211556	0.0035828
												0.0217954	0.0036181
												0.0225406	0.00364387
												0.0233404	0.00365835
												0.0241403	0.00366056
												0.0248859	0.00365035
												0.0255263	0.00362841
												0.0260178	0.00359623
												0.026327	0.00355602
												0.0264328	0.00351051
												0.026328	0.0034628
												0.0212609	0.00368111
												0.0210991	0.00360666
												0.0206234	0.00353457
												0.0198663	0.00346972
												0.0188793	0.00341656
												0.0177297	0.00337869
												0.0164959	0.00335869
												0.0152619	0.00335795
												0.0141119	0.00337649
												0.0131241	0.00341306
												0.012366	0.00346517
												0.0118892	0.00352926
												0.0117261	0.00360097
												0.0118879	0.00367541
												0.0123636	0.00374751
												0.0131208	0.00381235
												0.0141078	0.00386552
												0.0152573	0.00390339
												0.0164911	0.00392338
												0.0177251	0.00392413
												0.0188752	0.00390559
												0.0198629	0.00386902
												0.020621	0.00381691
												0.0210979	0.00375282
												0.0212609	0.00368111
												0.0210991	0.00360666
												0.0337887	0.0035455
												0.0336617	0.00348993
												0.0332878	0.00343463
												0.0326925	0.00338337
												0.0319164	0.00333964
												0.0310124	0.00330643
												0.030042	0.00328598
												0.0290715	0.00327971
												0.0281669	0.00328803
												0.0273898	0.00331037
												0.0267934	0.00334523
												0.0264181	0.00339021
												0.0262896	0.00344226
												0.0264166	0.00349782
												0.0267905	0.00355312
												0.0273858	0.00360438
												0.0281619	0.00364811
												0.0290659	0.00368133
												0.0300363	0.00370177
												0.0310068	0.00370805
												0.0319114	0.00369973
												0.0326884	0.00367738
												0.0332849	0.00364253
												0.0336602	0.00359754
												0.0337887	0.0035455
												0.0336617	0.00348993
												0.0491324	0.00361487
												0.0490607	0.00358054
												0.0488495	0.003546
												0.048513	0.00351359
												0.0480742	0.00348553
												0.0475631	0.00346373
												0.0470144	0.00344968
												0.0464656	0.00344433
												0.045954	0.00344804
												0.0455145	0.00346057
												0.0451771	0.00348106
												0.0449647	0.00350812
												0.0448919	0.00353989
												0.0449636	0.00357422
												0.0451748	0.00360877
												0.0455113	0.00364117
												0.0459501	0.00366923
												0.0464612	0.00369103
												0.0470099	0.00370508
												0.0475587	0.00371043
												0.0480703	0.00370672
												0.0485098	0.00369419
												0.0488472	0.0036737
												0.0490596	0.00364664
												0.0491324	0.00361487
												0.0490607	0.00358054
												0.0482982	0.00366408
												0.0481917	0.00361965
												0.0478782	0.00357478
												0.0473789	0.00353253
												0.0467279	0.00349576
												0.0459696	0.003467
												0.0451556	0.00344819
												0.0443415	0.00344062
												0.0435826	0.00344481
												0.0429308	0.00346047
												0.0424304	0.00348653
												0.0421156	0.00352121
												0.0420077	0.00356217
												0.0421142	0.00360659
												0.0424278	0.00365146
												0.042927	0.00369372
												0.043578	0.00373048
												0.0443363	0.00375925
												0.0451503	0.00377806
												0.0459644	0.00378562
												0.0467233	0.00378144
												0.0473751	0.00376578
												0.0478755	0.00373972
												0.0481903	0.00370503
												0.0482982	0.00366408
												0.0481917	0.00361965
												0.0383175	0.00349415
												0.0382326	0.00345404
												0.0379824	0.00341417
												0.037584	0.00337728
												0.0370647	0.00334588
												0.0364596	0.0033221
												0.0358102	0.00330756
												0.0351606	0.00330326
												0.0345551	0.0033095
												0.0340351	0.00332583
												0.0336358	0.00335116
												0.0333846	0.00338375
												0.0332985	0.00342139
												0.0333835	0.0034615
												0.0336336	0.00350136
												0.034032	0.00353825
												0.0345514	0.00356966
												0.0351564	0.00359344
												0.0358058	0.00360797
												0.0364554	0.00361227
												0.0370609	0.00360604
												0.037581	0.00358971
												0.0379802	0.00356438
												0.0382314	0.00353179
												0.0383175	0.00349415
												0.0382326	0.00345404
												0.0297326	0.00350772
												0.0296301	0.00346096
												0.0293283	0.00341507
												0.028848	0.00337317
												0.0282219	0.00333814
												0.0274925	0.00331234
												0.0267097	0.00329755
												0.0259267	0.00329476
												0.025197	0.00330418
												0.0245702	0.00332515
												0.0240891	0.00335624
												0.0237864	0.00339535
												0.0236828	0.0034398
												0.0237854	0.00348656
												0.0240871	0.00353246
												0.0245674	0.00357435
												0.0251936	0.00360939
												0.0259229	0.00363518
												0.0267057	0.00364997
												0.0274887	0.00365276
												0.0282185	0.00364335
												0.0288452	0.00362238
												0.0293264	0.00359128
												0.029629	0.00355217
												0.0297326	0.00350772
												0.0296301	0.00346096
												0.0170501	0.00330743
												0.0170182	0.00329009
												0.0169245	0.00327352
												0.0167753	0.00325887
												0.0165809	0.00324713
												0.0163545	0.0032391
												0.0161115	0.00323532
												0.0158684	0.00323607
												0.0156419	0.00324127
												0.0154474	0.00325059
												0.0152981	0.00326338
												0.0152042	0.00327877
												0.0151721	0.00329571
												0.015204	0.00331306
												0.0152977	0.00332962
												0.0154468	0.00334428
												0.0156412	0.00335602
												0.0158676	0.00336405
												0.0161107	0.00336782
												0.0163537	0.00336708
												0.0165802	0.00336188
												0.0167747	0.00335256
												0.0169241	0.00333977
												0.017018	0.00332438
												0.0170501	0.00330743
												0.0170182	0.00329009
												0.0153315	0.00324814
												0.0152811	0.0032215
												0.0151332	0.00319604
												0.0148978	0.00317351
												0.014591	0.00315543
												0.0142336	0.00314303
												0.01385	0.00313717
												0.0134664	0.00313824
												0.0131089	0.00314617
												0.0128018	0.00316042
												0.0125661	0.00318001
												0.0124179	0.00320362
												0.0123673	0.00322963
												0.0124176	0.00325627
												0.0125655	0.00328172
												0.0128009	0.00330426
												0.0131078	0.00332234
												0.0134651	0.00333473
												0.0138487	0.00334059
												0.0142323	0.00333952
												0.0145899	0.00333159
												0.0148969	0.00331735
												0.0151326	0.00329775
												0.0152808	0.00327415
												0.0153315	0.00324814
												0.0152811	0.0032215
												0.0131867	0.00296283
												0.0131519	0.00294493
												0.0130495	0.00292792
												0.0128867	0.00291296
												0.0126744	0.00290107
												0.0124271	0.00289305
												0.0121618	0.00288946
												0.0118964	0.00289053
												0.0116491	0.0028962
												0.0114367	0.00290608
												0.0112737	0.0029195
												0.0111712	0.00293554
												0.0111362	0.00295311
												0.011171	0.002971
												0.0112734	0.00298801
												0.0114362	0.00300297
												0.0116485	0.00301487
												0.0118958	0.00302289
												0.0121611	0.00302648
												0.0124265	0.0030254
												0.0126738	0.00301973
												0.0128862	0.00300985
												0.0130492	0.00299643
												0.0131517	0.0029804
												0.0131867	0.00296283
												0.0131519	0.00294493
												0.0131256	0.00287448
												0.0130634	0.00284656
												0.0128807	0.00282003
												0.0125901	0.00279668
												0.0122114	0.00277812
												0.0117702	0.0027656
												0.0112968	0.00275998
												0.0108233	0.00276164
												0.0103821	0.00277047
												0.0100032	0.00278587
												0.00971236	0.00280679
												0.00952951	0.00283179
												0.00946706	0.00285919
												0.00952928	0.0028871
												0.00971191	0.00291363
												0.0100025	0.00293698
												0.0103813	0.00295554
												0.0108224	0.00296806
												0.0112959	0.00297368
												0.0117693	0.00297202
												0.0122106	0.00296319
												0.0125895	0.00294779
												0.0128803	0.00292688
												0.0130632	0.00290187
												0.0131256	0.00287448
												0.0130634	0.00284656
												0.0125206	0.00289175
												0.0124792	0.00287018
												0.0123577	0.00284968
												0.0121644	0.00283163
												0.0119123	0.00281726
												0.0116188	0.00280756
												0.0113038	0.00280319
												0.0109887	0.00280444
												0.0106951	0.00281123
												0.010443	0.0028231
												0.0102494	0.00283923
												0.0101277	0.00285854
												0.0100862	0.00287969
												0.0101275	0.00290126
												0.010249	0.00292176
												0.0104424	0.00293981
												0.0106944	0.00295418
												0.0109879	0.00296388
												0.011303	0.00296825
												0.011618	0.002967
												0.0119116	0.00296021
												0.0121638	0.00294834
												0.0123573	0.00293221
												0.012479	0.0029129
												0.0125206	0.00289175
												0.0124792	0.00287018
												0.0155132	0.00323682
												0.0154311	0.00320072
												0.0151899	0.00316618
												0.0148061	0.00313556
												0.0143059	0.00311094
												0.0137232	0.003094
												0.0130979	0.00308589
												0.0124726	0.00308717
												0.0118898	0.00309775
												0.0113893	0.00311691
												0.0110052	0.00314334
												0.0107637	0.00317524
												0.0106811	0.00321044
												0.0107633	0.00324654
												0.0110045	0.00328108
												0.0113883	0.0033117
												0.0118885	0.00333632
												0.0124711	0.00335326
												0.0130964	0.00336137
												0.0137218	0.00336009
												0.0143046	0.00334951
												0.0148051	0.00333035
												0.0151892	0.00330392
												0.0154307	0.00327202
												0.0155132	0.00323682
												0.0154311	0.00320072
												0.0190221	0.00323085
												0.0188994	0.00317796
												0.0185391	0.00312703
												0.0179657	0.00308155
												0.0172182	0.00304461
												0.0163477	0.00301874
												0.0154134	0.00300568
												0.0144789	0.00300634
												0.0136081	0.00302067
												0.0128603	0.00304769
												0.0122863	0.00308557
												0.0119253	0.00313171
												0.0118019	0.00318297
												0.0119246	0.00323587
												0.0122849	0.0032868
												0.0128584	0.00333228
												0.0136058	0.00336922
												0.0144764	0.00339509
												0.0154107	0.00340815
												0.0163451	0.00340748
												0.0172159	0.00339315
												0.0179638	0.00336613
												0.0185378	0.00332826
												0.0188987	0.00328212
												0.0190221	0.00323085
												0.0188994	0.00317796

## Sheet: Age Summary
	Relative Abundances			36Ar [fA]	%1s	37Ar [fA]	%1s	38Ar [fA]	%1s	39Ar [fA]	%1s	40Ar [fA]	%1s	40(r)/39(k)	± 2s	Age	± 2s	40Ar(r)	39Ar(k)	K/Ca	± 2s
																(Ma)		(%)	(%)
	21G19987	0.6		0.218937	0.369686	12.8773	0.450916	0.0443881	19.9654	0.186033	4.69386	63.8113	0.162839	-2.8998	3.06753	-8.0555	8.54022	-0.807799	4.72693	0.00593575	0.000585646
	21G19988	0.7		0.0907577	0.582837	11.4733	0.491838	0.0228247	39.7583	0.125573	7.1611	26.3975	0.391943	1.91885	3.24181	5.31102	8.95974	0.859214	3.1432	0.00443	0.000675474
	21G19990	0.8		0.00667161	4.65812	0.726479	5.81256	0.00275348	338.92	0.00598794	146.949	1.69984	6.08276	-42.2665	143.822	-121.074	425.916	-13.7284	0.146818	0.00326796	0.0104234
	21G19991	0.9		0.0201624	1.77289	3.66526	1.21266	0.00764661	119.328	0.0373238	22.8929	5.38678	1.92113	-9.63804	9.72798	-26.912	27.3639	-6.25663	0.929884	0.00410247	0.00200732
	21G19993	1		0.0408672	1.08165	8.77412	0.552715	0.0221209	40.5903	0.0963797	9.48634	11.1518	0.926362	-3.75796	3.78108	-10.4462	10.5406	-3.05785	2.413	0.00444708	0.000897514
	21G19994	1.1		0.0275357	1.34932	7.0507	0.683157	0.00900484	100.555	0.0597589	15.689	7.24341	1.42764	-7.39811	6.04761	-20.6221	16.953	-5.64084	1.46863	0.00336824	0.00114452
	21G19995	1.2		0.0111238	2.64658	2.55575	1.74695	0.0161425	56.0316	0.016443	53.0911	3.15262	3.27554	2.58508	18.5879	7.15144	51.3218	1.21364	0.393584	0.00249023	0.00293884
	21G19997	1.3		0.04305	0.96612	14.7531	0.395726	0.0123488	72.7641	0.111939	8.19101	11.3504	0.908977	-3.04526	3.20845	-8.46052	8.93453	-2.74896	2.72461	0.00298636	0.000535037
	21G19998	1.4		0.00963666	3.17833	1.99302	2.18855	0.0107579	81.2767	0.0122827	69.1992	2.61103	3.94326	-9.53646	29.0588	-26.6263	81.7267	-4.01839	0.292567	0.00237375	0.00366908
	21G19999	1.6		0.0410236	1.09181	14.2048	0.411475	0.0174657	52.6836	0.0933583	9.81744	10.7829	0.958028	-3.7821	4.10676	-10.5135	11.4489	-2.95443	2.23987	0.00254982	0.000555326
	21G20001	1.8		0.0421507	0.966485	27.2851	0.313978	0.016221	57.6792	0.177403	4.92902	10.1524	1.01856	-1.43948	2.01032	-3.99436	5.58446	-2.26678	4.2513	0.00251952	0.000276116
	21G20002	2		0.0341534	1.18184	31.7397	0.301151	0.00493541	179.156	0.154933	6.14377	7.31628	1.40941	-2.37275	2.38811	-6.58875	6.64334	-4.36328	3.57765	0.0018227	0.000258201
	21G20003	2.2		0.0284459	1.29809	24.6413	0.32943	-0.00195653	449.022	0.106061	8.39934	6.26402	1.65205	-2.66309	3.39983	-7.39659	9.46194	-3.83601	2.39936	0.00157454	0.000311132
	21G20005	2.6		0.0314878	1.27836	40.3666	0.288544	0.00531265	172.783	0.164024	5.37311	5.91589	1.74872	-1.64811	2.31356	-4.57402	6.42888	-3.84701	3.67201	0.00147097	0.00018803
	21G20006	3.2		0.0195159	1.85817	22.822	0.331166	0.00267077	336.49	0.0751243	11.4071	3.66579	2.81495	-5.27894	5.17577	-14.6912	14.462	-8.70674	1.60777	0.00113918	0.000323058
	21G20008	4		0.0291356	1.25562	45.6373	0.283443	0.00324929	264.611	0.173761	4.86951	4.80844	2.14384	-1.43585	2.09444	-3.98429	5.81811	-4.3131	3.84089	0.00136092	0.000159722
	21G20009	5		0.0697016	0.721736	131.627	0.267967	0.00953609	94.4854	0.532995	1.65619	9.53875	1.08498	-1.44778	0.830609	-4.01741	2.30738	-6.80611	11.9244	0.00146491	5.8447e-05
	21G20011	6.5		0.0505717	0.835108	98.7818	0.269997	0.00399157	223.113	0.361781	2.56011	6.60691	1.56494	-1.74371	1.11286	-4.83968	3.09285	-7.87315	7.93269	0.00129857	8.11129e-05
	21G20012	8		0.0518208	0.891504	94.0561	0.270355	0.0100789	86.2906	0.333799	2.64068	7.63442	1.35529	-0.903469	1.27664	-2.50599	3.5435	-3.23507	7.26933	0.00124977	8.10518e-05
	21G20014	10		0.0400167	1.05856	68.0408	0.275928	0.0215021	41.0488	0.209977	4.28208	6.2253	1.66094	-1.39009	1.98409	-3.85718	5.51117	-3.71256	4.42117	0.00105072	0.000113918
	21G20015	12		0.104711	0.547694	138.384	0.26829	0.0305737	28.6376	0.417354	2.24905	20.3863	0.507247	0.886469	1.24461	2.4555	3.44523	1.42818	8.73386	0.00102057	5.88284e-05
	21G20017	14		0.0593816	0.840638	77.7765	0.273155	0.0244867	38.2533	0.213991	4.04018	11.8432	0.872384	2.38273	2.24383	6.59266	6.19719	3.2999	4.36157	0.000906809	9.58726e-05
	21G20018	17		0.0797977	0.648624	101.297	0.270836	0.0209497	42.9899	0.280592	3.19822	17.7208	0.587323	9.6098	1.9274	26.4449	5.2658	11.6868	5.73076	0.00091482	7.65323e-05
	21G20020	20		0.0420419	1.04824	50.0758	0.282816	0.01333	65.6279	0.144499	6.23841	9.94359	1.03727	12.7545	3.62468	35.0163	9.85663	14.4078	2.98693	0.000964536	0.000155001
	21G20021	24		0.0615063	0.786481	79.7302	0.272804	0.0174742	50.7215	0.207731	4.01017	13.8459	0.74824	12.2476	2.63818	33.6375	7.17944	13.8439	4.16174	0.00084406	9.01286e-05
	21G20023	28		0.0374232	1.06374	48.7098	0.282874	0.0113528	79.8645	0.129849	6.91878	7.52479	1.3714	2.86729	3.25106	7.93046	8.97247	3.75531	2.62069	0.000870003	0.000158782
	21G20024	32		0.0250285	1.49904	33.8644	0.299665	0.0016365	562.431	0.0980507	8.96447	4.95026	2.08752	2.76043	4.0551	7.63551	11.1933	4.25433	2.02876	0.000968745	0.000223358
			S	1.31666	0.175461	1192.91	0.0718744	0.360798	12.9436	4.527	1.02162	297.931	0.180303
	Information on Analysis and Constants Used in Calculations									Results		40(a)/36(a)	± 2s	40(r)/39(k)	± 2s	Age	± 2s	MSWD	39Ar(k)	K/Ca	± 2s
																(Ma)			(%,n)
	Project = O-CONNOR (20-06)				Age Equations = Min et al. (2000)					Age Plateau Cannot Calculate
	Sample = SO80 77DS-2				Negative Intensities = Allowed
	Material = Groundmass				Collector Calibrations = 36Ar
	Location = 1st VR (northern end)				Decay 40K = 5.463 ± 0.107 E-10 1/a
	Region = Easter Chain (Pacific)				Decay 39Ar = 2.940 ± 0.016 E-07 1/h
	Analyst = Daniel Heaton				Decay 37Ar = 8.230 ± 0.012 E-04 1/h					Total Fusion Age				0.292091	0.469278	0.809451	1.30019		27	0.00135554	3.34273e-05
	Irradiation = 21-OSU-04 (4B35-21)				Decay 36Cl = 2.257 ± 0.015 E-06 1/a										1.60662		1.60626
	Position = X: 0 | Y: 0 | Z/H: 63.40747 mm				Decay 40K(EC,β⁺) = 0.580 ± 0.014 E-10 1/a					Full External Error							1.30087
	FCT-NM Age = 28.201 ± 0.023 Ma				Decay 40K(β⁻) = 4.884 ± 0.099 E-10 1/a					Analytical Error							1.30019
	FCT-NM Reference = Kuiper et al (2008)				Atmospheric 40/36(a) = 298.56 ± 0.31
	FCT-NM 40Ar/39Ar Ratio = 10.25289 ± 0.01220				Atmospheric 38/36(a) = 0.1885 ± 0.0003					Normal Isochron Cannot Calculate
	FCT-NM J-value = 0.00151426 ± 0.00000180				Production 39/37(ca) = 0.0006425 ± 0.0000059
	Air Shot 40Ar/36Ar = 304.2320 ± 0.4381				Production 38/37(ca) = 0.0001800 ± 0.0000173
	Air Shot MDF = 0.99533306 ± 0.00043636 (LIN)				Production 36/37(ca) = 0.0002703 ± 0.0000005
	Experiment Type = Incremental Heating				Production 40/39(k) = 0.000607 ± 0.000059
	Extraction Method = Bulk Laser Heating				Production 38/39(k) = 0.012077 ± 0.000011
	Heating = 30 sec				Production 36/38(cl) = 262.80 ± 1.71
	Isolation = 3.00 min				Scaling Ratio K/Ca = 0.430					Inverse Isochron Cannot Calculate
	Instrument = ARGUS-VI-G				Abundance Ratio 40K/K = 1.1700 ± 0.0100 E-04
	Preferred Age = No Age				Atomic Weight K = 39.0983 ± 0.0001 g
	Age Classification = Undefined
	IGSN = Undefined
	Rock Class = Undefined
	Lithology = Undefined
	Lat-Lon = Undefined - Undefined

## Sheet: Incremental Heating Table
	Incremental Heating			36Ar(a) [fA]	37Ar(ca) [fA]	38Ar(cl) [fA]	39Ar(k) [fA]	40Ar(r) [fA]	Age	± 2s	40Ar(r)	39Ar(k)	K/Ca	± 2s
									(Ma)		(%)	(%)
	21G19987	0.6		0.215456	12.8773	0	0.177759	-0.515467	-8.0555	8.54022	-0.807799	4.72693	0.00593575	0.000585646
	21G19988	0.7		0.0876561	11.4733	0.00280882	0.118202	0.226811	5.31102	8.95974	0.859214	3.1432	0.00443	0.000675474
	21G19990	0.8		0.00647507	0.726479	0.00133548	0.00552117	-0.233361	-121.074	425.916	-13.7284	0.146818	0.00326796	0.0104234
	21G19991	0.9		0.0191713	3.66526	0.00295075	0.0349688	-0.337031	-26.912	27.3639	-6.25663	0.929884	0.00410247	0.00200732
	21G19993	1		0.038494	8.77412	0.0121895	0.0907423	-0.341006	-10.4462	10.5406	-3.05785	2.413	0.00444708	0.000897514
	21G19994	1.1		0.0256296	7.0507	0.00223755	0.0552289	-0.408589	-20.6221	16.953	-5.64084	1.46863	0.00336824	0.00114452
	21G19995	1.2		0.0104312	2.55575	0.0135374	0.0148009	0.0382616	7.15144	51.3218	1.21364	0.393584	0.00249023	0.00293884
	21G19997	1.3		0.0390621	14.7531	0.00109258	0.10246	-0.312019	-8.46052	8.93453	-2.74896	2.72461	0.00298636	0.000535037
	21G19998	1.4		0.00909682	1.99302	0.00855154	0.0110021	-0.104921	-26.6263	81.7267	-4.01839	0.292567	0.00237375	0.00366908
	21G19999	1.6		0.0371832	14.2048	0.00688257	0.0842317	-0.318573	-10.5135	11.4489	-2.95443	2.23987	0.00254982	0.000555326
	21G20001	1.8		0.0347751	27.2851	0.00282382	0.159873	-0.230133	-3.99436	5.58446	-2.26678	4.2513	0.00251952	0.000276116
	21G20002	2		0.0255742	31.7397	0	0.13454	-0.31923	-6.58875	6.64334	-4.36328	3.57765	0.0018227	0.000258201
	21G20003	2.2		0.0217854	24.6413	0	0.0902292	-0.240288	-7.39659	9.46194	-3.83601	2.39936	0.00157454	0.000311132
	21G20005	2.6		0.0205767	40.3666	0	0.138088	-0.227585	-4.57402	6.42888	-3.84701	3.67201	0.00147097	0.00018803
	21G20006	3.2		0.0133471	22.822	0	0.0604611	-0.319171	-14.6912	14.462	-8.70674	1.60777	0.00113918	0.000323058
	21G20008	4		0.0167998	45.6373	0	0.144439	-0.207393	-3.98429	5.81811	-4.3131	3.84089	0.00136092	0.000159722
	21G20009	5		0.0341228	131.627	0	0.448424	-0.649218	-4.01741	2.30738	-6.80611	11.9244	0.00146491	5.8447e-05
	21G20011	6.5		0.0238709	98.7818	0	0.298313	-0.520172	-4.83968	3.09285	-7.87315	7.93269	0.00129857	8.11129e-05
	21G20012	8		0.0263975	94.0561	0	0.273368	-0.246979	-2.50599	3.5435	-3.23507	7.26933	0.00124977	8.10518e-05
	21G20014	10		0.0216249	68.0408	0.00317058	0.166261	-0.231118	-3.85718	5.51117	-3.71256	4.42117	0.00105072	0.000113918
	21G20015	12		0.0673062	138.384	0	0.328442	0.291154	2.4555	3.44523	1.42818	8.73386	0.00102057	5.88284e-05
	21G20017	14		0.0383585	77.7765	0.00127551	0.16402	0.390814	6.59266	6.19719	3.2999	4.36157	0.000906809	9.58726e-05
	21G20018	17		0.052417	101.297	0	0.215508	2.07099	26.4449	5.2658	11.6868	5.73076	0.00091482	7.65323e-05
	21G20020	20		0.0285064	50.0758	0	0.112325	1.43265	35.0163	9.85663	14.4078	2.98693	0.000964536	0.000155001
	21G20021	24		0.0399552	79.7302	0	0.156505	1.91681	33.6375	7.17944	13.8439	4.16174	0.00084406	9.01286e-05
	21G20023	28		0.0242569	48.7098	0	0.0985527	0.282579	7.93046	8.97247	3.75531	2.62069	0.000870003	0.000158782
	21G20024	32		0.0158749	33.8644	0	0.0762928	0.210601	7.63551	11.1933	4.25433	2.02876	0.000968745	0.000223358
			S	0.994206	1192.91	0.0588561	3.76056	1.09843
	Information on Analysis				Results		40(r)/39(k)	± 2s	Age	± 2s	MSWD	39Ar(k)	K/Ca	± 2s
									(Ma)			(%,n)
	Project = O-CONNOR (20-06)				Age Plateau Cannot Calculate
	Sample = SO80 77DS-2
	Material = Groundmass
	Location = 1st VR (northern end)
	Region = Easter Chain (Pacific)
	Analyst = Daniel Heaton				Total Fusion Age		0.292091	0.469278	0.809451	1.30019		27	0.00135554	3.34273e-05
	Irradiation = 21-OSU-04 (4B35-21)							1.60662		1.60626
	J = 0.00151426 ± 0.00000180				Full External Error					1.30087
	FCT-NM = 28.201 ± 0.023 Ma				Analytical Error					1.30019

## Sheet: Normal Isochron Table
	Normal Isochron			39(k)/36(a)	± 2s	40(a+r)/36(a)	± 2s			r.i.
	21G19987	0.6		0.825035	0.0812975	296.168	2.42566			0.0699738
	21G19988	0.7		1.34847	0.205828	301.148	4.33537			0.0663519
	21G19990	0.8		0.852682	2.71912	262.52	40.6921			0.0186663
	21G19991	0.9		1.82402	0.893983	280.98	15.0489			0.053037
	21G19993	1		2.35731	0.478119	289.701	8.55107			0.0881924
	21G19994	1.1		2.15489	0.7343	282.618	11.5043			0.060682
	21G19995	1.2		1.41891	1.67571	302.228	26.1446			0.0312407
	21G19997	1.3		2.62301	0.472798	290.572	8.13994			0.089962
	21G19998	1.4		1.20945	1.87046	287.026	29.7749			0.028307
	21G19999	1.6		2.26532	0.496027	289.992	8.93054			0.0861976
	21G20001	1.8		4.59733	0.514449	291.942	9.07481			0.158474
	21G20002	2		5.26076	0.762951	286.078	12.1251			0.162981
	21G20003	2.2		4.14173	0.829974	287.53	13.6267			0.121541
	21G20005	2.6		6.71089	0.896598	287.5	15.122			0.21962
	21G20006	3.2		4.52989	1.30775	274.647	21.5108			0.131115
	21G20008	4		8.59765	1.07599	286.215	17.5476			0.250278
	21G20009	5		13.1415	0.653954	279.534	10.3996			0.493258
	21G20011	6.5		12.4969	0.899042	276.769	13.2233			0.379092
	21G20012	8		10.3558	0.76379	289.204	12.9263			0.383126
	21G20014	10		7.68842	0.886316	287.872	14.8716			0.262831
	21G20015	12		4.87981	0.292658	302.886	6.10145			0.250698
	21G20017	14		4.27597	0.465233	308.748	9.73557			0.201081
	21G20018	17		4.11142	0.352973	338.07	7.8499			0.201246
	21G20020	20		3.94036	0.644563	348.817	13.0339			0.158014
	21G20021	24		3.917	0.428559	346.534	9.93704			0.190712
	21G20023	28		4.06287	0.753191	310.209	13.3153			0.136997
	21G20024	32		4.80587	1.1309	311.826	19.7048			0.151314
	Results			40(a)/36(a)	± 2s	40(r)/39(k)	± 2s	Age	± 2s	MSWD
								(Ma)
	Normal Isochron Cannot Calculate

## Sheet: Inverse Isochron Table
	Inverse Isochron			39(k)/40(a+r)	± 2s	36(a)/40(a+r)	± 2s			r.i.
	21G19987	0.6		0.0027857	0.000273849	0.00337647	2.76538e-05			0.0131738
	21G19988	0.7		0.00447778	0.00068224	0.00332063	4.78044e-05			0.0280147
	21G19990	0.8		0.00324806	0.0103606	0.00380923	0.000590452			0.0299333
	21G19991	0.9		0.00649162	0.00318222	0.00355897	0.000190614			0.0562304
	21G19993	1		0.00813704	0.00164668	0.00345183	0.000101887			0.0574664
	21G19994	1.1		0.00762474	0.00259791	0.00353835	0.000144033			0.0587819
	21G19995	1.2		0.00469482	0.00554669	0.00330876	0.000286228			0.0419919
	21G19997	1.3		0.00902706	0.00162402	0.00344149	9.6408e-05			0.0655779
	21G19998	1.4		0.00421372	0.00651898	0.003484	0.000361416			0.0387553
	21G19999	1.6		0.00781165	0.00170666	0.00344837	0.000106195			0.0545664
	21G20001	1.8		0.0157474	0.00175255	0.00342534	0.000106474			0.119962
	21G20002	2		0.0183893	0.00265377	0.00349556	0.000148156			0.129911
	21G20003	2.2		0.0144045	0.00288431	0.0034779	0.000164825			0.115044
	21G20005	2.6		0.0233423	0.00309052	0.00347826	0.000182951			0.175652
	21G20006	3.2		0.0164935	0.00476741	0.00364104	0.000285172			0.14001
	21G20008	4		0.0300391	0.00374954	0.00349388	0.000214207			0.240239
	21G20009	5		0.0470122	0.00212026	0.00357738	0.00013309			0.280655
	21G20011	6.5		0.045153	0.00314525	0.00361312	0.000172625			0.294368
	21G20012	8		0.035808	0.0025095	0.00345777	0.000154549			0.234566
	21G20014	10		0.0267077	0.00302489	0.00347376	0.000179456			0.188605
	21G20015	12		0.0161111	0.000938991	0.00330157	6.65082e-05			0.0876632
	21G20017	14		0.0138494	0.0014821	0.00323888	0.00010213			0.0902148
	21G20018	17		0.0121614	0.00102527	0.00295797	6.86833e-05			0.0704871
	21G20020	20		0.0112963	0.00182927	0.00286683	0.000107122			0.0711273
	21G20021	24		0.0113034	0.00121721	0.00288572	8.27494e-05			0.0725238
	21G20023	28		0.0130972	0.00241605	0.00322363	0.00013837			0.0950098
	21G20024	32		0.015412	0.00361007	0.00320691	0.00020265			0.117764
	Results			40(a)/36(a)	± 2s	40(r)/39(k)	± 2s	Age	± 2s	MSWD
								(Ma)
	Inverse Isochron Cannot Calculate

## Sheet: Degassing Patterns
	Degassing Patterns			36Ar(a) [fA]	%1s	36Ar(c) [fA]	%1s	36Ar(ca) [fA]	%1s	36Ar(cl) [fA]	%1s	37Ar(ca) [fA]	%1s	38Ar(a) [fA]	%1s	38Ar(c) [fA]	%1s	38Ar(k) [fA]	%1s	38Ar(ca) [fA]	%1s	38Ar(cl) [fA]	%1s	39Ar(k) [fA]	%1s	39Ar(ca) [fA]	%1s	40Ar(r) [fA]	%1s	40Ar(a) [fA]	%1s	40Ar(c) [fA]	%1s	40Ar(k) [fA]	%1s
	21G19987	0.6		0.215456	0.375739	0	0	0.00348074	0.481897	0	0	12.8773	0.450916	0.0406135	0.407996	0	0	0.0021468	4.91339	0.00231792	9.64055	0	0	0.177759	4.91256	0.00827367	1.02456	-0.515467	52.6634	64.3267	0.389866	0	0	0.0001079	10.8285
	21G19988	0.7		0.0876561	0.603742	0	0	0.00310124	0.520389	3.67983e-07	323.211	11.4733	0.491838	0.0165232	0.624328	0	0	0.00142752	7.60851	0.0020652	9.64255	0.00280882	323.213	0.118202	7.60798	0.0073716	1.04322	0.226811	84.1296	26.1706	0.612634	0	0	7.17485e-05	12.2884
	21G19990	0.8		0.00647507	4.80279	0	0	0.000196367	5.81504	1.74991e-07	698.859	0.726479	5.81256	0.00122055	4.80542	0	0	6.66792e-05	159.373	0.000130766	11.2482	0.00133548	698.86	0.00552117	159.373	0.000466763	5.88492	-0.233361	59.5562	1.9332	4.80392	0	0	3.35135e-06	159.665
	21G19991	0.9		0.0191713	1.86563	0	0	0.00099072	1.22452	3.8668e-07	309.273	3.66526	1.21266	0.0036138	1.87239	0	0	0.000422319	24.4349	0.000659747	9.70605	0.00295075	309.274	0.0349688	24.4348	0.00235493	1.52215	-0.337031	44.1568	5.72379	1.86852	0	0	2.12261e-05	26.2713
	21G19993	1		0.038494	1.14889	0	0	0.00237164	0.578268	1.59765e-06	73.6887	8.77412	0.552715	0.00725612	1.15984	0	0	0.0010959	10.0763	0.00157934	9.64585	0.0121895	73.6945	0.0907423	10.0759	0.00563737	1.07326	-0.341006	49.2883	11.4928	1.15359	0	0	5.50806e-05	13.9516
	21G19994	1.1		0.0256296	1.45062	0	0	0.0019058	0.703991	2.93294e-07	404.769	7.0507	0.683157	0.00483117	1.45931	0	0	0.000666999	16.9764	0.00126913	9.6542	0.00223755	404.77	0.0552289	16.9761	0.00453007	1.14591	-0.408589	37.1804	7.65196	1.45435	0	0	3.35239e-05	19.5272
	21G19995	1.2		0.0104312	2.82472	0	0	0.00069082	1.75521	1.77462e-06	66.8291	2.55575	1.74695	0.00196629	2.82919	0	0	0.000178751	58.9817	0.000460036	9.78717	0.0135374	66.8354	0.0148009	58.9816	0.00164207	1.9744	0.0382616	354.652	3.11435	2.82664	0	0	8.98418e-06	59.7658
	21G19997	1.3		0.0390621	1.06566	0	0	0.00398776	0.430696	1.4325e-07	822.86	14.7531	0.395726	0.00736321	1.07746	0	0	0.00123742	8.94971	0.00265555	9.63813	0.00109258	822.861	0.10246	8.94926	0.00947885	1.0015	-0.312019	51.9137	11.6624	1.07073	0	0	6.21935e-05	13.161
	21G19998	1.4		0.00909682	3.36947	0	0	0.000538713	2.19515	1.12132e-06	102.264	1.99302	2.18855	0.00171475	3.37322	0	0	0.000132873	77.2537	0.000358743	9.87556	0.00855154	102.268	0.0110021	77.2536	0.00128051	2.37406	-0.104921	131.317	2.71595	3.37108	0	0	6.6783e-06	77.854
	21G19999	1.6		0.0371832	1.20546	0	0	0.00383955	0.44521	9.02554e-07	133.764	14.2048	0.411475	0.00700903	1.2159	0	0	0.00101727	10.8821	0.00255686	9.63879	0.00688257	133.767	0.0842317	10.8817	0.00912656	1.00783	-0.318573	53.1904	11.1014	1.20993	0	0	5.11287e-05	14.5442
	21G20001	1.8		0.0347751	1.17392	0	0	0.00737517	0.357046	3.70368e-07	331.797	27.2851	0.313978	0.00655512	1.18464	0	0	0.00193078	5.47129	0.00491132	9.63512	0.00282382	331.798	0.159873	5.47055	0.0175307	0.972102	-0.230133	69.6134	10.3825	1.17852	0	0	9.70428e-05	11.0928
	21G20002	2		0.0255742	1.58257	0	0	0.00857925	0.345821	0	0	31.7397	0.301151	0.00482073	1.59054	0	0	0.00162484	7.0771	0.00571315	9.63471	0	0	0.13454	7.07653	0.0203928	0.968035	-0.31923	49.8236	7.63543	1.58598	0	0	8.16656e-05	11.9666
	21G20003	2.2		0.0217854	1.69874	0	0	0.00666053	0.370708	0	0	24.6413	0.32943	0.00410655	1.70617	0	0	0.0010897	9.87502	0.00443543	9.63563	0	0	0.0902292	9.87461	0.015832	0.977202	-0.240288	63.064	6.50425	1.70192	0	0	5.47691e-05	13.8069
	21G20005	2.6		0.0205767	1.96427	0	0	0.0109111	0.3349	0	0	40.3666	0.288544	0.00387871	1.97069	0	0	0.00166769	6.38549	0.00726598	9.63432	0	0	0.138088	6.38485	0.0259355	0.964188	-0.227585	69.8973	6.14339	1.96702	0	0	8.38195e-05	11.571
	21G20006	3.2		0.0133471	2.72242	0	0	0.00616879	0.372251	0	0	22.822	0.331166	0.00251594	2.72706	0	0	0.000730189	14.1759	0.00410796	9.63569	0	0	0.0604611	14.1756	0.0146631	0.977789	-0.319171	46.9285	3.98492	2.72441	0	0	3.66999e-05	17.1485
	21G20008	4		0.0167998	2.19108	0	0	0.0123358	0.330514	0	0	45.6373	0.283443	0.00316676	2.19684	0	0	0.00174439	5.862	0.00821471	9.63417	0	0	0.144439	5.86131	0.029322	0.962673	-0.207393	72.6977	5.01575	2.19355	0	0	8.76744e-05	11.2906
	21G20009	5		0.0341228	1.51095	0	0	0.0355788	0.317342	0	0	131.627	0.267967	0.00643214	1.51929	0	0	0.00541562	1.97886	0.0236929	9.63373	0	0	0.448424	1.97682	0.0845705	0.958231	-0.649218	28.6175	10.1877	1.51452	0	0	0.000272194	9.8504
	21G20011	6.5		0.0238709	1.80485	0	0	0.0267007	0.319059	0	0	98.7818	0.269997	0.00449967	1.81184	0	0	0.00360273	3.11278	0.0177807	9.63378	0	0	0.298313	3.11148	0.0634673	0.958801	-0.520172	31.7587	7.1269	1.80784	0	0	0.000181076	10.1392
	21G20012	8		0.0263975	1.77693	0	0	0.0254234	0.319361	0	0	94.0561	0.270355	0.00497593	1.78403	0	0	0.00330146	3.23264	0.0169301	9.63379	0	0	0.273368	3.23139	0.060431	0.958901	-0.246979	70.5783	7.88124	1.77997	0	0	0.000165934	10.1767
	21G20014	10		0.0216249	1.97817	0	0	0.0183914	0.324093	4.16321e-07	280.904	68.0408	0.275928	0.00407629	1.98455	0	0	0.00200793	5.41464	0.0122473	9.63395	0.00317058	280.905	0.166261	5.41389	0.0437162	0.960487	-0.231118	71.1596	6.45632	1.9809	0	0	0.00010092	11.0649
	21G20015	12		0.0673062	0.870164	0	0	0.0374052	0.317615	0	0	138.384	0.26829	0.0126872	0.884571	0	0	0.00396659	2.87104	0.0249091	9.63374	0	0	0.328442	2.86963	0.0889117	0.958321	0.291154	70.1417	20.095	0.876357	0	0	0.000199364	10.0676
	21G20017	14		0.0383585	1.31326	0	0	0.021023	0.321736	1.67528e-07	742.054	77.7765	0.273155	0.00723058	1.32285	0	0	0.00198086	5.27997	0.0139998	9.63387	0.00127551	742.055	0.16402	5.2792	0.0499714	0.959695	0.390814	46.7885	11.4523	1.31737	0	0	9.95599e-05	10.9997
	21G20018	17		0.052417	1.00147	0	0	0.0273806	0.319769	0	0	101.297	0.270836	0.00988061	1.01401	0	0	0.0026027	4.17511	0.0182335	9.63381	0	0	0.215508	4.17414	0.0650834	0.959037	2.07099	9.11829	15.6496	1.00685	0	0	0.000130814	10.5141
	21G20020	20		0.0285064	1.55389	0	0	0.0135355	0.329977	0	0	50.0758	0.282816	0.00537345	1.562	0	0	0.00135655	8.03053	0.00901364	9.63415	0	0	0.112325	8.03003	0.0321737	0.962489	1.43265	11.7229	8.51087	1.55737	0	0	6.81814e-05	12.554
	21G20021	24		0.0399552	1.22305	0	0	0.0215511	0.321438	0	0	79.7302	0.272804	0.00753156	1.23334	0	0	0.00189011	5.33278	0.0143514	9.63386	0	0	0.156505	5.33202	0.0512267	0.959595	1.91681	9.35765	11.929	1.22746	0	0	9.49984e-05	11.0251
	21G20023	28		0.0242569	1.65086	0	0	0.0131663	0.330027	0	0	48.7098	0.282874	0.00457243	1.6585	0	0	0.00119022	9.12145	0.00876777	9.63415	0	0	0.0985527	9.12101	0.0312961	0.962506	0.282579	55.9538	7.24215	1.65413	0	0	5.98215e-05	13.2784
	21G20024	32		0.0158749	2.37173	0	0	0.00915353	0.344527	0	0	33.8644	0.299665	0.00299242	2.37706	0	0	0.000921388	11.5247	0.00609558	9.63466	0	0	0.0762928	11.5243	0.0217578	0.967574	0.210601	72.541	4.73962	2.37401	0	0	4.63097e-05	15.0311
			S	0.994206	0.233973	0	0	0.322443	0.0843375	7.71656e-06	53.6317	1192.91	0.0718744	0.187408	0.238191	0	0	0.0454163	1.23108	0.214724	2.5005	0.0588561	53.6257	3.76056	1.23089	0.766444	0.249368	1.09843	80.3214	296.83	0.235787	0	0	0.00228266	2.60157
			S							1.31666	0.177876	1192.91	0.0718744									0.506404	6.32369			4.527	1.02337							297.931	0.377995

## Sheet: Additional Parameters
	Additional Parameters			40Ar/39Ar	1s	37Ar/39Ar	1s	36Ar/39Ar	1s	Time (days)	37Ar (decay)	39Ar (decay)	40Ar (moles)
	21G19987	0.6		343.011	16.1101	69.2206	3.26408	1.17687	0.0554119	80.666	4.93219	1.00057	2.72474e-12
	21G19988	0.7		210.216	15.0763	91.3674	6.55832	0.722747	0.0519277	80.6729	4.93286	1.00057	1.12717e-12
	21G19990	0.8		283.877	417.511	121.324	178.423	1.11417	1.63809	80.6868	4.93422	1.00057	7.25831e-14
	21G19991	0.9		144.326	33.1564	98.2018	22.5127	0.540204	0.124038	80.6944	4.93496	1.00057	2.30016e-13
	21G19993	1		115.707	11.0286	91.037	8.65073	0.424023	0.0404849	80.7083	4.93631	1.00057	4.76183e-13
	21G19994	1.1		121.21	19.0953	117.986	18.5283	0.460779	0.0725585	80.7153	4.93699	1.00057	3.09294e-13
	21G19995	1.2		191.73	101.985	155.431	82.5646	0.676508	0.359612	80.7222	4.93767	1.00057	1.34617e-13
	21G19997	1.3		101.398	8.35651	131.795	10.808	0.384583	0.0317196	80.7361	4.93902	1.00057	4.84663e-13
	21G19998	1.4		212.579	147.341	162.263	112.341	0.784574	0.543491	80.7438	4.93977	1.00057	1.11491e-13
	21G19999	1.6		115.5	11.393	152.153	14.9507	0.439421	0.0434059	80.7507	4.94045	1.00057	4.60429e-13
	21G20001	1.8		57.2279	2.88038	153.803	7.59633	0.237598	0.0119343	80.7646	4.9418	1.00057	4.33509e-13
	21G20002	2		47.2224	2.9766	204.862	12.6013	0.220441	0.0137917	80.7715	4.94248	1.00057	3.12405e-13
	21G20003	2.2		59.0604	5.05572	232.33	19.5292	0.268203	0.0227947	80.7785	4.94316	1.00057	2.67474e-13
	21G20005	2.6		36.0673	2.03799	246.102	13.2424	0.191971	0.0106027	80.7924	4.94451	1.00057	2.52608e-13
	21G20006	3.2		48.7963	5.73324	303.79	34.6683	0.259782	0.0300243	80.8	4.94526	1.00057	1.56529e-13
	21G20008	4		27.6728	1.47234	262.644	12.8111	0.167676	0.00843208	80.8139	4.94662	1.00057	2.05321e-13
	21G20009	5		17.8965	0.35434	246.958	4.14328	0.130774	0.00236258	80.8208	4.9473	1.00057	4.07305e-13
	21G20011	6.5		18.2622	0.547964	273.043	7.02897	0.139785	0.00376424	80.8347	4.94865	1.00057	2.82115e-13
	21G20012	8		22.8713	0.678859	281.775	7.47966	0.155246	0.00432687	80.8417	4.94933	1.00057	3.2599e-13
	21G20014	10		29.6475	1.36169	324.039	13.9044	0.190577	0.0084063	80.8563	4.95076	1.00057	2.6582e-13
	21G20015	12		48.8466	1.12618	331.575	7.51014	0.250894	0.00580762	80.8632	4.95144	1.00057	8.70495e-13
	21G20017	14		55.3445	2.28755	363.457	14.7178	0.277496	0.0114515	80.8771	4.9528	1.00057	5.05706e-13
	21G20018	17		63.1549	2.05361	361.012	11.5873	0.284391	0.0092806	80.884	4.95347	1.00057	7.56676e-13
	21G20020	20		68.8142	4.35185	346.548	21.6413	0.290949	0.018405	80.8979	4.95483	1.00057	4.24591e-13
	21G20021	24		66.6531	2.71903	383.814	15.4272	0.296086	0.0120997	80.9049	4.95551	1.00057	5.91222e-13
	21G20023	28		57.9504	4.08746	375.127	25.9759	0.288206	0.0201746	80.9201	4.95701	1.00057	3.21308e-13
	21G20024	32		50.4868	4.64696	345.376	30.9784	0.25526	0.0232005	80.9271	4.95769	1.00057	2.11376e-13

## Sheet: Procedure Blanks
	Procedure Blanks		36Ar ± 1σ (SE) [fA]		37Ar ± 1σ (SE) [fA]		38Ar ± 1σ (SE) [fA]		39Ar ± 1σ (SE) [fA]		40Ar ± 1σ (SE) [fA]
	21G19987	0.6	0.0107072	0.000197356	-0.00458956	0.00622469	-0.00929222	0.00633032	0.019414	0.00629699	2.86345	0.102132
	21G19988	0.7	0.0103511	0.000197356	-0.00630437	0.00622469	-0.0121212	0.00633032	0.0192292	0.00629699	2.80388	0.102132
	21G19990	0.8	0.00988761	0.000197356	-0.00881908	0.00622469	-0.0154861	0.00633032	0.0192632	0.00629699	2.72747	0.102132
	21G19991	0.9	0.00975111	0.000197356	-0.00973856	0.00622469	-0.0162724	0.00633032	0.0194645	0.00629699	2.7056	0.102132
	21G19993	1	0.00967045	0.000197356	-0.0106888	0.00622469	-0.0162589	0.00633032	0.0200661	0.00629699	2.69394	0.102132
	21G19994	1.1	0.00969425	0.000197356	-0.0108595	0.00622469	-0.0157263	0.00633032	0.020447	0.00629699	2.69868	0.102132
	21G19995	1.2	0.00975067	0.000197356	-0.0108552	0.00622469	-0.0149451	0.00633032	0.0208613	0.00629699	2.70867	0.102132
	21G19997	1.3	0.00993417	0.000197356	-0.0104004	0.00622469	-0.0129067	0.00633032	0.0217365	0.00629699	2.73962	0.102132
	21G19998	1.4	0.010061	0.000197356	-0.00994036	0.00622469	-0.0116542	0.00633032	0.0222169	0.00629699	2.76037	0.102132
	21G19999	1.6	0.0101843	0.000197356	-0.00941842	0.00622469	-0.0105094	0.00633032	0.0226382	0.00629699	2.78018	0.102132
	21G20001	1.8	0.0104348	0.000197356	-0.00814634	0.00622469	-0.0083777	0.00633032	0.0234015	0.00629699	2.81924	0.102132
	21G20002	2	0.0105541	0.000197356	-0.00742749	0.00622469	-0.00746119	0.00633032	0.0237294	0.00629699	2.83715	0.102132
	21G20003	2.2	0.0106649	0.000197356	-0.00667301	0.00622469	-0.00668108	0.00633032	0.0240139	0.00629699	2.85326	0.102132
	21G20005	2.6	0.0108507	0.000197356	-0.00511139	0.00622469	-0.00560443	0.00633032	0.0244372	0.00629699	2.87849	0.102132
	21G20006	3.2	0.0109282	0.000197356	-0.00425184	0.00622469	-0.0053125	0.00633032	0.0245816	0.00629699	2.88778	0.102132
	21G20008	4	0.0110186	0.000197356	-0.00274795	0.00622469	-0.00533662	0.00633032	0.02468	0.00629699	2.89568	0.102132
	21G20009	5	0.0110387	0.000197356	-0.0020455	0.00622469	-0.00560183	0.00633032	0.0246521	0.00629699	2.89536	0.102132
	21G20011	6.5	0.0110313	0.000197356	-0.00078496	0.00622469	-0.00655519	0.00633032	0.0244568	0.00629699	2.88711	0.102132
	21G20012	8	0.0110065	0.000197356	-0.000242719	0.00622469	-0.00719189	0.00633032	0.0242986	0.00629699	2.87984	0.102132
	21G20014	10	0.0109198	0.000197356	0.000667556	0.00622469	-0.00868301	0.00633032	0.0238705	0.00629699	2.86045	0.102132
	21G20015	12	0.0108683	0.000197356	0.000980393	0.00622469	-0.00937299	0.00633032	0.0236385	0.00629699	2.8506	0.102132
	21G20017	14	0.0107643	0.000197356	0.00135001	0.00622469	-0.0104422	0.00633032	0.0231705	0.00629699	2.83372	0.102132
	21G20018	17	0.0107208	0.000197356	0.00140027	0.00622469	-0.0106965	0.00633032	0.0229581	0.00629699	2.82856	0.102132
	21G20020	20	0.0106773	0.000197356	0.00122109	0.00622469	-0.0102867	0.00633032	0.0226437	0.00629699	2.83028	0.102132
	21G20021	24	0.0106895	0.000197356	0.000989727	0.00622469	-0.00946145	0.00633032	0.0225723	0.00629699	2.83962	0.102132
	21G20023	28	0.0108377	0.000197356	0.000149323	0.00622469	-0.00564143	0.00633032	0.0227201	0.00629699	2.88855	0.102132
	21G20024	32	0.0109775	0.000197356	-0.000380176	0.00622469	-0.00277157	0.00633032	0.0229681	0.00629699	2.92716	0.102132

## Sheet: Intercept Values
	Intercept Values		36Ar ± 1σ (SE) [fA]		r2	Regression (type,n)		37Ar ± 1σ (SE) [fA]		r2	Regression (type,n)		38Ar ± 1σ (SE) [fA]		r2	Regression (type,n)		39Ar ± 1σ (SE) [fA]		r2	Regression (type,n)		40Ar ± 1σ (SE) [fA]		r2	Regression (type,n)
	21G19987	0.6	0.220726	0.000651684	0.876751	EXP	150 of 150	2.56978	0.00706018	0.922439	EXP	150 of 150	0.0346817	0.00608327	0.00340862	EXP	150 of 150	0.204475	0.00598302	0.0102133	EXP	150 of 150	66.6748	0.0191393	0.998076	EXP	150 of 150
	21G19988	0.7	0.0974117	0.000441149	0.512366	EXP	148 of 150	2.28707	0.00720057	0.901626	EXP	150 of 150	0.0104905	0.00638336	0.00137759	EXP	150 of 150	0.144146	0.00635341	0.00936965	EXP	149 of 150	29.2014	0.0165435	0.966129	EXP	150 of 150
	21G19990	0.8	0.0162874	0.000223142	0.701528	EXP	149 of 150	0.136356	0.0056844	0.0313465	EXP	148 of 150	-0.0127583	0.00673774	0.00409853	EXP	150 of 150	0.0252199	0.00608004	0.0726841	EXP	150 of 150	4.42731	0.016125	0.986991	EXP	150 of 150
	21G19991	0.9	0.0290922	0.000278295	0.26252	EXP	150 of 150	0.722591	0.00603175	0.628471	EXP	148 of 150	-0.00869714	0.00645271	0.00458448	EXP	150 of 150	0.0565933	0.00570918	0.0213767	EXP	150 of 150	8.09239	0.0166937	0.974895	EXP	150 of 150
	21G19993	1	0.0488729	0.00036879	0.026576	EXP	150 of 150	1.74192	0.00580345	0.902586	EXP	150 of 150	0.00565558	0.00624902	0.00113311	EXP	150 of 150	0.115942	0.00656259	0.00144127	EXP	150 of 150	13.8458	0.0155318	0.912521	EXP	149 of 150
	21G19994	1.1	0.0361082	0.000293047	0.0527488	EXP	150 of 150	1.39731	0.00632254	0.823554	EXP	148 of 150	-0.00680547	0.00635561	0.0022575	EXP	150 of 150	0.0798937	0.00687986	0.0089059	EXP	150 of 150	9.94209	0.0162082	0.963312	EXP	150 of 150
	21G19995	1.2	0.0204214	0.000201112	0.667803	EXP	146 of 150	0.499512	0.0062394	0.354486	EXP	148 of 150	0.00104672	0.00634169	0.00546652	EXP	150 of 150	0.0372184	0.00598018	0.107988	EXP	150 of 150	5.86129	0.0152585	0.98461	EXP	150 of 150
	21G19997	1.3	0.0512305	0.000338893	0.0155331	EXP	150 of 150	2.93488	0.00604997	0.955138	EXP	150 of 150	-0.000673191	0.00625823	0.00061924	EXP	149 of 150	0.133091	0.00659841	0.000553304	EXP	150 of 150	14.09	0.014618	0.91971	EXP	150 of 150
	21G19998	1.4	0.019305	0.000217035	0.604998	EXP	147 of 150	0.387883	0.00599616	0.270191	EXP	150 of 150	-0.000996704	0.00591257	0.000530582	EXP	150 of 150	0.0344353	0.00564236	0.062834	EXP	149 of 150	5.3714	0.013031	0.989155	EXP	150 of 150
	21G19999	1.6	0.0495367	0.000375188	0.00311295	EXP	150 of 150	2.82558	0.00642398	0.947785	EXP	150 of 150	0.00679335	0.00655919	0.0086115	EXP	150 of 150	0.115509	0.00659356	0.0220332	EXP	150 of 150	13.5631	0.0155113	0.912195	EXP	150 of 150
	21G20001	1.8	0.0508685	0.000329553	0.0188425	EXP	150 of 150	5.43595	0.00682868	0.984539	EXP	150 of 150	0.00769195	0.00677042	0.00172815	EXP	150 of 150	0.199878	0.00600057	0.05461	EXP	150 of 150	12.9717	0.0162015	0.921283	EXP	150 of 150
	21G20002	2	0.0433162	0.000328003	0.0044776	EXP	150 of 150	6.32462	0.00671428	0.987862	EXP	148 of 150	-0.00257184	0.00605451	0.000216222	EXP	149 of 150	0.177852	0.00707138	0.00695461	EXP	150 of 150	10.1534	0.0142154	0.972788	EXP	147 of 150
	21G20003	2.2	0.037952	0.000290115	0.119087	EXP	150 of 150	4.90856	0.00740439	0.977678	EXP	150 of 150	-0.00861936	0.00597279	0.0114871	EXP	147 of 150	0.129521	0.00623528	0.0127236	EXP	150 of 150	9.11728	0.016679	0.96778	EXP	150 of 150
	21G20005	2.6	0.0410558	0.000327518	0.0593362	EXP	150 of 150	8.04466	0.00695602	0.992586	EXP	148 of 150	-0.000341356	0.00652858	7.75843e-05	EXP	150 of 150	0.187604	0.00609961	0.00678444	EXP	150 of 150	8.79438	0.016475	0.971859	EXP	150 of 150
	21G20006	3.2	0.0296492	0.000284527	0.287627	EXP	150 of 150	4.54616	0.00661564	0.979554	EXP	148 of 150	-0.00266665	0.00626026	0.00395699	EXP	150 of 150	0.0993132	0.00574612	0.0596649	EXP	150 of 150	6.55356	0.01474	0.984022	EXP	150 of 150
	21G20008	4	0.0389673	0.000285898	0.12928	EXP	148 of 150	9.09423	0.00693919	0.994057	EXP	150 of 150	-0.00211764	0.00569905	0.00142286	EXP	149 of 150	0.197533	0.00558474	0.000182966	EXP	150 of 150	7.70413	0.013987	0.982659	EXP	148 of 150
	21G20009	5	0.0779009	0.000424049	0.233466	EXP	150 of 150	26.2319	0.00979875	0.998565	EXP	150 of 150	0.00384527	0.00629307	0.0141775	EXP	150 of 150	0.554861	0.00611595	0.255897	EXP	150 of 150	12.4341	0.0167354	0.943094	EXP	149 of 150
	21G20011	6.5	0.0595429	0.000343148	0.0250263	EXP	150 of 150	19.6815	0.0088731	0.997997	EXP	148 of 150	-0.00260087	0.00614532	0.00439948	EXP	150 of 150	0.384347	0.00672407	0.0471661	EXP	150 of 150	9.49402	0.0161084	0.970063	EXP	150 of 150
	21G20012	8	0.0607163	0.000386845	0.0305587	EXP	149 of 150	18.7379	0.00861409	0.997792	EXP	150 of 150	0.00279298	0.00584487	0.00015469	EXP	149 of 150	0.356353	0.00610025	0.0679318	EXP	150 of 150	10.5143	0.0165773	0.963581	EXP	150 of 150
	21G20014	10	0.0493063	0.000348594	0.00549029	EXP	150 of 150	13.552	0.0087113	0.995761	EXP	150 of 150	0.0126185	0.00603194	0.00580334	EXP	148 of 150	0.23275	0.00635151	2.18583e-05	EXP	150 of 150	9.08575	0.0161359	0.972242	EXP	149 of 150
	21G20015	12	0.111314	0.000481525	0.6843	EXP	149 of 150	27.5585	0.0109075	0.998382	EXP	150 of 150	0.0209154	0.00592976	0.0156779	EXP	150 of 150	0.438811	0.00689218	0.0789469	EXP	150 of 150	23.2369	0.0162015	0.788225	EXP	150 of 150
	21G20017	14	0.0677269	0.000424393	0.109087	EXP	150 of 150	15.4854	0.00858909	0.996894	EXP	150 of 150	0.013816	0.00678506	0.0078148	EXP	150 of 150	0.236043	0.0058572	0.000519768	EXP	150 of 150	14.6769	0.0156125	0.887345	EXP	150 of 150
	21G20018	17	0.0872678	0.000434831	0.338115	EXP	147 of 150	20.1652	0.0100206	0.997444	EXP	150 of 150	0.0100576	0.00628746	0.000451746	EXP	150 of 150	0.302083	0.00632652	0.0291399	EXP	150 of 150	20.5493	0.0200333	0.0490937	EXP	150 of 150
	21G20020	20	0.0510066	0.000366925	3.66521e-07	EXP	150 of 150	9.96638	0.00780556	0.99371	EXP	150 of 150	0.0029189	0.00591915	9.87384e-05	EXP	150 of 150	0.166387	0.00638409	5.43322e-05	EXP	149 of 150	12.7739	0.0144002	0.941732	EXP	148 of 150
	21G20021	24	0.0696902	0.000406683	0.13057	EXP	150 of 150	15.8652	0.00858151	0.997061	EXP	150 of 150	0.00784964	0.00608466	0.00120262	EXP	150 of 150	0.229218	0.00538622	0.00122285	EXP	146 of 150	16.6856	0.0173843	0.699622	EXP	150 of 150
	21G20023	28	0.0467364	0.000320635	0.00542952	EXP	148 of 150	9.68922	0.00745116	0.993643	EXP	150 of 150	0.00560542	0.00637241	0.000275471	EXP	147 of 150	0.15189	0.00634149	0.00900284	EXP	150 of 150	10.4133	0.0147711	0.966771	EXP	148 of 150
	21G20024	32	0.0349864	0.000297931	0.157472	EXP	150 of 150	6.7348	0.00715074	0.988744	EXP	150 of 150	-0.00115034	0.00656279	0.000773018	EXP	150 of 150	0.120506	0.00606627	0.0129785	EXP	150 of 150	7.87742	0.0157392	0.975908	EXP	150 of 150

## Sheet: Project Info
	Project Info		Analyst	Irradiation	X-pos	Y-pos	Z/H-pos	Project	Experiment	Nmb
	21G19987	0.6	Daniel Heaton	21-OSU-04	0	0	63.4075	Easter\O-Connor (20-06)	21G19984	1
	21G19988	0.7	Daniel Heaton	21-OSU-04	0	0	63.4075	Easter\O-Connor (20-06)	21G19984	1
	21G19990	0.8	Daniel Heaton	21-OSU-04	0	0	63.4075	Easter\O-Connor (20-06)	21G19984	1
	21G19991	0.9	Daniel Heaton	21-OSU-04	0	0	63.4075	Easter\O-Connor (20-06)	21G19984	1
	21G19993	1	Daniel Heaton	21-OSU-04	0	0	63.4075	Easter\O-Connor (20-06)	21G19984	1
	21G19994	1.1	Daniel Heaton	21-OSU-04	0	0	63.4075	Easter\O-Connor (20-06)	21G19984	1
	21G19995	1.2	Daniel Heaton	21-OSU-04	0	0	63.4075	Easter\O-Connor (20-06)	21G19984	1
	21G19997	1.3	Daniel Heaton	21-OSU-04	0	0	63.4075	Easter\O-Connor (20-06)	21G19984	1
	21G19998	1.4	Daniel Heaton	21-OSU-04	0	0	63.4075	Easter\O-Connor (20-06)	21G19984	1
	21G19999	1.6	Daniel Heaton	21-OSU-04	0	0	63.4075	Easter\O-Connor (20-06)	21G19984	1
	21G20001	1.8	Daniel Heaton	21-OSU-04	0	0	63.4075	Easter\O-Connor (20-06)	21G19984	1
	21G20002	2	Daniel Heaton	21-OSU-04	0	0	63.4075	Easter\O-Connor (20-06)	21G19984	1
	21G20003	2.2	Daniel Heaton	21-OSU-04	0	0	63.4075	Easter\O-Connor (20-06)	21G19984	1
	21G20005	2.6	Daniel Heaton	21-OSU-04	0	0	63.4075	Easter\O-Connor (20-06)	21G19984	1
	21G20006	3.2	Daniel Heaton	21-OSU-04	0	0	63.4075	Easter\O-Connor (20-06)	21G19984	1
	21G20008	4	Daniel Heaton	21-OSU-04	0	0	63.4075	Easter\O-Connor (20-06)	21G19984	1
	21G20009	5	Daniel Heaton	21-OSU-04	0	0	63.4075	Easter\O-Connor (20-06)	21G19984	1
	21G20011	6.5	Daniel Heaton	21-OSU-04	0	0	63.4075	Easter\O-Connor (20-06)	21G19984	1
	21G20012	8	Daniel Heaton	21-OSU-04	0	0	63.4075	Easter\O-Connor (20-06)	21G19984	1
	21G20014	10	Daniel Heaton	21-OSU-04	0	0	63.4075	Easter\O-Connor (20-06)	21G19984	1
	21G20015	12	Daniel Heaton	21-OSU-04	0	0	63.4075	Easter\O-Connor (20-06)	21G19984	1
	21G20017	14	Daniel Heaton	21-OSU-04	0	0	63.4075	Easter\O-Connor (20-06)	21G19984	1
	21G20018	17	Daniel Heaton	21-OSU-04	0	0	63.4075	Easter\O-Connor (20-06)	21G19984	1
	21G20020	20	Daniel Heaton	21-OSU-04	0	0	63.4075	Easter\O-Connor (20-06)	21G19984	1
	21G20021	24	Daniel Heaton	21-OSU-04	0	0	63.4075	Easter\O-Connor (20-06)	21G19984	1
	21G20023	28	Daniel Heaton	21-OSU-04	0	0	63.4075	Easter\O-Connor (20-06)	21G19984	1
	21G20024	32	Daniel Heaton	21-OSU-04	0	0	63.4075	Easter\O-Connor (20-06)	21G19984	1

[truncated: 2 more sheets: Sample Parameters, Irradiation Constants]
