# Supplementary material for: Synchronous motion of the Easter mantle plume and the East Pacific Rise
Source: Nat Commun. 2024 Nov 17;15:9953. doi: 10.1038/s41467-024-54115-2 (PMC11570642; doi:10.1038/s41467-024-54115-2)
Supplement: Supplementary file 5 — Supplementary Data 2 [file 41467_2024_54115_MOESM5_ESM.zip › NCOMMS-23-61651B_Dataset 2/21G20028.full.xls]

## Sheet: Hidden Data
Double Line Plot Age Plateau			Double Line Plot K/Ca Plateau			X-Y Plot Normal Isochron		X-Y Plot Inverse Isochron		Error Ellipses Normal Isochron		Error Ellipses Inverse Isochron														Used Measurements for Blank Corrections
Ar39k%	Line 1	Line 2	Ar39k%	Line 1	Line 2	X-axis	Y-axis	X-axis	Y-axis	X-axis	Y-axis	X-axis	Y-axis													Filename	Included	36Ar	1σ	37Ar	1σ	38Ar	1σ	39Ar	1σ	40Ar	1σ	Date		Filename	Included	40Ar/39Ar	1σ	J-value	1σ	Date	X	Y	H
0	-1.24826	2.4858	0	0.198642	0.210391	2.42366	299.063	0.00810419	0.00334378			0.00819023	0.00334387
8.1174	-1.24826	2.4858	8.1174	0.198642	0.210391	4.487	298.464	0.0150336	0.00335048			0.00818731	0.00333985
8.1174	1.41781	-1.545	8.1174	0.197736	0.181811	5.59455	298.91	0.0187165	0.00334549			0.00817871	0.00333609
13.2043	1.41781	-1.545	13.2043	0.197736	0.181811	5.60671	301.503	0.0185959	0.00331672			0.00816504	0.00333287
13.2043	-1.59902	1.97228	13.2043	0.154002	0.172658	6.52479	300.415	0.0217192	0.00332873			0.00814722	0.00333038
16.5572	-1.59902	1.97228	16.5572	0.154002	0.172658	7.3384	302.376	0.0242691	0.00330714			0.00812647	0.00332881
16.5572	3.24325	-0.11498	16.5572	0.121614	0.112431	8.13591	302.699	0.0268779	0.00330361			0.0081042	0.00332826
20.437	3.24325	-0.11498	20.437	0.121614	0.112431	12.3827	287.402	0.043085	0.00347945			0.00808193	0.00332876
20.437	-0.770237	2.46488	20.437	0.0990964	0.108003	12.0397	311.46	0.0386558	0.00321068			0.00806118	0.00333029
23.6706	-0.770237	2.46488	23.6706	0.0990964	0.108003	5.93843	298.843	0.0198714	0.00334624			0.00804335	0.00333274
23.6706	3.50944	-0.410783	23.6706	0.0972913	0.0876672	5.39604	301.154	0.0179179	0.00332056			0.00802968	0.00333594
26.1575	3.50944	-0.410783	26.1575	0.0972913	0.0876672	7.50674	299.462	0.0250674	0.00333932			0.00802108	0.00333967
26.1575	-0.515473	3.5475	26.1575	0.0846698	0.0968776	10.4418	303.143	0.034445	0.00329877			0.00801814	0.00334368
28.0691	-0.515473	3.5475	28.0691	0.0846698	0.0968776	13.7715	309.916	0.0444362	0.00322668			0.00802107	0.0033477
28.0691	2.86928	-8.24563	28.0691	0.158576	0.0856244	9.3252	307.033	0.030372	0.00325698			0.00802966	0.00335146
28.6003	2.86928	-8.24563	28.6003	0.158576	0.0856244	8.70349	304.996	0.0285364	0.00327873			0.00804333	0.00335468
28.6003	-1.72593	8.1083	28.6003	0.0940229	0.150726	8.64493	299.544	0.0288603	0.00333841			0.00806115	0.00335717
29.2657	-1.72593	8.1083	29.2657	0.0940229	0.150726	16.7565	309.921	0.0540669	0.00322662			0.0080819	0.00335874
29.2657	2.22476	-1.94095	29.2657	0.0519748	0.0471308	18.7129	300.049	0.0623659	0.00333278			0.00810417	0.00335929
31.3525	2.22476	-1.94095	31.3525	0.0519748	0.0471308	22.6881	297.932	0.076152	0.00335647			0.00812644	0.00335879
31.3525	-0.101011	2.96558	31.3525	0.0364034	0.0380123	40.0281	296.664	0.134928	0.00337082			0.0081472	0.00335726
35.755	-0.101011	2.96558	35.755	0.0364034	0.0380123	32.5194	288.685	0.112647	0.00346399			0.00816502	0.00335481
35.755	1.82441	-1.10787	35.755	0.0341304	0.0323897	28.0991	291.28	0.0964676	0.00343312			0.0081787	0.00335161
39.4422	1.82441	-1.10787	39.4422	0.0341304	0.0323897	22.5842	291.953	0.0773559	0.00342521			0.0081873	0.00334788
39.4422	-0.716286	3.33239	39.4422	0.0319429	0.0352895	18.0135	298.753	0.0602956	0.00334725			0.00819023	0.00334387
41.2994	-0.716286	3.33239	41.2994	0.0319429	0.0352895	16.4437	285.183	0.0576601	0.00350652			0.00818731	0.00333985
41.2994	5.68692	-0.77385	41.2994	0.0378875	0.031555	16.2144	278.283	0.0582659	0.00359346
42.331	5.68692	-0.77385	42.331	0.0378875	0.031555	27.4814	255.266	0.107658	0.00391749			0.0153065	0.0033509
42.331	0.530974	4.8822	42.331	0.0240077	0.0264025	24.493	231.746	0.105689	0.00431507			0.0152972	0.00334467
44.1391	0.530974	4.8822	44.1391	0.0240077	0.0264025	24.2808	229.313	0.105885	0.00436085			0.0152699	0.00333883
44.1391	4.12562	0.280208	44.1391	0.0208596	0.019171							0.0152266	0.00333379
46.3031	4.12562	0.280208	46.3031	0.0208596	0.019171							0.0151701	0.00332988
46.3031	-0.622316	1.3006	46.3031	0.0132397	0.0136237							0.0151043	0.00332738
52.9547	-0.622316	1.3006	52.9547	0.0132397	0.0136237							0.0150337	0.00332646
52.9547	2.8894	1.15076	52.9547	0.0111327	0.0107463							0.0149631	0.00332717
58.3011	2.8894	1.15076	58.3011	0.0111327	0.0107463							0.0148973	0.00332947
58.3011	-1.1435	1.618	58.3011	0.00971049	0.0103399							0.0148407	0.0033332
61.2423	-1.1435	1.618	61.2423	0.00971049	0.0103399							0.0147974	0.00333811
61.2423	0.507626	-0.672625	61.2423	0.00803499	0.00786824							0.0147701	0.00334386
70.693	0.507626	-0.672625	70.693	0.00803499	0.00786824							0.0147608	0.00335007
70.693	-1.03571	0.753229	70.693	0.00706393	0.00735062							0.0147701	0.0033563
75.1694	-1.03571	0.753229	75.1694	0.00706393	0.00735062							0.0147973	0.00336214
75.1694	0.214201	-2.02513	75.1694	0.0070782	0.00670675							0.0148407	0.00336718
78.4529	0.214201	-2.02513	78.4529	0.0070782	0.00670675							0.0148972	0.00337109
78.4529	-1.6465	0.101525	78.4529	0.00638723	0.00665752							0.014963	0.00337359
82.9208	-1.6465	0.101525	82.9208	0.00638723	0.00665752							0.0150336	0.00337451
82.9208	-0.0205273	-1.72417	82.9208	0.00507737	0.00492225							0.0151042	0.0033738
88.8327	-0.0205273	-1.72417	88.8327	0.00507737	0.00492225							0.01517	0.0033715
88.8327	-1.43905	1.5029	88.8327	0.00370079	0.00394447							0.0152265	0.00336777
91.6205	-1.43905	1.5029	91.6205	0.00370079	0.00394447							0.0152699	0.00336286
91.6205	-0.776523	-4.07684	91.6205	0.00238512	0.00223862							0.0152972	0.00335711
94.4826	-0.776523	-4.07684	94.4826	0.00238512	0.00223862							0.0153065	0.0033509
94.4826	-5.54922	-1.914	94.4826	0.00147488	0.00156885							0.0152972	0.00334467
97.3239	-5.54922	-1.914	97.3239	0.00147488	0.00156885
97.3239	-1.85163	-7.55293	97.3239	0.00137727	0.00121321							0.0192257	0.0033464
98.6956	-1.85163	-7.55293	98.6956	0.00137727	0.00121321							0.0192084	0.00333682
98.6956	-12.2282	-4.07149	98.6956	0.000941732	0.00115323							0.0191575	0.00332783
99.5793	-12.2282	-4.07149	99.5793	0.000941732	0.00115323							0.0190766	0.00332004
99.5793	-0.266195	-14.2353	99.5793	0.00114197	0.000749342							0.0189711	0.00331399
100	-0.266195	-14.2353	100	0.00114197	0.000749342							0.0188483	0.00331009
												0.0187165	0.00330859
												0.0185847	0.00330962
												0.0184619	0.00331308
												0.0183565	0.00331875
												0.0182755	0.00332625
												0.0182246	0.00333506
												0.0182073	0.00334457
												0.0182246	0.00335415
												0.0182755	0.00336314
												0.0183564	0.00337093
												0.0184618	0.00337698
												0.0185846	0.00338088
												0.0187164	0.00338238
												0.0188482	0.00338136
												0.018971	0.00337789
												0.0190765	0.00337222
												0.0191574	0.00336472
												0.0192083	0.00335591
												0.0192257	0.0033464
												0.0192084	0.00333682
												0.0190316	0.0033175
												0.0190168	0.00330857
												0.0189733	0.0033002
												0.018904	0.00329295
												0.0188138	0.00328732
												0.0187087	0.0032837
												0.0185959	0.00328232
												0.0184831	0.00328329
												0.018378	0.00328654
												0.0182878	0.00329184
												0.0182185	0.00329884
												0.0181749	0.00330706
												0.0181601	0.00331593
												0.0181749	0.00332486
												0.0182184	0.00333323
												0.0182877	0.00334048
												0.0183779	0.00334611
												0.018483	0.00334973
												0.0185958	0.00335111
												0.0187086	0.00335014
												0.0188137	0.00334689
												0.018904	0.00334159
												0.0189732	0.00333459
												0.0190168	0.00332637
												0.0190316	0.0033175
												0.0190168	0.00330857
												0.022323	0.00333004
												0.0223024	0.00331994
												0.0222421	0.00331044
												0.0221462	0.00330219
												0.0220212	0.00329575
												0.0218756	0.00329155
												0.0217193	0.00328989
												0.0215631	0.00329088
												0.0214175	0.00329444
												0.0212924	0.00330034
												0.0211964	0.00330818
												0.0211361	0.00331741
												0.0211155	0.00332742
												0.0211361	0.00333752
												0.0211964	0.00334701
												0.0212923	0.00335526
												0.0214173	0.00336171
												0.0215629	0.0033659
												0.0217192	0.00336756
												0.0218754	0.00336658
												0.022021	0.00336301
												0.0221461	0.00335711
												0.022242	0.00334928
												0.0223024	0.00334004
												0.022323	0.00333004
												0.0223024	0.00331994
												0.0251695	0.00330908
												0.0251388	0.00329531
												0.0250489	0.00328235
												0.0249058	0.00327108
												0.0247194	0.00326227
												0.0245023	0.00325651
												0.0242692	0.00325421
												0.0240362	0.00325551
												0.0238191	0.00326033
												0.0236326	0.00326834
												0.0234895	0.003279
												0.0233995	0.00329157
												0.0233688	0.00330521
												0.0233994	0.00331897
												0.0234894	0.00333193
												0.0236324	0.00334321
												0.0238189	0.00335202
												0.024036	0.00335777
												0.024269	0.00336008
												0.024502	0.00335878
												0.0247192	0.00335396
												0.0249057	0.00334594
												0.0250488	0.00333529
												0.0251388	0.00332272
												0.0251695	0.00330908
												0.0251388	0.00329531
												0.0281277	0.00330697
												0.0280851	0.00329113
												0.0279603	0.00327614
												0.0277617	0.00326302
												0.0275029	0.00325266
												0.0272015	0.00324578
												0.026878	0.00324284
												0.0265545	0.00324404
												0.0262531	0.0032493
												0.0259942	0.00325826
												0.0257956	0.00327031
												0.0256707	0.00328463
												0.025628	0.00330024
												0.0256706	0.00331609
												0.0257954	0.00333108
												0.025994	0.0033442
												0.0262528	0.00335455
												0.0265542	0.00336144
												0.0268777	0.00336438
												0.0272012	0.00336318
												0.0275026	0.00335792
												0.0277615	0.00334896
												0.0279602	0.0033369
												0.0280851	0.00332258
												0.0281277	0.00330697
												0.0280851	0.00329113
												0.0504671	0.00351013
												0.0502158	0.00343961
												0.0494786	0.00337181
												0.0483057	0.00331135
												0.046777	0.00326234
												0.0449967	0.00322812
												0.0430862	0.00321104
												0.0411755	0.00321225
												0.039395	0.00323166
												0.037866	0.00326796
												0.0366926	0.00331868
												0.0359549	0.00338035
												0.035703	0.00344877
												0.0359543	0.00351929
												0.0366915	0.00358709
												0.0378644	0.00364755
												0.0393931	0.00369656
												0.0411734	0.00373078
												0.0430839	0.00374786
												0.0449946	0.00374666
												0.0467751	0.00372724
												0.0483041	0.00369094
												0.0494775	0.00364022
												0.0502152	0.00357855
												0.0504671	0.00351013
												0.0502158	0.00343961
												0.0438924	0.00322881
												0.0437141	0.00317368
												0.0431912	0.00312107
												0.0423591	0.00307457
												0.0412747	0.00303734
												0.0400118	0.00301193
												0.0386565	0.00300006
												0.0373012	0.00300254
												0.0360381	0.00301921
												0.0349535	0.00304893
												0.0341212	0.00308967
												0.0335979	0.00313866
												0.0334192	0.00319256
												0.0335975	0.00324769
												0.0341204	0.0033003
												0.0349525	0.0033468
												0.0360369	0.00338403
												0.0372998	0.00340944
												0.0386551	0.00342131
												0.0400104	0.00341883
												0.0412734	0.00340216
												0.0423581	0.00337244
												0.0431904	0.0033317
												0.0437137	0.00328271
												0.0438924	0.00322881
												0.0437141	0.00317368
												0.0207116	0.00334795
												0.020683	0.003336
												0.0205991	0.00332475
												0.0204656	0.00331496
												0.0202916	0.0033073
												0.020089	0.0033023
												0.0198715	0.00330029
												0.0196541	0.00330142
												0.0194514	0.0033056
												0.0192774	0.00331255
												0.0191439	0.00332179
												0.0190599	0.0033327
												0.0190313	0.00334454
												0.0190599	0.00335649
												0.0191438	0.00336774
												0.0192773	0.00337753
												0.0194513	0.00338518
												0.0196539	0.00339018
												0.0198713	0.00339219
												0.0200888	0.00339107
												0.0202914	0.00338689
												0.0204655	0.00337994
												0.020599	0.00337069
												0.0206829	0.00335978
												0.0207116	0.00334795
												0.020683	0.003336
												0.018265	0.00332125
												0.0182532	0.00331344
												0.0182185	0.00330612
												0.0181634	0.00329978
												0.0180915	0.00329485
												0.0180078	0.00329168
												0.0179179	0.00329048
												0.0178281	0.00329133
												0.0177444	0.00329417
												0.0176725	0.0032988
												0.0176173	0.00330493
												0.0175826	0.00331211
												0.0175707	0.00331988
												0.0175825	0.00332769
												0.0176172	0.00333501
												0.0176724	0.00334135
												0.0177443	0.00334628
												0.017828	0.00334945
												0.0179178	0.00335065
												0.0180077	0.0033498
												0.0180914	0.00334696
												0.0181633	0.00334232
												0.0182185	0.0033362
												0.0182532	0.00332901
												0.018265	0.00332125
												0.0182532	0.00331344
												0.0256741	0.00334083
												0.0256534	0.00333025
												0.0255928	0.00332029
												0.0254964	0.00331162
												0.0253708	0.00330485
												0.0252245	0.00330042
												0.0250675	0.00329864
												0.0249105	0.00329964
												0.0247642	0.00330334
												0.0246385	0.00330949
												0.0245421	0.00331767
												0.0244814	0.00332733
												0.0244607	0.00333781
												0.0244814	0.00334839
												0.024542	0.00335835
												0.0246383	0.00336701
												0.024764	0.00337379
												0.0249103	0.00337822
												0.0250673	0.00338
												0.0252243	0.003379
												0.0253706	0.0033753
												0.0254963	0.00336915
												0.0255927	0.00336096
												0.0256534	0.00335131
												0.0256741	0.00334083
												0.0256534	0.00333025
												0.0360609	0.00330438
												0.0360059	0.00328408
												0.0358446	0.00326478
												0.0355878	0.0032478
												0.0352532	0.00323429
												0.0348635	0.00322518
												0.0344453	0.00322108
												0.034027	0.00322227
												0.0336373	0.00322868
												0.0333026	0.00323986
												0.0330457	0.00325506
												0.0328842	0.00327324
												0.0328291	0.00329315
												0.0328841	0.00331345
												0.0330454	0.00333275
												0.0333022	0.00334973
												0.0336368	0.00336324
												0.0340265	0.00337236
												0.0344447	0.00337646
												0.034863	0.00337527
												0.0352527	0.00336886
												0.0355874	0.00335767
												0.0358443	0.00334248
												0.0360058	0.0033243
												0.0360609	0.00330438
												0.0360059	0.00328408
												0.0483185	0.00324261
												0.0481864	0.00320087
												0.0477987	0.0031609
												0.0471819	0.0031254
												0.0463779	0.00309681
												0.0454417	0.00307707
												0.0444369	0.00306753
												0.043432	0.00306883
												0.0424956	0.00308088
												0.0416915	0.00310288
												0.0410744	0.00313331
												0.0406864	0.0031701
												0.0405539	0.00321075
												0.040686	0.00325248
												0.0410737	0.00329246
												0.0416905	0.00332795
												0.0424945	0.00335654
												0.0434308	0.00337628
												0.0444356	0.00338583
												0.0454404	0.00338453
												0.0463768	0.00337247
												0.047181	0.00335048
												0.0477981	0.00332005
												0.0481861	0.00328325
												0.0483185	0.00324261
												0.0481864	0.00320087
												0.0317587	0.00326167
												0.0317115	0.00324248
												0.031573	0.00322429
												0.0313527	0.00320832
												0.0310655	0.00319566
												0.0307311	0.00318719
												0.0303722	0.00318347
												0.0300133	0.00318476
												0.0296788	0.00319097
												0.0293916	0.00320168
												0.0291712	0.00321616
												0.0290326	0.00323342
												0.0289853	0.00325229
												0.0290325	0.00327147
												0.0291709	0.00328967
												0.0293912	0.00330564
												0.0296784	0.00331829
												0.0300128	0.00332677
												0.0303717	0.00333049
												0.0307306	0.00332919
												0.0310651	0.00332298
												0.0313523	0.00331227
												0.0315728	0.00329779
												0.0317113	0.00328053
												0.0317587	0.00326167
												0.0317115	0.00324248
												0.0297131	0.00328198
												0.0296731	0.00326608
												0.0295556	0.00325103
												0.0293686	0.00323787
												0.0291249	0.0032275
												0.0288412	0.00322062
												0.0285366	0.0032177
												0.0282321	0.00321894
												0.0279482	0.00322425
												0.0277045	0.00323328
												0.0275175	0.0032454
												0.0273999	0.0032598
												0.0273597	0.00327549
												0.0273998	0.00329139
												0.0275173	0.00330644
												0.0277043	0.0033196
												0.0279479	0.00332997
												0.0282317	0.00333685
												0.0285363	0.00333977
												0.0288408	0.00333853
												0.0291246	0.00333322
												0.0293684	0.00332419
												0.0295554	0.00331207
												0.029673	0.00329767
												0.0297131	0.00328198
												0.0296731	0.00326608
												0.0292459	0.0033395
												0.0292327	0.0033316
												0.0291943	0.00332417
												0.029133	0.00331771
												0.0290532	0.00331265
												0.0289602	0.00330935
												0.0288604	0.00330804
												0.0287606	0.00330879
												0.0286676	0.00331156
												0.0285878	0.00331616
												0.0285265	0.00332228
												0.028488	0.0033295
												0.0284748	0.00333732
												0.0284879	0.00334522
												0.0285264	0.00335265
												0.0285877	0.00335912
												0.0286675	0.00336417
												0.0287605	0.00336747
												0.0288602	0.00336879
												0.02896	0.00336803
												0.029053	0.00336526
												0.0291329	0.00336066
												0.0291942	0.00335454
												0.0292327	0.00334733
												0.0292459	0.0033395
												0.0292327	0.0033316
												0.0550103	0.00323098
												0.0549782	0.00321736
												0.054884	0.00320438
												0.0547342	0.00319291
												0.0545388	0.00318374
												0.0543113	0.00317749
												0.0540671	0.00317459
												0.0538229	0.00317523
												0.0535954	0.00317938
												0.0533999	0.00318675
												0.05325	0.00319683
												0.0531556	0.00320895
												0.0531234	0.00322227
												0.0531555	0.00323588
												0.0532497	0.00324887
												0.0533996	0.00326034
												0.0535949	0.00326951
												0.0538225	0.00327576
												0.0540666	0.00327866
												0.0543108	0.00327802
												0.0545384	0.00327387
												0.0547338	0.0032665
												0.0548838	0.00325642
												0.0549781	0.0032443
												0.0550103	0.00323098
												0.0549782	0.00321736
												0.0643849	0.00334338
												0.0643162	0.0033182
												0.0641146	0.00329402
												0.0637939	0.00327248
												0.0633758	0.00325505
												0.062889	0.00324292
												0.0623664	0.00323691
												0.0618439	0.00323743
												0.0613569	0.00324446
												0.0609387	0.0032575
												0.0606177	0.00327567
												0.0604159	0.00329774
												0.060347	0.00332219
												0.0604157	0.00334737
												0.0606172	0.00337155
												0.060938	0.00339309
												0.061356	0.00341052
												0.0618429	0.00342265
												0.0623654	0.00342866
												0.062888	0.00342813
												0.063375	0.00342111
												0.0637932	0.00340807
												0.0641141	0.00338989
												0.064316	0.00336783
												0.0643849	0.00334338
												0.0643162	0.0033182
												0.0769064	0.00336161
												0.0768808	0.00334856
												0.0768055	0.00333605
												0.0766857	0.00332493
												0.0765295	0.00331596
												0.0763476	0.00330975
												0.0761523	0.00330672
												0.075957	0.00330708
												0.075775	0.00331081
												0.0756187	0.00331765
												0.0754988	0.00332714
												0.0754233	0.00333862
												0.0753975	0.00335132
												0.0754232	0.00336438
												0.0754984	0.00337689
												0.0756183	0.00338801
												0.0757745	0.00339698
												0.0759564	0.00340319
												0.0761516	0.00340622
												0.0763469	0.00340585
												0.0765289	0.00340212
												0.0766852	0.00339528
												0.0768052	0.0033858
												0.0768806	0.00337431
												0.0769064	0.00336161
												0.0768808	0.00334856
												0.13817	0.00340043
												0.138059	0.00336519
												0.137736	0.00333033
												0.137221	0.00329824
												0.13655	0.00327109
												0.135768	0.00325074
												0.134929	0.00323857
												0.13409	0.00323541
												0.133308	0.00324149
												0.132636	0.00325637
												0.132121	0.00327906
												0.131796	0.003308
												0.131686	0.00334122
												0.131796	0.00337646
												0.132119	0.00341131
												0.132634	0.00344341
												0.133306	0.00347055
												0.134087	0.00349091
												0.134926	0.00350307
												0.135766	0.00350623
												0.136548	0.00350016
												0.137219	0.00348527
												0.137735	0.00346259
												0.138059	0.00343365
												0.13817	0.00340043
												0.138059	0.00336519
												0.116155	0.00349459
												0.116035	0.00345761
												0.115685	0.00342106
												0.115128	0.00338744
												0.114402	0.00335904
												0.113556	0.00333778
												0.112648	0.00332513
												0.11174	0.00332194
												0.110894	0.00332843
												0.110167	0.00334416
												0.10961	0.00336806
												0.109259	0.00339849
												0.109139	0.00343338
												0.109258	0.00347037
												0.109608	0.00350691
												0.110166	0.00354053
												0.110892	0.00356894
												0.111738	0.00359019
												0.112646	0.00360284
												0.113553	0.00360603
												0.1144	0.00359954
												0.115126	0.00358381
												0.115684	0.00355992
												0.116035	0.00352948
												0.116155	0.00349459
												0.116035	0.00345761
												0.0986452	0.00344976
												0.0985712	0.00342505
												0.0983538	0.00340089
												0.0980079	0.00337893
												0.097557	0.00336067
												0.0970319	0.00334734
												0.0964683	0.00333986
												0.0959047	0.00333873
												0.0953794	0.00334404
												0.0949283	0.00335541
												0.0945821	0.00337209
												0.0943644	0.00339292
												0.09429	0.00341649
												0.094364	0.0034412
												0.0945814	0.00346535
												0.0949273	0.00348731
												0.0953782	0.00350558
												0.0959033	0.00351891
												0.0964669	0.00352639
												0.0970305	0.00352752
												0.0975558	0.00352221
												0.0980069	0.00351083
												0.0983531	0.00349416
												0.0985708	0.00347333
												0.0986452	0.00344976
												0.0985712	0.00342505
												0.0785862	0.00343375
												0.0785444	0.00341449
												0.0784216	0.00339596
												0.0782262	0.00337943
												0.0779715	0.00336601
												0.0776748	0.00335663
												0.0773564	0.00335192
												0.077038	0.00335221
												0.0767412	0.00335747
												0.0764863	0.00336735
												0.0762907	0.00338117
												0.0761677	0.003398
												0.0761256	0.00341668
												0.0761674	0.00343594
												0.0762902	0.00345447
												0.0764856	0.003471
												0.0767403	0.00348442
												0.077037	0.0034938
												0.0773554	0.00349851
												0.0776738	0.00349822
												0.0779706	0.00349296
												0.0782255	0.00348308
												0.0784211	0.00346926
												0.0785441	0.00345243
												0.0785862	0.00343375
												0.0785444	0.00341449
												0.0622914	0.00335823
												0.0622235	0.00333228
												0.0620243	0.00330736
												0.0617072	0.00328515
												0.061294	0.00326718
												0.0608126	0.00325466
												0.0602961	0.00324845
												0.0597795	0.00324897
												0.0592981	0.0032562
												0.0588847	0.00326962
												0.0585674	0.00328834
												0.0583678	0.00331107
												0.0582997	0.00333627
												0.0583676	0.00336221
												0.0585668	0.00338714
												0.0588839	0.00340934
												0.0592972	0.00342732
												0.0597785	0.00343984
												0.060295	0.00344604
												0.0608116	0.00344552
												0.061293	0.0034383
												0.0617065	0.00342487
												0.0620237	0.00340616
												0.0622233	0.00338343
												0.0622914	0.00335823
												0.0622235	0.00333228
												0.0595473	0.00351667
												0.0594831	0.00348879
												0.0592947	0.00346211
												0.0589949	0.00343847
												0.0586042	0.00341945
												0.0581491	0.00340638
												0.0576607	0.00340013
												0.0571722	0.00340112
												0.056717	0.0034093
												0.056326	0.00342411
												0.056026	0.00344453
												0.0558373	0.00346918
												0.0557729	0.00349637
												0.055837	0.00352426
												0.0560254	0.00355093
												0.0563252	0.00357458
												0.056716	0.00359359
												0.0571711	0.00360667
												0.0576595	0.00361292
												0.058148	0.00361192
												0.0586032	0.00360374
												0.0589941	0.00358894
												0.0592942	0.00356851
												0.0594828	0.00354387
												0.0595473	0.00351667
												0.0594831	0.00348879
												0.0601324	0.00360465
												0.060069	0.00357361
												0.0598827	0.00354392
												0.0595862	0.0035176
												0.0591998	0.00349646
												0.0587497	0.00348193
												0.0582667	0.003475
												0.0577836	0.00347614
												0.0573333	0.00348527
												0.0569467	0.00350178
												0.0566499	0.00352454
												0.0564633	0.00355199
												0.0563995	0.00358227
												0.0564629	0.00361332
												0.0566492	0.003643
												0.0569457	0.00366932
												0.0573321	0.00369046
												0.0577822	0.00370499
												0.0582652	0.00371193
												0.0587483	0.00371079
												0.0591986	0.00370165
												0.0595852	0.00368514
												0.059882	0.00366238
												0.0600686	0.00363493
												0.0601324	0.00360465
												0.060069	0.00357361
												0.115569	0.00399312
												0.1153	0.00390198
												0.114511	0.00381191
												0.113254	0.00372902
												0.111616	0.00365899
												0.109709	0.00360657
												0.107661	0.00357533
												0.105614	0.00356742
												0.103705	0.00358336
												0.102066	0.00362207
												0.100808	0.00368092
												0.100017	0.00375588
												0.0997469	0.00384186
												0.100016	0.003933
												0.100805	0.00402307
												0.102062	0.00410595
												0.1037	0.00417599
												0.105607	0.00422841
												0.107655	0.00425964
												0.109702	0.00426756
												0.111611	0.00425162
												0.11325	0.00421291
												0.114508	0.00415406
												0.115299	0.0040791
												0.115569	0.00399312
												0.1153	0.00390198
												0.117949	0.00443771
												0.117533	0.0043088
												0.116309	0.00418032
												0.114362	0.00406102
												0.111823	0.00395904
												0.108867	0.00388131
												0.105694	0.00383315
												0.102521	0.00381783
												0.0995633	0.0038364
												0.0970234	0.00388759
												0.095074	0.00396791
												0.0938481	0.00407189
												0.0934291	0.00419244
												0.0938456	0.00432135
												0.0950692	0.00444983
												0.0970166	0.00456913
												0.099555	0.00467111
												0.102511	0.00474883
												0.105684	0.00479699
												0.108858	0.00481231
												0.111815	0.00479374
												0.114355	0.00474256
												0.116304	0.00466224
												0.11753	0.00455826
												0.117949	0.00443771
												0.117533	0.0043088
												0.131372	0.00463075
												0.130506	0.00436867
												0.127962	0.00410606
												0.123914	0.00386081
												0.118637	0.00364963
												0.112491	0.00348693
												0.105895	0.00338378
												0.0992983	0.00334722
												0.0931503	0.00337974
												0.0878701	0.00347912
												0.0838177	0.00363858
												0.081269	0.00384727
												0.0803979	0.00409096
												0.0812636	0.00435304
												0.0838073	0.00461565
												0.0878555	0.0048609
												0.0931324	0.00507207
												0.0992783	0.00523477
												0.105874	0.00533792
												0.112471	0.00537448
												0.118619	0.00534197
												0.123899	0.00524259
												0.127952	0.00508312
												0.130501	0.00487444
												0.131372	0.00463075
												0.130506	0.00436867

## Sheet: Age Summary
	Relative Abundances			36Ar [fA]	%1s	37Ar [fA]	%1s	38Ar [fA]	%1s	39Ar [fA]	%1s	40Ar [fA]	%1s	40(r)/39(k)	± 2s	Age	± 2s	40Ar(r)	39Ar(k)	K/Ca	± 2s
																(Ma)		(%)	(%)
	21G20031	0.6	4	0.669128	0.230222	3.40505	1.3347	0.160043	5.55516	1.62169	0.529502	199.837	0.0264367	0.20761	0.626529	0.618773	1.86703	0.16825	8.1174	0.204516	0.00587437
	21G20032	0.7	4	0.226808	0.349743	2.29961	1.89291	0.0604884	15.1217	1.01637	0.902972	67.509	0.0748791	-0.0213333	0.496937	-0.0635951	1.4814	-0.0320715	5.08693	0.189774	0.00796221
	21G20034	0.8	4	0.120045	0.532329	1.76109	2.51432	0.0366559	23.9137	0.67006	1.35124	35.7405	0.135807	0.0626091	0.599078	0.186626	1.78565	0.117181	3.35284	0.16333	0.00932776
	21G20035	0.9	4	0.138833	0.502322	2.84435	1.57785	0.0507852	18.3498	0.775904	1.16308	41.6268	0.11729	0.524932	0.563761	1.56414	1.67912	0.976145	3.87988	0.117022	0.00459156
	21G20037	1	4	0.0996001	0.555668	2.679	1.64909	0.0343916	25.8644	0.64686	1.37632	29.7039	0.164951	0.28431	0.542881	0.847324	1.61756	0.617493	3.2336	0.10355	0.00445332
	21G20038	1.1	4	0.0682373	0.759107	2.30701	1.83911	0.0324868	26.264	0.497646	1.83477	20.4445	0.232639	0.519961	0.6581	1.54933	1.96011	1.26188	2.4869	0.0924793	0.00481207
	21G20039	1.2	4	0.0473651	0.845428	1.80659	2.45284	0.0239227	37.916	0.382535	2.29249	14.1894	0.34361	0.508776	0.682051	1.51602	2.03149	1.36746	1.91155	0.0907737	0.00610389
	21G20041	1.3	4	0.00866013	3.31894	0.373221	12.389	0.00876817	99.5322	0.106217	8.32489	2.45979	1.94195	-0.901117	1.86158	-2.68817	5.55746	-3.88236	0.531186	0.1221	0.0364756
	21G20042	1.4	4	0.0111524	2.9525	0.466474	9.49832	-0.000898908	931.239	0.133054	6.61592	3.43435	1.38171	1.07145	1.65238	3.19118	4.91711	4.14169	0.6654	0.122374	0.0283514
	21G20043	1.6	4	0.0710859	0.637619	3.61279	1.24783	0.0252801	33.2029	0.418656	2.08958	20.9517	0.231803	0.0476049	0.698773	0.141903	2.08286	0.0945966	2.08678	0.0495528	0.00242198
	21G20045	1.8	4	0.165521	0.434615	10.1508	0.490071	0.0505594	17.6771	0.884867	0.956432	49.0211	0.0997075	0.480664	0.514764	1.43228	1.53329	0.861239	4.4025	0.0372078	0.000804456
	21G20046	2	4	0.100571	0.57153	9.51084	0.524393	0.0363918	25.5156	0.741764	1.18886	29.3475	0.165035	0.120198	0.491929	0.35827	1.46614	0.3013	3.68729	0.0332601	0.000870378
	21G20047	2.2	4	0.0367648	1.05445	4.73939	0.943986	0.0123204	74.5228	0.373558	2.28401	10.7569	0.446271	0.438958	0.679573	1.30805	2.02434	1.51196	1.85711	0.0336162	0.00167327
	21G20049	2.6	4	0.0156342	2.15043	2.54893	1.66813	0.000586366	1515.23	0.207456	4.2099	4.63189	1.03748	0.824627	1.08513	2.45654	3.23039	3.66423	1.03161	0.0347212	0.00316625
	21G20050	3	4	0.0403489	1.0117	6.15429	0.771174	0.0180921	47.5421	0.364696	2.22226	11.8777	0.404926	0.908628	0.730915	2.70659	2.17561	2.75963	1.80814	0.0252051	0.0011974
	21G20051	3.4	4	0.0521129	0.83314	9.27538	0.547564	0.013588	62.3734	0.437703	2.0091	15.1298	0.319202	0.739439	0.645772	2.20292	1.92271	2.11006	2.16401	0.0200153	0.000844327
	21G20053	3.8	4	0.164991	0.411695	42.4843	0.274697	0.0510151	17.3537	1.35436	0.646162	45.983	0.10416	0.11378	0.322592	0.339142	0.961459	0.328367	6.65157	0.0134317	0.000191979
	21G20055	4.2	4	0.0749901	0.653527	41.9273	0.277885	0.0390822	22.5698	1.09359	0.81716	19.7291	0.242304	0.678033	0.291946	2.02008	0.869321	3.66579	5.34636	0.0109395	0.000193194
	21G20057	5	4	0.0381626	1.11204	25.1696	0.316759	0.0199692	41.7558	0.602987	1.49585	9.40959	0.50655	0.0795943	0.463249	0.237253	1.38075	0.496379	2.94127	0.0100252	0.000314711
	21G20058	6		0.110666	0.534551	101.963	0.259394	0.0494947	18.0968	1.95103	0.439131	24.761	0.194405	-0.0276748	0.197956	-0.0824995	0.590125	-0.210739	9.4507	0.00795162	8.33756e-05
	21G20059	7.2		0.0367137	1.13242	53.283	0.268838	0.0196045	43.9546	0.927316	0.921401	6.61951	0.725667	-0.0473785	0.300037	-0.141239	0.894468	-0.639215	4.47636	0.00720728	0.000143346
	21G20061	8.6		0.031193	1.20706	40.8694	0.278831	0.0282575	32.1592	0.681355	1.26679	5.81589	0.828584	-0.303673	0.375419	-0.905463	1.11966	-3.42055	3.28352	0.00689248	0.000185724
	21G20062	10		0.0476081	0.844303	58.7671	0.269066	0.0242392	34.633	0.929155	0.959041	9.24092	0.522368	-0.259085	0.293074	-0.772487	0.874013	-2.49919	4.46792	0.00652237	0.000135149
	21G20063	12		0.0796452	0.667023	101.44	0.260784	0.0327753	26.2587	1.24466	0.690401	15.2482	0.314261	-0.29257	0.285617	-0.872349	0.851821	-2.26309	5.9119	0.00499981	7.7559e-05
	21G20065	14		0.0477881	0.891544	62.5653	0.267064	0.0147944	62.8247	0.596394	1.46379	9.22483	0.520404	0.0107096	0.493463	0.0319245	1.47097	0.0645715	2.7878	0.00382263	0.000121839
	21G20066	17		0.0634337	0.778159	106.207	0.260063	0.0366334	22.9893	0.639252	1.39214	9.90346	0.485881	-0.813519	0.552832	-2.42668	1.65016	-4.6906	2.86207	0.00231187	7.32483e-05
	21G20067	20		0.0782554	0.684425	160.17	0.257521	0.0200228	46.045	0.669788	1.2799	9.7295	0.49832	-1.25054	0.608497	-3.73161	1.81761	-7.28612	2.84134	0.00152187	4.69888e-05
	21G20069	24		0.0345163	1.14945	90.8544	0.261018	0.0211807	42.4292	0.332044	2.59566	2.5422	1.88132	-1.57541	0.95383	-4.70228	2.85065	-16.9595	1.37171	0.00129524	8.20326e-05
	21G20070	28		0.0267594	1.32452	72.3703	0.263033	0.00910028	94.2276	0.222792	3.98394	1.66815	2.86848	-2.72789	1.36206	-8.14985	4.07837	-28.829	0.883635	0.00104748	0.000105752
	21G20071	32		0.0137754	2.4703	38.1682	0.287374	0.0197456	45.5214	0.108463	8.02692	0.792796	6.09786	-2.85193	2.75641	-8.52132	8.25512	-30.1957	0.420728	0.000945656	0.000196315
			S	2.72037	0.113871	1060.17	0.0757081	0.949376	5.09219	20.6322	0.232662	727.33	0.0364598
	Information on Analysis and Constants Used in Calculations									Results		40(a)/36(a)	± 2s	40(r)/39(k)	± 2s	Age	± 2s	MSWD	39Ar(k)	K/Ca	± 2s
																(Ma)			(%,n)
	Project = O-CONNOR (20-06)				Age Equations = Min et al. (2000)					Age Plateau				0.351795	0.13764	1.04839	0.410075	1.21771	61.2423	0.0775734	0.0286119
	Sample = SO80 51DS-1				Negative Intensities = Allowed										0.391251		0.391148	0.235612	19
	Material = Groundmass				Collector Calibrations = 36Ar					Full External Error							0.413679	1.66667	2σ Confidence Limit
	Location = Off-Axis Smt near EPR				Decay 40K = 5.463 ± 0.107 E-10 1/a					Analytical Error							0.410066	1.1035	Error Magnification
	Region = Easter Microplate				Decay 39Ar = 2.940 ± 0.016 E-07 1/h
	Analyst = Daniel Heaton				Decay 37Ar = 8.230 ± 0.012 E-04 1/h					Total Fusion Age				0.0344515	0.0998961	0.102696	0.29777		30	0.00809203	4.08492e-05
	Irradiation = 21-OSU-04 (4B14-21)				Decay 36Cl = 2.257 ± 0.015 E-06 1/a										2.89962		2.89953
	Position = X: 0 | Y: 0 | Z/H: 25.81211 mm				Decay 40K(EC,β⁺) = 0.580 ± 0.014 E-10 1/a					Full External Error							0.297818
	FCT-NM Age = 28.201 ± 0.023 Ma				Decay 40K(β⁻) = 4.884 ± 0.099 E-10 1/a					Analytical Error							0.29777
	FCT-NM Reference = Kuiper et al (2008)				Atmospheric 40/36(a) = 298.56 ± 0.31
	FCT-NM 40Ar/39Ar Ratio = 9.53362 ± 0.01220				Atmospheric 38/36(a) = 0.1885 ± 0.0003					Normal Isochron		297.429	1.70831	0.494505	0.267972	1.47351	0.79818	1.19836	61.2423
	FCT-NM J-value = 0.00162850 ± 0.00000208				Production 39/37(ca) = 0.0006425 ± 0.0000059								0.00574358		0.541898		0.541686	0.255638	19
	Air Shot 40Ar/36Ar = 303.9670 ± 0.3131				Production 38/37(ca) = 0.0001800 ± 0.0000173					Full External Error							0.801845	1.68599	2σ Confidence Limit
	Air Shot MDF = 0.99554722 ± 0.00035989 (LIN)				Production 36/37(ca) = 0.0002703 ± 0.0000005					Analytical Error							0.798171	1.0947	Error Magnification
	Experiment Type = Incremental Heating				Production 40/39(k) = 0.000607 ± 0.000059												4		Number of Iterations
	Extraction Method = Bulk Laser Heating				Production 38/39(k) = 0.012077 ± 0.000011												1.01021e-06		Convergence
	Heating = 30 sec				Production 36/38(cl) = 262.80 ± 1.71
	Isolation = 3.00 min				Scaling Ratio K/Ca = 0.430					Inverse Isochron Clustered Points		297.368	1.69882	0.511046	0.180851	1.52278	0.538677	1.18842	61.2423
	Instrument = ARGUS-VI-G				Abundance Ratio 40K/K = 1.1700 ± 0.0100 E-04								0.00571284		0.353885		0.353747	0.26397	19
	Preferred Age = Plateau Age				Atomic Weight K = 39.0983 ± 0.0001 g					Full External Error							0.54446	1.68599	2σ Confidence Limit
	Age Classification = Unknown									Analytical Error							0.538663	1.09015	Error Magnification
	IGSN = Undefined																4		Number of Iterations
	Rock Class = Undefined																3.45786e-05		Convergence
	Lithology = Undefined																0.0277306		Spreading Factor
	Lat-Lon = Undefined - Undefined

## Sheet: Incremental Heating Table
	Incremental Heating			36Ar(a) [fA]	37Ar(ca) [fA]	38Ar(cl) [fA]	39Ar(k) [fA]	40Ar(r) [fA]	Age	± 2s	40Ar(r)	39Ar(k)	K/Ca	± 2s
									(Ma)		(%)	(%)
	21G20031	0.6	4	0.668206	3.40505	0.0139144	1.61951	0.336226	0.618773	1.86703	0.16825	8.1174	0.204516	0.00587437
	21G20032	0.7	4	0.226186	2.29961	0.00518148	1.0149	-0.0216511	-0.0635951	1.4814	-0.0320715	5.08693	0.189774	0.00796221
	21G20034	0.8	4	0.119568	1.76109	0.00572172	0.668928	0.041881	0.186626	1.78565	0.117181	3.35284	0.16333	0.00932776
	21G20035	0.9	4	0.138063	2.84435	0.0148999	0.774077	0.406338	1.56414	1.67912	0.976145	3.87988	0.117022	0.00459156
	21G20037	1	4	0.098875	2.679	0.00748015	0.645138	0.18342	0.847324	1.61756	0.617493	3.2336	0.10355	0.00445332
	21G20038	1.1	4	0.067612	2.30701	0.0133345	0.496163	0.257986	1.54933	1.96011	1.26188	2.4869	0.0924793	0.00481207
	21G20039	1.2	4	0.0468755	1.80659	0.0101556	0.381375	0.194034	1.51602	2.03149	1.36746	1.91155	0.0907737	0.00610389
	21G20041	1.3	4	0.00855848	0.373221	0.00580783	0.105977	-0.0954979	-2.68817	5.55746	-3.88236	0.531186	0.1221	0.0364756
	21G20042	1.4	4	0.0110264	0.466474	0	0.132754	0.14224	3.19118	4.91711	4.14169	0.6654	0.122374	0.0283514
	21G20043	1.6	4	0.0701085	3.61279	0.00638622	0.416335	0.0198196	0.141903	2.08286	0.0945966	2.08678	0.0495528	0.00242198
	21G20045	1.8	4	0.162776	10.1508	0.00744122	0.878345	0.422189	1.43228	1.53329	0.861239	4.4025	0.0372078	0.000804456
	21G20046	2	4	0.097999	9.51084	0.0073225	0.735653	0.0884238	0.35827	1.46614	0.3013	3.68729	0.0332601	0.000870378
	21G20047	2.2	4	0.0354837	4.73939	0.000303949	0.370513	0.162639	1.30805	2.02434	1.51196	1.85711	0.0336162	0.00167327
	21G20049	2.6	4	0.0149452	2.54893	0	0.205818	0.169723	2.45654	3.23039	3.66423	1.03161	0.0347212	0.00316625
	21G20050	3	4	0.0386847	6.15429	0.00533558	0.360742	0.327781	2.70659	2.17561	2.75963	1.80814	0.0252051	0.0011974
	21G20051	3.4	4	0.0496057	9.27538	0	0.431743	0.319248	2.20292	1.92271	2.11006	2.16401	0.0200153	0.000844327
	21G20053	3.8	4	0.153507	42.4843	0	1.32706	0.150993	0.339142	0.961459	0.328367	6.65157	0.0134317	0.000191979
	21G20055	4.2	4	0.0636563	41.9273	0.00665406	1.06666	0.723228	2.02008	0.869321	3.66579	5.34636	0.0109395	0.000193194
	21G20057	5	4	0.0313589	25.1696	0.00244058	0.586816	0.0467072	0.237253	1.38075	0.496379	2.94127	0.0100252	0.000314711
	21G20058	6		0.0831058	101.963	0	1.88552	-0.0521812	-0.0824995	0.590125	-0.210739	9.4507	0.00795162	8.33756e-05
	21G20059	7.2		0.0223114	53.283	0	0.893081	-0.0423129	-0.141239	0.894468	-0.639215	4.47636	0.00720728	0.000143346
	21G20061	8.6		0.0201448	40.8694	0.00919214	0.655096	-0.198935	-0.905463	1.11966	-3.42055	3.28352	0.00689248	0.000185724
	21G20062	10		0.0317234	58.7671	0	0.891397	-0.230948	-0.772487	0.874013	-2.49919	4.46792	0.00652237	0.000135149
	21G20063	12		0.0522261	101.44	0	1.17949	-0.345082	-0.872349	0.851821	-2.26309	5.9119	0.00499981	7.7559e-05
	21G20065	14		0.0308767	62.5653	0	0.556196	0.00595661	0.0319245	1.47097	0.0645715	2.7878	0.00382263	0.000121839
	21G20066	17		0.0347255	106.207	0.00407435	0.571014	-0.464531	-2.42668	1.65016	-4.6906	2.86207	0.00231187	7.32483e-05
	21G20067	20		0.0349614	160.17	0	0.566879	-0.708903	-3.73161	1.81761	-7.28612	2.84134	0.00152187	4.69888e-05
	21G20069	24		0.00995839	90.8544	0	0.27367	-0.431143	-4.70228	2.85065	-16.9595	1.37171	0.00129524	8.20326e-05
	21G20070	28		0.00719774	72.3703	0	0.176295	-0.480912	-8.14985	4.07837	-28.829	0.883635	0.00104748	0.000105752
	21G20071	32		0.00345704	38.1682	0.01121	0.0839396	-0.23939	-8.52132	8.25512	-30.1957	0.420728	0.000945656	0.000196315
			S	2.43378	1060.17	0.136856	19.9511	0.687344
	Information on Analysis				Results		40(r)/39(k)	± 2s	Age	± 2s	MSWD	39Ar(k)	K/Ca	± 2s
									(Ma)			(%,n)
	Project = O-CONNOR (20-06)				Age Plateau		0.351795	0.13764	1.04839	0.410075	1.21771	61.2423	0.0775734	0.0286119
	Sample = SO80 51DS-1							0.391251		0.391148	0.235612	19
	Material = Groundmass				Full External Error					0.413679	1.66667	2σ Confidence Limit
	Location = Off-Axis Smt near EPR				Analytical Error					0.410066	1.1035	Error Magnification
	Region = Easter Microplate
	Analyst = Daniel Heaton				Total Fusion Age		0.0344515	0.0998961	0.102696	0.29777		30	0.00809203	4.08492e-05
	Irradiation = 21-OSU-04 (4B14-21)							2.89962		2.89953
	J = 0.00162850 ± 0.00000208				Full External Error					0.297818
	FCT-NM = 28.201 ± 0.023 Ma				Analytical Error					0.29777

## Sheet: Normal Isochron Table
	Normal Isochron			39(k)/36(a)	± 2s	40(a+r)/36(a)	± 2s			r.i.
	21G20031	0.6	4	2.42366	0.0280261	299.063	1.388			0.396153
	21G20032	0.7	4	4.487	0.0870417	298.464	2.14088			0.353649
	21G20034	0.8	4	5.59455	0.162831	298.91	3.29715			0.35601
	21G20035	0.9	4	5.60671	0.142477	301.503	3.12744			0.387312
	21G20037	1	4	6.52479	0.194341	300.415	3.50687			0.360619
	21G20038	1.1	4	7.3384	0.292573	302.376	4.84317			0.367843
	21G20039	1.2	4	8.13591	0.399175	302.699	5.57655			0.323238
	21G20041	1.3	4	12.3827	2.22777	287.402	22.315			0.323579
	21G20042	1.4	4	12.0397	1.75133	311.46	20.508			0.372923
	21G20043	1.6	4	5.93843	0.261116	298.843	4.10631			0.276923
	21G20045	1.8	4	5.39604	0.114409	301.154	2.72928			0.406745
	21G20046	2	4	7.50674	0.200376	299.462	3.65032			0.423177
	21G20047	2.2	4	10.4418	0.532336	303.143	7.15823			0.396999
	21G20049	2.6	4	13.7715	1.32302	309.916	15.3625			0.425567
	21G20050	3	4	9.3252	0.46297	307.033	6.94364			0.397104
	21G20051	3.4	4	8.70349	0.385941	304.996	5.68567			0.371093
	21G20053	3.8	4	8.64493	0.137414	299.544	2.72722			0.542797
	21G20055	4.2	4	16.7565	0.381899	309.921	5.01578			0.64643
	21G20057	5	4	18.7129	0.767076	300.049	8.68414			0.619532
	21G20058	6		22.6881	0.386324	297.932	4.43937			0.815499
	21G20059	7.2		40.0281	1.68521	296.664	11.9274			0.83052
	21G20061	8.6		32.5194	1.49206	288.685	11.8496			0.748778
	21G20062	10		28.0991	0.911699	291.28	8.03797			0.728586
	21G20063	12		22.5842	0.570451	291.953	6.28942			0.780269
	21G20065	14		18.0135	0.755917	298.753	8.87229			0.620766
	21G20066	17		16.4437	0.699857	285.183	8.69256			0.643369
	21G20067	20		16.2144	0.711216	278.283	9.215			0.686543
	21G20069	24		27.4814	2.82524	255.266	22.8331			0.716096
	21G20070	28		24.493	3.47713	231.746	26.7069			0.610568
	21G20071	32		24.2808	6.96221	229.313	53.3027			0.58747
	Results			40(a)/36(a)	± 2s	40(r)/39(k)	± 2s	Age	± 2s	MSWD
								(Ma)
	Normal Isochron			297.429	1.70831	0.494505	0.267972	1.47351	0.79818	1.19836
					0.00574358		0.541898		0.541686	0.255638
	Full External Error								0.801845
	Analytical Error								0.798171
	Statistics			2σ Confidence Limit	1.68599		Convergence	1.01021e-06
				Error Magnification	1.0947		Number of Iterations	4
				Number of Data Points	19		Calculated Line	Weighted York-2

## Sheet: Inverse Isochron Table
	Inverse Isochron			39(k)/40(a+r)	± 2s	36(a)/40(a+r)	± 2s			r.i.
	21G20031	0.6	4	0.00810419	8.60471e-05	0.00334378	1.5519e-05			0.00567319
	21G20032	0.7	4	0.0150336	0.000272827	0.00335048	2.4033e-05			0.0172293
	21G20034	0.8	4	0.0187165	0.00050921	0.00334549	3.69026e-05			0.0245833
	21G20035	0.9	4	0.0185959	0.000435784	0.00331672	3.44037e-05			0.0226382
	21G20037	1	4	0.0217192	0.00060372	0.00332873	3.88576e-05			0.0335421
	21G20038	1.1	4	0.0242691	0.000900339	0.00330714	5.29708e-05			0.0364335
	21G20039	1.2	4	0.0268779	0.00124983	0.00330361	6.08615e-05			0.0551311
	21G20041	1.3	4	0.043085	0.00738201	0.00347945	0.000270158			0.113398
	21G20042	1.4	4	0.0386558	0.00523657	0.00321068	0.000211406			0.0856171
	21G20043	1.6	4	0.0198714	0.000840163	0.00334624	4.59797e-05			0.0369969
	21G20045	1.8	4	0.0179179	0.000347145	0.00332056	3.00934e-05			0.0226487
	21G20046	2	4	0.0250674	0.000606667	0.00333932	4.07049e-05			0.0369313
	21G20047	2.2	4	0.034445	0.00161592	0.00329877	7.7895e-05			0.0719156
	21G20049	2.6	4	0.0444362	0.00388232	0.00322668	0.000159946			0.0994195
	21G20050	3	4	0.030372	0.0013867	0.00325698	7.36575e-05			0.063521
	21G20051	3.4	4	0.0285364	0.0011767	0.00327873	6.11215e-05			0.0530216
	21G20053	3.8	4	0.0288603	0.000385528	0.00333841	3.03949e-05			0.0356835
	21G20055	4.2	4	0.0540669	0.000943437	0.00322662	5.22198e-05			0.0831653
	21G20057	5	4	0.0623659	0.00201893	0.00333278	9.64586e-05			0.109555
	21G20058	6		0.076152	0.000754433	0.00335647	5.00135e-05			0.102418
	21G20059	7.2		0.134928	0.00324202	0.00337082	0.000135525			0.218076
	21G20061	8.6		0.112647	0.00350772	0.00346399	0.000142186			0.214885
	21G20062	10		0.0964676	0.00217759	0.00343312	9.47383e-05			0.175241
	21G20063	12		0.0773559	0.00123027	0.00342521	7.3788e-05			0.115313
	21G20065	14		0.0602956	0.00199586	0.00334725	9.94057e-05			0.110206
	21G20066	17		0.0576601	0.0018872	0.00350652	0.000106881			0.0946638
	21G20067	20		0.0582659	0.00186644	0.00359346	0.000118993			0.0936479
	21G20069	24		0.107658	0.00791112	0.00391749	0.000350413			0.215417
	21G20070	28		0.105689	0.0122602	0.00431507	0.000497278			0.24623
	21G20071	32		0.105885	0.0254869	0.00436085	0.00101366			0.265868
	Results			40(a)/36(a)	± 2s	40(r)/39(k)	± 2s	Age	± 2s	MSWD
								(Ma)
	Inverse Isochron Clustered Points			297.368	1.69882	0.511046	0.180851	1.52278	0.538677	1.18842
					0.00571284		0.353885		0.353747	0.26397
	Full External Error								0.54446
	Analytical Error								0.538663
	Statistics			2σ Confidence Limit	1.68599		Convergence	3.45786e-05
				Error Magnification	1.09015		Number of Iterations	4
				Number of Data Points	19		Calculated Line	Weighted York-2
				Spreading Factor	0.0277306

## Sheet: Degassing Patterns
	Degassing Patterns			36Ar(a) [fA]	%1s	36Ar(c) [fA]	%1s	36Ar(ca) [fA]	%1s	36Ar(cl) [fA]	%1s	37Ar(ca) [fA]	%1s	38Ar(a) [fA]	%1s	38Ar(c) [fA]	%1s	38Ar(k) [fA]	%1s	38Ar(ca) [fA]	%1s	38Ar(cl) [fA]	%1s	39Ar(k) [fA]	%1s	39Ar(ca) [fA]	%1s	40Ar(r) [fA]	%1s	40Ar(a) [fA]	%1s	40Ar(c) [fA]	%1s	40Ar(k) [fA]	%1s
	21G20031	0.6	4	0.668206	0.230547	0	0	0.000920384	1.34548	1.82955e-06	63.9701	3.40505	1.3347	0.125957	0.280059	0	0	0.0195588	0.537806	0.000612908	9.72205	0.0139144	63.9767	1.61951	0.530222	0.00218774	1.62106	0.336226	150.89	199.5	0.252919	0	0	0.000983041	9.66456
	21G20032	0.7	4	0.226186	0.350745	0	0	0.000621585	1.90052	6.8135e-07	176.585	2.29961	1.89291	0.042636	0.385101	0	0	0.0122569	0.90876	0.00041393	9.81427	0.00518148	176.588	1.0149	0.904292	0.0014775	2.10464	-0.0216511	1164.69	67.53	0.365839	0	0	0.000616042	9.69228
	21G20034	0.8	4	0.119568	0.534547	0	0	0.000476023	2.52006	7.52519e-07	153.239	1.76109	2.51432	0.0225385	0.557693	0	0	0.00807864	1.35652	0.000316996	9.95282	0.00572172	153.242	0.668928	1.35353	0.0011315	2.67735	0.041881	478.425	35.6982	0.54457	0	0	0.000406039	9.74446
	21G20035	0.9	4	0.138063	0.505204	0	0	0.000768829	1.58698	1.95981e-06	62.5664	2.84435	1.57785	0.0260248	0.529634	0	0	0.00934852	1.16931	0.000511984	9.75841	0.0148999	62.5732	0.774077	1.16584	0.0018275	1.82647	0.406338	53.6858	41.22	0.515798	0	0	0.000469865	9.72017
	21G20037	1	4	0.098875	0.559876	0	0	0.000724133	1.65783	9.84048e-07	118.945	2.679	1.64909	0.0186379	0.582016	0	0	0.00779134	1.38294	0.000482219	9.77018	0.00748015	118.948	0.645138	1.38	0.00172126	1.88836	0.18342	95.4633	29.5201	0.569454	0	0	0.000391599	9.74817
	21G20038	1.1	4	0.067612	0.766319	0	0	0.000623584	1.84695	1.75436e-06	64.0067	2.30701	1.83911	0.0127449	0.78264	0	0	0.00599217	1.84246	0.000415261	9.80404	0.0133345	64.0133	0.496163	1.84026	0.00148225	2.05638	0.257986	63.2568	20.1862	0.773344	0	0	0.000301171	9.8239
	21G20039	1.2	4	0.0468755	0.854647	0	0	0.000488322	2.45873	1.33625e-06	89.3332	1.80659	2.45284	0.00883603	0.869311	0	0	0.00460586	2.30124	0.000325187	9.93747	0.0101556	89.3379	0.381375	2.29948	0.00116074	2.6197	0.194034	66.9892	13.9951	0.860951	0	0	0.000231494	9.92019
	21G20041	1.3	4	0.00855848	3.36156	0	0	0.000100882	12.3902	7.64308e-07	150.286	0.373221	12.389	0.00161327	3.36532	0	0	0.00127989	8.34426	6.71797e-05	15.6916	0.00580783	150.289	0.105977	8.34378	0.000239794	12.4232	-0.0954979	102.955	2.55522	3.36317	0	0	6.43282e-05	12.757
	21G20042	1.4	4	0.0110264	2.98824	0	0	0.000126088	9.49984	0	0	0.466474	9.49832	0.00207847	2.99247	0	0	0.00160328	6.6315	8.39653e-05	13.5261	0	0	0.132754	6.63089	0.000299709	9.54277	0.14224	76.8237	3.29203	2.99005	0	0	8.0582e-05	11.7086
	21G20043	1.6	4	0.0701085	0.646748	0	0	0.000976538	1.25936	8.40576e-07	131.464	3.61279	1.24783	0.0132155	0.666006	0	0	0.00502807	2.10318	0.000650303	9.71051	0.00638622	131.467	0.416335	2.10125	0.00232122	1.55032	0.0198196	733.926	20.9316	0.655057	0	0	0.000252715	9.87612
	21G20045	1.8	4	0.162776	0.442031	0	0	0.00274375	0.518719	9.79606e-07	120.164	10.1508	0.490071	0.0306833	0.469758	0	0	0.0106078	0.967759	0.00182714	9.64246	0.00744122	120.167	0.878345	0.963565	0.00652187	1.04239	0.422189	53.5385	48.5984	0.454101	0	0	0.000533155	9.69799
	21G20046	2	4	0.097999	0.586708	0	0	0.00257078	0.55126	9.6406e-07	126.855	9.51084	0.524393	0.0184728	0.607871	0	0	0.00888448	1.20214	0.00171195	9.64427	0.0073225	126.858	0.735653	1.19876	0.00611071	1.05896	0.0884238	204.63	29.2586	0.595855	0	0	0.000446542	9.72417
	21G20047	2.2	4	0.0354837	1.09307	0	0	0.00128106	0.959171	4.00205e-08	3021.23	4.73939	0.943986	0.00668867	1.10458	0	0	0.00447468	2.30457	0.000853091	9.67616	0.000303949	3021.23	0.370513	2.30281	0.00304506	1.31815	0.162639	77.3733	10.594	1.09801	0	0	0.000224901	9.92096
	21G20049	2.6	4	0.0149452	2.25089	0	0	0.000688974	1.67677	0	0	2.54893	1.66813	0.00281717	2.2565	0	0	0.00248567	4.24438	0.000458807	9.77341	0	0	0.205818	4.24343	0.00163768	1.90501	0.169723	65.658	4.46204	2.2533	0	0	0.000124932	10.5418
	21G20050	3	4	0.0386847	1.05577	0	0	0.0016635	0.789689	7.02713e-07	161.245	6.15429	0.771174	0.00729206	1.06768	0	0	0.00435669	2.24846	0.00110777	9.66083	0.00533558	161.248	0.360742	2.24666	0.00395413	1.20046	0.327781	40.158	11.5497	1.06088	0	0	0.000218971	9.90808
	21G20051	3.4	4	0.0496057	0.875728	0	0	0.00250713	0.573347	0	0	9.27538	0.547564	0.00935068	0.890045	0	0	0.00521416	2.03888	0.00166957	9.64555	0	0	0.431743	2.03689	0.00595943	1.07062	0.319248	43.6188	14.8103	0.881881	0	0	0.000262068	9.86263
	21G20053	3.8	4	0.153507	0.443152	0	0	0.0114835	0.323046	0	0	42.4843	0.274697	0.0289361	0.470813	0	0	0.0160269	0.665858	0.00764717	9.63392	0	0	1.32706	0.659748	0.0272961	0.960135	0.150993	141.76	45.8312	0.455192	0	0	0.000805525	9.67253
	21G20055	4.2	4	0.0636563	0.772069	0	0	0.011333	0.325761	8.77585e-07	133.04	41.9273	0.277885	0.0119992	0.788272	0	0	0.012882	0.842967	0.00754692	9.63401	0.00665406	133.043	1.06666	0.838149	0.0269383	0.961051	0.723228	21.5126	19.0052	0.779043	0	0	0.00064746	9.68633
	21G20057	5	4	0.0313589	1.35556	0	0	0.00680335	0.359494	3.21936e-07	342.179	25.1696	0.316759	0.00591116	1.36485	0	0	0.00708697	1.53994	0.00453053	9.63521	0.00244058	342.18	0.586816	1.53731	0.0161715	0.973004	0.0467072	291.002	9.36252	1.35954	0	0	0.000356197	9.77168
	21G20058	6		0.0831058	0.719218	0	0	0.0275606	0.310137	0	0	101.963	0.259394	0.0156655	0.736584	0	0	0.0227714	0.464405	0.0183534	9.63349	0	0	1.88552	0.4556	0.0655113	0.955869	-0.0521812	357.646	24.8121	0.726698	0	0	0.00114451	9.66075
	21G20059	7.2		0.0223114	1.8747	0	0	0.0144024	0.318079	0	0	53.283	0.268838	0.00420569	1.88143	0	0	0.0107857	0.961646	0.00959093	9.63375	0	0	0.893081	0.957426	0.0342343	0.958475	-0.0423129	316.637	6.66128	1.87758	0	0	0.0005421	9.69738
	21G20061	8.6		0.0201448	1.87763	0	0	0.011047	0.326568	1.21296e-06	99.1787	40.8694	0.278831	0.00379729	1.88435	0	0	0.0079116	1.3212	0.00735649	9.63404	0.00919214	99.183	0.655096	1.31813	0.0262586	0.961325	-0.198935	61.7989	6.01443	1.8805	0	0	0.000397644	9.73961
	21G20062	10		0.0317234	1.27705	0	0	0.0158847	0.318271	0	0	58.7671	0.269066	0.00597985	1.28691	0	0	0.0107654	1.00453	0.0105781	9.63376	0	0	0.891397	1.00049	0.0377578	0.958539	-0.230948	56.5505	9.47133	1.28128	0	0	0.000541078	9.70173
	21G20063	12		0.0522261	1.03026	0	0	0.0274192	0.311301	0	0	101.44	0.260784	0.00984461	1.04246	0	0	0.0142447	0.735988	0.0182592	9.63353	0	0	1.17949	0.730464	0.0651751	0.956247	-0.345082	48.8063	15.5926	1.0355	0	0	0.000715948	9.67761
	21G20065	14		0.0308767	1.3907	0	0	0.0169114	0.316581	0	0	62.5653	0.267064	0.00582025	1.39976	0	0	0.00671718	1.57369	0.0112618	9.6337	0	0	0.556196	1.57111	0.0401982	0.957979	0.00595661	2303.85	9.21854	1.39458	0	0	0.000337611	9.77706
	21G20066	17		0.0347255	1.4445	0	0	0.0287077	0.310697	5.37869e-07	211.631	106.207	0.260063	0.00654576	1.45322	0	0	0.00689614	1.56528	0.0191172	9.63351	0.00407435	211.633	0.571014	1.56269	0.0682378	0.956051	-0.464531	33.9418	10.3676	1.44824	0	0	0.000346606	9.77571
	21G20067	20		0.0349614	1.57891	0	0	0.0432941	0.308573	0	0	160.17	0.257521	0.00659022	1.5869	0	0	0.00684619	1.52482	0.0288307	9.63344	0	0	0.566879	1.52216	0.102909	0.955362	-0.708903	24.2817	10.4381	1.58233	0	0	0.000344095	9.76931
	21G20069	24		0.00995839	4.05743	0	0	0.0245579	0.311497	0	0	90.8544	0.261018	0.00187716	4.06054	0	0	0.00330512	3.1572	0.0163538	9.63354	0	0	0.27367	3.15592	0.058374	0.956311	-0.431143	30.1075	2.97318	4.05876	0	0	0.000166118	10.1529
	21G20070	28		0.00719774	4.99726	0	0	0.0195617	0.313188	0	0	72.3703	0.263033	0.00135677	4.99979	0	0	0.00212911	5.04183	0.0130267	9.63359	0	0	0.176295	5.04103	0.0464979	0.956863	-0.480912	24.4512	2.14896	4.99835	0	0	0.000107011	10.8874
	21G20071	32		0.00345704	9.89386	0	0	0.0103169	0.333892	1.4805e-06	80.4157	38.1682	0.287374	0.000651653	9.89514	0	0	0.00101374	10.3762	0.00687028	9.63429	0.01121	80.421	0.0839396	10.3758	0.0245231	0.963838	-0.23939	47.1984	1.03213	9.89441	0	0	5.09514e-05	14.1697
			S	2.43378	0.127716	0	0	0.286565	0.0895619	1.802e-05	27.5303	1060.17	0.0757081	0.458768	0.137963	0	0	0.240949	0.241575	0.190831	2.71162	0.136856	27.5273	19.9511	0.240782	0.681162	0.269793	0.687344	144.981	726.63	0.132197	0	0	0.0121103	2.11092
			S							2.72037	0.11465	1060.17	0.0757081									1.0274	3.70217			20.6322	0.233003							727.33	0.1903

## Sheet: Additional Parameters
	Additional Parameters			40Ar/39Ar	1s	37Ar/39Ar	1s	36Ar/39Ar	1s	Time (days)	37Ar (decay)	39Ar (decay)	40Ar (moles)
	21G20031	0.6	4	123.227	0.653303	2.09968	0.0301492	0.412611	0.00238236	80.966	4.9615	1.00057	8.53303e-12
	21G20032	0.7	4	66.4214	0.601826	2.26256	0.0474516	0.223154	0.00216089	80.9729	4.96218	1.00057	2.88263e-12
	21G20034	0.8	4	53.3392	0.724371	2.62826	0.0750213	0.179155	0.0026019	80.9868	4.96354	1.00057	1.52612e-12
	21G20035	0.9	4	53.6494	0.627152	3.66586	0.071858	0.178931	0.00226692	80.9944	4.96429	1.00057	1.77746e-12
	21G20037	1	4	45.9202	0.636533	4.14154	0.0889591	0.153975	0.00228539	81.0083	4.96565	1.00057	1.26836e-12
	21G20038	1.1	4	41.0825	0.759803	4.63584	0.120431	0.13712	0.00272266	81.0153	4.96633	1.00057	8.72981e-13
	21G20039	1.2	4	37.0931	0.859852	4.72268	0.158558	0.123819	0.0030254	81.0222	4.96701	1.00057	6.05888e-13
	21G20041	1.3	4	23.1581	1.97965	3.51375	0.524471	0.0815324	0.00730701	81.0361	4.96838	1.00057	1.05033e-13
	21G20042	1.4	4	25.8117	1.74452	3.50589	0.405819	0.0838189	0.00607254	81.0438	4.96913	1.00057	1.46647e-13
	21G20043	1.6	4	50.0451	1.05215	8.6295	0.210026	0.169795	0.00370952	81.0507	4.96981	1.00057	8.94636e-13
	21G20045	1.8	4	55.3994	0.532729	11.4715	0.123282	0.187057	0.00196513	81.0646	4.97117	1.00057	2.0932e-12
	21G20046	2	4	39.5644	0.474875	12.8219	0.166604	0.135583	0.00178848	81.0715	4.97185	1.00057	1.25314e-12
	21G20047	2.2	4	28.7957	0.670136	12.6872	0.313551	0.0984179	0.00247587	81.0785	4.97254	1.00057	4.59318e-13
	21G20049	2.6	4	22.3271	0.968071	12.2866	0.55638	0.0753615	0.00356259	81.0924	4.9739	1.00057	1.97782e-13
	21G20050	3	4	32.5687	0.735678	16.8751	0.396947	0.110637	0.00270144	81.1	4.97465	1.00057	5.07178e-13
	21G20051	3.4	4	34.5664	0.703185	21.191	0.441279	0.11906	0.00258955	81.1069	4.97533	1.00057	6.46043e-13
	21G20053	3.8	4	33.9519	0.222216	31.3686	0.220248	0.121822	0.000933367	81.1208	4.9767	1.00057	1.96347e-12
	21G20055	4.2	4	18.0406	0.153765	38.339	0.33091	0.0685722	0.000717505	81.2132	4.98579	1.00057	8.42433e-13
	21G20057	5	4	15.605	0.246448	41.7416	0.638237	0.0632893	0.00117966	81.2271	4.98715	1.00057	4.01789e-13
	21G20058	6		12.6913	0.0609485	52.2613	0.266543	0.0567222	0.000392401	81.234	4.98784	1.00057	1.0573e-12
	21G20059	7.2		7.13836	0.083722	57.4594	0.551506	0.0395914	0.000578001	81.2417	4.98859	1.00057	2.82653e-13
	21G20061	8.6		8.53577	0.129206	59.9825	0.778041	0.0457808	0.000801065	81.2556	4.98996	1.00057	2.48338e-13
	21G20062	10		9.94551	0.108612	63.2479	0.629993	0.0512381	0.000654687	81.2625	4.99064	1.00057	3.94587e-13
	21G20063	12		12.2509	0.0929306	81.4999	0.601479	0.0639895	0.00061429	81.2694	4.99133	1.00057	6.511e-13
	21G20065	14		15.4677	0.240297	104.906	1.56095	0.0801283	0.00137334	81.2833	4.9927	1.00057	3.939e-13
	21G20066	17		15.4923	0.228432	166.142	2.35294	0.0992311	0.0015826	81.291	4.99345	1.00057	4.22878e-13
	21G20067	20		14.5262	0.199516	239.136	3.12204	0.116836	0.00169576	81.2979	4.99414	1.00057	4.1545e-13
	21G20069	24		7.65621	0.245439	273.621	7.13812	0.103951	0.00295095	81.3118	4.99551	1.00057	1.08552e-13
	21G20070	28		7.48748	0.367573	324.833	12.9693	0.120109	0.0050426	81.3188	4.99619	1.00057	7.12302e-14
	21G20071	32		7.30938	0.736819	351.902	28.265	0.127006	0.0106665	81.3257	4.99688	1.00057	3.38524e-14

## Sheet: Procedure Blanks
	Procedure Blanks		36Ar ± 1σ (SE) [fA]		37Ar ± 1σ (SE) [fA]		38Ar ± 1σ (SE) [fA]		39Ar ± 1σ (SE) [fA]		40Ar ± 1σ (SE) [fA]
	21G20031	0.6	0.0108487	0.000186455	0.00292631	0.00616091	-0.00787524	0.00624307	0.0270669	0.00605483	2.85472	0.0453986
	21G20032	0.7	0.010801	0.000186455	0.00285586	0.00616091	-0.00889353	0.00624307	0.0277006	0.00605483	2.83466	0.0453986
	21G20034	0.8	0.0107309	0.000186455	0.00211215	0.00616091	-0.0102361	0.00624307	0.0289153	0.00605483	2.80315	0.0453986
	21G20035	0.9	0.0107048	0.000186455	0.00141997	0.00616091	-0.0106357	0.00624307	0.0295468	0.00605483	2.79015	0.0453986
	21G20037	1	0.0106763	0.000186455	-0.000227423	0.00616091	-0.0108639	0.00624307	0.030615	0.00605483	2.7732	0.0453986
	21G20038	1.1	0.0106697	0.000186455	-0.00119368	0.00616091	-0.0107794	0.00624307	0.0311058	0.00605483	2.76752	0.0453986
	21G20039	1.2	0.0106675	0.000186455	-0.00222712	0.00616091	-0.0105885	0.00624307	0.031565	0.00605483	2.76343	0.0453986
	21G20041	1.3	0.0106734	0.000186455	-0.00441846	0.00616091	-0.00995911	0.00624307	0.032382	0.00605483	2.7593	0.0453986
	21G20042	1.4	0.0106814	0.000186455	-0.00565267	0.00616091	-0.00951108	0.00624307	0.0327702	0.00605483	2.75892	0.0453986
	21G20043	1.6	0.0106908	0.000186455	-0.00676879	0.00616091	-0.00906307	0.00624307	0.0330837	0.00605483	2.75951	0.0453986
	21G20045	1.8	0.0107138	0.000186455	-0.00892304	0.00616091	-0.00810736	0.00624307	0.0335943	0.00605483	2.76275	0.0453986
	21G20046	2	0.0107266	0.000186455	-0.00993407	0.00616091	-0.00762467	0.00624307	0.0337901	0.00605483	2.76513	0.0453986
	21G20047	2.2	0.0107397	0.000186455	-0.0108848	0.00616091	-0.00715374	0.00624307	0.0339455	0.00605483	2.76785	0.0453986
	21G20049	2.6	0.0107657	0.000186455	-0.0125627	0.00616091	-0.00628604	0.00624307	0.0341349	0.00605483	2.77389	0.0453986
	21G20050	3	0.0107792	0.000186455	-0.0133371	0.00616091	-0.00587057	0.00624307	0.0341703	0.00605483	2.77732	0.0453986
	21G20051	3.4	0.0107906	0.000186455	-0.0139383	0.00616091	-0.00554111	0.00624307	0.0341605	0.00605483	2.78039	0.0453986
	21G20053	3.8	0.0108102	0.000186455	-0.0148216	0.00616091	-0.00504292	0.00624307	0.0340239	0.00605483	2.78609	0.0453986
	21G20055	4.2	0.0108001	0.000186455	-0.00900225	0.00616091	-0.00781738	0.00624307	0.0299622	0.00605483	2.7935	0.0453986
	21G20057	5	0.010786	0.000186455	-0.00666225	0.00616091	-0.0088414	0.00624307	0.0290858	0.00605483	2.79139	0.0453986
	21G20058	6	0.0107797	0.000186455	-0.0054157	0.00616091	-0.00934651	0.00624307	0.0286481	0.00605483	2.7905	0.0453986
	21G20059	7.2	0.0107739	0.000186455	-0.00400589	0.00616091	-0.00987697	0.00624307	0.0281734	0.00605483	2.7898	0.0453986
	21G20061	8.6	0.0107686	0.000186455	-0.00140053	0.00616091	-0.0107141	0.00624307	0.0273472	0.00605483	2.78979	0.0453986
	21G20062	10	0.0107693	0.000186455	-0.000110061	0.00616091	-0.0110395	0.00624307	0.0269614	0.00605483	2.79066	0.0453986
	21G20063	12	0.0107731	0.000186455	0.00114926	0.00616091	-0.0112804	0.00624307	0.0266003	0.00605483	2.79229	0.0453986
	21G20065	14	0.0107918	0.000186455	0.00349899	0.00616091	-0.0114361	0.00624307	0.0259731	0.00605483	2.79846	0.0453986
	21G20066	17	0.0108099	0.000186455	0.00464821	0.00616091	-0.0112909	0.00624307	0.0256946	0.00605483	2.80389	0.0453986
	21G20067	20	0.0108321	0.000186455	0.00557383	0.00616091	-0.0109867	0.00624307	0.0254906	0.00605483	2.81035	0.0453986
	21G20069	24	0.0108959	0.000186455	0.00698945	0.00616091	-0.0097951	0.00624307	0.0252472	0.00605483	2.82837	0.0453986
	21G20070	28	0.0109389	0.000186455	0.00743027	0.00616091	-0.00886025	0.00624307	0.0252202	0.00605483	2.84035	0.0453986
	21G20071	32	0.0109903	0.000186455	0.00765851	0.00616091	-0.00766613	0.00624307	0.0252651	0.00605483	2.85459	0.0453986

## Sheet: Intercept Values
	Intercept Values		36Ar ± 1σ (SE) [fA]		r2	Regression (type,n)		37Ar ± 1σ (SE) [fA]		r2	Regression (type,n)		38Ar ± 1σ (SE) [fA]		r2	Regression (type,n)		39Ar ± 1σ (SE) [fA]		r2	Regression (type,n)		40Ar ± 1σ (SE) [fA]		r2	Regression (type,n)
	21G20031	0.6	0.65328	0.00112627	0.965484	EXP	150 of 150	0.680066	0.00638527	0.471595	EXP	150 of 150	0.150743	0.00621716	0.0513247	EXP	150 of 150	1.64063	0.0059998	0.82757	EXP	149 of 150	202.692	0.0270188	0.999748	EXP	150 of 150
	21G20032	0.7	0.22856	0.000666086	0.872206	EXP	150 of 150	0.460102	0.00596739	0.271197	EXP	146 of 150	0.0510562	0.00657299	0.00656694	EXP	150 of 150	1.03898	0.00682579	0.576268	EXP	150 of 150	70.3437	0.0222325	0.997693	EXP	150 of 150
	21G20034	0.8	0.125986	0.000559643	0.674719	EXP	150 of 150	0.352185	0.00622318	0.187463	EXP	149 of 150	0.0260934	0.00604153	2.40831e-05	EXP	150 of 150	0.695615	0.00666617	0.314258	EXP	150 of 150	38.5436	0.0171727	0.991021	EXP	150 of 150
	21G20035	0.9	0.143999	0.000612769	0.701531	EXP	148 of 150	0.56674	0.00628877	0.427982	EXP	150 of 150	0.0396972	0.00680637	0.0104789	EXP	150 of 150	0.801561	0.00662472	0.400002	EXP	150 of 150	44.4169	0.0179656	0.994063	EXP	148 of 150
	21G20037	1	0.106302	0.000477484	0.623571	EXP	150 of 150	0.532082	0.00610532	0.362502	EXP	148 of 150	0.0232215	0.00622454	2.50432e-07	EXP	148 of 150	0.674231	0.0064617	0.356888	EXP	150 of 150	32.4771	0.0184298	0.979399	EXP	150 of 150
	21G20038	1.1	0.0761845	0.000450968	0.265985	EXP	150 of 150	0.457139	0.00563392	0.420297	EXP	146 of 150	0.0214181	0.00570381	0.00376232	EXP	149 of 150	0.526256	0.00677066	0.172497	EXP	150 of 150	23.212	0.014181	0.886456	EXP	150 of 150
	21G20039	1.2	0.0561428	0.000329567	0.0541733	EXP	149 of 150	0.356639	0.00622058	0.189868	EXP	150 of 150	0.0131212	0.00646838	0.00246974	EXP	150 of 150	0.412182	0.00628142	0.120276	EXP	148 of 150	16.9528	0.0177802	0.575654	EXP	150 of 150
	21G20041	1.3	0.018988	0.000203073	0.660837	EXP	148 of 150	0.0696988	0.00680621	0.0068588	EXP	150 of 150	-0.00126902	0.0059864	0.00814903	EXP	150 of 150	0.138066	0.00638314	0.0255422	EXP	150 of 150	5.21909	0.0148574	0.986114	EXP	149 of 150
	21G20042	1.4	0.0213889	0.000254819	0.557775	EXP	150 of 150	0.0869695	0.00627573	0.00624567	EXP	150 of 150	-0.010402	0.00546398	0.02663	EXP	147 of 150	0.165157	0.00632852	0.000381715	EXP	150 of 150	6.19327	0.0138105	0.986136	EXP	148 of 150
	21G20043	1.6	0.0789405	0.000380303	0.481951	EXP	150 of 150	0.710483	0.00623128	0.572108	EXP	150 of 150	0.0159919	0.00549812	0.000330478	EXP	148 of 150	0.44964	0.00625149	0.112165	EXP	150 of 150	23.7112	0.0172536	0.88203	EXP	150 of 150
	21G20045	1.8	0.16963	0.000623025	0.80322	EXP	150 of 150	2.00577	0.0057737	0.922638	EXP	150 of 150	0.0420019	0.00628365	0.000310719	EXP	150 of 150	0.914024	0.0058435	0.595986	EXP	149 of 150	51.7839	0.0181109	0.996447	EXP	150 of 150
	21G20046	2	0.107285	0.000499807	0.56879	EXP	150 of 150	1.87749	0.00608386	0.904736	EXP	148 of 150	0.0284431	0.00676139	0.00424157	EXP	150 of 150	0.771835	0.00634479	0.45323	EXP	149 of 150	32.1126	0.0168753	0.978739	EXP	150 of 150
	21G20047	2.2	0.0460376	0.000317958	0.00989829	EXP	150 of 150	0.929516	0.00592795	0.677675	EXP	149 of 150	0.00505695	0.00662039	0.00358035	EXP	147 of 150	0.40563	0.00594893	0.0591685	EXP	149 of 150	13.5247	0.0156022	0.925075	EXP	150 of 150
	21G20049	2.6	0.0257761	0.000262572	0.460676	EXP	150 of 150	0.493062	0.00561541	0.457729	EXP	147 of 150	-0.0057049	0.00621002	0.0173574	EXP	150 of 150	0.24055	0.00623279	0.00713955	EXP	147 of 150	7.40578	0.0157561	0.979513	EXP	150 of 150
	21G20050	3	0.0495183	0.000340033	0.0262081	EXP	150 of 150	1.20729	0.00640544	0.775309	EXP	150 of 150	0.0120604	0.00580481	0.000475402	EXP	149 of 150	0.397038	0.00532426	0.1066	EXP	148 of 150	14.655	0.0158804	0.875968	EXP	150 of 150
	21G20051	3.4	0.0608243	0.000365562	0.142247	EXP	150 of 150	1.82547	0.00645259	0.88983	EXP	150 of 150	0.00792589	0.00561971	0.00728705	EXP	150 of 150	0.469668	0.00631453	0.130907	EXP	150 of 150	17.9102	0.0164725	0.270523	EXP	150 of 150
	21G20053	3.8	0.169218	0.00058033	0.817243	EXP	150 of 150	8.40795	0.00625074	0.994551	EXP	145 of 150	0.0455179	0.00616517	0.0130097	EXP	150 of 150	1.38159	0.00623877	0.75735	EXP	149 of 150	48.769	0.0152645	0.996798	EXP	149 of 150
	21G20055	4.2	0.0827983	0.000418957	0.307865	EXP	149 of 150	8.2882	0.00693494	0.992645	EXP	149 of 150	0.0309168	0.00611964	0.0450822	EXP	149 of 150	1.11807	0.00649965	0.677573	EXP	150 of 150	22.5226	0.0149744	0.864527	EXP	149 of 150
	21G20057	5	0.047426	0.000358294	0.000266137	EXP	150 of 150	4.97291	0.00709306	0.979186	EXP	150 of 150	0.01095	0.00541468	2.59353e-06	EXP	149 of 150	0.629049	0.00662076	0.282583	EXP	149 of 150	12.201	0.0145209	0.94434	EXP	149 of 150
	21G20058	6	0.117031	0.000513452	0.66875	EXP	150 of 150	20.1642	0.0080794	0.998336	EXP	148 of 150	0.0397074	0.00631091	0.00284639	EXP	149 of 150	1.96989	0.00595962	0.887358	EXP	150 of 150	27.5515	0.0160039	0.955569	EXP	150 of 150
	21G20059	7.2	0.0460229	0.00034915	0.0251328	EXP	150 of 150	10.5345	0.00674703	0.995817	EXP	150 of 150	0.00955294	0.00582764	0.00261244	EXP	150 of 150	0.950838	0.00595841	0.62304	EXP	150 of 150	9.40931	0.0156967	0.971444	EXP	150 of 150
	21G20061	8.6	0.040717	0.00030658	0.0314785	EXP	148 of 150	8.07968	0.00683733	0.992786	EXP	144 of 150	0.0172918	0.00649157	0.00547149	EXP	148 of 150	0.705285	0.00608552	0.483572	EXP	149 of 150	8.60568	0.0161617	0.969708	EXP	150 of 150
	21G20062	10	0.0564779	0.000331197	0.0720372	EXP	150 of 150	11.6183	0.00804946	0.995344	EXP	150 of 150	0.0129839	0.00549968	1.70212e-05	EXP	150 of 150	0.951456	0.00646829	0.573535	EXP	150 of 150	12.0316	0.0164049	0.940407	EXP	147 of 150
	21G20063	12	0.0872406	0.000461371	0.302526	EXP	149 of 150	20.0533	0.00955553	0.997561	EXP	150 of 150	0.0212031	0.00581208	0.000145527	EXP	149 of 150	1.26502	0.0060202	0.752121	EXP	150 of 150	18.0405	0.0153374	0.367559	EXP	145 of 150
	21G20065	14	0.0566732	0.000357839	0.00092676	EXP	150 of 150	12.3677	0.0078479	0.995803	EXP	150 of 150	0.00322652	0.00677352	0.0108613	EXP	150 of 150	0.619376	0.00622438	0.285977	EXP	150 of 150	12.0233	0.0156073	0.945826	EXP	150 of 150
	21G20066	17	0.0717127	0.000426484	0.120953	EXP	150 of 150	20.9901	0.00926531	0.997933	EXP	150 of 150	0.0250164	0.00554004	0.0433377	EXP	148 of 150	0.66174	0.00645686	0.355523	EXP	146 of 150	12.7074	0.0159503	0.936807	EXP	150 of 150
	21G20067	20	0.0859653	0.000466447	0.291937	EXP	150 of 150	31.6495	0.0105312	0.998891	EXP	150 of 150	0.00885779	0.00667205	0.00360193	EXP	150 of 150	0.691919	0.00600295	0.381577	EXP	150 of 150	12.5399	0.0170197	0.941711	EXP	150 of 150
	21G20069	24	0.044035	0.000328602	0.0612356	EXP	150 of 150	17.9516	0.00822977	0.997913	EXP	149 of 150	0.011197	0.00635252	0.00293172	EXP	150 of 150	0.355626	0.00607161	0.0844009	EXP	150 of 150	5.37057	0.0150464	0.985677	EXP	150 of 150
	21G20070	28	0.0366306	0.000282169	0.18021	EXP	150 of 150	14.2993	0.00710394	0.997539	EXP	149 of 150	0.000158994	0.00576633	0.00195969	EXP	150 of 150	0.246895	0.00642854	0.0271406	EXP	150 of 150	4.5085	0.0151213	0.986767	EXP	150 of 150
	21G20071	32	0.0242161	0.000267589	0.447529	EXP	150 of 150	7.54419	0.00791672	0.988662	EXP	150 of 150	0.0119037	0.00635488	0.0472709	EXP	149 of 150	0.133184	0.00619494	0.0115159	EXP	150 of 150	3.64739	0.0166154	0.984416	EXP	150 of 150

## Sheet: Project Info
	Project Info		Analyst	Irradiation	X-pos	Y-pos	Z/H-pos	Project	Experiment	Nmb
	21G20031	0.6	Daniel Heaton	21-OSU-04	0	0	25.8121	Easter\O-Connor (20-06)	21G20028	1
	21G20032	0.7	Daniel Heaton	21-OSU-04	0	0	25.8121	Easter\O-Connor (20-06)	21G20028	1
	21G20034	0.8	Daniel Heaton	21-OSU-04	0	0	25.8121	Easter\O-Connor (20-06)	21G20028	1
	21G20035	0.9	Daniel Heaton	21-OSU-04	0	0	25.8121	Easter\O-Connor (20-06)	21G20028	1
	21G20037	1	Daniel Heaton	21-OSU-04	0	0	25.8121	Easter\O-Connor (20-06)	21G20028	1
	21G20038	1.1	Daniel Heaton	21-OSU-04	0	0	25.8121	Easter\O-Connor (20-06)	21G20028	1
	21G20039	1.2	Daniel Heaton	21-OSU-04	0	0	25.8121	Easter\O-Connor (20-06)	21G20028	1
	21G20041	1.3	Daniel Heaton	21-OSU-04	0	0	25.8121	Easter\O-Connor (20-06)	21G20028	1
	21G20042	1.4	Daniel Heaton	21-OSU-04	0	0	25.8121	Easter\O-Connor (20-06)	21G20028	1
	21G20043	1.6	Daniel Heaton	21-OSU-04	0	0	25.8121	Easter\O-Connor (20-06)	21G20028	1
	21G20045	1.8	Daniel Heaton	21-OSU-04	0	0	25.8121	Easter\O-Connor (20-06)	21G20028	1
	21G20046	2	Daniel Heaton	21-OSU-04	0	0	25.8121	Easter\O-Connor (20-06)	21G20028	1
	21G20047	2.2	Daniel Heaton	21-OSU-04	0	0	25.8121	Easter\O-Connor (20-06)	21G20028	1
	21G20049	2.6	Daniel Heaton	21-OSU-04	0	0	25.8121	Easter\O-Connor (20-06)	21G20028	1
	21G20050	3	Daniel Heaton	21-OSU-04	0	0	25.8121	Easter\O-Connor (20-06)	21G20028	1
	21G20051	3.4	Daniel Heaton	21-OSU-04	0	0	25.8121	Easter\O-Connor (20-06)	21G20028	1
	21G20053	3.8	Daniel Heaton	21-OSU-04	0	0	25.8121	Easter\O-Connor (20-06)	21G20028	1
	21G20055	4.2	Daniel Heaton	21-OSU-04	0	0	25.8121	Easter\O-Connor (20-06)	21G20028	1
	21G20057	5	Daniel Heaton	21-OSU-04	0	0	25.8121	Easter\O-Connor (20-06)	21G20028	1
	21G20058	6	Daniel Heaton	21-OSU-04	0	0	25.8121	Easter\O-Connor (20-06)	21G20028	1
	21G20059	7.2	Daniel Heaton	21-OSU-04	0	0	25.8121	Easter\O-Connor (20-06)	21G20028	1
	21G20061	8.6	Daniel Heaton	21-OSU-04	0	0	25.8121	Easter\O-Connor (20-06)	21G20028	1
	21G20062	10	Daniel Heaton	21-OSU-04	0	0	25.8121	Easter\O-Connor (20-06)	21G20028	1
	21G20063	12	Daniel Heaton	21-OSU-04	0	0	25.8121	Easter\O-Connor (20-06)	21G20028	1
	21G20065	14	Daniel Heaton	21-OSU-04	0	0	25.8121	Easter\O-Connor (20-06)	21G20028	1
	21G20066	17	Daniel Heaton	21-OSU-04	0	0	25.8121	Easter\O-Connor (20-06)	21G20028	1
	21G20067	20	Daniel Heaton	21-OSU-04	0	0	25.8121	Easter\O-Connor (20-06)	21G20028	1
	21G20069	24	Daniel Heaton	21-OSU-04	0	0	25.8121	Easter\O-Connor (20-06)	21G20028	1
	21G20070	28	Daniel Heaton	21-OSU-04	0	0	25.8121	Easter\O-Connor (20-06)	21G20028	1
	21G20071	32	Daniel Heaton	21-OSU-04	0	0	25.8121	Easter\O-Connor (20-06)	21G20028	1

[truncated: 2 more sheets: Sample Parameters, Irradiation Constants]
