# Supplementary material for: Synchronous motion of the Easter mantle plume and the East Pacific Rise
Source: Nat Commun. 2024 Nov 17;15:9953. doi: 10.1038/s41467-024-54115-2 (PMC11570642; doi:10.1038/s41467-024-54115-2)
Supplement: Supplementary file 5 — Supplementary Data 2 [file 41467_2024_54115_MOESM5_ESM.zip › NCOMMS-23-61651B_Dataset 2/21G20075.full.xls]

## Sheet: Hidden Data
Double Line Plot Age Plateau			Double Line Plot K/Ca Plateau			X-Y Plot Normal Isochron		X-Y Plot Inverse Isochron		Error Ellipses Normal Isochron		Error Ellipses Inverse Isochron														Used Measurements for Blank Corrections
Ar39k%	Line 1	Line 2	Ar39k%	Line 1	Line 2	X-axis	Y-axis	X-axis	Y-axis	X-axis	Y-axis	X-axis	Y-axis													Filename	Included	36Ar	1σ	37Ar	1σ	38Ar	1σ	39Ar	1σ	40Ar	1σ	Date		Filename	Included	40Ar/39Ar	1σ	J-value	1σ	Date	X	Y	H
0	-2.34983	13.4006	0	0.015167	0.0203213	1.41104	301.184	0.00468499	0.00332023			0.00535026	0.00332037
1.19874	-2.34983	13.4006	1.19874	0.015167	0.0203213	3.57862	302.168	0.0118432	0.00330942			0.00532759	0.00330979
1.19874	15.2	-5.2	1.19874	0.0273094	0.0113531	6.03281	353.542	0.0170639	0.00282852			0.00526113	0.00329992
1.60804	15.2	-5.2	1.60804	0.0273094	0.0113531	6.08575	303.384	0.0200595	0.00329615			0.00515541	0.00329144
1.60804	-1.45581	15.2	1.60804	0.00582619	0.0374738	8.16493	327.682	0.0249172	0.00305174			0.00501763	0.00328491
1.85286	-1.45581	15.2	1.85286	0.00582619	0.0374738	4.30007	312.992	0.0137386	0.00319497			0.00485718	0.0032808
1.85286	7.90304	-3.18849	1.85286	0.0208266	0.0147812	12.8417	316.936	0.0405182	0.00315521			0.00468499	0.00327937
2.91219	7.90304	-3.18849	2.91219	0.0208266	0.0147812	17.3493	294.829	0.0588453	0.0033918			0.00451281	0.00328073
2.91219	-5.2	15.2	2.91219	0.00812072	0.0286727	22.9704	303.63	0.0756525	0.00329348			0.00435236	0.00328478
3.2091	-5.2	15.2	3.2091	0.00812072	0.0286727	28.6438	309.377	0.0925855	0.0032323			0.00421457	0.00329124
3.2091	15.2	-5.2	3.2091	0.0260907	-0.000471946	41.2367	308.846	0.133518	0.00323786			0.00410885	0.00329968
3.3741	15.2	-5.2	3.3741	0.0260907	-0.000471946	37.5039	302.732	0.123885	0.00330325			0.00404238	0.00330952
3.3741	0.629803	7.87629	3.3741	0.0145525	0.0178428	77.2723	528.782	0.146132	0.00189114			0.00401971	0.00332009
4.99536	0.629803	7.87629	4.99536	0.0145525	0.0178428	57.6904	323.215	0.17849	0.00309392			0.00404238	0.00333067
4.99536	5.21819	-5.2	4.99536	0.0171597	0.0117427	72.1605	316.312	0.228131	0.00316143			0.00410884	0.00334054
5.93168	5.21819	-5.2	5.93168	0.0171597	0.0117427	64.9483	338.197	0.192043	0.00295686			0.00421456	0.00334902
5.93168	-3.4905	4.80382	5.93168	0.0126876	0.0165423	103.158	330.77	0.311873	0.00302325			0.00435234	0.00335554
7.2163	-3.4905	4.80382	7.2163	0.0126876	0.0165423	130.324	292.266	0.445908	0.00342154			0.00451279	0.00335966
7.2163	4.05916	-1.81242	7.2163	0.0157918	0.0130494	134.446	337.596	0.398245	0.00296212			0.00468498	0.00336108
9.07957	4.05916	-1.81242	9.07957	0.0157918	0.0130494	107.455	336.388	0.319439	0.00297276			0.00485716	0.00335973
9.07957	-1.7254	3.20963	9.07957	0.01193	0.0139849	122.724	340.8	0.360107	0.00293427			0.00501761	0.00335568
11.2193	-1.7254	3.20963	11.2193	0.01193	0.0139849	185.778	313.771	0.592082	0.00318704			0.0051554	0.00334921
11.2193	2.60278	-1.94084	11.2193	0.0128356	0.011064	101.403	347.56	0.291758	0.0028772			0.00526112	0.00334077
13.629	2.60278	-1.94084	13.629	0.0128356	0.011064	62.7358	291.962	0.214877	0.00342511			0.00532759	0.00333093
13.629	0.972609	15.2	13.629	0.00924647	0.0154723	67.149	274.163	0.244924	0.00364747			0.00535026	0.00332037
14.2824	0.972609	15.2	14.2824	0.00924647	0.0154723	49.5244	244.97	0.202165	0.00408214			0.00532759	0.00330979
14.2824	2.49498	0.0474567	14.2824	0.0111392	0.0103063	47.7657	253.335	0.188547	0.00394734
18.7977	2.49498	0.0474567	18.7977	0.0111392	0.0103063	41.5312	252.892	0.164225	0.00395426			0.0166212	0.00331206
18.7977	-0.249483	1.71325	18.7977	0.00956572	0.010164	47.8163	308.632	0.15493	0.00324011			0.0164585	0.00326358
24.5571	-0.249483	1.71325	24.5571	0.00956572	0.010164	51.2264	237.874	0.215351	0.0042039			0.0159812	0.00321823
24.5571	2.91493	0.715201	24.5571	0.00953319	0.00894858							0.0152219	0.00317909
30.1142	2.91493	0.715201	30.1142	0.00953319	0.00894858							0.0142323	0.00314883
30.1142	0.100941	1.75681	30.1142	0.00862028	0.00907535							0.0130799	0.00312952
37.0153	0.100941	1.75681	37.0153	0.00862028	0.00907535							0.0118433	0.00312247
37.0153	2.39817	-2.68558	37.0153	0.00924736	0.00783175							0.0106066	0.00312815
39.1156	2.39817	-2.68558	39.1156	0.00924736	0.00783175							0.0094542	0.00314619
39.1156	-0.426925	2.15444	39.1156	0.00810675	0.00873138							0.00846461	0.00317536
43.5265	-0.426925	2.15444	43.5265	0.00810675	0.00873138							0.00770526	0.00321366
43.5265	1.82001	0.274428	43.5265	0.00911602	0.00872612							0.0072279	0.00325848
51.593	1.82001	0.274428	51.593	0.00911602	0.00872612							0.00706507	0.00330678
51.593	0.567567	1.4802	51.593	0.0091534	0.00940139							0.00722785	0.00335526
66.1943	0.567567	1.4802	66.1943	0.0091534	0.00940139							0.00770516	0.00340061
66.1943	1.50408	-1.01683	66.1943	0.0102245	0.00951761							0.00846446	0.00343975
70.8106	1.50408	-1.01683	70.8106	0.0102245	0.00951761							0.00945402	0.00347001
70.8106	0.491713	2.38291	70.8106	0.00803339	0.00850312							0.0106064	0.00348932
76.7376	0.491713	2.38291	76.7376	0.00803339	0.00850312							0.0118431	0.00349637
76.7376	0.461588	-1.08758	76.7376	0.00353935	0.00342616							0.0130797	0.00349068
87.5273	0.461588	-1.08758	87.5273	0.00353935	0.00342616							0.0142321	0.00347264
87.5273	-2.79801	0.635114	87.5273	0.00237003	0.00260088							0.0152217	0.00344348
91.1105	-2.79801	0.635114	91.1105	0.00237003	0.00260088							0.0159811	0.00340518
91.1105	-1.51999	-4.92554	91.1105	0.00180939	0.0016656							0.0164584	0.00336035
95.2592	-1.51999	-4.92554	95.2592	0.00180939	0.0016656							0.0166212	0.00331206
95.2592	-5.2	0.322794	95.2592	0.00143151	0.00172773							0.0164585	0.00326358
97.1077	-5.2	0.322794	97.1077	0.00143151	0.00172773
97.1077	1.06149	-5.2	97.1077	0.00154881	0.00121919							0.0291573	0.00283583
98.5161	1.06149	-5.2	98.5161	0.00154881	0.00121919							0.0287453	0.00273071
98.5161	-5.2	7.92847	98.5161	0.000930967	0.00154292							0.0275372	0.00263226
99.2358	-5.2	7.92847	99.2358	0.000930967	0.00154292							0.0256154	0.00254719
99.2358	3.50063	-5.2	99.2358	0.00192439	0.00120751							0.0231108	0.00248128
100	3.50063	-5.2	100	0.00192439	0.00120751							0.0201942	0.00243904
												0.0170642	0.00242334
												0.0139342	0.00243526
												0.0110175	0.00247397
												0.0085128	0.00253685
												0.00659089	0.0026196
												0.00538269	0.00271659
												0.00497056	0.00282121
												0.00538257	0.00292633
												0.00659064	0.00302478
												0.00851245	0.00310986
												0.011017	0.00317576
												0.0139337	0.003218
												0.0170637	0.0032337
												0.0201937	0.00322179
												0.0231104	0.00318307
												0.0256151	0.00312019
												0.027537	0.00303744
												0.0287452	0.00294045
												0.0291573	0.00283583
												0.0287453	0.00273071
												0.023397	0.00329893
												0.0232833	0.00326657
												0.0229499	0.00323623
												0.0224195	0.00320997
												0.0217284	0.00318959
												0.0209234	0.00317647
												0.0200597	0.0031715
												0.0191959	0.00317503
												0.0183909	0.00318681
												0.0176997	0.00320604
												0.0171693	0.00323142
												0.0168359	0.0032612
												0.0167221	0.00329337
												0.0168358	0.00332573
												0.0171692	0.00335607
												0.0176995	0.00338233
												0.0183907	0.00340271
												0.0191957	0.00341584
												0.0200594	0.0034208
												0.0209232	0.00341727
												0.0217282	0.00340549
												0.0224194	0.00338626
												0.0229498	0.00336088
												0.0232832	0.0033311
												0.023397	0.00329893
												0.0232833	0.00326657
												0.0385075	0.00306605
												0.0380446	0.00294336
												0.036687	0.00282806
												0.0345274	0.002728
												0.0317128	0.00265
												0.0284351	0.00259938
												0.0249177	0.00257959
												0.0214003	0.00259197
												0.0181225	0.00263569
												0.0153078	0.00270776
												0.0131479	0.00280327
												0.0117902	0.00291571
												0.0113269	0.00303743
												0.0117899	0.00316011
												0.0131475	0.00327542
												0.0153071	0.00337548
												0.0181217	0.00345347
												0.0213993	0.00350409
												0.0249167	0.00352388
												0.0284342	0.0035115
												0.0317119	0.00346778
												0.0345266	0.00339571
												0.0366865	0.0033002
												0.0380443	0.00318776
												0.0385075	0.00306605
												0.0380446	0.00294336
												0.0278473	0.00320354
												0.0273667	0.00307925
												0.0259573	0.00296284
												0.0237152	0.00286225
												0.0207932	0.00278434
												0.0173905	0.0027344
												0.0137389	0.00271586
												0.0100873	0.00272997
												0.00668451	0.00277577
												0.00376245	0.00285013
												0.00152025	0.002948
												0.000110717	0.00306269
												-0.000370102	0.0031864
												0.000110566	0.0033107
												0.00151996	0.00342711
												0.00376204	0.0035277
												0.00668401	0.00360561
												0.0100867	0.00365554
												0.0137383	0.00367409
												0.0173899	0.00365998
												0.0207927	0.00361418
												0.0237148	0.00353982
												0.025957	0.00344195
												0.0273665	0.00332726
												0.0278473	0.00320354
												0.0273667	0.00307925
												0.0445959	0.00316242
												0.044457	0.0031199
												0.0440497	0.00307979
												0.0434017	0.00304482
												0.0425573	0.00301737
												0.0415738	0.00299931
												0.0405185	0.00299188
												0.0394631	0.00299558
												0.0384796	0.00301016
												0.037635	0.00303463
												0.0369869	0.00306731
												0.0365795	0.00310598
												0.0364405	0.00314801
												0.0365794	0.00319053
												0.0369866	0.00323064
												0.0376346	0.00326561
												0.0384791	0.00329306
												0.0394625	0.00331111
												0.0405179	0.00331854
												0.0415733	0.00331484
												0.0425568	0.00330026
												0.0434013	0.0032758
												0.0440494	0.00324312
												0.0444568	0.00320444
												0.0445959	0.00316242
												0.044457	0.0031199
												0.0699481	0.00341969
												0.06957	0.0033185
												0.0684611	0.00322229
												0.0666968	0.00313764
												0.0643975	0.00307031
												0.0617199	0.00302489
												0.0588463	0.00300448
												0.0559726	0.00301045
												0.0532948	0.00304242
												0.0509952	0.0030982
												0.0492305	0.00317398
												0.0481211	0.00326461
												0.0477426	0.00336391
												0.0481206	0.0034651
												0.0492296	0.0035613
												0.0509938	0.00364595
												0.0532931	0.00371328
												0.0559708	0.00375871
												0.0588443	0.00377912
												0.061718	0.00377314
												0.0643959	0.00374118
												0.0666955	0.0036854
												0.0684601	0.00360962
												0.0695695	0.00351899
												0.0699481	0.00341969
												0.06957	0.0033185
												0.0858398	0.00332491
												0.085493	0.00323298
												0.0844755	0.00314517
												0.0828568	0.00306747
												0.0807471	0.00300517
												0.0782902	0.00296252
												0.0756536	0.00294242
												0.0730169	0.00294625
												0.0705598	0.00297374
												0.0684497	0.00302302
												0.0668305	0.00309073
												0.0658126	0.00317226
												0.0654652	0.00326205
												0.065812	0.00335398
												0.0668295	0.00344179
												0.0684482	0.00351949
												0.0705579	0.00358179
												0.0730148	0.00362445
												0.0756514	0.00364454
												0.0782881	0.00364071
												0.0807452	0.00361322
												0.0828552	0.00356394
												0.0844744	0.00349623
												0.0854924	0.0034147
												0.0858398	0.00332491
												0.085493	0.00323298
												0.10171	0.00326365
												0.1014	0.00318415
												0.100488	0.00310793
												0.0990385	0.00304018
												0.0971488	0.00298553
												0.0949482	0.00294769
												0.0925865	0.00292925
												0.0902248	0.00293146
												0.0880239	0.00295418
												0.086134	0.00299584
												0.0846836	0.00305363
												0.0837718	0.00312358
												0.0834606	0.00320095
												0.0837713	0.00328045
												0.0846826	0.00335668
												0.0861325	0.00342442
												0.0880221	0.00347908
												0.0902228	0.00351691
												0.0925844	0.00353535
												0.0949462	0.00353314
												0.097147	0.00351043
												0.099037	0.00346876
												0.100487	0.00341098
												0.101399	0.00334102
												0.10171	0.00326365
												0.1014	0.00318415
												0.14514	0.00329231
												0.144745	0.00319589
												0.143584	0.00310234
												0.141738	0.00301802
												0.139331	0.00294869
												0.136528	0.00289905
												0.13352	0.00287251
												0.130512	0.00287087
												0.127709	0.00289423
												0.125302	0.00294101
												0.123454	0.00300803
												0.122293	0.0030907
												0.121896	0.0031834
												0.122292	0.00327982
												0.123453	0.00337337
												0.125299	0.00345769
												0.127706	0.00352702
												0.130509	0.00357666
												0.133517	0.0036032
												0.136525	0.00360484
												0.139328	0.00358148
												0.141735	0.0035347
												0.143582	0.00346768
												0.144744	0.00338501
												0.14514	0.00329231
												0.144745	0.00319589
												0.133793	0.00334619
												0.133456	0.00326363
												0.132467	0.00318377
												0.130892	0.00311206
												0.12884	0.00305337
												0.126451	0.00301171
												0.123886	0.00298992
												0.121322	0.00298949
												0.118932	0.00301043
												0.116879	0.00305134
												0.115304	0.00310941
												0.114314	0.00318069
												0.113976	0.00326032
												0.114314	0.00334288
												0.115303	0.00342274
												0.116878	0.00349445
												0.118929	0.00355314
												0.121319	0.00359479
												0.123884	0.00361658
												0.126448	0.00361702
												0.128838	0.00359607
												0.13089	0.00355517
												0.132465	0.0034971
												0.133455	0.00342582
												0.133793	0.00334619
												0.133456	0.00326363
												0.187929	0.00202249
												0.186506	0.00171265
												0.182331	0.00141498
												0.17569	0.00114976
												0.167034	0.000935056
												0.156954	0.000785511
												0.146136	0.000711313
												0.135318	0.000717518
												0.125237	0.000803704
												0.11658	0.000963996
												0.109937	0.00118747
												0.105761	0.0014589
												0.104336	0.00175979
												0.105759	0.00206962
												0.109934	0.0023673
												0.116575	0.00263252
												0.125231	0.00284722
												0.135311	0.00299676
												0.146129	0.00307096
												0.156947	0.00306476
												0.167028	0.00297857
												0.175685	0.00281828
												0.182328	0.0025948
												0.186504	0.00232337
												0.187929	0.00202249
												0.186506	0.00171265
												0.186559	0.00313431
												0.186285	0.00307071
												0.185479	0.00300869
												0.184197	0.00295248
												0.182525	0.00290591
												0.180579	0.00287216
												0.178491	0.00285351
												0.176402	0.00285125
												0.174456	0.00286553
												0.172784	0.00289537
												0.171502	0.00293874
												0.170695	0.00299269
												0.17042	0.00305353
												0.170695	0.00311713
												0.171501	0.00317915
												0.172783	0.00323536
												0.174454	0.00328193
												0.1764	0.00331569
												0.178488	0.00333433
												0.180577	0.00333659
												0.182523	0.00332231
												0.184195	0.00329247
												0.185477	0.0032491
												0.186284	0.00319515
												0.186559	0.00313431
												0.186285	0.00307071
												0.236916	0.00321107
												0.236617	0.00314583
												0.23574	0.00308166
												0.234344	0.00302292
												0.232525	0.00297363
												0.230406	0.00293713
												0.228132	0.00291592
												0.225858	0.00291144
												0.223739	0.00292399
												0.22192	0.00295273
												0.220523	0.00299569
												0.219645	0.00304995
												0.219346	0.0031118
												0.219645	0.00317704
												0.220522	0.00324121
												0.221918	0.00329995
												0.223737	0.00334924
												0.225856	0.00338574
												0.228129	0.00340695
												0.230403	0.00341143
												0.232522	0.00339888
												0.234342	0.00337014
												0.235738	0.00332718
												0.236616	0.00327292
												0.236916	0.00321107
												0.236617	0.00314583
												0.199254	0.00299236
												0.199009	0.00293096
												0.198289	0.00287133
												0.197143	0.00281753
												0.19565	0.00277322
												0.193911	0.00274142
												0.192044	0.00272431
												0.190178	0.00272305
												0.188439	0.00273772
												0.186945	0.00276732
												0.185799	0.00280984
												0.185078	0.00286238
												0.184832	0.00292136
												0.185077	0.00298276
												0.185798	0.00304239
												0.186943	0.00309619
												0.188437	0.0031405
												0.190176	0.00317229
												0.192042	0.00318941
												0.193908	0.00319067
												0.195648	0.003176
												0.197141	0.0031464
												0.198287	0.00310388
												0.199008	0.00305134
												0.199254	0.00299236
												0.199009	0.00293096
												0.323654	0.00308743
												0.323253	0.00301265
												0.322077	0.00293859
												0.320205	0.0028703
												0.317765	0.00281243
												0.314924	0.00276893
												0.311874	0.00274277
												0.308825	0.00273571
												0.305983	0.00274825
												0.303543	0.00277953
												0.301671	0.00282742
												0.300493	0.00288866
												0.300091	0.00295906
												0.300493	0.00303384
												0.301669	0.0031079
												0.303541	0.00317619
												0.305981	0.00323406
												0.308822	0.00327756
												0.311871	0.00330373
												0.314921	0.00331078
												0.317762	0.00329824
												0.320202	0.00326696
												0.322075	0.00321907
												0.323252	0.00315784
												0.323654	0.00308743
												0.323253	0.00301265
												0.514658	0.0037988
												0.512317	0.00346966
												0.50545	0.00313725
												0.494526	0.0028242
												0.480289	0.00255186
												0.463709	0.00233879
												0.445915	0.00219951
												0.428121	0.0021435
												0.41154	0.0021746
												0.3973	0.00229066
												0.386373	0.0024838
												0.379503	0.00274084
												0.377159	0.00304427
												0.3795	0.00337341
												0.386366	0.00370583
												0.397291	0.00401887
												0.411528	0.00429121
												0.428108	0.00450428
												0.445902	0.00464357
												0.463696	0.00469957
												0.480277	0.00466848
												0.494517	0.00455241
												0.505444	0.00435927
												0.512313	0.00410223
												0.514658	0.0037988
												0.512317	0.00346966
												0.424552	0.00309822
												0.423656	0.00294974
												0.421029	0.0028021
												0.416849	0.00266536
												0.411401	0.00254885
												0.405057	0.00246051
												0.398248	0.00240634
												0.391439	0.00239005
												0.385094	0.00241275
												0.379645	0.00247289
												0.375464	0.00256637
												0.372835	0.00268681
												0.371938	0.00282602
												0.372834	0.0029745
												0.375461	0.00312214
												0.379641	0.00325888
												0.385089	0.00337539
												0.391434	0.00346374
												0.398242	0.0035179
												0.405051	0.00353419
												0.411396	0.00351149
												0.416845	0.00345135
												0.421026	0.00335788
												0.423655	0.00323743
												0.424552	0.00309822
												0.423656	0.00294974
												0.32968	0.00302709
												0.329332	0.00295538
												0.328309	0.00288486
												0.326682	0.00282032
												0.324561	0.00276618
												0.322091	0.00272611
												0.31944	0.00270285
												0.31679	0.00269798
												0.314319	0.00271184
												0.312198	0.00274348
												0.31057	0.00279075
												0.309547	0.00285042
												0.309198	0.00291843
												0.309546	0.00299014
												0.310569	0.00306066
												0.312196	0.0031252
												0.314317	0.00317934
												0.316787	0.00321941
												0.319437	0.00324267
												0.322088	0.00324754
												0.324558	0.00323368
												0.32668	0.00320203
												0.328307	0.00315477
												0.329331	0.0030951
												0.32968	0.00302709
												0.329332	0.00295538
												0.367155	0.00296956
												0.366915	0.00292182
												0.366211	0.00287493
												0.365091	0.00283208
												0.363632	0.0027962
												0.361932	0.00276973
												0.360108	0.00275447
												0.358283	0.00275146
												0.356583	0.00276091
												0.355123	0.00278218
												0.354003	0.00281381
												0.353299	0.00285365
												0.353058	0.00289898
												0.353298	0.00294672
												0.354002	0.00299361
												0.355122	0.00303646
												0.356582	0.00307234
												0.358282	0.00309881
												0.360106	0.00311407
												0.36193	0.00311708
												0.36363	0.00310763
												0.36509	0.00308636
												0.366211	0.00305473
												0.366915	0.00301489
												0.367155	0.00296956
												0.366915	0.00292182
												0.642652	0.00341329
												0.64093	0.00319721
												0.635879	0.00298044
												0.627843	0.00277774
												0.61737	0.00260294
												0.605174	0.00246795
												0.592086	0.00238196
												0.578997	0.00235083
												0.5668	0.00237669
												0.556326	0.00245777
												0.548289	0.00258855
												0.543236	0.00276012
												0.541512	0.00296078
												0.543234	0.00317686
												0.548285	0.00339363
												0.556321	0.00359633
												0.566794	0.00377113
												0.57899	0.00390612
												0.592079	0.00399212
												0.605167	0.00402324
												0.617364	0.00399738
												0.627838	0.0039163
												0.635876	0.00378552
												0.640928	0.00361395
												0.642652	0.00341329
												0.64093	0.00319721
												0.303812	0.00294256
												0.303402	0.00286297
												0.302198	0.00278435
												0.300282	0.00271205
												0.297786	0.00265101
												0.294879	0.00260539
												0.29176	0.00257829
												0.28864	0.00257155
												0.285732	0.00258565
												0.283236	0.00261962
												0.28132	0.00267114
												0.280115	0.0027367
												0.279704	0.00281184
												0.280114	0.00289143
												0.281318	0.00297005
												0.283233	0.00304235
												0.28573	0.00310339
												0.288637	0.00314901
												0.291756	0.00317612
												0.294876	0.00318285
												0.297783	0.00316875
												0.30028	0.00313478
												0.302196	0.00308326
												0.303401	0.0030177
												0.303812	0.00294256
												0.303402	0.00286297
												0.219088	0.00345128
												0.218945	0.00340237
												0.218524	0.003355
												0.217855	0.00331242
												0.216983	0.00327751
												0.215968	0.00325266
												0.214878	0.00323956
												0.213788	0.00323911
												0.212772	0.00325133
												0.2119	0.0032754
												0.21123	0.00330967
												0.210809	0.0033518
												0.210666	0.00339893
												0.210809	0.00344785
												0.211229	0.00349521
												0.211898	0.0035378
												0.21277	0.00357271
												0.213786	0.00359756
												0.214876	0.00361065
												0.215966	0.0036111
												0.216981	0.00359888
												0.217854	0.00357482
												0.218523	0.00354055
												0.218944	0.00349841
												0.219088	0.00345128
												0.218945	0.00340237
												0.260148	0.00374954
												0.25963	0.0036256
												0.25811	0.00350314
												0.255691	0.00339052
												0.252539	0.00329541
												0.248867	0.00322429
												0.244927	0.00318201
												0.240986	0.00317145
												0.237314	0.00319333
												0.234161	0.00324616
												0.231741	0.00332634
												0.230219	0.0034284
												0.229699	0.00354539
												0.230217	0.00366934
												0.231737	0.00379179
												0.234156	0.00390441
												0.237309	0.00399952
												0.24098	0.00407064
												0.244921	0.00411292
												0.248861	0.00412348
												0.252533	0.0041016
												0.255687	0.00404877
												0.258107	0.0039686
												0.259629	0.00386654
												0.260148	0.00374954
												0.25963	0.0036256
												0.212419	0.00415388
												0.212071	0.00405175
												0.211047	0.00395169
												0.209418	0.00386052
												0.207295	0.00378446
												0.204822	0.00372868
												0.202168	0.00369699
												0.199514	0.00369155
												0.197041	0.00371272
												0.194917	0.00375907
												0.193287	0.00382744
												0.192262	0.00391316
												0.191911	0.0040104
												0.19226	0.00411253
												0.193284	0.00421259
												0.194913	0.00430376
												0.197036	0.00437982
												0.199509	0.0044356
												0.202163	0.00446729
												0.204817	0.00447273
												0.20729	0.00445156
												0.209414	0.00440521
												0.211044	0.00433684
												0.212069	0.00425112
												0.212419	0.00415388
												0.212071	0.00405175
												0.209709	0.00408241
												0.208989	0.00390639
												0.206876	0.00373315
												0.203514	0.00357451
												0.199132	0.00344128
												0.194029	0.00334254
												0.188552	0.00328501
												0.183075	0.00327262
												0.17797	0.00330621
												0.173587	0.00338349
												0.170223	0.0034992
												0.168108	0.00364545
												0.167386	0.00381227
												0.168106	0.0039883
												0.170219	0.00416154
												0.173581	0.00432017
												0.177963	0.0044534
												0.183066	0.00455215
												0.188543	0.00460968
												0.19402	0.00462207
												0.199124	0.00458847
												0.203508	0.00451119
												0.206872	0.00439548
												0.208987	0.00424924
												0.209709	0.00408241
												0.208989	0.00390639
												0.186963	0.00409788
												0.18619	0.00388649
												0.183919	0.00367971
												0.180307	0.00349164
												0.175598	0.0033351
												0.170115	0.00322075
												0.16423	0.00315639
												0.158345	0.0031464
												0.15286	0.00319147
												0.14815	0.00328852
												0.144536	0.00343094
												0.142263	0.00360902
												0.141487	0.00381063
												0.14226	0.00402202
												0.144531	0.0042288
												0.148143	0.00441687
												0.152851	0.00457342
												0.158335	0.00468776
												0.16422	0.00475212
												0.170105	0.00476211
												0.17559	0.00471704
												0.1803	0.00461999
												0.183914	0.00447758
												0.186187	0.00429949
												0.186963	0.00409788
												0.18619	0.00388649
												0.198114	0.00343257
												0.196644	0.00310141
												0.192331	0.00277971
												0.18547	0.00248939
												0.176527	0.00225022
												0.166112	0.00207851
												0.154936	0.00198597
												0.143759	0.00197889
												0.133343	0.00205776
												0.124398	0.00221721
												0.117535	0.00244636
												0.113219	0.00272961
												0.111746	0.00304765
												0.113216	0.0033788
												0.117529	0.0037005
												0.124391	0.00399083
												0.133333	0.00423
												0.143748	0.0044017
												0.154925	0.00449425
												0.166102	0.00450133
												0.176517	0.00442245
												0.185462	0.00426301
												0.192326	0.00403385
												0.196641	0.0037506
												0.198114	0.00343257
												0.196644	0.00310141
												0.277053	0.00464069
												0.274954	0.0041885
												0.268793	0.00373735
												0.258989	0.00331799
												0.246212	0.00295901
												0.231332	0.00268487
												0.215363	0.00251425
												0.199393	0.00245877
												0.18451	0.00252222
												0.171729	0.00270028
												0.161921	0.0029808
												0.155754	0.00334468
												0.153649	0.00376711
												0.155748	0.00421931
												0.161909	0.00467046
												0.171712	0.00508981
												0.184489	0.00544879
												0.19937	0.00572293
												0.215339	0.00589356
												0.231309	0.00594903
												0.246192	0.00588558
												0.258972	0.00570753
												0.268781	0.005427
												0.274948	0.00506313
												0.277053	0.00464069
												0.274954	0.0041885

## Sheet: Age Summary
	Relative Abundances			36Ar [fA]	%1s	37Ar [fA]	%1s	38Ar [fA]	%1s	39Ar [fA]	%1s	40Ar [fA]	%1s	40(r)/39(k)	± 2s	Age	± 2s	40Ar(r)	39Ar(k)	K/Ca	± 2s
																(Ma)		(%)	(%)
	21G20078	0.6	4	0.0888924	0.597571	3.01174	1.53002	0.027267	31.8194	0.126216	6.99013	26.5275	0.120838	1.8597	2.65458	5.52541	7.87524	0.871262	1.19874	0.0177441	0.00257717
	21G20079	0.7	4	0.0121128	2.62094	0.943894	4.43807	-0.000455979	1963.27	0.0430404	19.8684	3.58302	0.895787	1.00818	4.73986	2.9975	14.081	1.19399	0.409295	0.0193312	0.00797814
	21G20081	0.8	4	0.00434456	6.6146	0.504125	9.18729	0.00839025	103.981	0.025706	34.925	1.48749	2.13856	9.11377	9.67746	26.9202	28.376	15.5515	0.244822	0.02165	0.0158238
	21G20082	0.9	4	0.0187645	1.72625	2.65253	1.79151	0.0128211	65.6891	0.111531	8.17091	5.47509	0.591785	0.792704	1.86613	2.35727	5.54577	1.59011	1.05933	0.0178039	0.00302273
	21G20084	1	4	0.00396466	6.9488	0.719519	6.53524	-0.00451333	207.025	0.0312455	26.7516	1.23544	2.52708	3.56676	6.04078	10.5827	17.8715	8.88723	0.296918	0.0183967	0.010276
	21G20085	1.1	4	0.00413323	6.75567	0.574228	7.61467	0.00098089	909.637	0.0174747	50.197	1.2451	2.62264	3.35613	11.0282	9.95943	32.6378	4.61082	0.164993	0.0128094	0.0132813
	21G20086	1.2	4	0.0142952	2.26687	4.46219	1.0214	0.00175844	491.057	0.170953	4.89113	4.14851	0.75728	1.43096	1.22047	4.25305	3.62325	5.79784	1.62126	0.0161976	0.00164516
	21G20088	1.3	4	0.00637648	4.71248	2.88844	1.64164	0.00650836	135.16	0.0989292	9.05307	1.6497	1.96831	-0.215066	1.96806	-0.640068	5.85826	-1.26552	0.936316	0.0144512	0.00270849
	21G20089	1.4	4	0.00685727	4.25949	3.91854	1.16371	-0.00646629	138.493	0.135702	6.36984	1.76056	1.79124	0.220719	1.39421	0.656658	4.14716	1.66971	1.28462	0.0146149	0.00192736
	21G20090	1.6	4	0.00830107	3.61371	5.76022	0.840936	0.00193666	463.888	0.196877	4.59131	2.08658	1.54496	0.37764	0.98722	1.12337	2.93579	3.4962	1.86327	0.0144206	0.00137119
	21G20092	1.8	4	0.00736945	3.91865	7.36174	0.658706	0.00244281	378.096	0.226565	3.82797	1.6616	1.91192	0.249448	0.829578	0.742115	2.46751	3.33033	2.1397	0.0129574	0.00102746
	21G20093	2	4	0.00909152	3.29889	8.98997	0.583823	0.0029412	285.589	0.255609	3.57732	2.01681	1.61122	0.111236	0.763611	0.330967	2.27181	1.37795	2.40975	0.0119498	0.00088581
	21G20094	2.2	4	0.00151376	17.6948	2.3569	1.92377	-0.00107247	868.734	0.0692583	12.1734	0.463621	7.0439	2.97936	2.65813	8.84407	7.87146	43.5343	0.653421	0.0123594	0.00311294
	21G20096	2.6	4	0.0131887	2.30064	18.7727	0.367651	0.00678025	127.377	0.480187	1.85875	2.62299	1.21397	0.427359	0.411548	1.27122	1.22376	7.62708	4.51528	0.0107227	0.000416455
	21G20097	3	4	0.0153098	2.02872	26.0271	0.319334	0.0113561	77.9218	0.613826	1.44167	2.61774	1.22875	0.246008	0.329933	0.731882	0.981364	5.61143	5.75933	0.00986488	0.000299162
	21G20098	3.4	4	0.0161173	2.10376	26.8092	0.320105	0.000468944	1966.48	0.593365	1.50363	3.00041	1.06096	0.610281	0.369992	1.81507	1.09987	11.7187	5.55713	0.00924088	0.000292305
	21G20100	3.8	4	0.0163346	1.91887	34.772	0.299354	0.0136124	65.6805	0.73782	1.21229	2.29457	1.4153	0.312242	0.278381	0.928878	0.827937	9.73612	6.90111	0.00884782	0.000227538
	21G20101	4.2	4	0.00463513	6.30563	10.9648	0.484098	0.00840135	102.247	0.2248	3.98677	0.488472	6.51642	-0.0482923	0.854167	-0.143705	2.54188	-2.15281	2.10034	0.00853955	0.000707802
	21G20103	5	4	0.0097147	3.23186	23.3562	0.340406	0.0117394	74.5648	0.472302	1.76508	1.14856	2.7533	0.290347	0.433957	0.863759	1.29068	11.5601	4.41082	0.00841906	0.000312313
	21G20104	6	4	0.0186788	1.85175	40.3102	0.296736	0.0198636	45.2709	0.862202	1.01957	2.61854	1.20967	0.352033	0.259855	1.04722	0.77279	11.2431	8.06651	0.00892107	0.00019495
	21G20105	7.2	4	0.0313003	1.17636	70.1639	0.277317	0.0228366	38.7071	1.55889	0.589767	4.2047	0.76671	0.344187	0.153438	1.02389	0.456318	12.3917	14.6014	0.00927739	0.000123994
	21G20107	8.6	4	0.00821148	3.92159	20.8484	0.350116	0.000364064	2393.5	0.49199	1.70775	0.808615	3.89152	0.0818783	0.42365	0.243623	1.26046	4.84612	4.61626	0.00987106	0.000353449
	21G20108	10	4	0.0146981	2.08913	31.9569	0.307962	0.0172333	51.9617	0.635015	1.34128	2.10651	1.53105	0.483219	0.318032	1.43731	0.945601	14.0958	5.92696	0.00826826	0.000234863
	21G20109	12		0.0551631	0.834128	138.114	0.271458	0.0106577	84.3471	1.20738	0.70605	5.20664	0.611229	-0.105178	0.260265	-0.312996	0.774584	-2.25973	10.7898	0.00348275	5.65972e-05
	21G20111	14		0.0229045	1.47472	64.2702	0.27798	0.00724452	119.571	0.412783	2.07251	1.51698	2.08414	-0.363328	0.576534	-1.08145	1.71656	-8.89745	3.58318	0.00248545	0.000115428
	21G20112	17		0.0374578	1.02838	106.448	0.27209	0.0179184	47.8619	0.498514	1.76465	2.12783	1.49154	-1.0821	0.571234	-3.22277	1.70277	-21.8737	4.14871	0.0017375	7.18938e-05
	21G20113	20		0.0181136	1.74946	52.1693	0.282063	0.00193348	480.571	0.225164	3.98047	1.01655	3.09668	-0.946811	1.05439	-2.81953	3.14232	-17.8498	1.8485	0.00157962	0.00014811
	21G20115	24		0.0157778	2.1276	45.3647	0.287178	0.00259955	328.977	0.175158	4.95496	0.889184	3.54328	-1.09961	1.45471	-3.27494	4.33643	-18.0565	1.40835	0.001384	0.00016481
	21G20116	28		0.00857224	3.35382	25.9403	0.317699	0.0013888	650.641	0.091287	10.1052	0.481684	6.43024	0.210633	2.45471	0.626658	7.30181	3.26303	0.719746	0.00123694	0.000305976
	21G20117	32		0.00742686	3.91971	21.7547	0.34818	0.000405232	2110.34	0.0932024	9.7229	0.367936	8.62261	-1.18466	2.35768	-3.52849	7.02913	-25.5083	0.76416	0.00156595	0.000358442
			S	0.499622	0.359921	802.186	0.0828807	0.207342	23.3898	10.883	0.442236	86.8589	0.201193
	Information on Analysis and Constants Used in Calculations									Results		40(a)/36(a)	± 2s	40(r)/39(k)	± 2s	Age	± 2s	MSWD	39Ar(k)	K/Ca	± 2s
																(Ma)			(%,n)
	Project = O-CONNOR (20-06)				Age Equations = Min et al. (2000)					Age Plateau				0.354913	0.0909005	1.05578	0.270343	0.909637	76.7376	0.0128982	0.00168187
	Sample = SO80 52DS-1				Negative Intensities = Allowed										0.256121		0.25606	0.582288	23
	Material = Groundmass				Collector Calibrations = 36Ar					Full External Error							0.275857	1.60302	2σ Confidence Limit
	Location = Orongo FZ				Decay 40K = 5.463 ± 0.107 E-10 1/a					Analytical Error							0.27033	1	Error Magnification
	Region = Easter Microplate				Decay 39Ar = 2.940 ± 0.016 E-07 1/h
	Analyst = Daniel Heaton				Decay 37Ar = 8.230 ± 0.012 E-04 1/h					Total Fusion Age				0.233807	0.109755	0.695591	0.326471		30	0.00555739	5.24351e-05
	Irradiation = 21-OSU-04 (4B15-21)				Decay 36Cl = 2.257 ± 0.015 E-06 1/a										0.469425		0.469343
	Position = X: 0 | Y: 0 | Z/H: 27.49975 mm				Decay 40K(EC,β⁺) = 0.580 ± 0.014 E-10 1/a					Full External Error							0.328467
	FCT-NM Age = 28.201 ± 0.023 Ma				Decay 40K(β⁻) = 4.884 ± 0.099 E-10 1/a					Analytical Error							0.326466
	FCT-NM Reference = Kuiper et al (2008)				Atmospheric 40/36(a) = 298.56 ± 0.31
	FCT-NM 40Ar/39Ar Ratio = 9.55073 ± 0.01222				Atmospheric 38/36(a) = 0.1885 ± 0.0003					Normal Isochron		301.675	3.37434	0.300364	0.100585	0.893552	0.299167	0.758755	76.7376
	FCT-NM J-value = 0.00162558 ± 0.00000208				Production 39/37(ca) = 0.0006425 ± 0.0000059								0.0111854		0.334878		0.334806	0.773357	23
	Air Shot 40Ar/36Ar = 304.3200 ± 0.4534				Production 38/37(ca) = 0.0001800 ± 0.0000173					Full External Error							0.30275	1.61721	2σ Confidence Limit
	Air Shot MDF = 0.99526202 ± 0.00044624 (LIN)				Production 36/37(ca) = 0.0002703 ± 0.0000005					Analytical Error							0.299158	1	Error Magnification
	Experiment Type = Incremental Heating				Production 40/39(k) = 0.000607 ± 0.000059												5		Number of Iterations
	Extraction Method = Bulk Laser Heating				Production 38/39(k) = 0.012077 ± 0.000011												1.83692e-06		Convergence
	Heating = 30 sec				Production 36/38(cl) = 262.80 ± 1.71
	Isolation = 3.00 min				Scaling Ratio K/Ca = 0.430					Inverse Isochron		301.857	3.38156	0.316967	0.082118	0.942932	0.244238	0.947829	76.7376
	Instrument = ARGUS-VI-G				Abundance Ratio 40K/K = 1.1700 ± 0.0100 E-04								0.0112025		0.259074		0.25902	0.527323	23
	Preferred Age = Plateau Age				Atomic Weight K = 39.0983 ± 0.0001 g					Full External Error							0.249107	1.61721	2σ Confidence Limit
	Age Classification = Unknown									Analytical Error							0.244226	1	Error Magnification
	IGSN = Undefined																4		Number of Iterations
	Rock Class = Undefined																0.000184961		Convergence
	Lithology = Undefined																0.186186		Spreading Factor
	Lat-Lon = Undefined - Undefined

## Sheet: Incremental Heating Table
	Incremental Heating			36Ar(a) [fA]	37Ar(ca) [fA]	38Ar(cl) [fA]	39Ar(k) [fA]	40Ar(r) [fA]	Age	± 2s	40Ar(r)	39Ar(k)	K/Ca	± 2s
									(Ma)		(%)	(%)
	21G20078	0.6	4	0.0880772	3.01174	0.00862137	0.124281	0.231124	5.52541	7.87524	0.871262	1.19874	0.0177441	0.00257717
	21G20079	0.7	4	0.0118576	0.943894	0	0.042434	0.042781	2.9975	14.081	1.19399	0.409295	0.0193312	0.00797814
	21G20081	0.8	4	0.00420734	0.504125	0.00719988	0.0253821	0.231327	26.9202	28.376	15.5515	0.244822	0.02165	0.0158238
	21G20082	0.9	4	0.0180465	2.65253	0.00761552	0.109827	0.08706	2.35727	5.54577	1.59011	1.05933	0.0178039	0.00302273
	21G20084	1	4	0.00377017	0.719519	0	0.0307832	0.109796	10.5827	17.8715	8.88723	0.296918	0.0183967	0.010276
	21G20085	1.1	4	0.00397802	0.574228	0	0.0171058	0.0574092	9.95943	32.6378	4.61082	0.164993	0.0128094	0.0132813
	21G20086	1.2	4	0.0130891	4.46219	0	0.168086	0.240524	4.25305	3.62325	5.79784	1.62126	0.0161976	0.00164516
	21G20088	1.3	4	0.00559523	2.88844	0.00376138	0.0970734	-0.0208772	-0.640068	5.85826	-1.26552	0.936316	0.0144512	0.00270849
	21G20089	1.4	4	0.00579809	3.91854	0	0.133184	0.0293962	0.656658	4.14716	1.66971	1.28462	0.0146149	0.00192736
	21G20090	1.6	4	0.00674409	5.76022	0	0.193176	0.0729511	1.12337	2.93579	3.4962	1.86327	0.0144206	0.00137119
	21G20092	1.8	4	0.00537957	7.36174	0	0.221836	0.0553365	0.742115	2.46751	3.33033	2.1397	0.0129574	0.00102746
	21G20093	2	4	0.00666153	8.98997	0	0.249833	0.0277905	0.330967	2.27181	1.37795	2.40975	0.0119498	0.00088581
	21G20094	2.2	4	0.000876693	2.3569	0	0.067744	0.201834	8.84407	7.87146	43.5343	0.653421	0.0123594	0.00311294
	21G20096	2.6	4	0.00811445	18.7727	0	0.468126	0.200058	1.27122	1.22376	7.62708	4.51528	0.0107227	0.000416455
	21G20097	3	4	0.00827465	26.0271	0	0.597103	0.146892	0.731882	0.981364	5.61143	5.75933	0.00986488	0.000299162
	21G20098	3.4	4	0.00887075	26.8092	0	0.57614	0.351607	1.81507	1.09987	11.7187	5.55713	0.00924088	0.000292305
	21G20100	3.8	4	0.00693574	34.772	0	0.715479	0.223402	0.928878	0.827937	9.73612	6.90111	0.00884782	0.000227538
	21G20101	4.2	4	0.00167087	10.9648	0.0034829	0.217755	-0.0105159	-0.143705	2.54188	-2.15281	2.10034	0.00853955	0.000707802
	21G20103	5	4	0.00340134	23.3562	0.00137132	0.457296	0.132774	0.863759	1.29068	11.5601	4.41082	0.00841906	0.000312313
	21G20104	6	4	0.00778279	40.3102	0.00104064	0.836303	0.294406	1.04722	0.77279	11.2431	8.06651	0.00892107	0.00019495
	21G20105	7.2	4	0.012335	70.1639	0	1.51381	0.521033	1.02389	0.456318	12.3917	14.6014	0.00927739	0.000123994
	21G20107	8.6	4	0.00257616	20.8484	0	0.478595	0.0391865	0.243623	1.26046	4.84612	4.61626	0.00987106	0.000353449
	21G20108	10	4	0.00605978	31.9569	0.00291773	0.614483	0.29693	1.43731	0.945601	14.0958	5.92696	0.00826826	0.000234863
	21G20109	12		0.017831	138.114	0	1.11864	-0.117656	-0.312996	0.774584	-2.25973	10.7898	0.00348275	5.65972e-05
	21G20111	14		0.00553232	64.2702	0	0.37149	-0.134973	-1.08145	1.71656	-8.89745	3.58318	0.00248545	0.000115428
	21G20112	17		0.00868505	106.448	0	0.430122	-0.465436	-3.22277	1.70277	-21.8737	4.14871	0.0017375	7.18938e-05
	21G20113	20		0.0040122	52.1693	0	0.191645	-0.181452	-2.81953	3.14232	-17.8498	1.8485	0.00157962	0.00014811
	21G20115	24		0.00351571	45.3647	0	0.146012	-0.160555	-3.27494	4.33643	-18.0565	1.40835	0.001384	0.00016481
	21G20116	28		0.00156056	25.9403	0	0.0746203	0.0157175	0.626658	7.30181	3.26303	0.719746	0.00123694	0.000305976
	21G20117	32		0.00154656	21.7547	0	0.079225	-0.0938544	-3.52849	7.02913	-25.5083	0.76416	0.00156595	0.000358442
			S	0.282786	802.186	0.0360107	10.3676	2.42402
	Information on Analysis				Results		40(r)/39(k)	± 2s	Age	± 2s	MSWD	39Ar(k)	K/Ca	± 2s
									(Ma)			(%,n)
	Project = O-CONNOR (20-06)				Age Plateau		0.354913	0.0909005	1.05578	0.270343	0.909637	76.7376	0.0128982	0.00168187
	Sample = SO80 52DS-1							0.256121		0.25606	0.582288	23
	Material = Groundmass				Full External Error					0.275857	1.60302	2σ Confidence Limit
	Location = Orongo FZ				Analytical Error					0.27033	1	Error Magnification
	Region = Easter Microplate
	Analyst = Daniel Heaton				Total Fusion Age		0.233807	0.109755	0.695591	0.326471		30	0.00555739	5.24351e-05
	Irradiation = 21-OSU-04 (4B15-21)							0.469425		0.469343
	J = 0.00162558 ± 0.00000208				Full External Error					0.328467
	FCT-NM = 28.201 ± 0.023 Ma				Analytical Error					0.326466

## Sheet: Normal Isochron Table
	Normal Isochron			39(k)/36(a)	± 2s	40(a+r)/36(a)	± 2s			r.i.
	21G20078	0.6	4	1.41104	0.201063	301.184	3.7061			0.0830251
	21G20079	0.7	4	3.57862	1.45505	302.168	17.0715			0.124978
	21G20081	0.8	4	6.03281	4.34671	353.542	50.6522			0.181124
	21G20082	0.9	4	6.08575	1.03336	303.384	11.476			0.200962
	21G20084	1	4	8.16493	4.59221	327.682	50.7204			0.245864
	21G20085	1.1	4	4.30007	4.45134	312.992	46.9432			0.127164
	21G20086	1.2	4	12.8417	1.42734	316.936	16.422			0.426345
	21G20088	1.3	4	17.3493	3.70509	294.829	33.7549			0.472719
	21G20089	1.4	4	22.9704	3.77575	303.63	32.494			0.578099
	21G20090	1.6	4	28.6438	3.70027	309.377	29.161			0.651227
	21G20092	1.8	4	41.2367	5.48096	308.846	35.2336			0.761859
	21G20093	2	4	37.5039	4.35536	302.732	28.9839			0.731017
	21G20094	2.2	4	77.2723	51.0316	528.782	331.93			0.902621
	21G20096	2.6	4	57.6904	4.85183	323.215	25.4669			0.847899
	21G20097	3	4	72.1605	5.84115	316.312	25.0618			0.884616
	21G20098	3.4	4	64.9483	5.37099	338.197	26.9063			0.893596
	21G20100	3.8	4	103.158	9.722	330.77	31.4803			0.920498
	21G20101	4.2	4	130.324	46.8987	292.266	109.246			0.912362
	21G20103	5	4	134.446	25.3714	337.596	65.2143			0.940423
	21G20104	6	4	107.455	9.86865	336.388	31.1549			0.939614
	21G20105	7.2	4	122.724	7.57724	340.8	21.2814			0.950381
	21G20107	8.6	4	185.778	47.0072	313.771	82.3326			0.945724
	21G20108	10	4	101.403	10.7029	347.56	36.9616			0.923994
	21G20109	12		62.7358	3.48063	291.962	15.9727			0.936827
	21G20111	14		67.149	8.8717	274.163	35.8176			0.888136
	21G20112	17		49.5244	4.95323	244.97	23.5104			0.866845
	21G20113	20		47.7657	8.83963	253.335	43.3825			0.804275
	21G20115	24		41.5312	9.39349	252.892	51.8474			0.79812
	21G20116	28		47.8163	21.2746	308.632	120.86			0.785205
	21G20117	32		51.2264	22.6174	237.874	98.7507			0.777956
	Results			40(a)/36(a)	± 2s	40(r)/39(k)	± 2s	Age	± 2s	MSWD
								(Ma)
	Normal Isochron			301.675	3.37434	0.300364	0.100585	0.893552	0.299167	0.758755
					0.0111854		0.334878		0.334806	0.773357
	Full External Error								0.30275
	Analytical Error								0.299158
	Statistics			2σ Confidence Limit	1.61721		Convergence	1.83692e-06
				Error Magnification	1		Number of Iterations	5
				Number of Data Points	23		Calculated Line	Weighted York-2

## Sheet: Inverse Isochron Table
	Inverse Isochron			39(k)/40(a+r)	± 2s	36(a)/40(a+r)	± 2s			r.i.
	21G20078	0.6	4	0.00468499	0.000665273	0.00332023	4.08557e-05			0.00334269
	21G20079	0.7	4	0.0118432	0.00477809	0.00330942	0.000186972			0.014082
	21G20081	0.8	4	0.0170639	0.0120934	0.00282852	0.000405244			0.0180172
	21G20082	0.9	4	0.0200595	0.00333744	0.00329615	0.000124682			0.0222591
	21G20084	1	4	0.0249172	0.0135903	0.00305174	0.000472364			0.030259
	21G20085	1.1	4	0.0137386	0.0141087	0.00319497	0.000479189			0.0178632
	21G20086	1.2	4	0.0405182	0.00407768	0.00315521	0.000163487			0.0439921
	21G20088	1.3	4	0.0588453	0.0111028	0.0033918	0.000388327			0.0717449
	21G20089	1.4	4	0.0756525	0.0101873	0.00329348	0.000352464			0.0890658
	21G20090	1.6	4	0.0925855	0.00912487	0.0032323	0.000304668			0.102788
	21G20092	1.8	4	0.133518	0.0116219	0.00323786	0.000369378			0.147272
	21G20093	2	4	0.123885	0.00990857	0.00330325	0.000316258			0.135625
	21G20094	2.2	4	0.146132	0.0417967	0.00189114	0.00118711			0.11056
	21G20096	2.6	4	0.17849	0.0080696	0.00309392	0.000243778			0.165519
	21G20097	3	4	0.228131	0.00878518	0.00316143	0.000250484			0.19799
	21G20098	3.4	4	0.192043	0.00721107	0.00295686	0.000235242			0.150757
	21G20100	3.8	4	0.311873	0.0117814	0.00302325	0.000287731			0.222941
	21G20101	4.2	4	0.445908	0.0687493	0.00342154	0.00127894			0.294891
	21G20103	5	4	0.398245	0.0263068	0.00296212	0.000572201			0.237747
	21G20104	6	4	0.319439	0.0102413	0.00297276	0.000275325			0.1972
	21G20105	7.2	4	0.360107	0.00704844	0.00293427	0.000183232			0.192466
	21G20107	8.6	4	0.592082	0.0505703	0.00318704	0.000836268			0.270483
	21G20108	10	4	0.291758	0.0120539	0.0028772	0.000305978			0.213485
	21G20109	12		0.214877	0.0042112	0.00342511	0.000187381			0.139417
	21G20111	14		0.244924	0.0152244	0.00364747	0.000476518			0.214015
	21G20112	17		0.202165	0.010254	0.00408214	0.000391775			0.182853
	21G20113	20		0.188547	0.0211614	0.00394734	0.000675964			0.199623
	21G20115	24		0.164225	0.0227382	0.00395426	0.000810693			0.176949
	21G20116	28		0.15493	0.0431839	0.00324011	0.00126882			0.151555
	21G20117	32		0.215351	0.0617022	0.0042039	0.0017452			0.250095
	Results			40(a)/36(a)	± 2s	40(r)/39(k)	± 2s	Age	± 2s	MSWD
								(Ma)
	Inverse Isochron			301.857	3.38156	0.316967	0.082118	0.942932	0.244238	0.947829
					0.0112025		0.259074		0.25902	0.527323
	Full External Error								0.249107
	Analytical Error								0.244226
	Statistics			2σ Confidence Limit	1.61721		Convergence	0.000184961
				Error Magnification	1		Number of Iterations	4
				Number of Data Points	23		Calculated Line	Weighted York-2
				Spreading Factor	0.186186

## Sheet: Degassing Patterns
	Degassing Patterns			36Ar(a) [fA]	%1s	36Ar(c) [fA]	%1s	36Ar(ca) [fA]	%1s	36Ar(cl) [fA]	%1s	37Ar(ca) [fA]	%1s	38Ar(a) [fA]	%1s	38Ar(c) [fA]	%1s	38Ar(k) [fA]	%1s	38Ar(ca) [fA]	%1s	38Ar(cl) [fA]	%1s	39Ar(k) [fA]	%1s	39Ar(ca) [fA]	%1s	40Ar(r) [fA]	%1s	40Ar(a) [fA]	%1s	40Ar(c) [fA]	%1s	40Ar(k) [fA]	%1s
	21G20078	0.6	4	0.0880772	0.603271	0	0	0.000814074	1.53944	1.13917e-06	100.66	3.01174	1.53002	0.0166026	0.623873	0	0	0.00150094	7.09959	0.000542114	9.75079	0.00862137	100.664	0.124281	7.09902	0.00193504	1.78532	0.231124	71.0175	26.2963	0.61217	0	0	7.54384e-05	11.9799
	21G20079	0.7	4	0.0118576	2.67904	0	0	0.000255134	4.44132	0	0	0.943894	4.43807	0.00223516	2.68376	0	0	0.000512475	20.1527	0.000169901	10.6035	0	0	0.042434	20.1525	0.000606452	4.53242	0.042781	234.205	3.54022	2.68106	0	0	2.57574e-05	22.3438
	21G20081	0.8	4	0.00420734	6.83686	0	0	0.000136265	9.18886	9.51594e-07	121.191	0.504125	9.18729	0.000793084	6.83871	0	0	0.00030654	35.371	9.07425e-05	13.3095	0.00719988	121.194	0.0253821	35.3709	0.0003239	9.23323	0.231327	39.5944	1.25614	6.83766	0	0	1.54069e-05	36.6636
	21G20082	0.9	4	0.0180465	1.79637	0	0	0.000716979	1.79956	1.00661e-06	110.612	2.65253	1.79151	0.00340177	1.80339	0	0	0.00132638	8.29825	0.000477455	9.79522	0.00761552	110.616	0.109827	8.29776	0.00170425	2.01393	0.08706	117.414	5.38797	1.79937	0	0	6.66647e-05	12.727
	21G20084	1	4	0.00377017	7.31504	0	0	0.000194486	6.53745	0	0	0.719519	6.53524	0.000710678	7.31677	0	0	0.000371769	27.1537	0.000129513	11.6381	0	0	0.0307832	27.1535	0.000462291	6.59968	0.109796	80.2102	1.12562	7.31578	0	0	1.86854e-05	28.8173
	21G20085	1.1	4	0.00397802	7.02554	0	0	0.000155214	7.61656	0	0	0.574228	7.61467	0.000749857	7.02734	0	0	0.000206587	51.28	0.000103361	12.2768	0	0	0.0171058	51.2799	0.000368941	7.67004	0.0574092	156.093	1.18768	7.02631	0	0	1.03832e-05	52.18
	21G20086	1.2	4	0.0130891	2.4776	0	0	0.00120613	1.03545	0	0	4.46219	1.0214	0.0024673	2.48269	0	0	0.00202997	4.97542	0.000803194	9.68402	0	0	0.168086	4.97461	0.00286696	1.37465	0.240524	42.3542	3.90789	2.47978	0	0	0.000102028	10.8568
	21G20088	1.3	4	0.00559523	5.37544	0	0	0.000780746	1.65042	4.97436e-07	233.904	2.88844	1.64164	0.0010547	5.37779	0	0	0.00117235	9.22666	0.00051992	9.76892	0.00376138	233.905	0.0970734	9.22622	0.00185583	1.88186	-0.0208772	457.455	1.67051	5.37644	0	0	5.89235e-05	13.3509
	21G20089	1.4	4	0.00579809	5.04218	0	0	0.00105918	1.17606	0	0	3.91854	1.16371	0.00109294	5.04469	0	0	0.00160847	6.49093	0.000705337	9.70006	0	0	0.133184	6.49031	0.00251766	1.48345	0.0293962	315.768	1.73108	5.04326	0	0	8.08429e-05	11.6296
	21G20090	1.6	4	0.00674409	4.45241	0	0	0.00155699	0.857947	0	0	5.76022	0.840936	0.00127126	4.45524	0	0	0.00233299	4.68019	0.00103684	9.66665	0	0	0.193176	4.67933	0.00370094	1.24642	0.0729511	130.625	2.01351	4.45362	0	0	0.000117258	10.7247
	21G20092	1.8	4	0.00537957	5.37404	0	0	0.00198988	0.680289	0	0	7.36174	0.658706	0.00101405	5.37639	0	0	0.00267911	3.9107	0.00132511	9.6525	0	0	0.221836	3.90966	0.00472992	1.1315	0.0553365	166.237	1.60612	5.37504	0	0	0.000134654	10.4119
	21G20093	2	4	0.00666153	4.50772	0	0	0.00242999	0.60807	0	0	8.98997	0.583823	0.0012557	4.51052	0	0	0.00301724	3.66122	0.00161819	9.64768	0	0	0.249833	3.66011	0.00577606	1.08961	0.0277905	343.219	1.98887	4.50892	0	0	0.000151649	10.3208
	21G20094	2.2	4	0.000876693	30.5855	0	0	0.000637071	1.93127	0	0	2.3569	1.92377	0.000165257	30.5859	0	0	0.000818144	12.4459	0.000424243	9.82027	0	0	0.067744	12.4456	0.00151431	2.13244	0.201834	42.8377	0.261745	30.5856	0	0	4.11206e-05	15.7485
	21G20096	2.6	4	0.00811445	3.74788	0	0	0.00507425	0.405052	0	0	18.7727	0.367651	0.00152957	3.75125	0	0	0.00565356	1.90893	0.00337908	9.63702	0	0	0.468126	1.90681	0.0120614	0.990741	0.200058	48.1124	2.42265	3.74932	0	0	0.000284152	9.83659
	21G20097	3	4	0.00827465	3.76612	0	0	0.00703513	0.361765	0	0	26.0271	0.319334	0.00155977	3.76948	0	0	0.00721122	1.48502	0.00468488	9.63529	0	0	0.597103	1.48229	0.0167224	0.973845	0.146892	67.0409	2.47048	3.76756	0	0	0.000362442	9.76318
	21G20098	3.4	4	0.00887075	3.83377	0	0	0.00724652	0.362446	0	0	26.8092	0.320105	0.00167214	3.83707	0	0	0.00695805	1.55147	0.00482565	9.63532	0	0	0.57614	1.54885	0.0172249	0.974098	0.351607	30.2736	2.64845	3.83518	0	0	0.000349717	9.77351
	21G20100	3.8	4	0.00693574	4.54322	0	0	0.00939886	0.344257	0	0	34.772	0.299354	0.00130739	4.546	0	0	0.00864084	1.25374	0.00625895	9.63465	0	0	0.715479	1.25051	0.022341	0.967477	0.223402	44.5603	2.07073	4.54441	0	0	0.000434296	9.73069
	21G20101	4.2	4	0.00167087	17.5161	0	0	0.00296379	0.51308	4.61125e-07	246.731	10.9648	0.484098	0.00031496	17.5168	0	0	0.00262983	4.11687	0.00197367	9.64216	0.0034829	246.732	0.217755	4.11589	0.0070449	1.03959	-0.0105159	884.362	0.498856	17.5164	0	0	0.000132177	10.4911
	21G20103	5	4	0.00340134	9.25769	0	0	0.00631318	0.380495	1.8159e-07	639.08	23.3562	0.340406	0.000641152	9.25905	0	0	0.00552276	1.82551	0.00420411	9.63601	0.00137132	639.081	0.457296	1.82329	0.0150064	0.980957	0.132774	74.7086	1.0155	9.25827	0	0	0.000277579	9.82074
	21G20104	6	4	0.00778279	4.46995	0	0	0.0108959	0.341983	1.37813e-07	866.842	40.3102	0.296736	0.00146706	4.47278	0	0	0.0101	1.05541	0.00725584	9.63457	0.00104064	866.843	0.836303	1.05157	0.0258993	0.966671	0.294406	36.8929	2.32363	4.47116	0	0	0.000507636	9.70713
	21G20105	7.2	4	0.012335	3.02663	0	0	0.0189653	0.325276	0	0	70.1639	0.277317	0.00232515	3.0308	0	0	0.0182823	0.614629	0.0126295	9.63399	0	0	1.51381	0.608004	0.0450803	0.960887	0.521033	22.2816	3.68274	3.02842	0	0	0.000918882	9.66913
	21G20107	8.6	4	0.00257616	12.529	0	0	0.00563532	0.389206	0	0	20.8484	0.350116	0.000485606	12.53	0	0	0.00577999	1.75807	0.00375271	9.63636	0	0	0.478595	1.75576	0.0133951	0.984368	0.0391865	258.701	0.769138	12.5294	0	0	0.000290507	9.80842
	21G20108	10	4	0.00605978	5.09202	0	0	0.00863794	0.351768	3.86532e-07	307.533	31.9569	0.307962	0.00114227	5.0945	0	0	0.00742111	1.3894	0.00575224	9.63492	0.00291773	307.535	0.614483	1.38648	0.0205323	0.970175	0.29693	32.8784	1.80921	5.09308	0	0	0.000372991	9.74909
	21G20109	12		0.017831	2.66622	0	0	0.0373321	0.320296	0	0	138.114	0.271458	0.00336114	2.67096	0	0	0.0135098	0.771118	0.0248605	9.63383	0	0	1.11864	0.765848	0.088738	0.959213	-0.117656	123.724	5.32362	2.66825	0	0	0.000679015	9.68034
	21G20111	14		0.00553232	6.19066	0	0	0.0173722	0.325842	0	0	64.2702	0.27798	0.00104284	6.19271	0	0	0.00448648	2.30712	0.0115686	9.63401	0	0	0.37149	2.30536	0.0412936	0.961079	-0.134973	79.3071	1.65173	6.19154	0	0	0.000225494	9.92155
	21G20112	17		0.00868505	4.56089	0	0	0.0287728	0.320832	0	0	106.448	0.27209	0.00163713	4.56366	0	0	0.00519458	2.05289	0.0191606	9.63384	0	0	0.430122	2.05092	0.0683925	0.959392	-0.465436	26.3148	2.59301	4.56208	0	0	0.000261084	9.86553
	21G20113	20		0.0040122	7.98254	0	0	0.0141014	0.329332	0	0	52.1693	0.282063	0.0007563	7.98412	0	0	0.0023145	4.68055	0.00939048	9.63413	0	0	0.191645	4.67968	0.0335188	0.962268	-0.181452	55.4843	1.19788	7.98321	0	0	0.000116329	10.7248
	21G20115	24		0.00351571	9.61892	0	0	0.0122621	0.333723	0	0	45.3647	0.287178	0.000662711	9.62023	0	0	0.00176338	5.94786	0.00816565	9.63428	0	0	0.146012	5.94718	0.0291468	0.96378	-0.160555	65.8791	1.04965	9.61948	0	0	8.8629e-05	11.3354
	21G20116	28		0.00156056	18.4937	0	0	0.00701168	0.360323	0	0	25.9403	0.317699	0.000294166	18.4944	0	0	0.000901189	12.3645	0.00466926	9.63524	0	0	0.0746203	12.3642	0.0166667	0.97331	0.0157175	582.568	0.465921	18.494	0	0	4.52945e-05	15.6842
	21G20117	32		0.00154656	18.8807	0	0	0.0058803	0.387465	0	0	21.7547	0.34818	0.000291527	18.8814	0	0	0.0009568	11.44	0.00391585	9.63629	0	0	0.079225	11.4396	0.0139774	0.983681	-0.0938544	98.8495	0.461742	18.881	0	0	4.80896e-05	14.9662
			S	0.282786	0.640151	0	0	0.216831	0.0960166	4.76187e-06	68.7567	802.186	0.0828807	0.0533052	0.642521	0	0	0.125209	0.465002	0.144393	2.7473	0.0360107	68.7187	10.3676	0.464422	0.515404	0.275124	2.42402	23.4667	84.4286	0.641166	0	0	0.00629313	2.53322
			S							0.499622	0.364715	802.186	0.0828807									0.358919	6.98519			10.883	0.442619							86.8589	0.904047

## Sheet: Additional Parameters
	Additional Parameters			40Ar/39Ar	1s	37Ar/39Ar	1s	36Ar/39Ar	1s	Time (days)	37Ar (decay)	39Ar (decay)	40Ar (moles)
	21G20078	0.6	4	210.176	14.6938	23.8618	1.70746	0.704289	0.0494103	81.3646	5.00072	1.00058	1.13273e-12
	21G20079	0.7	4	83.2478	16.5568	21.9304	4.4646	0.281428	0.0563996	81.3722	5.00147	1.00058	1.52995e-13
	21G20081	0.8	4	57.8653	20.2473	19.6112	7.08223	0.169009	0.0600759	81.3861	5.00284	1.00058	6.35157e-14
	21G20082	0.9	4	49.0904	4.02164	23.7829	1.98944	0.168245	0.0140506	81.3931	5.00353	1.00058	2.33786e-13
	21G20084	1	4	39.5397	10.6246	23.0279	6.34149	0.126887	0.0350708	81.4069	5.0049	1.00058	5.27532e-14
	21G20085	1.1	4	71.2513	35.8148	32.8605	16.6837	0.236526	0.1198	81.4139	5.00559	1.00058	5.31657e-14
	21G20086	1.2	4	24.267	1.20107	26.1019	1.30421	0.0836209	0.00450792	81.4215	5.00634	1.00058	1.77141e-13
	21G20088	1.3	4	16.6755	1.54492	29.1971	2.68634	0.064455	0.00657837	81.4354	5.00772	1.00058	7.0442e-14
	21G20089	1.4	4	12.9737	0.858456	28.8761	1.8698	0.0505319	0.00387214	81.4424	5.0084	1.00058	7.51757e-14
	21G20090	1.6	4	10.5984	0.513415	29.2579	1.36567	0.0421637	0.00246356	81.4493	5.00909	1.00058	8.90971e-14
	21G20092	1.8	4	7.33384	0.313806	32.4928	1.26209	0.0325268	0.00178184	81.4632	5.01047	1.00058	7.09501e-14
	21G20093	2	4	7.8902	0.309566	35.1708	1.27482	0.035568	0.00173081	81.4708	5.01122	1.00058	8.61177e-14
	21G20094	2.2	4	6.69408	0.941482	34.0306	4.19408	0.0218568	0.00469437	81.4778	5.01191	1.00058	1.97966e-14
	21G20096	2.6	4	5.46243	0.121269	39.0945	0.740746	0.0274657	0.000812349	81.4917	5.01328	1.00058	1.12002e-13
	21G20097	3	4	4.26462	0.0807831	42.4015	0.626104	0.0249416	0.000620745	81.4986	5.01397	1.00058	1.11777e-13
	21G20098	3.4	4	5.05659	0.0930542	45.1816	0.694586	0.0271625	0.000702384	81.5056	5.01466	1.00058	1.28117e-13
	21G20100	3.8	4	3.10993	0.0579543	47.128	0.588489	0.022139	0.000502498	81.5201	5.01611	1.00058	9.79782e-14
	21G20101	4.2	4	2.17292	0.165995	48.7759	1.95886	0.0206189	0.00153822	81.5271	5.01679	1.00058	2.08578e-14
	21G20103	5	4	2.43182	0.0795329	49.4518	0.88895	0.0205688	0.000757436	81.541	5.01817	1.00058	4.90433e-14
	21G20104	6	4	3.03704	0.0480469	46.7526	0.496454	0.021664	0.000457952	81.5479	5.01886	1.00058	1.11812e-13
	21G20105	7.2	4	2.69724	0.0260904	45.0089	0.293329	0.0200786	0.000264218	81.5549	5.01955	1.00058	1.79541e-13
	21G20107	8.6	4	1.64356	0.0698472	42.3756	0.738721	0.0166903	0.000713896	81.5694	5.02099	1.00058	3.45279e-14
	21G20108	10	4	3.31726	0.0675221	50.3246	0.692558	0.0231461	0.000574635	81.5764	5.02168	1.00058	8.99481e-14
	21G20109	12		4.31235	0.0402716	114.391	0.865298	0.0456883	0.000499295	81.5833	5.02237	1.00058	2.22324e-13
	21G20111	14		3.67501	0.108016	155.7	3.25579	0.0554881	0.00141142	81.5972	5.02375	1.00058	6.47751e-14
	21G20112	17		4.26835	0.0986227	213.53	3.81257	0.0751389	0.00153466	81.6042	5.02444	1.00058	9.08585e-14
	21G20113	20		4.51469	0.227684	231.695	9.24566	0.0804461	0.00349776	81.6118	5.0252	1.00058	4.34065e-14
	21G20115	24		5.07645	0.309232	258.993	12.8545	0.0900773	0.00485735	81.6257	5.02657	1.00058	3.79681e-14
	21G20116	28		5.27659	0.63201	284.163	28.7294	0.0939043	0.00999821	81.6326	5.02726	1.00058	2.05679e-14
	21G20117	32		3.94771	0.513026	233.414	22.7091	0.0796853	0.00835363	81.6396	5.02795	1.00058	1.57109e-14

## Sheet: Procedure Blanks
	Procedure Blanks		36Ar ± 1σ (SE) [fA]		37Ar ± 1σ (SE) [fA]		38Ar ± 1σ (SE) [fA]		39Ar ± 1σ (SE) [fA]		40Ar ± 1σ (SE) [fA]
	21G20078	0.6	0.0104631	0.0001801	0.00274261	0.00631432	-0.00185967	0.00625041	0.0247737	0.00618231	2.71389	0.0282623
	21G20079	0.7	0.0105634	0.0001801	0.00255763	0.00631432	-0.00208923	0.00625041	0.0252963	0.00618231	2.719	0.0282623
	21G20081	0.8	0.0106841	0.0001801	0.00176112	0.00631432	-0.00249014	0.00625041	0.0261475	0.00618231	2.72734	0.0282623
	21G20082	0.9	0.0107191	0.0001801	0.00120165	0.00631432	-0.00268263	0.00625041	0.0265253	0.00618231	2.73103	0.0282623
	21G20084	1	0.0107479	0.0001801	-0.000105067	0.00631432	-0.00305169	0.00625041	0.0271853	0.00618231	2.73749	0.0282623
	21G20085	1.1	0.0107453	0.0001801	-0.000804411	0.00631432	-0.00322825	0.00625041	0.0274674	0.00618231	2.74024	0.0282623
	21G20086	1.2	0.0107322	0.0001801	-0.00157531	0.00631432	-0.00341633	0.00625041	0.0277409	0.00618231	2.74292	0.0282623
	21G20088	1.3	0.0106871	0.0001801	-0.00290346	0.00631432	-0.00374184	0.00625041	0.0281394	0.00618231	2.7468	0.0282623
	21G20089	1.4	0.0106571	0.0001801	-0.00349953	0.00631432	-0.00389663	0.00625041	0.0282908	0.00618231	2.74828	0.0282623
	21G20090	1.6	0.0106239	0.0001801	-0.00403254	0.00631432	-0.00404611	0.00625041	0.0284103	0.00618231	2.74944	0.0282623
	21G20092	1.8	0.0105525	0.0001801	-0.0048682	0.00631432	-0.00432914	0.00625041	0.0285537	0.00618231	2.75082	0.0282623
	21G20093	2	0.0105126	0.0001801	-0.00517881	0.00631432	-0.00447575	0.00625041	0.0285783	0.00618231	2.75105	0.0282623
	21G20094	2.2	0.0104773	0.0001801	-0.00536192	0.00631432	-0.00460346	0.00625041	0.0285671	0.00618231	2.75093	0.0282623
	21G20096	2.6	0.0104125	0.0001801	-0.00543561	0.00631432	-0.00484294	0.00625041	0.028449	0.00618231	2.74975	0.0282623
	21G20097	3	0.0103842	0.0001801	-0.00532691	0.00631432	-0.00495472	0.00625041	0.0283421	0.00618231	2.74869	0.0282623
	21G20098	3.4	0.0103593	0.0001801	-0.00512497	0.00631432	-0.00506119	0.00625041	0.0282034	0.00618231	2.74731	0.0282623
	21G20100	3.8	0.0103194	0.0001801	-0.00442359	0.00631432	-0.00526748	0.00625041	0.0278083	0.00618231	2.74341	0.0282623
	21G20101	4.2	0.0103068	0.0001801	-0.00397541	0.00631432	-0.00535749	0.00625041	0.0275707	0.00618231	2.74106	0.0282623
	21G20103	5	0.0102944	0.0001801	-0.0029165	0.00631432	-0.00552157	0.00625041	0.0269999	0.00618231	2.73544	0.0282623
	21G20104	6	0.0102943	0.0001801	-0.00233478	0.00631432	-0.00559564	0.00625041	0.0266666	0.00618231	2.73215	0.0282623
	21G20105	7.2	0.0102982	0.0001801	-0.00174087	0.00631432	-0.00566441	0.00625041	0.0263015	0.00618231	2.72856	0.0282623
	21G20107	8.6	0.0103171	0.0001801	-0.000543108	0.00631432	-0.00579153	0.00625041	0.025431	0.00618231	2.71999	0.0282623
	21G20108	10	0.0103302	0.0001801	-4.4105e-05	0.00631432	-0.00584383	0.00625041	0.024967	0.00618231	2.71542	0.0282623
	21G20109	12	0.0103453	0.0001801	0.000374539	0.00631432	-0.00589083	0.00625041	0.0244711	0.00618231	2.71054	0.0282623
	21G20111	14	0.0103778	0.0001801	0.000858148	0.00631432	-0.00596888	0.00625041	0.0233838	0.00618231	2.69985	0.0282623
	21G20112	17	0.0103936	0.0001801	0.00086183	0.00631432	-0.00599995	0.00625041	0.0227923	0.00618231	2.69403	0.0282623
	21G20113	20	0.0104089	0.0001801	0.000630151	0.00631432	-0.00602798	0.00625041	0.0221048	0.00618231	2.68727	0.0282623
	21G20115	24	0.0104266	0.0001801	-0.000577228	0.00631432	-0.0060625	0.00625041	0.020756	0.00618231	2.674	0.0282623
	21G20116	28	0.0104278	0.0001801	-0.00164077	0.00631432	-0.00607179	0.00625041	0.0200338	0.00618231	2.6669	0.0282623
	21G20117	32	0.0104221	0.0001801	-0.00306594	0.00631432	-0.00607577	0.00625041	0.0192796	0.00618231	2.65949	0.0282623

## Sheet: Intercept Values
	Intercept Values		36Ar ± 1σ (SE) [fA]		r2	Regression (type,n)		37Ar ± 1σ (SE) [fA]		r2	Regression (type,n)		38Ar ± 1σ (SE) [fA]		r2	Regression (type,n)		39Ar ± 1σ (SE) [fA]		r2	Regression (type,n)		40Ar ± 1σ (SE) [fA]		r2	Regression (type,n)
	21G20078	0.6	0.0956837	0.000450472	0.605502	EXP	150 of 150	0.596457	0.00633496	0.448818	EXP	150 of 150	0.025149	0.00589817	0.0154311	EXP	147 of 150	0.15032	0.00622831	0.00474972	EXP	150 of 150	29.2414	0.015126	0.981829	EXP	150 of 150
	21G20079	0.7	0.0221758	0.00024444	0.479932	EXP	150 of 150	0.188602	0.00529687	0.0831076	EXP	148 of 150	-0.00254089	0.00628981	0.00138198	EXP	150 of 150	0.0681086	0.00584232	0.0246556	EXP	149 of 150	6.30203	0.0152123	0.978714	EXP	150 of 150
	21G20081	0.8	0.0148492	0.00020835	0.691847	EXP	150 of 150	0.101099	0.00658411	0.0342127	EXP	150 of 150	0.00582061	0.0059674	0.00649949	EXP	150 of 150	0.0517173	0.00644422	0.00841904	EXP	150 of 150	4.21482	0.0146004	0.985251	EXP	148 of 150
	21G20082	0.9	0.0287085	0.000250863	0.291959	EXP	149 of 150	0.523809	0.0067703	0.308909	EXP	150 of 150	0.010017	0.00552503	0.00892158	EXP	150 of 150	0.137465	0.00662922	0.00827989	EXP	150 of 150	8.20612	0.0158447	0.968925	EXP	150 of 150
	21G20084	1	0.0145488	0.000193065	0.681856	EXP	150 of 150	0.141617	0.00676527	0.0232116	EXP	150 of 150	-0.00752226	0.00682578	1.98033e-06	EXP	150 of 150	0.0582651	0.00555944	0.0135923	EXP	149 of 150	3.97292	0.0132653	0.988409	EXP	147 of 150
	21G20085	1.1	0.0147079	0.000197919	0.661603	EXP	148 of 150	0.112285	0.00584752	0.0475442	EXP	145 of 150	-0.00225665	0.00624842	0.000429388	EXP	149 of 150	0.0448495	0.00615707	0.0679487	EXP	150 of 150	3.98534	0.016357	0.98169	EXP	150 of 150
	21G20086	1.2	0.024437	0.000251912	0.412298	EXP	150 of 150	0.877081	0.00592938	0.663342	EXP	150 of 150	-0.00167455	0.00583852	0.00183677	EXP	149 of 150	0.197788	0.00556318	0.00684945	EXP	150 of 150	6.89143	0.0137186	0.979108	EXP	150 of 150
	21G20088	1.3	0.0168002	0.000224565	0.614769	EXP	150 of 150	0.565708	0.00670472	0.386259	EXP	150 of 150	0.00270486	0.00607087	0.0154612	EXP	147 of 150	0.126544	0.00641413	0.0258329	EXP	150 of 150	4.3965	0.015988	0.981756	EXP	149 of 150
	21G20089	1.4	0.0172311	0.000214085	0.667219	EXP	149 of 150	0.767788	0.00603644	0.588909	EXP	149 of 150	-0.0103017	0.00629436	0.0118448	EXP	150 of 150	0.163273	0.00597527	0.00854479	EXP	147 of 150	4.50883	0.013991	0.986109	EXP	150 of 150
	21G20090	1.6	0.0185821	0.000223742	0.600662	EXP	150 of 150	1.1296	0.00646716	0.749767	EXP	150 of 150	-0.0021278	0.00633414	0.00487177	EXP	150 of 150	0.224244	0.00652803	0.0121119	EXP	149 of 150	4.83602	0.0155066	0.981948	EXP	150 of 150
	21G20092	1.8	0.0176175	0.000209875	0.584817	EXP	148 of 150	1.44355	0.00601313	0.853308	EXP	150 of 150	-0.00190947	0.00668062	0.000405473	EXP	148 of 150	0.253918	0.00601596	0.0396307	EXP	150 of 150	4.41242	0.0145078	0.985241	EXP	148 of 150
	21G20093	2	0.0192286	0.000223578	0.540368	EXP	149 of 150	1.76333	0.00666109	0.868905	EXP	150 of 150	-0.00156241	0.0054916	0.00138747	EXP	148 of 150	0.282832	0.00667037	0.0249714	EXP	150 of 150	4.76786	0.0160367	0.982082	EXP	150 of 150
	21G20094	2.2	0.0119286	0.000183031	0.746498	EXP	150 of 150	0.458224	0.00617489	0.313846	EXP	149 of 150	-0.00566576	0.00678966	7.63802e-07	EXP	150 of 150	0.0974582	0.00566651	0.00575298	EXP	148 of 150	3.21455	0.0163622	0.983375	EXP	150 of 150
	21G20096	2.6	0.0230565	0.000227275	0.557023	EXP	150 of 150	3.686	0.00684426	0.962912	EXP	150 of 150	0.00187307	0.00584081	0.000200409	EXP	150 of 150	0.506091	0.00636827	0.162634	EXP	150 of 150	5.37274	0.014669	0.983692	EXP	149 of 150
	21G20097	3	0.0250616	0.000235618	0.457177	EXP	150 of 150	5.11192	0.00631063	0.984407	EXP	149 of 150	0.00629383	0.00614482	9.82099e-05	EXP	150 of 150	0.638914	0.00625993	0.343131	EXP	148 of 150	5.36642	0.0153575	0.980892	EXP	149 of 150
	21G20098	3.4	0.0258108	0.00026915	0.362374	EXP	150 of 150	5.26515	0.00678274	0.9834	EXP	150 of 150	-0.00459668	0.00666095	0.00521466	EXP	150 of 150	0.618423	0.00636156	0.323001	EXP	150 of 150	5.74772	0.0146493	0.981493	EXP	149 of 150
	21G20100	3.8	0.0259793	0.000238852	0.43815	EXP	150 of 150	6.82925	0.0066629	0.990128	EXP	150 of 150	0.00821591	0.00627378	0.00204291	EXP	148 of 150	0.761716	0.0063898	0.427026	EXP	150 of 150	5.03798	0.0159959	0.981007	EXP	150 of 150
	21G20101	4.2	0.0147505	0.000214503	0.59483	EXP	150 of 150	2.15063	0.00597444	0.929662	EXP	150 of 150	0.00296427	0.00577329	0.0102461	EXP	148 of 150	0.251179	0.00642195	0.0148238	EXP	150 of 150	3.22954	0.0146442	0.986271	EXP	150 of 150
	21G20103	5	0.0196078	0.000240576	0.506881	EXP	150 of 150	4.58535	0.00730414	0.97352	EXP	150 of 150	0.00610656	0.00600915	0.00159021	EXP	150 of 150	0.496798	0.00552246	0.292792	EXP	148 of 150	3.88399	0.014187	0.987079	EXP	149 of 150
	21G20104	6	0.0282016	0.000276517	0.309551	EXP	150 of 150	7.91542	0.00795238	0.990128	EXP	149 of 150	0.0140797	0.00634592	0.00380088	EXP	150 of 150	0.884297	0.00617184	0.567601	EXP	150 of 150	5.3507	0.0143036	0.982953	EXP	150 of 150
	21G20105	7.2	0.0403056	0.000298657	0.0862448	EXP	150 of 150	13.778	0.00778433	0.996544	EXP	150 of 150	0.0169558	0.00613133	0.000495137	EXP	148 of 150	1.57693	0.00670296	0.796541	EXP	150 of 150	6.93325	0.0155088	0.977552	EXP	150 of 150
	21G20107	8.6	0.0181894	0.000250334	0.528094	EXP	150 of 150	4.09277	0.00674495	0.971915	EXP	149 of 150	-0.00543092	0.00595247	0.00332425	EXP	150 of 150	0.514812	0.00561935	0.317938	EXP	144 of 150	3.5286	0.0138363	0.987593	EXP	150 of 150
	21G20108	10	0.0244212	0.000231447	0.509297	EXP	146 of 150	6.27341	0.00717153	0.987005	EXP	150 of 150	0.0112262	0.00629343	0.0173813	EXP	150 of 150	0.656615	0.00578593	0.359817	EXP	150 of 150	4.82193	0.0155378	0.980711	EXP	150 of 150
	21G20109	12	0.0632298	0.000391051	0.0629973	EXP	150 of 150	27.1098	0.0104867	0.998434	EXP	150 of 150	0.00466587	0.00634179	0.0122931	EXP	150 of 150	1.22545	0.00577859	0.784595	EXP	150 of 150	7.91719	0.0146302	0.976862	EXP	147 of 150
	21G20111	14	0.0323363	0.000266148	0.265073	EXP	149 of 150	12.6126	0.00701885	0.996893	EXP	147 of 150	0.001207	0.00587818	1.2571e-07	EXP	150 of 150	0.433978	0.00584456	0.131916	EXP	148 of 150	4.21683	0.0141709	0.985953	EXP	149 of 150
	21G20112	17	0.0463042	0.000315733	0.00726213	EXP	150 of 150	20.8861	0.00792802	0.998598	EXP	147 of 150	0.0117487	0.00575279	0.00217891	EXP	149 of 150	0.518663	0.00618858	0.203543	EXP	150 of 150	4.82186	0.0144401	0.986143	EXP	149 of 150
	21G20113	20	0.0277743	0.000242618	0.394125	EXP	149 of 150	10.2348	0.00652509	0.996053	EXP	147 of 150	-0.00411282	0.00675578	0.00367154	EXP	149 of 150	0.246075	0.0064224	0.0160852	EXP	150 of 150	3.70381	0.0138631	0.987745	EXP	150 of 150
	21G20115	24	0.0255527	0.000265289	0.332863	EXP	150 of 150	8.89631	0.00673354	0.993654	EXP	150 of 150	-0.00348758	0.0057174	1.11191e-05	EXP	148 of 150	0.194986	0.00602508	7.4381e-06	EXP	147 of 150	3.56319	0.0139244	0.987302	EXP	148 of 150
	21G20116	28	0.018646	0.000208107	0.605167	EXP	150 of 150	5.08506	0.00597734	0.986325	EXP	149 of 150	-0.00469614	0.00640656	0.000248915	EXP	150 of 150	0.110837	0.00678036	0.0186167	EXP	150 of 150	3.14858	0.0126727	0.990041	EXP	149 of 150
	21G20117	32	0.0175422	0.000212806	0.63673	EXP	150 of 150	4.26228	0.00708481	0.9712	EXP	149 of 150	-0.00567438	0.00571718	0.00213772	EXP	150 of 150	0.111988	0.00655958	0.00160895	EXP	150 of 150	3.02742	0.014414	0.987748	EXP	150 of 150

## Sheet: Project Info
	Project Info		Analyst	Irradiation	X-pos	Y-pos	Z/H-pos	Project	Experiment	Nmb
	21G20078	0.6	Daniel Heaton	21-OSU-04	0	0	27.4997	Easter\O-Connor (20-06)	21G20075	1
	21G20079	0.7	Daniel Heaton	21-OSU-04	0	0	27.4997	Easter\O-Connor (20-06)	21G20075	1
	21G20081	0.8	Daniel Heaton	21-OSU-04	0	0	27.4997	Easter\O-Connor (20-06)	21G20075	1
	21G20082	0.9	Daniel Heaton	21-OSU-04	0	0	27.4997	Easter\O-Connor (20-06)	21G20075	1
	21G20084	1	Daniel Heaton	21-OSU-04	0	0	27.4997	Easter\O-Connor (20-06)	21G20075	1
	21G20085	1.1	Daniel Heaton	21-OSU-04	0	0	27.4997	Easter\O-Connor (20-06)	21G20075	1
	21G20086	1.2	Daniel Heaton	21-OSU-04	0	0	27.4997	Easter\O-Connor (20-06)	21G20075	1
	21G20088	1.3	Daniel Heaton	21-OSU-04	0	0	27.4997	Easter\O-Connor (20-06)	21G20075	1
	21G20089	1.4	Daniel Heaton	21-OSU-04	0	0	27.4997	Easter\O-Connor (20-06)	21G20075	1
	21G20090	1.6	Daniel Heaton	21-OSU-04	0	0	27.4997	Easter\O-Connor (20-06)	21G20075	1
	21G20092	1.8	Daniel Heaton	21-OSU-04	0	0	27.4997	Easter\O-Connor (20-06)	21G20075	1
	21G20093	2	Daniel Heaton	21-OSU-04	0	0	27.4997	Easter\O-Connor (20-06)	21G20075	1
	21G20094	2.2	Daniel Heaton	21-OSU-04	0	0	27.4997	Easter\O-Connor (20-06)	21G20075	1
	21G20096	2.6	Daniel Heaton	21-OSU-04	0	0	27.4997	Easter\O-Connor (20-06)	21G20075	1
	21G20097	3	Daniel Heaton	21-OSU-04	0	0	27.4997	Easter\O-Connor (20-06)	21G20075	1
	21G20098	3.4	Daniel Heaton	21-OSU-04	0	0	27.4997	Easter\O-Connor (20-06)	21G20075	1
	21G20100	3.8	Daniel Heaton	21-OSU-04	0	0	27.4997	Easter\O-Connor (20-06)	21G20075	1
	21G20101	4.2	Daniel Heaton	21-OSU-04	0	0	27.4997	Easter\O-Connor (20-06)	21G20075	1
	21G20103	5	Daniel Heaton	21-OSU-04	0	0	27.4997	Easter\O-Connor (20-06)	21G20075	1
	21G20104	6	Daniel Heaton	21-OSU-04	0	0	27.4997	Easter\O-Connor (20-06)	21G20075	1
	21G20105	7.2	Daniel Heaton	21-OSU-04	0	0	27.4997	Easter\O-Connor (20-06)	21G20075	1
	21G20107	8.6	Daniel Heaton	21-OSU-04	0	0	27.4997	Easter\O-Connor (20-06)	21G20075	1
	21G20108	10	Daniel Heaton	21-OSU-04	0	0	27.4997	Easter\O-Connor (20-06)	21G20075	1
	21G20109	12	Daniel Heaton	21-OSU-04	0	0	27.4997	Easter\O-Connor (20-06)	21G20075	1
	21G20111	14	Daniel Heaton	21-OSU-04	0	0	27.4997	Easter\O-Connor (20-06)	21G20075	1
	21G20112	17	Daniel Heaton	21-OSU-04	0	0	27.4997	Easter\O-Connor (20-06)	21G20075	1
	21G20113	20	Daniel Heaton	21-OSU-04	0	0	27.4997	Easter\O-Connor (20-06)	21G20075	1
	21G20115	24	Daniel Heaton	21-OSU-04	0	0	27.4997	Easter\O-Connor (20-06)	21G20075	1
	21G20116	28	Daniel Heaton	21-OSU-04	0	0	27.4997	Easter\O-Connor (20-06)	21G20075	1
	21G20117	32	Daniel Heaton	21-OSU-04	0	0	27.4997	Easter\O-Connor (20-06)	21G20075	1

[truncated: 2 more sheets: Sample Parameters, Irradiation Constants]
