# Supplementary material for: Synchronous motion of the Easter mantle plume and the East Pacific Rise
Source: Nat Commun. 2024 Nov 17;15:9953. doi: 10.1038/s41467-024-54115-2 (PMC11570642; doi:10.1038/s41467-024-54115-2)
Supplement: Supplementary file 5 — Supplementary Data 2 [file 41467_2024_54115_MOESM5_ESM.zip › NCOMMS-23-61651B_Dataset 2/21G20141.full.xls]

## Sheet: Hidden Data
Double Line Plot Age Plateau			Double Line Plot K/Ca Plateau			X-Y Plot Normal Isochron		X-Y Plot Inverse Isochron		Error Ellipses Normal Isochron		Error Ellipses Inverse Isochron														Used Measurements for Blank Corrections
Ar39k%	Line 1	Line 2	Ar39k%	Line 1	Line 2	X-axis	Y-axis	X-axis	Y-axis	X-axis	Y-axis	X-axis	Y-axis													Filename	Included	36Ar	1σ	37Ar	1σ	38Ar	1σ	39Ar	1σ	40Ar	1σ	Date		Filename	Included	40Ar/39Ar	1σ	J-value	1σ	Date	X	Y	H
0	-11.3841	-6.05571	0	0.307054	0.330044	1.61914	293.818	0.00551069	0.00340347			0.00556198	0.00340349
9.6645	-11.3841	-6.05571	9.6645	0.307054	0.330044	1.93743	293.017	0.00661199	0.00341277			0.00556024	0.00339964
9.6645	-5.30605	-11.727	9.6645	0.471909	0.37036	2.21628	297.432	0.00745137	0.00336211			0.00555511	0.00339605
13.2931	-5.30605	-11.727	13.2931	0.471909	0.37036	2.47341	296.457	0.00834323	0.00337317			0.00554696	0.00339297
13.2931	-3.91503	0.891087	13.2931	0.172425	0.185207	2.57626	299.258	0.00860883	0.0033416			0.00553634	0.0033906
19.1561	-3.91503	0.891087	19.1561	0.172425	0.185207	2.66434	291.493	0.00914031	0.00343061			0.00552397	0.00338911
19.1561	0.35519	-5.40936	19.1561	0.199139	0.174096	3.21289	299.548	0.0107258	0.00333836			0.00551069	0.0033886
22.3384	0.35519	-5.40936	22.3384	0.199139	0.174096	3.72362	300.91	0.0123745	0.00332325			0.00549741	0.0033891
22.3384	-1.67631	3.28424	22.3384	0.114044	0.125278	4.33318	300.006	0.0144436	0.00333326			0.00548504	0.00339059
25.5077	-1.67631	3.28424	25.5077	0.114044	0.125278	6.60906	304.492	0.0217052	0.00328416			0.00547442	0.00339295
25.5077	-4.46101	-11.3283	25.5077	0.183039	0.146476	8.54241	303.65	0.0281324	0.00329327			0.00546626	0.00339602
27.2281	-4.46101	-11.3283	27.2281	0.183039	0.146476	12.0797	305.59	0.039529	0.00327236			0.00546114	0.00339961
27.2281	-0.955422	2.78205	27.2281	0.061483	0.0645853	14.4562	308.275	0.0468939	0.00324385			0.00545939	0.00340346
31.8062	-0.955422	2.78205	31.8062	0.061483	0.0645853	18.4558	311.861	0.0591795	0.00320656			0.00546114	0.00340731
31.8062	4.3597	-0.612408	31.8062	0.0723097	0.0662773	23.4904	313.566	0.074914	0.00318912			0.00546626	0.0034109
34.3583	4.3597	-0.612408	34.3583	0.0723097	0.0662773	30.0928	319.081	0.0943109	0.003134			0.00547441	0.00341398
34.3583	-0.972367	2.9547	34.3583	0.0421965	0.0446741	32.0614	314.631	0.101901	0.00317832			0.00548503	0.00341634
37.7309	-0.972367	2.9547	37.7309	0.0421965	0.0446741	34.7139	310.523	0.111792	0.00322037			0.0054974	0.00341783
37.7309	3.75794	1.56975	37.7309	0.0244837	0.0238096	30.7132	301.009	0.102034	0.00332216			0.00551068	0.00341834
44.9189	3.75794	1.56975	44.9189	0.0244837	0.0238096	18.3174	292.449	0.0626346	0.0034194			0.00552396	0.00341784
44.9189	0.743375	2.79423	44.9189	0.0184562	0.0190685	8.25235	292.297	0.0282327	0.00342117			0.00553633	0.00341636
50.5863	0.743375	2.79423	50.5863	0.0184562	0.0190685	10.089	288.767	0.0349382	0.003463			0.00554695	0.003414
50.5863	2.60671	0.848539	50.5863	0.0151359	0.014695	3.93232	304.097	0.0129311	0.00328843			0.00555511	0.00341092
56.9008	2.60671	0.848539	56.9008	0.0151359	0.014695	2.69984	296.945	0.00909206	0.00336763			0.00556023	0.00340734
56.9008	0.893414	3.09646	56.9008	0.0127756	0.0133866	1.63808	297.412	0.00550777	0.00336234			0.00556198	0.00340349
60.7354	0.893414	3.09646	60.7354	0.0127756	0.0133866							0.00556024	0.00339964
60.7354	2.91771	1.36067	60.7354	0.0113298	0.0109923
66.7842	2.91771	1.36067	66.7842	0.0113298	0.0109923							0.00676545	0.0034128
66.7842	1.21556	2.57697	66.7842	0.00968289	0.00997332							0.00676023	0.00340692
72.9856	1.21556	2.57697	72.9856	0.00968289	0.00997332							0.00674489	0.00340144
72.9856	2.59122	1.45721	72.9856	0.00903243	0.00880686							0.00672051	0.00339674
80.8872	2.59122	1.45721	80.8872	0.00903243	0.00880686							0.00668872	0.00339312
80.8872	0.702613	2.27371	80.8872	0.00741828	0.00768352							0.00665171	0.00339085
86.2454	0.702613	2.27371	86.2454	0.00741828	0.00768352							0.00661199	0.00339007
86.2454	2.02531	0.0211657	86.2454	0.00707403	0.00672717							0.00657227	0.00339083
89.7222	2.02531	0.0211657	89.7222	0.00707403	0.00672717							0.00653526	0.00339309
89.7222	-0.843898	1.31755	89.7222	0.00426179	0.00451575							0.00650347	0.00339669
92.8932	-0.843898	1.31755	92.8932	0.00426179	0.00451575							0.00647908	0.00340139
92.8932	0.757621	-2.73996	92.8932	0.00272487	0.00253484							0.00646375	0.00340686
95.2561	0.757621	-2.73996	95.2561	0.00272487	0.00253484							0.00645852	0.00341274
95.2561	-4.5634	0.0527156	95.2561	0.0017172	0.00187963							0.00646375	0.00341861
97.2258	-4.5634	0.0527156	97.2258	0.0017172	0.00187963							0.00647908	0.00342409
97.2258	0.140657	-5.91096	97.2258	0.00166384	0.00144812							0.00650347	0.0034288
98.4907	0.140657	-5.91096	98.4907	0.00166384	0.00144812							0.00653525	0.00343241
98.4907	-1.34621	9.70038	98.4907	0.00101819	0.00129869							0.00657226	0.00343469
99.2267	-1.34621	9.70038	99.2267	0.00101819	0.00129869							0.00661198	0.00343547
99.2267	6.36426	-9.92017	99.2267	0.00131457	0.000926561							0.0066517	0.0034347
99.7383	6.36426	-9.92017	99.7383	0.00131457	0.000926561							0.00668872	0.00343244
99.7383	-15.3	11.716	99.7383	0.000578872	0.00113621							0.0067205	0.00342884
100	-15.3	11.716	100	0.000578872	0.00113621							0.00674489	0.00342414
												0.00676022	0.00341867
												0.00676545	0.0034128
												0.00676023	0.00340692
												0.00756109	0.00336214
												0.00755735	0.00335724
												0.00754639	0.00335267
												0.00752896	0.00334875
												0.00750623	0.00334573
												0.00747977	0.00334384
												0.00745137	0.00334319
												0.00742298	0.00334382
												0.00739651	0.00334571
												0.00737379	0.00334871
												0.00735635	0.00335262
												0.00734539	0.00335719
												0.00734165	0.00336208
												0.00734539	0.00336698
												0.00735635	0.00337155
												0.00737378	0.00337547
												0.00739651	0.00337849
												0.00742297	0.00338038
												0.00745137	0.00338104
												0.00747976	0.0033804
												0.00750623	0.00337851
												0.00752895	0.00337551
												0.00754639	0.0033716
												0.00755735	0.00336704
												0.00756109	0.00336214
												0.00755735	0.00335724
												0.00856716	0.00337322
												0.00855953	0.00336645
												0.00853716	0.00336013
												0.00850158	0.00335471
												0.0084552	0.00335055
												0.0084012	0.00334792
												0.00834324	0.00334702
												0.00828528	0.0033479
												0.00823128	0.0033505
												0.0081849	0.00335465
												0.00814931	0.00336006
												0.00812694	0.00336636
												0.00811931	0.00337313
												0.00812694	0.0033799
												0.00814931	0.00338621
												0.00818489	0.00339163
												0.00823127	0.0033958
												0.00828527	0.00339842
												0.00834323	0.00339932
												0.00840119	0.00339844
												0.00845519	0.00339584
												0.00850157	0.00339169
												0.00853716	0.00338628
												0.00855953	0.00337998
												0.00856716	0.00337322
												0.00855953	0.00336645
												0.0088414	0.00334166
												0.00883347	0.00333569
												0.00881024	0.00333012
												0.00877328	0.00332533
												0.00872512	0.00332166
												0.00866903	0.00331934
												0.00860883	0.00331854
												0.00854864	0.00331931
												0.00849255	0.0033216
												0.00844438	0.00332526
												0.00840742	0.00333003
												0.00838418	0.00333558
												0.00837626	0.00334155
												0.00838418	0.00334752
												0.00840741	0.00335309
												0.00844437	0.00335787
												0.00849254	0.00336155
												0.00854863	0.00336387
												0.00860882	0.00336467
												0.00866902	0.0033639
												0.00872511	0.0033616
												0.00877328	0.00335795
												0.00881024	0.00335318
												0.00883347	0.00334762
												0.0088414	0.00334166
												0.00883347	0.00333569
												0.00960376	0.00343074
												0.00958797	0.00342186
												0.00954167	0.00341358
												0.00946802	0.00340646
												0.00937204	0.00340099
												0.00926027	0.00339753
												0.00914032	0.00339633
												0.00902037	0.00339747
												0.00890859	0.00340086
												0.00881261	0.00340628
												0.00873895	0.00341336
												0.00869265	0.00342162
												0.00867686	0.00343048
												0.00869265	0.00343936
												0.00873895	0.00344764
												0.00881259	0.00345476
												0.00890858	0.00346024
												0.00902035	0.00346369
												0.0091403	0.00346489
												0.00926025	0.00346376
												0.00937202	0.00346036
												0.00946801	0.00345494
												0.00954166	0.00344786
												0.00958796	0.00343961
												0.00960376	0.00343074
												0.00958797	0.00342186
												0.0109343	0.00333841
												0.0109272	0.00333284
												0.0109063	0.00332764
												0.0108732	0.00332318
												0.01083	0.00331975
												0.0107798	0.00331759
												0.0107258	0.00331684
												0.0106719	0.00331756
												0.0106216	0.0033197
												0.0105784	0.00332311
												0.0105453	0.00332756
												0.0105244	0.00333274
												0.0105173	0.00333831
												0.0105244	0.00334388
												0.0105453	0.00334908
												0.0105784	0.00335354
												0.0106216	0.00335697
												0.0106718	0.00335913
												0.0107258	0.00335988
												0.0107797	0.00335916
												0.01083	0.00335702
												0.0108732	0.00335361
												0.0109063	0.00334917
												0.0109272	0.00334398
												0.0109343	0.00333841
												0.0109272	0.00333284
												0.0127936	0.00332337
												0.0127793	0.00331456
												0.0127375	0.00330634
												0.0126709	0.00329928
												0.0125841	0.00329385
												0.012483	0.00329042
												0.0123745	0.00328923
												0.0122661	0.00329036
												0.012165	0.00329373
												0.0120782	0.00329911
												0.0120116	0.00330614
												0.0119697	0.00331433
												0.0119554	0.00332313
												0.0119697	0.00333194
												0.0120116	0.00334016
												0.0120782	0.00334722
												0.012165	0.00335265
												0.012266	0.00335608
												0.0123745	0.00335727
												0.012483	0.00335614
												0.0125841	0.00335277
												0.0126709	0.00334739
												0.0127375	0.00334036
												0.0127793	0.00333217
												0.0127936	0.00332337
												0.0127793	0.00331456
												0.0148067	0.00333341
												0.0147943	0.00332532
												0.014758	0.00331777
												0.0147003	0.00331128
												0.0146252	0.00330628
												0.0145376	0.00330313
												0.0144436	0.00330203
												0.0143497	0.00330305
												0.0142621	0.00330614
												0.0141869	0.00331107
												0.0141292	0.00331752
												0.0140929	0.00332504
												0.0140806	0.00333312
												0.0140929	0.0033412
												0.0141292	0.00334875
												0.0141869	0.00335524
												0.0142621	0.00336024
												0.0143496	0.00336339
												0.0144436	0.0033645
												0.0145376	0.00336347
												0.0146251	0.00336039
												0.0147003	0.00335545
												0.014758	0.00334901
												0.0147943	0.00334149
												0.0148067	0.00333341
												0.0147943	0.00332532
												0.021974	0.00328431
												0.0219648	0.0032776
												0.021938	0.00327133
												0.0218953	0.00326594
												0.0218396	0.00326179
												0.0217748	0.00325916
												0.0217052	0.00325824
												0.0216356	0.00325908
												0.0215708	0.00326164
												0.0215152	0.00326572
												0.0214724	0.00327107
												0.0214456	0.0032773
												0.0214364	0.00328401
												0.0214456	0.00329072
												0.0214724	0.00329699
												0.0215151	0.00330238
												0.0215708	0.00330653
												0.0216356	0.00330915
												0.0217052	0.00331008
												0.0217747	0.00330923
												0.0218396	0.00330668
												0.0218952	0.00330259
												0.021938	0.00329725
												0.0219648	0.00329101
												0.021974	0.00328431
												0.0219648	0.0032776
												0.0285559	0.00329354
												0.0285415	0.0032853
												0.0284992	0.0032776
												0.0284319	0.00327097
												0.0283442	0.00326585
												0.0282421	0.00326261
												0.0281325	0.00326145
												0.0280229	0.00326246
												0.0279207	0.00326557
												0.027833	0.00327057
												0.0277657	0.00327712
												0.0277234	0.00328476
												0.027709	0.00329299
												0.0277234	0.00330123
												0.0277657	0.00330893
												0.027833	0.00331557
												0.0279207	0.00332068
												0.0280228	0.00332393
												0.0281324	0.00332508
												0.028242	0.00332407
												0.0283442	0.00332096
												0.0284319	0.00331596
												0.0284992	0.00330941
												0.0285415	0.00330177
												0.0285559	0.00329354
												0.0285415	0.0032853
												0.0400658	0.00327282
												0.0400475	0.00326282
												0.0399939	0.00325346
												0.0399086	0.00324539
												0.0397974	0.00323916
												0.039668	0.00323519
												0.039529	0.00323376
												0.0393901	0.00323495
												0.0392606	0.0032387
												0.0391494	0.00324474
												0.0390641	0.00325266
												0.0390105	0.00326192
												0.0389922	0.0032719
												0.0390105	0.0032819
												0.0390641	0.00329126
												0.0391494	0.00329933
												0.0392606	0.00330556
												0.03939	0.00330953
												0.039529	0.00331096
												0.0396679	0.00330976
												0.0397974	0.00330602
												0.0399086	0.00329998
												0.0399939	0.00329206
												0.0400475	0.0032828
												0.0400658	0.00327282
												0.0400475	0.00326282
												0.0479515	0.00324472
												0.0479155	0.00322972
												0.0478098	0.00321568
												0.0476418	0.00320357
												0.0474228	0.0031942
												0.0471677	0.00318821
												0.046894	0.00318602
												0.0466203	0.00318777
												0.0463652	0.00319334
												0.0461462	0.00320235
												0.0459781	0.00321419
												0.0458724	0.00322805
												0.0458364	0.00324299
												0.0458724	0.00325799
												0.045978	0.00327202
												0.0461461	0.00328414
												0.0463651	0.00329351
												0.0466202	0.00329949
												0.0468939	0.00330169
												0.0471676	0.00329994
												0.0474227	0.00329437
												0.0476417	0.00328536
												0.0478098	0.00327352
												0.0479155	0.00325966
												0.0479515	0.00324472
												0.0479155	0.00322972
												0.0600172	0.00320755
												0.0599886	0.00319419
												0.059905	0.00318167
												0.0597719	0.00317085
												0.0595984	0.00316246
												0.0593964	0.00315707
												0.0591796	0.00315506
												0.0589628	0.00315656
												0.0587607	0.00316146
												0.0585872	0.00316944
												0.0584541	0.00317995
												0.0583704	0.00319227
												0.0583419	0.00320557
												0.0583704	0.00321893
												0.0584541	0.00323145
												0.0585872	0.00324228
												0.0587606	0.00325067
												0.0589627	0.00325605
												0.0591794	0.00325806
												0.0593962	0.00325656
												0.0595983	0.00325166
												0.0597718	0.00324368
												0.0599049	0.00323317
												0.0599886	0.00322085
												0.0600172	0.00320755
												0.0599886	0.00319419
												0.0759533	0.00319057
												0.0759179	0.00317575
												0.0758141	0.00316185
												0.075649	0.0031498
												0.0754337	0.00314043
												0.0751831	0.00313438
												0.074914	0.00313206
												0.074645	0.00313363
												0.0743944	0.00313898
												0.0741791	0.00314775
												0.0740139	0.00315934
												0.07391	0.00317296
												0.0738746	0.00318768
												0.07391	0.0032025
												0.0740138	0.0032164
												0.074179	0.00322845
												0.0743942	0.00323782
												0.0746449	0.00324387
												0.0749139	0.00324619
												0.0751829	0.00324462
												0.0754336	0.00323927
												0.0756489	0.0032305
												0.075814	0.00321891
												0.0759179	0.00320529
												0.0759533	0.00319057
												0.0759179	0.00317575
												0.0954097	0.00313578
												0.0953723	0.00312023
												0.0952625	0.00310561
												0.0950879	0.00309293
												0.0948604	0.00308305
												0.0945954	0.00307664
												0.094311	0.00307413
												0.0940266	0.00307571
												0.0937615	0.00308126
												0.0935339	0.00309041
												0.0933593	0.00310252
												0.0932495	0.00311678
												0.093212	0.00313222
												0.0932494	0.00314777
												0.0933592	0.00316239
												0.0935338	0.00317507
												0.0937614	0.00318495
												0.0940264	0.00319136
												0.0943108	0.00319387
												0.0945952	0.00319229
												0.0948602	0.00318674
												0.0950878	0.00317759
												0.0952624	0.00316548
												0.0953722	0.00315122
												0.0954097	0.00313578
												0.0953723	0.00312023
												0.103646	0.00318135
												0.103587	0.00315798
												0.103412	0.00313599
												0.103135	0.00311689
												0.102774	0.00310198
												0.102353	0.00309226
												0.101902	0.00308842
												0.10145	0.0030907
												0.101029	0.00309895
												0.100668	0.00311261
												0.100391	0.00313075
												0.100216	0.00315213
												0.100157	0.0031753
												0.100216	0.00319867
												0.100391	0.00322066
												0.100668	0.00323976
												0.101029	0.00325467
												0.10145	0.00326439
												0.101901	0.00326823
												0.102353	0.00326595
												0.102774	0.0032577
												0.103135	0.00324404
												0.103412	0.0032259
												0.103586	0.00320452
												0.103646	0.00318135
												0.103587	0.00315798
												0.114629	0.00322635
												0.114533	0.00319357
												0.114249	0.00316261
												0.113798	0.00313558
												0.113211	0.00311434
												0.112526	0.00310032
												0.111792	0.00309449
												0.111058	0.00309723
												0.110373	0.00310836
												0.109786	0.00312713
												0.109335	0.00315225
												0.109051	0.00318202
												0.108954	0.0032144
												0.109051	0.00324718
												0.109334	0.00327814
												0.109785	0.00330516
												0.110373	0.00332641
												0.111057	0.00334042
												0.111792	0.00334626
												0.112526	0.00334352
												0.11321	0.00333238
												0.113798	0.00331362
												0.114249	0.00328849
												0.114533	0.00325873
												0.114629	0.00322635
												0.114533	0.00319357
												0.105017	0.00332779
												0.104916	0.0032955
												0.104618	0.00326502
												0.104144	0.00323845
												0.103526	0.00321757
												0.102806	0.00320383
												0.102034	0.00319814
												0.101262	0.00320091
												0.100543	0.00321194
												0.0999249	0.00323049
												0.0994508	0.00325528
												0.0991527	0.00328462
												0.099051	0.00331653
												0.0991526	0.00334882
												0.0994505	0.00337929
												0.0999246	0.00340587
												0.100542	0.00342674
												0.101262	0.00344049
												0.102034	0.00344617
												0.102806	0.0034434
												0.103525	0.00343237
												0.104143	0.00341383
												0.104617	0.00338904
												0.104916	0.00335969
												0.105017	0.00332779
												0.104916	0.0032955
												0.064898	0.00342239
												0.0648209	0.00339038
												0.0645948	0.00336036
												0.0642351	0.00333436
												0.0637664	0.00331415
												0.0632205	0.00330112
												0.0626347	0.00329615
												0.0620489	0.00329958
												0.061503	0.00331117
												0.0610342	0.00333014
												0.0606745	0.00335519
												0.0604483	0.00338462
												0.0603712	0.00341642
												0.0604483	0.00344842
												0.0606743	0.00347845
												0.061034	0.00350445
												0.0615027	0.00352465
												0.0620486	0.00353768
												0.0626344	0.00354266
												0.0632202	0.00353923
												0.0637661	0.00352764
												0.0642349	0.00350867
												0.0645946	0.00348361
												0.0648208	0.00345418
												0.064898	0.00342239
												0.0648209	0.00339038
												0.0295009	0.00342184
												0.0294577	0.00340292
												0.029331	0.00338525
												0.0291295	0.00337002
												0.0288669	0.00335828
												0.028561	0.00335083
												0.0282328	0.00334817
												0.0279045	0.00335049
												0.0275987	0.00335762
												0.027336	0.00336908
												0.0271344	0.0033841
												0.0270077	0.00340164
												0.0269645	0.00342051
												0.0270077	0.00343943
												0.0271344	0.0034571
												0.0273359	0.00347233
												0.0275986	0.00348407
												0.0279045	0.00349152
												0.0282327	0.00349418
												0.0285609	0.00349186
												0.0288668	0.00348473
												0.0291295	0.00347327
												0.029331	0.00345825
												0.0294577	0.00344071
												0.0295009	0.00342184
												0.0294577	0.00340292
												0.0373606	0.00346466
												0.0372781	0.0034339
												0.0370361	0.00340511
												0.0366512	0.00338028
												0.0361495	0.00336108
												0.0355652	0.00334882
												0.0349383	0.00334435
												0.0343113	0.00334796
												0.033727	0.00335941
												0.0332253	0.00337792
												0.0328403	0.00340223
												0.0325983	0.00343068
												0.0325157	0.00346133
												0.0325983	0.0034921
												0.0328402	0.00352088
												0.0332252	0.00354572
												0.0337269	0.00356492
												0.0343111	0.00357718
												0.0349381	0.00358165
												0.0355651	0.00357804
												0.0361493	0.00356659
												0.0366511	0.00354807
												0.0370361	0.00352377
												0.0372781	0.00349532
												0.0373606	0.00346466
												0.0372781	0.0034339
												0.0144957	0.00328879
												0.0144424	0.00326806
												0.0142861	0.00324871
												0.0140375	0.00323207
												0.0137134	0.00321927
												0.0133361	0.00321118
												0.0129312	0.00320836
												0.0125262	0.00321099
												0.0121489	0.0032189
												0.0118248	0.00323155
												0.0115762	0.00324808
												0.0114199	0.00326735
												0.0113666	0.00328806
												0.0114199	0.0033088
												0.0115762	0.00332814
												0.0118248	0.00334478
												0.0121488	0.00335758
												0.0125262	0.00336567
												0.0129311	0.00336849
												0.0133361	0.00336586
												0.0137134	0.00335795
												0.0140375	0.0033453
												0.0142861	0.00332878
												0.0144424	0.0033095
												0.0144957	0.00328879
												0.0144424	0.00326806
												0.0106656	0.00336792
												0.010612	0.00334641
												0.0104548	0.00332635
												0.0102048	0.0033091
												0.00987886	0.00329584
												0.00949935	0.00328748
												0.00909207	0.00328457
												0.0086848	0.00328733
												0.00830528	0.00329555
												0.00797938	0.00330869
												0.0077293	0.00332585
												0.0075721	0.00334585
												0.00751848	0.00336734
												0.00757209	0.00338885
												0.00772929	0.00340891
												0.00797936	0.00342616
												0.00830525	0.00343942
												0.00868477	0.00344779
												0.00909204	0.00345069
												0.00949932	0.00344794
												0.00987884	0.00343971
												0.0102047	0.00342657
												0.0104548	0.00340941
												0.010612	0.00338941
												0.0106656	0.00336792
												0.010612	0.00334641
												0.00729739	0.00336254
												0.00723642	0.00334048
												0.00705764	0.0033199
												0.00677323	0.00330222
												0.00640259	0.00328863
												0.00597097	0.00328007
												0.00550778	0.00327711
												0.00504459	0.00327996
												0.00461296	0.00328843
												0.00424232	0.00330193
												0.00395791	0.00331955
												0.00377913	0.00334009
												0.00371814	0.00336214
												0.00377912	0.00338421
												0.0039579	0.00340478
												0.00424231	0.00342247
												0.00461295	0.00343606
												0.00504457	0.00344462
												0.00550776	0.00344758
												0.00597095	0.00344472
												0.00640257	0.00343626
												0.00677322	0.00342275
												0.00705763	0.00340513
												0.00723641	0.0033846
												0.00729739	0.00336254
												0.00723642	0.00334048

## Sheet: Age Summary
	Relative Abundances			36Ar [fA]	%1s	37Ar [fA]	%1s	38Ar [fA]	%1s	39Ar [fA]	%1s	40Ar [fA]	%1s	40(r)/39(k)	± 2s	Age	± 2s	40Ar(r)	39Ar(k)	K/Ca	± 2s
																(Ma)		(%)	(%)
	21G20144	0.6		1.20883	0.218135	2.64048	1.74328	0.24943	3.33094	1.9578	0.464922	354.966	0.00975556	-2.92898	0.892765	-8.71992	2.66421	-1.61406	9.6645	0.318549	0.0114953
	21G20145	0.7		0.379276	0.331643	0.749887	5.91558	0.0800849	10.0423	0.734909	1.15954	111.076	0.0222	-2.86082	1.07593	-8.51651	3.21045	-1.89156	3.62858	0.421135	0.0507746
	21G20147	0.8		0.536209	0.280522	2.85361	1.62833	0.119345	7.12951	1.18851	0.734906	159.257	0.0169921	-0.508865	0.808433	-1.51197	2.40306	-0.379172	5.86301	0.178816	0.00639074
	21G20148	0.9		0.26081	0.385878	1.4841	3.07493	0.072356	12.6002	0.645045	1.33964	77.1997	0.0294229	-0.850273	0.969113	-2.52709	2.88227	-0.7094	3.18226	0.186618	0.0125216
	21G20150	1		0.249622	0.342662	2.30515	1.9196	0.0654968	13.3066	0.642964	1.34725	74.5149	0.0326985	0.270752	0.835465	0.803966	2.48027	0.233084	3.16937	0.119661	0.00561688
	21G20151	1.2		0.130938	0.493883	0.908775	4.93551	0.0397829	21.4651	0.348787	2.53001	38.0956	0.0684798	-2.65238	1.15112	-7.89467	3.43366	-2.42434	1.72037	0.164758	0.0182819
	21G20152	1.4	4	0.290111	0.319249	6.32101	0.755177	0.0765682	11.3955	0.930664	0.967116	86.3907	0.0272951	0.307586	0.62951	0.913312	1.86873	0.329908	4.57807	0.0630342	0.00155113
	21G20154	1.8	4	0.139591	0.505741	3.20546	1.3683	0.0415867	21.126	0.518612	1.68574	41.7435	0.0540561	0.631173	0.837903	1.87365	2.48605	0.78104	2.55213	0.0692935	0.00301621
	21G20155	2.2	4	0.159359	0.460208	6.75768	0.675821	0.0500496	17.3995	0.686951	1.24778	47.2607	0.052307	0.333812	0.661473	0.991165	1.96353	0.482141	3.37257	0.0434353	0.00123882
	21G20156	2.6	4	0.227134	0.380526	25.9079	0.324129	0.0652898	13.0335	1.47151	0.610922	67.0291	0.0375326	0.89756	0.368914	2.66384	1.09409	1.94815	7.18802	0.0241467	0.000337017
	21G20158	3	4	0.141387	0.455314	26.2892	0.319987	0.0451638	18.6942	1.16397	0.739473	40.7751	0.0560966	0.595838	0.345592	1.7688	1.02543	1.67621	5.66739	0.0187623	0.000306152
	21G20159	3.6	4	0.115762	0.534561	36.8453	0.299509	0.0367173	23.1465	1.30173	0.66298	32.3329	0.0691077	0.58196	0.296264	1.72762	0.879085	2.30037	6.3145	0.0149155	0.000220427
	21G20160	4.2	4	0.0605845	0.781448	25.5129	0.327202	0.0228472	37.2911	0.792524	1.09758	16.5513	0.122394	0.672054	0.371283	1.99494	1.10152	3.15144	3.83463	0.0130811	0.000305504
	21G20162	5	4	0.0790854	0.66585	47.1676	0.285468	0.0297863	32.3267	1.25459	0.682661	20.6883	0.104455	0.720679	0.262433	2.13919	0.778524	4.26479	6.0488	0.0111611	0.000168742
	21G20163	6	4	0.0682772	0.689782	54.9164	0.283322	0.0280615	30.8078	1.29046	0.663115	16.7556	0.125321	0.638797	0.229429	1.89627	0.680705	4.78527	6.20143	0.0098281	0.000145216
	21G20164	7.2	4	0.0739846	0.673934	77.0983	0.277207	0.0340691	25.4408	1.64881	0.550371	16.9585	0.128563	0.681924	0.191119	2.02422	0.567004	6.43092	7.90156	0.00891965	0.000112782
	21G20166	8.6	4	0.0505197	0.931576	61.7589	0.281283	0.0347396	24.8534	1.12418	0.801818	10.6433	0.201573	0.501262	0.264706	1.48816	0.785548	5.10762	5.35819	0.0075509	0.000132619
	21G20167	10		0.0321244	1.20921	43.8505	0.293546	0.00973638	87.8916	0.731882	1.17424	6.29524	0.34283	0.344617	0.337583	1.02324	1.00207	3.85228	3.47681	0.0069006	0.00017343
	21G20168	12		0.0378938	1.0011	62.8824	0.281799	0.0180408	44.9179	0.682207	1.33368	6.29049	0.351553	0.0797433	0.363923	0.236825	1.08072	0.813603	3.17096	0.00438877	0.00012698
	21G20170	14		0.0472459	0.973307	78.1975	0.277635	0.0201381	44.8445	0.528493	1.61267	7.63587	0.280314	-0.333633	0.588493	-0.991171	1.74879	-2.08962	2.36289	0.00262985	9.50116e-05
	21G20171	17		0.0740762	0.679973	95.323	0.275005	0.0199961	43.6906	0.459919	1.9385	14.1212	0.147263	-0.758898	0.776158	-2.25534	2.30806	-2.14254	1.96973	0.00179841	8.1215e-05
	21G20172	20		0.0445008	0.952771	70.7525	0.279118	0.0123719	73.86	0.301481	2.93026	7.32803	0.288304	-0.970654	1.01717	-2.88515	3.02581	-3.39122	1.26493	0.00155598	0.000107861
	21G20174	24		0.0528266	0.857916	55.2923	0.284131	0.0201571	42.3986	0.184485	4.87894	11.5196	0.183332	1.40802	1.86392	4.17708	5.5233	1.82071	0.735966	0.00115844	0.000140253
	21G20175	28		0.0490941	0.948612	39.7338	0.298673	0.0276602	31.0086	0.129074	6.9377	11.3886	0.192505	-0.598341	2.73879	-1.77796	8.14222	-0.544012	0.511586	0.00112057	0.000194007
	21G20176	32		0.0395213	1.01924	26.5634	0.322044	0.0224943	38.1323	0.0700419	12.2842	9.61824	0.220132	-0.700984	4.64083	-2.08313	13.7991	-0.386084	0.261733	0.000857539	0.000278667
			S	4.54876	0.0961196	855.318	0.0756761	1.24197	3.48497	20.7896	0.21118	1286.43	0.0090593
	Information on Analysis and Constants Used in Calculations									Results		40(a)/36(a)	± 2s	40(r)/39(k)	± 2s	Age	± 2s	MSWD	39Ar(k)	K/Ca	± 2s
																(Ma)			(%,n)
	Project = O-CONNOR (20-06)				Age Equations = Min et al. (2000)					Age Plateau				0.638783	0.0929408	1.89623	0.275793	0.583995	59.0173	0.0258298	0.013496
	Sample = SO80 53DS-5				Negative Intensities = Allowed										0.145497		0.145443	0.828526	11
	Material = Groundmass				Collector Calibrations = 36Ar					Full External Error							0.292871	1.89443	2σ Confidence Limit
	Location = West Inner Pseudofault				Decay 40K = 5.463 ± 0.107 E-10 1/a					Analytical Error							0.275751	1	Error Magnification
	Region = Easter Microplate				Decay 39Ar = 2.940 ± 0.016 E-07 1/h
	Analyst = Daniel Heaton				Decay 37Ar = 8.230 ± 0.012 E-04 1/h					Total Fusion Age				-0.129753	0.137618	-0.385413	0.408817		25	0.0101754	4.67739e-05
	Irradiation = 21-OSU-04 (4B16-21)				Decay 36Cl = 2.257 ± 0.015 E-06 1/a										1.06061		1.06072
	Position = X: 0 | Y: 0 | Z/H: 29.13835 mm				Decay 40K(EC,β⁺) = 0.580 ± 0.014 E-10 1/a					Full External Error							0.409308
	FCT-NM Age = 28.201 ± 0.023 Ma				Decay 40K(β⁻) = 4.884 ± 0.099 E-10 1/a					Analytical Error							0.408816
	FCT-NM Reference = Kuiper et al (2008)				Atmospheric 40/36(a) = 298.56 ± 0.31
	FCT-NM 40Ar/39Ar Ratio = 9.56871 ± 0.01215				Atmospheric 38/36(a) = 0.1885 ± 0.0003					Normal Isochron		298.13	1.51638	0.668048	0.142183	1.98305	0.421862	0.6503	59.0173
	FCT-NM J-value = 0.00162253 ± 0.00000206				Production 39/37(ca) = 0.0006425 ± 0.0000059								0.00508631		0.212834		0.212734	0.754565	11
	Air Shot 40Ar/36Ar = 304.3770 ± 0.4535				Production 38/37(ca) = 0.0001800 ± 0.0000173					Full External Error							0.434267	1.94281	2σ Confidence Limit
	Air Shot MDF = 0.99521603 ± 0.00044616 (LIN)				Production 36/37(ca) = 0.0002703 ± 0.0000005					Analytical Error							0.421832	1	Error Magnification
	Experiment Type = Incremental Heating				Production 40/39(k) = 0.000607 ± 0.000059												4		Number of Iterations
	Extraction Method = Bulk Laser Heating				Production 38/39(k) = 0.012077 ± 0.000011												3.73099e-06		Convergence
	Heating = 30 sec				Production 36/38(cl) = 262.80 ± 1.71
	Isolation = 3.00 min				Scaling Ratio K/Ca = 0.430					Inverse Isochron		298.132	1.5182	0.669598	0.137834	1.98765	0.40896	0.648671	59.0173
	Instrument = ARGUS-VI-G				Abundance Ratio 40K/K = 1.1700 ± 0.0100 E-04								0.0050924		0.205847		0.205751	0.756012	11
	Preferred Age = Plateau Age				Atomic Weight K = 39.0983 ± 0.0001 g					Full External Error							0.421803	1.94281	2σ Confidence Limit
	Age Classification = Unknown									Analytical Error							0.408929	1	Error Magnification
	IGSN = Undefined																3		Number of Iterations
	Rock Class = Undefined																3.47761e-06		Convergence
	Lithology = Undefined																0.061051		Spreading Factor
	Lat-Lon = Undefined - Undefined

## Sheet: Incremental Heating Table
	Incremental Heating			36Ar(a) [fA]	37Ar(ca) [fA]	38Ar(cl) [fA]	39Ar(k) [fA]	40Ar(r) [fA]	Age	± 2s	40Ar(r)	39Ar(k)	K/Ca	± 2s
									(Ma)		(%)	(%)
	21G20144	0.6		1.20811	2.64048	0	1.9561	-5.72938	-8.71992	2.66421	-1.61406	9.6645	0.318549	0.0114953
	21G20145	0.7		0.379073	0.749887	0	0.734427	-2.10106	-8.51651	3.21045	-1.89156	3.62858	0.421135	0.0507746
	21G20147	0.8		0.535437	2.85361	0.00356982	1.18668	-0.603858	-1.51197	2.40306	-0.379172	5.86301	0.178816	0.00639074
	21G20148	0.9		0.260406	1.4841	0.0152236	0.644092	-0.547654	-2.52709	2.88227	-0.7094	3.18226	0.186618	0.0125216
	21G20150	1		0.248998	2.30515	0.0103986	0.641483	0.173683	0.803966	2.48027	0.233084	3.16937	0.119661	0.00561688
	21G20151	1.2		0.13069	0.908775	0.010779	0.348204	-0.923568	-7.89467	3.43366	-2.42434	1.72037	0.164758	0.0182819
	21G20152	1.4	4	0.288401	6.32101	0.0098762	0.926603	0.28501	0.913312	1.86873	0.329908	4.57807	0.0630342	0.00155113
	21G20154	1.8	4	0.138723	3.20546	0.00862199	0.516552	0.326034	1.87365	2.48605	0.78104	2.55213	0.0692935	0.00301621
	21G20155	2.2	4	0.157531	6.75768	0.0108948	0.682609	0.227863	0.991165	1.96353	0.482141	3.37257	0.0434353	0.00123882
	21G20156	2.6	4	0.220131	25.9079	0.0015613	1.45486	1.30582	2.66384	1.09409	1.94815	7.18802	0.0241467	0.000337017
	21G20158	3	4	0.134281	26.2892	0.00126644	1.14708	0.683476	1.7688	1.02543	1.67621	5.66739	0.0187623	0.000306152
	21G20159	3.6	4	0.105803	36.8453	0	1.27806	0.743779	1.72762	0.879085	2.30037	6.3145	0.0149155	0.000220427
	21G20160	4.2	4	0.0536883	25.5129	0	0.776132	0.521603	1.99494	1.10152	3.15144	3.83463	0.0130811	0.000305504
	21G20162	5	4	0.066336	47.1676	0	1.22428	0.882313	2.13919	0.778524	4.26479	6.0488	0.0111611	0.000168742
	21G20163	6	4	0.0534333	54.9164	0	1.25517	0.801801	1.89627	0.680705	4.78527	6.20143	0.0098281	0.000145216
	21G20164	7.2	4	0.0531449	77.0983	0	1.59928	1.09059	2.02422	0.567004	6.43092	7.90156	0.00891965	0.000112782
	21G20166	8.6	4	0.0338258	61.7589	0.00414928	1.0845	0.543619	1.48816	0.785548	5.10762	5.35819	0.0075509	0.000132619
	21G20167	10		0.0202716	43.8505	0	0.703708	0.24251	1.02324	1.00207	3.85228	3.47681	0.0069006	0.00017343
	21G20168	12		0.0208967	62.8824	0	0.641805	0.0511796	0.236825	1.08072	0.813603	3.17096	0.00438877	0.00012698
	21G20170	14		0.0261091	78.1975	0	0.478251	-0.15956	-0.991171	1.74879	-2.08962	2.36289	0.00262985	9.50116e-05
	21G20171	17		0.0483104	95.323	0	0.398674	-0.302553	-2.25534	2.30806	-2.14254	1.96973	0.00179841	8.1215e-05
	21G20172	20		0.0253764	70.7525	0	0.256023	-0.248509	-2.88515	3.02581	-3.39122	1.26493	0.00155598	0.000107861
	21G20174	24		0.0378809	55.2923	0.0012649	0.14896	0.209738	4.17708	5.5233	1.82071	0.735966	0.00115844	0.000140253
	21G20175	28		0.0383524	39.7338	0.0120282	0.103545	-0.0619553	-1.77796	8.14222	-0.544012	0.511586	0.00112057	0.000194007
	21G20176	32		0.0323397	26.5634	0.010977	0.0529749	-0.0371345	-2.08313	13.7991	-0.386084	0.261733	0.000857539	0.000278667
			S	4.31755	855.318	0.100611	20.2401	-2.62622
	Information on Analysis				Results		40(r)/39(k)	± 2s	Age	± 2s	MSWD	39Ar(k)	K/Ca	± 2s
									(Ma)			(%,n)
	Project = O-CONNOR (20-06)				Age Plateau		0.638783	0.0929408	1.89623	0.275793	0.583995	59.0173	0.0258298	0.013496
	Sample = SO80 53DS-5							0.145497		0.145443	0.828526	11
	Material = Groundmass				Full External Error					0.292871	1.89443	2σ Confidence Limit
	Location = West Inner Pseudofault				Analytical Error					0.275751	1	Error Magnification
	Region = Easter Microplate
	Analyst = Daniel Heaton				Total Fusion Age		-0.129753	0.137618	-0.385413	0.408817		25	0.0101754	4.67739e-05
	Irradiation = 21-OSU-04 (4B16-21)							1.06061		1.06072
	J = 0.00162253 ± 0.00000206				Full External Error					0.409308
	FCT-NM = 28.201 ± 0.023 Ma				Analytical Error					0.408816

## Sheet: Normal Isochron Table
	Normal Isochron			39(k)/36(a)	± 2s	40(a+r)/36(a)	± 2s			r.i.
	21G20144	0.6		1.61914	0.0166439	293.818	1.28389			0.424239
	21G20145	0.7		1.93743	0.0467627	293.017	1.94902			0.274352
	21G20147	0.8		2.21628	0.0349214	297.432	1.67424			0.35594
	21G20148	0.9		2.47341	0.0690672	296.457	2.29827			0.276029
	21G20150	1		2.57626	0.0717945	299.258	2.06553			0.245452
	21G20151	1.2		2.66434	0.137594	291.493	2.91272			0.189856
	21G20152	1.4	4	3.21289	0.0657415	299.548	1.93108			0.312799
	21G20154	1.8	4	3.72362	0.131619	300.91	3.08036			0.286379
	21G20155	2.2	4	4.33318	0.116067	300.006	2.81135			0.345489
	21G20156	2.6	4	6.60906	0.0967937	304.492	2.40301			0.53398
	21G20158	3	4	8.54241	0.152184	303.65	2.93363			0.534991
	21G20159	3.6	4	12.0797	0.216011	305.59	3.60498			0.650639
	21G20160	4.2	4	14.4562	0.412588	308.275	5.49677			0.612978
	21G20162	5	4	18.4558	0.391364	311.861	5.00978			0.744734
	21G20163	6	4	23.4904	0.525435	313.566	5.61276			0.784548
	21G20164	7.2	4	30.0928	0.664591	319.081	6.09776			0.849655
	21G20166	8.6	4	32.0614	1.04467	314.631	8.90528			0.851034
	21G20167	10		34.7139	1.58384	310.523	12.1522			0.831405
	21G20168	12		30.7132	1.42486	301.009	11.248			0.776951
	21G20170	14		18.3174	0.923712	292.449	10.5445			0.697707
	21G20171	17		8.25235	0.408957	292.297	6.23764			0.422419
	21G20172	20		10.089	0.775939	288.767	9.89487			0.43292
	21G20174	24		3.93232	0.484892	304.097	7.40415			0.192976
	21G20175	28		2.69984	0.471759	296.945	7.32399			0.137714
	21G20176	32		1.63808	0.533776	297.412	7.53919			0.0754467
	Results			40(a)/36(a)	± 2s	40(r)/39(k)	± 2s	Age	± 2s	MSWD
								(Ma)
	Normal Isochron			298.13	1.51638	0.668048	0.142183	1.98305	0.421862	0.6503
					0.00508631		0.212834		0.212734	0.754565
	Full External Error								0.434267
	Analytical Error								0.421832
	Statistics			2σ Confidence Limit	1.94281		Convergence	3.73099e-06
				Error Magnification	1		Number of Iterations	4
				Number of Data Points	11		Calculated Line	Weighted York-2

## Sheet: Inverse Isochron Table
	Inverse Isochron			39(k)/40(a+r)	± 2s	36(a)/40(a+r)	± 2s			r.i.
	21G20144	0.6		0.00551069	5.12968e-05	0.00340347	1.48721e-05			0.000935919
	21G20145	0.7		0.00661199	0.000153467	0.00341277	2.27002e-05			0.00127693
	21G20147	0.8		0.00745137	0.00010972	0.00336211	1.89253e-05			0.00139341
	21G20148	0.9		0.00834323	0.000223925	0.00337317	2.61504e-05			0.00166429
	21G20150	1		0.00860883	0.00023257	0.0033416	2.30643e-05			0.00229364
	21G20151	1.2		0.00914031	0.000463448	0.00343061	3.428e-05			0.00370237
	21G20152	1.4	4	0.0107258	0.000208456	0.00333836	2.15212e-05			0.00237857
	21G20154	1.8	4	0.0123745	0.000419085	0.00332325	3.40195e-05			0.00337146
	21G20155	2.2	4	0.0144436	0.000363062	0.00333326	3.12358e-05			0.00464621
	21G20156	2.6	4	0.0217052	0.000268776	0.00328416	2.59181e-05			0.00576617
	21G20158	3	4	0.0281324	0.000423445	0.00329327	3.1817e-05			0.00865623
	21G20159	3.6	4	0.039529	0.000536823	0.00327236	3.86034e-05			0.011925
	21G20160	4.2	4	0.0468939	0.00105757	0.00324385	5.78403e-05			0.0149021
	21G20162	5	4	0.0591795	0.000837647	0.00320656	5.15107e-05			0.0191957
	21G20163	6	4	0.074914	0.00103937	0.00318912	5.70847e-05			0.0252989
	21G20164	7.2	4	0.0943109	0.00109884	0.003134	5.9892e-05			0.0296967
	21G20166	8.6	4	0.101901	0.0017445	0.00317832	8.99589e-05			0.0335464
	21G20167	10		0.111792	0.00283739	0.00322037	0.000126029			0.0473377
	21G20168	12		0.102034	0.00298315	0.00332216	0.000124141			0.0452554
	21G20170	14		0.0626346	0.00226339	0.0034194	0.000123289			0.0241248
	21G20171	17		0.0282327	0.00126821	0.00342117	7.30081e-05			0.00904964
	21G20172	20		0.0349382	0.00242245	0.003463	0.000118663			0.0139947
	21G20174	24		0.0129311	0.00156458	0.00328843	8.00666e-05			0.00456371
	21G20175	28		0.00909206	0.00157358	0.00336763	8.3061e-05			0.00347254
	21G20176	32		0.00550777	0.00178963	0.00336234	8.52332e-05			0.00235328
	Results			40(a)/36(a)	± 2s	40(r)/39(k)	± 2s	Age	± 2s	MSWD
								(Ma)
	Inverse Isochron			298.132	1.5182	0.669598	0.137834	1.98765	0.40896	0.648671
					0.0050924		0.205847		0.205751	0.756012
	Full External Error								0.421803
	Analytical Error								0.408929
	Statistics			2σ Confidence Limit	1.94281		Convergence	3.47761e-06
				Error Magnification	1		Number of Iterations	3
				Number of Data Points	11		Calculated Line	Weighted York-2
				Spreading Factor	0.061051

## Sheet: Degassing Patterns
	Degassing Patterns			36Ar(a) [fA]	%1s	36Ar(c) [fA]	%1s	36Ar(ca) [fA]	%1s	36Ar(cl) [fA]	%1s	37Ar(ca) [fA]	%1s	38Ar(a) [fA]	%1s	38Ar(c) [fA]	%1s	38Ar(k) [fA]	%1s	38Ar(ca) [fA]	%1s	38Ar(cl) [fA]	%1s	39Ar(k) [fA]	%1s	39Ar(ca) [fA]	%1s	40Ar(r) [fA]	%1s	40Ar(a) [fA]	%1s	40Ar(c) [fA]	%1s	40Ar(k) [fA]	%1s
	21G20144	0.6		1.20811	0.218266	0	0	0.000713722	1.75155	0	0	2.64048	1.74328	0.227729	0.270039	0	0	0.0236238	0.473952	0.000475287	9.78652	0	0	1.9561	0.465328	0.00169651	1.97115	-5.72938	15.2331	360.694	0.241777	0	0	0.00118735	9.66121
	21G20145	0.7		0.379073	0.331836	0	0	0.000202695	5.91803	0	0	0.749887	5.91558	0.0714553	0.367962	0	0	0.00886968	1.16379	0.00013498	11.3018	0	0	0.734427	1.16031	0.000481803	5.9867	-2.10106	18.7688	113.176	0.347751	0	0	0.000445797	9.71951
	21G20147	0.8		0.535437	0.280936	0	0	0.00077133	1.63718	4.74469e-07	238.574	2.85361	1.62833	0.10093	0.32281	0	0	0.0143315	0.741529	0.000513649	9.7667	0.00356982	238.576	1.18668	0.736048	0.00183344	1.87026	-0.603858	79.4315	159.86	0.299568	0	0	0.000720313	9.67803
	21G20148	0.9		0.260406	0.386505	0	0	0.000401152	3.07963	2.02355e-06	59.918	1.4841	3.07493	0.0490866	0.417932	0	0	0.0077787	1.34465	0.000267138	10.109	0.0152236	59.9251	0.644092	1.34163	0.000953535	3.20961	-0.547654	56.9725	77.7469	0.400253	0	0	0.000390964	9.74282
	21G20150	1		0.248998	0.343556	0	0	0.000623083	1.92711	1.38244e-06	83.8478	2.30515	1.9196	0.0469361	0.378565	0	0	0.00774719	1.35337	0.000414927	9.81946	0.0103986	83.8528	0.641483	1.35037	0.00148106	2.12868	0.173683	154.28	74.3408	0.358952	0	0	0.00038938	9.74402
	21G20151	1.2		0.13069	0.494904	0	0	0.000245642	4.93843	1.43313e-06	79.2474	0.908775	4.93551	0.0246352	0.519819	0	0	0.00420525	2.53586	0.000163579	10.8211	0.010779	79.2527	0.348204	2.53426	0.000583888	5.02052	-0.923568	21.5513	39.019	0.505714	0	0	0.00021136	9.97722
	21G20152	1.4	4	0.288401	0.321175	0	0	0.00170857	0.774075	1.31321e-06	88.3945	6.32101	0.755177	0.0543637	0.358377	0	0	0.0111906	0.97553	0.00113778	9.65956	0.0098762	88.3993	0.926603	0.971369	0.00406125	1.19025	0.28501	102.326	86.1051	0.337593	0	0	0.000562448	9.69877
	21G20154	1.8	4	0.138723	0.508978	0	0	0.000866436	1.37882	1.14665e-06	101.928	3.20546	1.3683	0.0261493	0.533235	0	0	0.0062384	1.69487	0.000576983	9.72672	0.00862199	101.933	0.516552	1.69247	0.00205951	1.64884	0.326034	66.3551	41.4172	0.519494	0	0	0.000313547	9.79729
	21G20155	2.2	4	0.157531	0.465619	0	0	0.0018266	0.696875	1.44903e-06	79.9656	6.75768	0.675821	0.0296946	0.492018	0	0	0.00824387	1.25896	0.00121638	9.65369	0.0108948	79.9709	0.682609	1.25574	0.00434181	1.14155	0.227863	99.0706	47.0324	0.477092	0	0	0.000414344	9.73136
	21G20156	2.6	4	0.220131	0.392804	0	0	0.00700291	0.366005	2.07675e-07	545.992	25.9079	0.324129	0.0414947	0.423764	0	0	0.0175703	0.624532	0.00466342	9.63545	0.0015613	545.993	1.45486	0.618013	0.0166458	0.975428	1.30582	20.5417	65.7224	0.406339	0	0	0.0008831	9.66977
	21G20158	3	4	0.134281	0.479794	0	0	0.00710596	0.362342	1.68483e-07	667.811	26.2892	0.319987	0.025312	0.505453	0	0	0.0138533	0.755876	0.00473205	9.63531	0.00126644	667.811	1.14708	0.750498	0.0168908	0.974059	0.683476	28.9908	40.0909	0.490936	0	0	0.00069628	9.67914
	21G20159	3.6	4	0.105803	0.585777	0	0	0.00995929	0.344392	0	0	36.8453	0.299509	0.0199438	0.606973	0	0	0.0154351	0.681467	0.00663216	9.63466	0	0	1.27806	0.675498	0.0236731	0.967526	0.743779	25.4451	31.5884	0.594938	0	0	0.000775782	9.67361
	21G20160	4.2	4	0.0536883	0.883094	0	0	0.00689613	0.368729	0	0	25.5129	0.327202	0.0101203	0.897294	0	0	0.00937335	1.12456	0.00459232	9.63556	0	0	0.776132	1.12095	0.016392	0.976453	0.521603	27.6002	16.0292	0.889197	0	0	0.000471112	9.71489
	21G20162	5	4	0.066336	0.796386	0	0	0.0127494	0.332253	0	0	47.1676	0.285468	0.0125043	0.812104	0	0	0.0147856	0.705728	0.00849016	9.63423	0	0	1.22428	0.699966	0.0303052	0.963272	0.882313	18.1939	19.8053	0.803148	0	0	0.000743139	9.67535
	21G20163	6	4	0.0534333	0.886172	0	0	0.0148439	0.330411	0	0	54.9164	0.283322	0.0100722	0.900323	0	0	0.0151587	0.688203	0.00988495	9.63417	0	0	1.25517	0.682293	0.0352838	0.962638	0.801801	17.9449	15.953	0.892254	0	0	0.00076189	9.67409
	21G20164	7.2	4	0.0531449	0.94683	0	0	0.0208397	0.325182	0	0	77.0983	0.277207	0.0100178	0.960087	0	0	0.0193145	0.575282	0.0138777	9.63399	0	0	1.59928	0.568199	0.0495357	0.960856	1.09059	14.0017	15.8669	0.952524	0	0	0.000970762	9.66671
	21G20166	8.6	4	0.0338258	1.40076	0	0	0.0166934	0.328664	5.5239e-07	209.719	61.7589	0.281283	0.00637615	1.40976	0	0	0.0130975	0.836754	0.0111166	9.63411	0.00414928	209.721	1.0845	0.8319	0.0396801	0.96204	0.543619	26.3909	10.099	1.40462	0	0	0.000658292	9.68579
	21G20167	10		0.0202716	1.92647	0	0	0.0118528	0.339218	0	0	43.8505	0.293546	0.0038212	1.93302	0	0	0.00849869	1.22517	0.00789308	9.63447	0	0	0.703708	1.22186	0.0281739	0.965696	0.24251	48.9642	6.0523	1.92927	0	0	0.000427151	9.72705
	21G20168	12		0.0208967	1.83501	0	0	0.0169971	0.329106	0	0	62.8824	0.281799	0.00393903	1.84188	0	0	0.00775108	1.42178	0.0113188	9.63412	0	0	0.641805	1.41893	0.0404019	0.962191	0.0511796	228.18	6.23892	1.83795	0	0	0.000389576	9.75376
	21G20170	14		0.0261091	1.78086	0	0	0.0211368	0.325548	0	0	78.1975	0.277635	0.00492157	1.78795	0	0	0.00577584	1.78721	0.0140755	9.634	0	0	0.478251	1.78494	0.0502419	0.960979	-0.15956	88.1766	7.79514	1.7839	0	0	0.000290298	9.81369
	21G20171	17		0.0483104	1.05679	0	0	0.0257658	0.323307	0	0	95.323	0.275005	0.00910651	1.06869	0	0	0.00481479	2.24296	0.0171581	9.63393	0	0	0.398674	2.24116	0.061245	0.960223	-0.302553	51.088	14.4235	1.0619	0	0	0.000241995	9.90683
	21G20172	20		0.0253764	1.68886	0	0	0.0191244	0.326813	0	0	70.7525	0.279118	0.00478346	1.69633	0	0	0.00309199	3.45593	0.0127355	9.63404	0	0	0.256023	3.45476	0.0454585	0.961409	-0.248509	52.2823	7.57638	1.69206	0	0	0.000155406	10.2498
	21G20174	24		0.0378809	1.20352	0	0	0.0149455	0.331105	1.68511e-07	680.001	55.2923	0.284131	0.00714056	1.21397	0	0	0.00179899	6.04754	0.00995261	9.63419	0.0012649	680.002	0.14896	6.04687	0.0355253	0.962876	0.209738	65.9129	11.3097	1.208	0	0	9.04186e-05	11.388
	21G20175	28		0.0383524	1.21811	0	0	0.0107401	0.343665	1.60253e-06	71.5558	39.7338	0.298673	0.00722943	1.22844	0	0	0.00125052	8.65194	0.00715209	9.63463	0.0120282	71.5617	0.103545	8.65147	0.025529	0.967267	-0.0619553	228.702	11.4505	1.22254	0	0	6.2852e-05	12.9603
	21G20176	32		0.0323397	1.2482	0	0	0.0071801	0.36416	1.46261e-06	78.2707	26.5634	0.322044	0.00609603	1.25829	0	0	0.000639777	16.2451	0.00478142	9.63538	0.010977	78.2761	0.0529749	16.2449	0.017067	0.974737	-0.0371345	330.623	9.65534	1.25253	0	0	3.21557e-05	18.8949
			S	4.31755	0.101376	0	0	0.231192	0.0877425	1.33847e-05	31.0512	855.318	0.0756761	0.813859	0.115533	0	0	0.244439	0.21803	0.153957	2.51659	0.100611	31.0506	20.2401	0.217022	0.549542	0.251947	-2.62622	53.0301	1289.05	0.107661	0	0	0.0122857	2.25615
			S							4.54876	0.0963264	855.318	0.0756761									1.31287	2.3992			20.7896	0.21139							1286.43	0.152833

## Sheet: Additional Parameters
	Additional Parameters			40Ar/39Ar	1s	37Ar/39Ar	1s	36Ar/39Ar	1s	Time (days)	37Ar (decay)	39Ar (decay)	40Ar (moles)
	21G20144	0.6		181.309	0.843131	1.3487	0.0243334	0.617443	0.00317089	81.8222	5.04612	1.00058	1.51571e-11
	21G20145	0.7		151.142	1.75287	1.02038	0.0615102	0.516086	0.00622418	81.8292	5.04682	1.00058	4.74293e-12
	21G20147	0.8		133.997	0.985016	2.401	0.0428936	0.45116	0.00354894	81.8438	5.04827	1.00058	6.80027e-12
	21G20148	0.9		119.681	1.60368	2.30077	0.0771697	0.404328	0.00563676	81.8507	5.04896	1.00058	3.29643e-12
	21G20150	1		115.893	1.56183	3.5852	0.08408	0.388237	0.00539706	81.8646	5.05035	1.00058	3.18179e-12
	21G20151	1.2		109.223	2.76436	2.60553	0.144507	0.375408	0.00967712	81.8715	5.05104	1.00058	1.62668e-12
	21G20152	1.4	4	92.8269	0.898102	6.79193	0.0833391	0.311725	0.00317475	81.8785	5.05173	1.00058	3.68888e-12
	21G20154	1.8	4	80.4909	1.35756	6.18084	0.134197	0.269162	0.00473717	81.8931	5.05319	1.00058	1.78245e-12
	21G20155	2.2	4	68.7978	0.859199	9.83721	0.139595	0.23198	0.0030852	81.9	5.05388	1.00058	2.01803e-12
	21G20156	2.6	4	45.5513	0.278808	17.6064	0.121763	0.154355	0.00111095	81.9069	5.05458	1.00058	2.86214e-12
	21G20158	3	4	35.0309	0.259788	22.5857	0.181981	0.121469	0.00105485	81.9208	5.05596	1.00058	1.7411e-12
	21G20159	3.6	4	24.8384	0.165566	28.3049	0.205916	0.0889291	0.000757359	81.9278	5.05666	1.00058	1.38062e-12
	21G20160	4.2	4	20.8842	0.230642	32.1919	0.368699	0.076445	0.00102998	81.9354	5.05742	1.00058	7.06739e-13
	21G20162	5	4	16.4902	0.113882	37.5961	0.278191	0.063037	0.000601131	81.9493	5.05881	1.00058	8.83391e-13
	21G20163	6	4	12.9843	0.0876247	42.5558	0.306872	0.0529094	0.000506252	81.9563	5.0595	1.00058	7.15465e-13
	21G20164	7.2	4	10.2853	0.0581311	46.7599	0.288153	0.0448714	0.000390432	81.9632	5.06019	1.00058	7.24128e-13
	21G20166	8.6	4	9.4676	0.078275	54.9368	0.466812	0.0449392	0.000552358	81.9778	5.06165	1.00058	4.54469e-13
	21G20167	10		8.60143	0.105218	59.9146	0.72519	0.0438929	0.000739828	81.9847	5.06235	1.00058	2.68807e-13
	21G20168	12		9.2208	0.127177	92.175	1.25646	0.0555459	0.000926287	81.9917	5.06304	1.00058	2.68604e-13
	21G20170	14		14.4484	0.236498	147.963	2.42126	0.0893974	0.00168391	82.0056	5.06443	1.00058	3.26051e-13
	21G20171	17		30.7037	0.596907	207.26	4.05797	0.161063	0.00330873	82.0125	5.06513	1.00058	6.02977e-13
	21G20172	20		24.3068	0.71569	234.683	6.90794	0.147607	0.00454817	82.0194	5.06582	1.00058	3.12907e-13
	21G20174	24		62.4417	3.04864	299.711	14.6475	0.286346	0.014185	82.034	5.06728	1.00058	4.91885e-13
	21G20175	28		88.2329	6.12369	307.837	21.3766	0.380355	0.0266334	82.041	5.06797	1.00058	4.86293e-13
	21G20176	32		137.321	16.8716	379.251	46.604	0.564252	0.0695521	82.0479	5.06867	1.00058	4.10699e-13

## Sheet: Procedure Blanks
	Procedure Blanks		36Ar ± 1σ (SE) [fA]		37Ar ± 1σ (SE) [fA]		38Ar ± 1σ (SE) [fA]		39Ar ± 1σ (SE) [fA]		40Ar ± 1σ (SE) [fA]
	21G20144	0.6	0.0103277	0.000186925	-0.00171551	0.00624428	-0.00194763	0.00599297	0.0230563	0.00610511	2.83339	0.0147014
	21G20145	0.7	0.0103619	0.000186925	-0.00208761	0.00624428	-0.00463601	0.00599297	0.0233182	0.00610511	2.83411	0.0147014
	21G20147	0.8	0.0104406	0.000186925	-0.00283109	0.00624428	-0.00877578	0.00599297	0.0238681	0.00610511	2.84229	0.0147014
	21G20148	0.9	0.0104804	0.000186925	-0.00316633	0.00624428	-0.0101023	0.00599297	0.02413	0.00610511	2.84879	0.0147014
	21G20150	1	0.0105621	0.000186925	-0.00379862	0.00624428	-0.0116814	0.00599297	0.0246538	0.00610511	2.86545	0.0147014
	21G20151	1.2	0.010603	0.000186925	-0.00409497	0.00624428	-0.0120022	0.00599297	0.0249156	0.00610511	2.87506	0.0147014
	21G20152	1.4	0.0106434	0.000186925	-0.00437765	0.00624428	-0.012056	0.00599297	0.0251775	0.00610511	2.88518	0.0147014
	21G20154	1.8	0.0107243	0.000186925	-0.00492524	0.00624428	-0.0114517	0.00599297	0.0257275	0.00610511	2.90682	0.0147014
	21G20155	2.2	0.01076	0.000186925	-0.00516333	0.00624428	-0.0108946	0.00599297	0.0259894	0.00610511	2.91675	0.0147014
	21G20156	2.6	0.0107932	0.000186925	-0.00538631	0.00624428	-0.0102104	0.00599297	0.0262512	0.00610511	2.92607	0.0147014
	21G20158	3	0.0108504	0.000186925	-0.00578554	0.00624428	-0.00859703	0.00599297	0.026775	0.00610511	2.94177	0.0147014
	21G20159	3.6	0.0108734	0.000186925	-0.00596109	0.00624428	-0.00773616	0.00599297	0.0270369	0.00610511	2.94762	0.0147014
	21G20160	4.2	0.0108937	0.000186925	-0.00613511	0.00624428	-0.00680133	0.00599297	0.0273249	0.00610511	2.95208	0.0147014
	21G20162	5	0.0109151	0.000186925	-0.00639879	0.00624428	-0.0052787	0.00599297	0.0278487	0.00610511	2.95374	0.0147014
	21G20163	6	0.0109173	0.000186925	-0.00650441	0.00624428	-0.00467301	0.00599297	0.0281106	0.00610511	2.9509	0.0147014
	21G20164	7.2	0.0109133	0.000186925	-0.00659207	0.00624428	-0.00421656	0.00599297	0.0283725	0.00610511	2.94524	0.0147014
	21G20166	8.6	0.0108825	0.000186925	-0.00671616	0.00624428	-0.00389557	0.00599297	0.0289224	0.00610511	2.92302	0.0147014
	21G20167	10	0.0108561	0.000186925	-0.00674594	0.00624428	-0.00411859	0.00599297	0.0291843	0.00610511	2.90694	0.0147014
	21G20168	12	0.0108216	0.000186925	-0.00675632	0.00624428	-0.00463074	0.00599297	0.0294462	0.00610511	2.88693	0.0147014
	21G20170	14	0.0107261	0.000186925	-0.00671749	0.00624428	-0.00665889	0.00599297	0.0299699	0.00610511	2.83407	0.0147014
	21G20171	17	0.0106643	0.000186925	-0.00666757	0.00624428	-0.00824313	0.00599297	0.0302318	0.00610511	2.80067	0.0147014
	21G20172	20	0.0105924	0.000186925	-0.00659686	0.00624428	-0.010253	0.00599297	0.0304937	0.00610511	2.76227	0.0147014
	21G20174	24	0.0104067	0.000186925	-0.0063791	0.00624428	-0.0160108	0.00599297	0.0310437	0.00610511	2.66413	0.0147014
	21G20175	28	0.0103007	0.000186925	-0.00624167	0.00624428	-0.0195568	0.00599297	0.0313055	0.00610511	2.60849	0.0147014
	21G20176	32	0.0101828	0.000186925	-0.006082	0.00624428	-0.0236683	0.00599297	0.0315674	0.00610511	2.54673	0.0147014

## Sheet: Intercept Values
	Intercept Values		36Ar ± 1σ (SE) [fA]		r2	Regression (type,n)		37Ar ± 1σ (SE) [fA]		r2	Regression (type,n)		38Ar ± 1σ (SE) [fA]		r2	Regression (type,n)		39Ar ± 1σ (SE) [fA]		r2	Regression (type,n)		40Ar ± 1σ (SE) [fA]		r2	Regression (type,n)
	21G20144	0.6	1.16913	0.00138599	0.984626	EXP	148 of 150	0.514055	0.00631969	0.374483	EXP	150 of 150	0.245096	0.00563467	0.100922	EXP	150 of 150	1.97038	0.00662833	0.832071	EXP	149 of 150	357.799	0.0313534	0.999898	EXP	148 of 150
	21G20145	0.7	0.373943	0.000991232	0.908884	EXP	150 of 150	0.144369	0.00599296	0.0304498	EXP	150 of 150	0.0746828	0.00524664	0.0147287	EXP	147 of 150	0.754295	0.00587049	0.367377	EXP	150 of 150	113.91	0.0197971	0.999398	EXP	150 of 150
	21G20147	0.8	0.524461	0.00108253	0.945969	EXP	150 of 150	0.554333	0.00640968	0.421018	EXP	150 of 150	0.109427	0.00592389	0.00925164	EXP	149 of 150	1.20602	0.00615825	0.669887	EXP	150 of 150	162.099	0.0227194	0.999678	EXP	150 of 150
	21G20148	0.9	0.260498	0.000830326	0.857686	EXP	150 of 150	0.286563	0.00630671	0.120867	EXP	149 of 150	0.0615615	0.00675402	0.01787	EXP	150 of 150	0.665724	0.00604318	0.342279	EXP	149 of 150	80.0485	0.0173152	0.998852	EXP	150 of 150
	21G20150	1	0.249855	0.000669586	0.883547	EXP	148 of 150	0.446095	0.00584248	0.312176	EXP	149 of 150	0.0531888	0.00621227	0.00573415	EXP	150 of 150	0.664177	0.00607296	0.254605	EXP	149 of 150	77.3804	0.0194303	0.998443	EXP	150 of 150
	21G20151	1.2	0.136122	0.000545288	0.714488	EXP	149 of 150	0.173245	0.00611481	0.0135602	EXP	150 of 150	0.0274001	0.00596797	0.00358093	EXP	150 of 150	0.371837	0.00630409	0.031861	EXP	150 of 150	40.9707	0.0215509	0.978578	EXP	149 of 150
	21G20152	1.4	0.28875	0.000705674	0.917213	EXP	148 of 150	1.22895	0.00606616	0.772146	EXP	150 of 150	0.0637797	0.00622585	0.0162457	EXP	149 of 150	0.950862	0.00653471	0.485017	EXP	150 of 150	89.2759	0.0184365	0.999088	EXP	149 of 150
	21G20154	1.8	0.144539	0.00060327	0.677003	EXP	150 of 150	0.620328	0.00560236	0.470351	EXP	148 of 150	0.0297372	0.00630871	0.00398699	EXP	150 of 150	0.541565	0.00618781	0.217919	EXP	150 of 150	44.6504	0.0171186	0.992717	EXP	150 of 150
	21G20155	2.2	0.163525	0.000618275	0.770762	EXP	148 of 150	1.3128	0.0052752	0.84871	EXP	148 of 150	0.0386762	0.00620276	0.0132172	EXP	147 of 150	0.709265	0.00594331	0.232484	EXP	150 of 150	50.1774	0.0198741	0.99377	EXP	150 of 150
	21G20156	2.6	0.228529	0.000703567	0.851003	EXP	149 of 150	5.04679	0.0067238	0.981981	EXP	148 of 150	0.0544549	0.00592574	0.00803527	EXP	150 of 150	1.48988	0.00650014	0.78309	EXP	150 of 150	69.9551	0.0204153	0.997759	EXP	150 of 150
	21G20158	3	0.146387	0.000534078	0.736482	EXP	149 of 150	5.11933	0.00637201	0.982908	EXP	150 of 150	0.0361347	0.00583182	0.00283187	EXP	149 of 150	1.18452	0.00597944	0.718692	EXP	150 of 150	43.7169	0.0175232	0.992007	EXP	150 of 150
	21G20159	3.6	0.121845	0.000525641	0.574451	EXP	148 of 150	7.17612	0.00719916	0.989755	EXP	150 of 150	0.0286299	0.00591079	0.000182552	EXP	147 of 150	1.3218	0.00600648	0.729731	EXP	150 of 150	35.2806	0.0168271	0.979159	EXP	150 of 150
	21G20160	4.2	0.0689711	0.000399873	0.099231	EXP	150 of 150	4.96622	0.00688658	0.980514	EXP	149 of 150	0.0158273	0.00594066	0.000327789	EXP	148 of 150	0.815608	0.00612056	0.506301	EXP	150 of 150	19.5033	0.0139373	0.782181	EXP	148 of 150
	21G20162	5	0.0867279	0.000448224	0.270385	EXP	150 of 150	9.18384	0.00633285	0.995165	EXP	150 of 150	0.0242227	0.00741851	4.67371e-05	EXP	150 of 150	1.27572	0.0059148	0.746952	EXP	150 of 150	23.6421	0.0158386	0.37308	EXP	149 of 150
	21G20163	6	0.0763692	0.000393376	0.232147	EXP	148 of 150	10.6921	0.00735686	0.995068	EXP	150 of 150	0.02312	0.00611547	0.000110441	EXP	150 of 150	1.31166	0.00590271	0.775398	EXP	149 of 150	19.7065	0.0149934	0.647794	EXP	149 of 150
	21G20164	7.2	0.0818364	0.000420608	0.192957	EXP	150 of 150	15.0113	0.00818359	0.996982	EXP	150 of 150	0.0295267	0.00614636	0.000233117	EXP	150 of 150	1.66836	0.00660747	0.805684	EXP	150 of 150	19.9037	0.0161001	0.677248	EXP	150 of 150
	21G20166	8.6	0.0593117	0.000401069	0.0152453	EXP	150 of 150	12.0198	0.00784953	0.995602	EXP	150 of 150	0.0305117	0.00609993	0.0145334	EXP	148 of 150	1.14709	0.00654676	0.662128	EXP	150 of 150	13.5663	0.0156252	0.958733	EXP	150 of 150
	21G20167	10	0.0416512	0.000317163	0.157935	EXP	150 of 150	8.5312	0.00793923	0.991467	EXP	150 of 150	0.00552464	0.00599333	0.000265419	EXP	149 of 150	0.75715	0.00597414	0.402118	EXP	149 of 150	9.20217	0.0158004	0.982518	EXP	150 of 150
	21G20168	12	0.0471473	0.000304874	0.124668	EXP	147 of 150	12.2351	0.00832656	0.995221	EXP	149 of 150	0.0132375	0.00533867	0.00569332	EXP	147 of 150	0.708002	0.00667338	0.362788	EXP	149 of 150	9.17742	0.0165202	0.981274	EXP	148 of 150
	21G20170	14	0.056017	0.000390651	0.000328201	EXP	150 of 150	15.2125	0.00860522	0.996655	EXP	150 of 150	0.0132866	0.00663981	0.00851857	EXP	150 of 150	0.555635	0.00587671	0.243994	EXP	149 of 150	10.4699	0.015557	0.978026	EXP	150 of 150
	21G20171	17	0.0816752	0.000426097	0.262023	EXP	149 of 150	18.5431	0.00886615	0.997668	EXP	150 of 150	0.0115617	0.00624144	0.000253523	EXP	150 of 150	0.48769	0.00642838	0.117894	EXP	150 of 150	16.9219	0.0147078	0.898554	EXP	149 of 150
	21G20172	20	0.0532518	0.00035249	0.00300257	EXP	148 of 150	13.7599	0.00829456	0.996251	EXP	149 of 150	0.00200055	0.00678196	3.33372e-05	EXP	150 of 150	0.330362	0.00631816	0.118247	EXP	150 of 150	10.0903	0.015173	0.979422	EXP	150 of 150
	21G20174	24	0.0610473	0.000381238	0.00140705	EXP	150 of 150	10.7489	0.00769715	0.99488	EXP	150 of 150	0.00395348	0.00597769	0.00359691	EXP	149 of 150	0.214542	0.00654771	0.00321315	EXP	148 of 150	14.1837	0.0151619	0.945949	EXP	150 of 150
	21G20175	28	0.0573632	0.000396302	0.00292519	EXP	150 of 150	7.72158	0.00789183	0.989461	EXP	150 of 150	0.00783883	0.00602067	0.00036357	EXP	150 of 150	0.159689	0.00648509	0.00448589	EXP	150 of 150	13.9971	0.0162639	0.940034	EXP	149 of 150
	21G20176	32	0.0480686	0.000330802	0.00495095	EXP	150 of 150	5.15952	0.00670412	0.982998	EXP	147 of 150	-0.00138922	0.00602145	0.0116385	EXP	150 of 150	0.101234	0.00599724	0.0229038	EXP	150 of 150	12.165	0.0152367	0.965997	EXP	149 of 150

## Sheet: Project Info
	Project Info		Analyst	Irradiation	X-pos	Y-pos	Z/H-pos	Project	Experiment	Nmb
	21G20144	0.6	Daniel Heaton	21-OSU-04	0	0	29.1383	Easter\O-Connor (20-06)	21G20141	1
	21G20145	0.7	Daniel Heaton	21-OSU-04	0	0	29.1383	Easter\O-Connor (20-06)	21G20141	1
	21G20147	0.8	Daniel Heaton	21-OSU-04	0	0	29.1383	Easter\O-Connor (20-06)	21G20141	1
	21G20148	0.9	Daniel Heaton	21-OSU-04	0	0	29.1383	Easter\O-Connor (20-06)	21G20141	1
	21G20150	1	Daniel Heaton	21-OSU-04	0	0	29.1383	Easter\O-Connor (20-06)	21G20141	1
	21G20151	1.2	Daniel Heaton	21-OSU-04	0	0	29.1383	Easter\O-Connor (20-06)	21G20141	1
	21G20152	1.4	Daniel Heaton	21-OSU-04	0	0	29.1383	Easter\O-Connor (20-06)	21G20141	1
	21G20154	1.8	Daniel Heaton	21-OSU-04	0	0	29.1383	Easter\O-Connor (20-06)	21G20141	1
	21G20155	2.2	Daniel Heaton	21-OSU-04	0	0	29.1383	Easter\O-Connor (20-06)	21G20141	1
	21G20156	2.6	Daniel Heaton	21-OSU-04	0	0	29.1383	Easter\O-Connor (20-06)	21G20141	1
	21G20158	3	Daniel Heaton	21-OSU-04	0	0	29.1383	Easter\O-Connor (20-06)	21G20141	1
	21G20159	3.6	Daniel Heaton	21-OSU-04	0	0	29.1383	Easter\O-Connor (20-06)	21G20141	1
	21G20160	4.2	Daniel Heaton	21-OSU-04	0	0	29.1383	Easter\O-Connor (20-06)	21G20141	1
	21G20162	5	Daniel Heaton	21-OSU-04	0	0	29.1383	Easter\O-Connor (20-06)	21G20141	1
	21G20163	6	Daniel Heaton	21-OSU-04	0	0	29.1383	Easter\O-Connor (20-06)	21G20141	1
	21G20164	7.2	Daniel Heaton	21-OSU-04	0	0	29.1383	Easter\O-Connor (20-06)	21G20141	1
	21G20166	8.6	Daniel Heaton	21-OSU-04	0	0	29.1383	Easter\O-Connor (20-06)	21G20141	1
	21G20167	10	Daniel Heaton	21-OSU-04	0	0	29.1383	Easter\O-Connor (20-06)	21G20141	1
	21G20168	12	Daniel Heaton	21-OSU-04	0	0	29.1383	Easter\O-Connor (20-06)	21G20141	1
	21G20170	14	Daniel Heaton	21-OSU-04	0	0	29.1383	Easter\O-Connor (20-06)	21G20141	1
	21G20171	17	Daniel Heaton	21-OSU-04	0	0	29.1383	Easter\O-Connor (20-06)	21G20141	1
	21G20172	20	Daniel Heaton	21-OSU-04	0	0	29.1383	Easter\O-Connor (20-06)	21G20141	1
	21G20174	24	Daniel Heaton	21-OSU-04	0	0	29.1383	Easter\O-Connor (20-06)	21G20141	1
	21G20175	28	Daniel Heaton	21-OSU-04	0	0	29.1383	Easter\O-Connor (20-06)	21G20141	1
	21G20176	32	Daniel Heaton	21-OSU-04	0	0	29.1383	Easter\O-Connor (20-06)	21G20141	1

[truncated: 2 more sheets: Sample Parameters, Irradiation Constants]
