# Supplementary material for: Synchronous motion of the Easter mantle plume and the East Pacific Rise
Source: Nat Commun. 2024 Nov 17;15:9953. doi: 10.1038/s41467-024-54115-2 (PMC11570642; doi:10.1038/s41467-024-54115-2)
Supplement: Supplementary file 5 — Supplementary Data 2 [file 41467_2024_54115_MOESM5_ESM.zip › NCOMMS-23-61651B_Dataset 2/21G20180.full.xls]

## Sheet: Hidden Data
Double Line Plot Age Plateau			Double Line Plot K/Ca Plateau			X-Y Plot Normal Isochron		X-Y Plot Inverse Isochron		Error Ellipses Normal Isochron		Error Ellipses Inverse Isochron														Used Measurements for Blank Corrections
Ar39k%	Line 1	Line 2	Ar39k%	Line 1	Line 2	X-axis	Y-axis	X-axis	Y-axis	X-axis	Y-axis	X-axis	Y-axis													Filename	Included	36Ar	1σ	37Ar	1σ	38Ar	1σ	39Ar	1σ	40Ar	1σ	Date		Filename	Included	40Ar/39Ar	1σ	J-value	1σ	Date	X	Y	H
0	-878.829	347.217	0	0.194633	0.200045	8.71436	297.719	0.0292704	0.00335887			0.029432	0.00336001
6.94151	-878.829	347.217	6.94151	0.194633	0.200045	10.4775	295.328	0.0354774	0.00338606			0.0294265	0.00335463
6.94151	-112.075	-1587.74	6.94151	0.190037	0.18156	11.6725	296.184	0.0394096	0.00337627			0.0294104	0.00334953
10.8621	-112.075	-1587.74	10.8621	0.190037	0.18156	14.1741	294.352	0.0481537	0.00339729			0.0293848	0.00334508
10.8621	-1499.54	378.111	10.8621	0.17031	0.182095	11.7703	295.005	0.0398985	0.00338977			0.0293513	0.00334157
13.2324	-1499.54	378.111	13.2324	0.17031	0.182095	16.0961	301.784	0.0533363	0.00331362			0.0293124	0.00333923
13.2324	-254.477	-1381.53	13.2324	0.14047	0.136181	12.1781	295.804	0.0411695	0.00338061			0.0292706	0.00333823
17.9743	-254.477	-1381.53	17.9743	0.14047	0.136181	16.2666	295.176	0.0551081	0.0033878			0.0292287	0.00333864
17.9743	-2519.71	855.493	17.9743	0.159348	0.185584	15.5618	293.326	0.0530529	0.00340917			0.0291897	0.00334043
18.9989	-2519.71	855.493	18.9989	0.159348	0.185584	16.6464	294.937	0.0564406	0.00339056			0.0291563	0.00334347
18.9989	1097.1	6.42591	18.9989	0.116836	0.113668	16.5998	295.349	0.056204	0.00338583			0.0291305	0.00334757
23.5101	1097.1	6.42591	23.5101	0.116836	0.113668	18.834	290.556	0.0648204	0.00344168			0.0291144	0.00335243
23.5101	-2094.68	847.862	23.5101	0.121505	0.133215	21.6927	293.802	0.0738342	0.00340365			0.0291088	0.00335773
24.8258	-2094.68	847.862	24.8258	0.121505	0.133215	8.66937	294.214	0.0294662	0.00339888			0.0291143	0.00336311
24.8258	342.412	-1488.58	24.8258	0.0987452	0.0943378	4.92553	294.396	0.016731	0.00339679			0.0291304	0.0033682
27.1634	342.412	-1488.58	27.1634	0.0987452	0.0943378	2.35091	297.165	0.00791112	0.00336513			0.0291561	0.00337266
27.1634	-1598.12	-255.228	27.1634	0.076821	0.0790976	3.49293	295.703	0.0118123	0.00338177			0.0291895	0.00337617
30.5794	-1598.12	-255.228	30.5794	0.076821	0.0790976	2.43431	297.412	0.00818497	0.00336234			0.0292285	0.00337851
30.5794	14.5645	-1213.9	30.5794	0.0648395	0.0631772	2.45275	296.782	0.00826448	0.00336948			0.0292703	0.00337951
34.2867	14.5645	-1213.9	34.2867	0.0648395	0.0631772	2.48901	297.719	0.00836026	0.00335887			0.0293121	0.0033791
34.2867	-879.418	-186.478	34.2867	0.033693	0.0341241	2.5834	297.564	0.00868183	0.00336062			0.0293511	0.00337731
45.9747	-879.418	-186.478	45.9747	0.033693	0.0341241	2.61053	298.71	0.00873935	0.00334773			0.0293846	0.00337426
45.9747	-510.962	-1831.22	45.9747	0.0237364	0.0231904	2.9614	297.378	0.00995838	0.00336273			0.0294103	0.00337017
49.4921	-510.962	-1831.22	49.4921	0.0237364	0.0231904							0.0294265	0.00336531
49.4921	-996.464	-212.057	49.4921	0.0136162	0.0138195							0.029432	0.00336001
56.6387	-996.464	-212.057	56.6387	0.0136162	0.0138195							0.0294265	0.00335463
56.6387	-717.041	-2045.63	56.6387	0.0104869	0.0103286
63.5225	-717.041	-2045.63	63.5225	0.0104869	0.0103286							0.0358223	0.003389
63.5225	-3456.13	-1204.99	63.5225	0.0107011	0.0108989							0.0358106	0.00338089
68.0318	-3456.13	-1204.99	68.0318	0.0107011	0.0108989							0.0357762	0.00337315
68.0318	8.9315	-3279.11	68.0318	0.0113236	0.0111723							0.0357214	0.00336628
77.1743	8.9315	-3279.11	77.1743	0.0113236	0.0111723							0.0356501	0.00336076
77.1743	-3567.41	-658.915	77.1743	0.00940482	0.00965655							0.0355669	0.00335696
79.9593	-3567.41	-658.915	79.9593	0.00940482	0.00965655							0.0354777	0.00335515
79.9593	376.069	-2974.61	79.9593	0.00968527	0.00954571							0.0353884	0.00335544
87.4195	376.069	-2974.61	87.4195	0.00968527	0.00954571							0.0353052	0.00335782
87.4195	-3567.41	-254.207	87.4195	0.00928746	0.00942797							0.0352338	0.00336213
93.8551	-3567.41	-254.207	93.8551	0.00928746	0.00942797							0.0351789	0.00336807
93.8551	1496.21	-3357.94	93.8551	0.00922995	0.00881507							0.0351444	0.00337523
95.3732	1496.21	-3357.94	95.3732	0.00922995	0.00881507							0.0351326	0.00338313
95.3732	-3118.89	994.906	95.3732	0.00791763	0.00818612							0.0351442	0.00339123
97.6772	-3118.89	994.906	97.6772	0.00791763	0.00818612							0.0351786	0.00339898
97.6772	2553.56	-2237.1	97.6772	0.00670331	0.00641532							0.0352334	0.00340585
99.2973	2553.56	-2237.1	99.2973	0.00670331	0.00641532							0.0353048	0.00341137
99.2973	-3567.41	2190.98	99.2973	0.00609283	0.00671087							0.0353879	0.00341517
100	-3567.41	2190.98	100	0.00609283	0.00671087							0.0354771	0.00341698
												0.0355664	0.00341669
												0.0356496	0.0034143
												0.0357211	0.00341
												0.0357759	0.00340406
												0.0358104	0.0033969
												0.0358223	0.003389
												0.0358106	0.00338089
												0.0400068	0.00338252
												0.0399865	0.00337091
												0.039927	0.00335966
												0.0398322	0.00334955
												0.0397086	0.00334126
												0.0395646	0.00333536
												0.0394101	0.00333224
												0.0392555	0.00333212
												0.0391114	0.00333502
												0.0389877	0.00334072
												0.0388927	0.00334885
												0.0388329	0.00335885
												0.0388125	0.00337003
												0.0388327	0.00338164
												0.0388922	0.00339288
												0.038987	0.003403
												0.0391106	0.00341129
												0.0392546	0.00341719
												0.0394091	0.00342031
												0.0395637	0.00342043
												0.0397078	0.00341753
												0.0398315	0.00341183
												0.0399265	0.0034037
												0.0399863	0.0033937
												0.0400068	0.00338252
												0.0399865	0.00337091
												0.0485456	0.00340168
												0.0485323	0.00339326
												0.0484933	0.00338511
												0.0484311	0.00337779
												0.04835	0.0033718
												0.0482555	0.00336755
												0.0481541	0.00336533
												0.0480526	0.00336528
												0.0479581	0.00336742
												0.0478769	0.00337159
												0.0478145	0.00337751
												0.0477753	0.00338478
												0.0477618	0.00339291
												0.0477751	0.00340133
												0.0478142	0.00340948
												0.0478764	0.00341679
												0.0479575	0.00342278
												0.0480519	0.00342703
												0.0481534	0.00342926
												0.0482548	0.0034293
												0.0483493	0.00342717
												0.0484306	0.003423
												0.0484929	0.00341707
												0.0485321	0.0034098
												0.0485456	0.00340168
												0.0485323	0.00339326
												0.0412511	0.00340506
												0.0412053	0.00338375
												0.0410703	0.00336284
												0.0408556	0.00334378
												0.0405756	0.00332785
												0.0402494	0.00331613
												0.0398994	0.00330944
												0.0395492	0.00330822
												0.0392229	0.00331256
												0.0389426	0.00332216
												0.0387275	0.00333636
												0.0385921	0.00335421
												0.0385458	0.00337448
												0.0385916	0.00339579
												0.0387266	0.00341669
												0.0389413	0.00343576
												0.0392213	0.00345169
												0.0395475	0.0034634
												0.0398975	0.0034701
												0.0402477	0.00347132
												0.040574	0.00346698
												0.0408543	0.00345738
												0.0410694	0.00344317
												0.0412048	0.00342533
												0.0412511	0.00340506
												0.0412053	0.00338375
												0.0537845	0.00331921
												0.0537694	0.00331017
												0.0537247	0.00330137
												0.0536535	0.0032934
												0.0535608	0.00328681
												0.0534527	0.00328204
												0.0533367	0.00327943
												0.0532207	0.00327915
												0.0531125	0.00328121
												0.0530196	0.00328549
												0.0529483	0.00329168
												0.0529034	0.00329937
												0.052888	0.00330803
												0.0529032	0.00331707
												0.0529478	0.00332588
												0.053019	0.00333385
												0.0531118	0.00334044
												0.0532198	0.00334521
												0.0533358	0.00334782
												0.0534519	0.0033481
												0.05356	0.00334603
												0.0536529	0.00334176
												0.0537243	0.00333556
												0.0537692	0.00332787
												0.0537845	0.00331921
												0.0537694	0.00331017
												0.042304	0.00339277
												0.0422655	0.00337362
												0.0421524	0.00335494
												0.0419723	0.00333801
												0.0417374	0.00332398
												0.0414639	0.00331382
												0.0411703	0.0033082
												0.0408766	0.00330752
												0.0406029	0.00331182
												0.0403679	0.00332081
												0.0401874	0.00333387
												0.0400739	0.00335012
												0.040035	0.00336845
												0.0400735	0.00338761
												0.0401866	0.00340628
												0.0403668	0.00342321
												0.0406016	0.00343724
												0.0408751	0.00344741
												0.0411687	0.00345302
												0.0414624	0.0034537
												0.0417361	0.0034494
												0.0419712	0.00344041
												0.0421516	0.00342735
												0.0422651	0.0034111
												0.042304	0.00339277
												0.0422655	0.00337362
												0.056027	0.00339939
												0.0559959	0.00338348
												0.0559043	0.00336787
												0.0557584	0.00335362
												0.0555682	0.0033417
												0.0553466	0.00333292
												0.0551088	0.00332788
												0.054871	0.00332692
												0.0546492	0.00333011
												0.0544588	0.00333724
												0.0543126	0.00334781
												0.0542206	0.0033611
												0.0541891	0.00337622
												0.0542202	0.00339212
												0.0543119	0.00340773
												0.0544577	0.00342199
												0.0546479	0.00343391
												0.0548695	0.00344269
												0.0551073	0.00344773
												0.0553452	0.00344869
												0.0555669	0.00344549
												0.0557573	0.00343837
												0.0559035	0.0034278
												0.0559955	0.0034145
												0.056027	0.00339939
												0.0559959	0.00338348
												0.0536443	0.00341665
												0.0536243	0.00340549
												0.0535653	0.00339457
												0.0534715	0.00338465
												0.0533491	0.0033764
												0.0532065	0.00337039
												0.0530534	0.00336701
												0.0529004	0.00336651
												0.0527577	0.00336892
												0.0526351	0.00337407
												0.052541	0.00338161
												0.0524818	0.00339103
												0.0524615	0.00340169
												0.0524815	0.00341286
												0.0525405	0.00342377
												0.0526343	0.00343369
												0.0527567	0.00344194
												0.0528993	0.00344796
												0.0530524	0.00345133
												0.0532055	0.00345183
												0.0533481	0.00344942
												0.0534707	0.00344427
												0.0535648	0.00343673
												0.053624	0.00342731
												0.0536443	0.00341665
												0.0536243	0.00340549
												0.0570336	0.00339815
												0.0570135	0.0033873
												0.0569544	0.00337667
												0.0568603	0.00336699
												0.0567375	0.00335891
												0.0565946	0.00335299
												0.0564411	0.00334963
												0.0562876	0.00334906
												0.0561445	0.00335132
												0.0560216	0.00335625
												0.0559272	0.00336352
												0.0558678	0.00337263
												0.0558475	0.00338296
												0.0558676	0.00339381
												0.0559267	0.00340444
												0.0560208	0.00341412
												0.0561436	0.0034222
												0.0562866	0.00342812
												0.05644	0.00343148
												0.0565935	0.00343205
												0.0567366	0.00342979
												0.0568595	0.00342486
												0.0569539	0.00341759
												0.0570133	0.00340848
												0.0570336	0.00339815
												0.0570135	0.0033873
												0.0563983	0.00338818
												0.0563917	0.00338228
												0.0563724	0.00337662
												0.0563416	0.00337159
												0.0563014	0.00336753
												0.0562545	0.00336471
												0.0562042	0.00336334
												0.0561539	0.0033635
												0.056107	0.00336518
												0.0560667	0.00336826
												0.0560358	0.00337255
												0.0560163	0.00337773
												0.0560096	0.00338348
												0.0560162	0.00338938
												0.0560355	0.00339503
												0.0560663	0.00340006
												0.0561066	0.00340413
												0.0561534	0.00340694
												0.0562037	0.00340831
												0.056254	0.00340816
												0.0563009	0.00340648
												0.0563412	0.00340339
												0.0563721	0.00339911
												0.0563916	0.00339392
												0.0563983	0.00338818
												0.0563917	0.00338228
												0.065568	0.0034521
												0.0655427	0.00343863
												0.0654682	0.00342538
												0.0653496	0.00341324
												0.0651948	0.00340303
												0.0650146	0.00339546
												0.0648211	0.00339104
												0.0646276	0.00339007
												0.0644472	0.00339261
												0.0642923	0.0033985
												0.0641733	0.00340734
												0.0640985	0.00341851
												0.0640728	0.00343126
												0.0640981	0.00344472
												0.0641726	0.00345798
												0.0642913	0.00347012
												0.064446	0.00348033
												0.0646263	0.0034879
												0.0648197	0.00349232
												0.0650132	0.00349329
												0.0651936	0.00349074
												0.0653486	0.00348485
												0.0654675	0.00347602
												0.0655424	0.00346485
												0.065568	0.0034521
												0.0655427	0.00343863
												0.0742761	0.00340985
												0.0742612	0.00340085
												0.0742172	0.00339203
												0.074147	0.00338401
												0.0740556	0.00337733
												0.073949	0.00337244
												0.0738347	0.00336967
												0.0737203	0.00336923
												0.0736136	0.00337112
												0.073522	0.00337524
												0.0734517	0.00338129
												0.0734074	0.00338886
												0.0733922	0.00339744
												0.0734072	0.00340645
												0.0734512	0.00341526
												0.0735214	0.00342328
												0.0736128	0.00342997
												0.0737193	0.00343486
												0.0738337	0.00343762
												0.0739481	0.00343807
												0.0740547	0.00343617
												0.0741464	0.00343206
												0.0742167	0.00342601
												0.074261	0.00341843
												0.0742761	0.00340985
												0.0742612	0.00340085
												0.0296278	0.00340007
												0.0296224	0.00339416
												0.0296063	0.00338857
												0.0295806	0.00338368
												0.0295471	0.00337983
												0.0295082	0.00337728
												0.0294663	0.00337619
												0.0294245	0.00337666
												0.0293854	0.00337864
												0.0293519	0.003382
												0.0293262	0.0033865
												0.02931	0.00339186
												0.0293045	0.00339769
												0.0293099	0.0034036
												0.029326	0.00340919
												0.0293517	0.00341408
												0.0293852	0.00341793
												0.0294241	0.00342049
												0.029466	0.00342157
												0.0295078	0.0034211
												0.0295469	0.00341913
												0.0295804	0.00341577
												0.0296061	0.00341126
												0.0296223	0.00340591
												0.0296278	0.00340007
												0.0296224	0.00339416
												0.016855	0.00339747
												0.0168508	0.00339182
												0.0168384	0.0033865
												0.0168187	0.00338189
												0.0167931	0.0033783
												0.0167632	0.00337596
												0.0167311	0.00337504
												0.016699	0.00337561
												0.0166691	0.00337762
												0.0166434	0.00338094
												0.0166237	0.00338533
												0.0166113	0.00339051
												0.016607	0.00339611
												0.0166112	0.00340177
												0.0166236	0.00340708
												0.0166433	0.00341169
												0.0166689	0.00341529
												0.0166988	0.00341762
												0.0167309	0.00341854
												0.016763	0.00341797
												0.0167929	0.00341596
												0.0168186	0.00341265
												0.0168383	0.00340825
												0.0168507	0.00340307
												0.016855	0.00339747
												0.0168508	0.00339182
												0.00794259	0.00336522
												0.00794153	0.00336155
												0.0079384	0.00335813
												0.0079334	0.00335518
												0.00792689	0.00335291
												0.00791931	0.00335147
												0.00791117	0.00335097
												0.00790302	0.00335143
												0.00789543	0.00335282
												0.0078889	0.00335505
												0.00788389	0.00335797
												0.00788074	0.00336138
												0.00787966	0.00336504
												0.00788072	0.00336871
												0.00788385	0.00337213
												0.00788885	0.00337508
												0.00789536	0.00337735
												0.00790294	0.00337879
												0.00791108	0.0033793
												0.00791923	0.00337884
												0.00792682	0.00337744
												0.00793335	0.00337521
												0.00793836	0.00337229
												0.00794151	0.00336889
												0.00794259	0.00336522
												0.00794153	0.00336155
												0.0119544	0.00338231
												0.0119496	0.00337666
												0.0119354	0.00337135
												0.0119129	0.00336675
												0.0118834	0.00336318
												0.0118492	0.00336087
												0.0118124	0.00335999
												0.0117756	0.00336059
												0.0117413	0.00336264
												0.0117118	0.00336599
												0.0116892	0.00337042
												0.011675	0.00337562
												0.0116702	0.00338124
												0.011675	0.00338689
												0.0116892	0.0033922
												0.0117117	0.0033968
												0.0117412	0.00340037
												0.0117754	0.00340267
												0.0118122	0.00340356
												0.011849	0.00340295
												0.0118833	0.00340091
												0.0119127	0.00339756
												0.0119354	0.00339313
												0.0119496	0.00338793
												0.0119544	0.00338231
												0.0119496	0.00337666
												0.00822436	0.00336245
												0.00822303	0.00335853
												0.00821911	0.00335487
												0.00821286	0.00335172
												0.0082047	0.0033493
												0.00819521	0.00334776
												0.00818501	0.00334721
												0.00817481	0.0033477
												0.00816531	0.00334918
												0.00815714	0.00335156
												0.00815087	0.00335468
												0.00814693	0.00335831
												0.00814557	0.00336222
												0.0081469	0.00336614
												0.00815083	0.0033698
												0.00815708	0.00337295
												0.00816523	0.00337538
												0.00817473	0.00337691
												0.00818493	0.00337746
												0.00819512	0.00337697
												0.00820463	0.00337549
												0.0082128	0.00337311
												0.00821906	0.00337
												0.00822301	0.00336636
												0.00822436	0.00336245
												0.00822303	0.00335853
												0.00830731	0.00336962
												0.00830587	0.00336546
												0.0083016	0.00336158
												0.00829481	0.00335823
												0.00828594	0.00335566
												0.00827562	0.00335402
												0.00826453	0.00335344
												0.00825344	0.00335395
												0.00824311	0.00335552
												0.00823423	0.00335804
												0.00822741	0.00336134
												0.00822312	0.00336519
												0.00822165	0.00336934
												0.00822309	0.0033735
												0.00822736	0.00337738
												0.00823416	0.00338072
												0.00824302	0.0033833
												0.00825335	0.00338494
												0.00826443	0.00338552
												0.00827552	0.00338501
												0.00828585	0.00338344
												0.00829473	0.00338092
												0.00830155	0.00337762
												0.00830584	0.00337376
												0.00830731	0.00336962
												0.00830587	0.00336546
												0.00854637	0.00335935
												0.00854004	0.00335321
												0.00852146	0.00334746
												0.0084919	0.00334249
												0.00845336	0.00333863
												0.00840849	0.00333615
												0.00836032	0.00333522
												0.00831215	0.00333591
												0.00826726	0.00333815
												0.0082287	0.00334181
												0.00819911	0.00334663
												0.00818051	0.00335229
												0.00817415	0.00335839
												0.00818048	0.00336453
												0.00819905	0.00337028
												0.00822862	0.00337525
												0.00826715	0.00337911
												0.00831203	0.00338159
												0.0083602	0.00338252
												0.00840837	0.00338184
												0.00845326	0.00337959
												0.00849181	0.00337593
												0.0085214	0.00337111
												0.00854001	0.00336545
												0.00854637	0.00335935
												0.00854004	0.00335321
												0.00881848	0.00336094
												0.00881383	0.00335561
												0.00880019	0.00335063
												0.00877849	0.00334632
												0.00875019	0.00334299
												0.00871724	0.00334086
												0.00868187	0.00334007
												0.0086465	0.00334069
												0.00861354	0.00334267
												0.00858523	0.00334586
												0.00856351	0.00335007
												0.00854984	0.00335499
												0.00854518	0.0033603
												0.00854982	0.00336562
												0.00856346	0.00337061
												0.00858516	0.00337492
												0.00861346	0.00337825
												0.00864641	0.00338038
												0.00868178	0.00338116
												0.00871715	0.00338054
												0.00875011	0.00337857
												0.00877842	0.00337537
												0.00880014	0.00337117
												0.00881381	0.00336625
												0.00881848	0.00336094
												0.00881383	0.00335561
												0.00892521	0.00334821
												0.00891889	0.00334186
												0.00890034	0.00333591
												0.00887082	0.00333076
												0.00883233	0.00332677
												0.00878752	0.00332421
												0.00873941	0.00332325
												0.00869131	0.00332396
												0.00864647	0.00332629
												0.00860797	0.00333008
												0.00857842	0.00333507
												0.00855984	0.00334093
												0.00855349	0.00334725
												0.00855981	0.0033536
												0.00857836	0.00335955
												0.00860788	0.0033647
												0.00864636	0.00336869
												0.00869118	0.00337125
												0.00873929	0.00337221
												0.00878739	0.0033715
												0.00883223	0.00336917
												0.00887073	0.00336538
												0.00890028	0.00336038
												0.00891886	0.00335453
												0.00892521	0.00334821
												0.00891889	0.00334186
												0.0104364	0.00336416
												0.0104202	0.00335397
												0.0103724	0.00334437
												0.0102965	0.00333603
												0.0101975	0.0033295
												0.0100822	0.00332524
												0.0099585	0.00332353
												0.00983477	0.00332449
												0.00971946	0.00332806
												0.00962043	0.00333399
												0.00954444	0.00334188
												0.00949665	0.00335119
												0.00948033	0.00336129
												0.00949659	0.00337148
												0.00954432	0.00338108
												0.00962027	0.00338943
												0.00971925	0.00339595
												0.00983454	0.00340022
												0.00995826	0.00340192
												0.010082	0.00340096
												0.0101973	0.00339739
												0.0102963	0.00339146
												0.0103723	0.00338357
												0.0104201	0.00337426
												0.0104364	0.00336416
												0.0104202	0.00335397

## Sheet: Age Summary
	Relative Abundances			36Ar [fA]	%1s	37Ar [fA]	%1s	38Ar [fA]	%1s	39Ar [fA]	%1s	40Ar [fA]	%1s	40(r)/39(k)	± 2s	Age	± 2s	40Ar(r)	39Ar(k)	K/Ca	± 2s
																(ka)		(%)	(%)
	21G20183	0.6	4	0.415075	0.298555	7.84141	0.631254	0.125729	6.82567	3.60368	0.267204	122.947	0.0677411	-0.0964841	0.222503	-265.806	613.023	-0.282408	6.94151	0.197339	0.00270601
	21G20184	0.7	4	0.195262	0.432321	4.70394	1.04207	0.0625194	13.7559	2.03555	0.463348	57.2919	0.144473	-0.308456	0.267719	-849.908	737.833	-1.0943	3.92059	0.185799	0.0042389
	21G20186	0.8	4	0.106085	0.598708	2.99876	1.51379	0.03957	22.1823	1.23073	0.709027	31.1811	0.263967	-0.203515	0.340701	-560.714	938.824	-0.802027	2.37028	0.176202	0.0058925
	21G20187	0.9	4	0.175503	0.441196	7.64191	0.679415	0.0750247	11.4122	2.46321	0.372726	51.0526	0.161504	-0.29688	0.204476	-818.005	563.527	-1.42955	4.74188	0.138325	0.00214487
	21G20189	1	4	0.0454898	1.02773	1.32442	3.45996	0.020634	41.2512	0.532055	1.57624	13.3142	0.617183	-0.301998	0.612344	-832.11	1687.6	-1.2049	1.02465	0.172466	0.0131183
	21G20190	1.2	4	0.147655	0.480061	8.72558	0.575354	0.0561828	16.003	2.34431	0.375059	43.8497	0.187738	0.200328	0.198025	551.765	545.339	1.06844	4.51119	0.115252	0.00158426
	21G20191	1.4	4	0.0566338	0.954776	2.30295	1.90572	0.026311	34.2494	0.683581	1.28234	16.5685	0.496792	-0.226268	0.53391	-623.411	1471.27	-0.93151	1.31572	0.12736	0.00585486
	21G20193	1.8	4	0.0759604	0.802325	5.39773	0.865682	0.0351849	25.0338	1.21534	0.74166	21.9916	0.376755	-0.208005	0.332234	-573.086	915.498	-1.14624	2.33761	0.0965415	0.00220371
	21G20194	2.2	4	0.116438	0.564246	9.76778	0.53212	0.0449767	20.0123	1.77718	0.498034	33.3811	0.246659	-0.336309	0.24362	-926.673	671.445	-1.78416	3.41595	0.0779593	0.00113827
	21G20195	2.6	4	0.118949	0.547324	12.9115	0.45175	0.0561634	15.7562	1.93026	0.46433	34.054	0.241934	-0.217652	0.222902	-599.668	614.233	-1.2284	3.70732	0.0640084	0.000831188
	21G20197	3.4	4	0.385795	0.306921	76.8393	0.277552	0.161508	5.67811	6.1087	0.153373	107.813	0.0769417	-0.193439	0.125737	-532.948	346.47	-1.08717	11.688	0.0339086	0.000215531
	21G20198	4.2	4	0.105854	0.631203	33.4181	0.304574	0.0552749	16.5275	1.84497	0.489763	28.1326	0.294725	-0.424985	0.239482	-1171.09	660.128	-2.75466	3.51739	0.0234634	0.000273002
	21G20199	5.4	4	0.202185	0.402258	116.136	0.273625	0.0860697	10.5813	3.77958	0.244246	50.1817	0.164652	-0.219318	0.142328	-604.26	392.204	-1.61925	7.14659	0.0137179	0.000101671
	21G20201	7	4	0.451501	0.296858	147.443	0.272224	0.137087	6.54246	3.66345	0.257572	121.115	0.0687014	-0.501254	0.240966	-1381.34	664.295	-1.47698	6.8838	0.0104077	7.91719e-05
	21G20202	8	4	0.499775	0.298345	93.0767	0.275588	0.1251	7.06001	2.39754	0.3557	139.726	0.0598004	-0.845485	0.408077	-2330.56	1125.57	-1.41457	4.50932	0.0108	9.88964e-05
	21G20203	10	4	2.06507	0.204832	181.193	0.27174	0.476276	1.8928	4.85608	0.19221	599.117	0.0146754	-0.593294	0.596269	-1635.09	1644.02	-0.46936	9.14246	0.011248	7.56811e-05
	21G20205	12	4	0.430961	0.301662	65.1411	0.280507	0.109627	8.29226	1.48567	0.580299	122.23	0.0683695	-0.817986	0.578582	-2254.71	1595.8	-0.966223	2.78501	0.00953069	0.000125865
	21G20207	14	4	1.63552	0.217508	172.955	0.2722	0.378337	2.42985	3.97868	0.231693	472.522	0.0186157	-0.471485	0.607739	-1299.27	1675.34	-0.385907	7.46023	0.00961549	6.97805e-05
	21G20208	17	4	1.40169	0.229888	153.31	0.272417	0.313995	2.82882	3.43485	0.249345	403.699	0.0212921	-0.72498	0.632404	-1998.21	1744	-0.599155	6.43557	0.00935772	7.02544e-05
	21G20209	20	4	0.326339	0.33002	37.5085	0.3008	0.0713866	12.4431	0.811125	1.07618	94.1394	0.0884685	-0.33783	0.880612	-930.864	2427.07	-0.282433	1.51811	0.00902251	0.000207442
	21G20211	24	4	0.479613	0.28857	63.79	0.281476	0.119301	7.3211	1.23547	0.757942	137.585	0.0607453	-0.385405	0.746248	-1061.99	2056.9	-0.3346	2.30408	0.00805187	0.000134241
	21G20212	28	4	0.336615	0.339252	55.0596	0.285595	0.0868526	10.2765	0.875267	1.01624	96.105	0.0865584	0.0574418	0.869612	158.229	2395.33	0.0502002	1.62009	0.00655932	0.000143994
	21G20213	32	4	0.129623	0.509959	24.468	0.339033	0.0256786	35.2247	0.380001	2.29039	36.5805	0.225693	-0.3992	1.19396	-1100.02	3291	-0.397536	0.702669	0.00640185	0.000309022
			S	9.90359	0.07786	1283.95	0.083762	2.68879	1.58764	52.6673	0.0819193	2834.58	0.0141151
	Information on Analysis and Constants Used in Calculations									Results		40(a)/36(a)	± 2s	40(r)/39(k)	± 2s	Age	± 2s	MSWD	39Ar(k)	K/Ca	± 2s
																(ka)			(%,n)
	Project = O-CONNOR (20-06)				Age Equations = Min et al. (2000)					Age Plateau Error Mean				-0.242976	0.0837233	-669.452	230.724	2.19956	100	0.0657973	0.0288865
	Sample = SO80 78DS-1				Negative Intensities = Allowed										0.344575		0.344646	0.000963348	23
	Material = Groundmass				Collector Calibrations = 36Ar					Full External Error							233.334	1.60302	2σ Confidence Limit
	Location = Seamount/Small Ridge				Decay 40K = 5.463 ± 0.107 E-10 1/a					Analytical Error							230.719	1.48309	Error Magnification
	Region = Easter Microplate				Decay 39Ar = 2.940 ± 0.016 E-07 1/h
	Analyst = Daniel Heaton				Decay 37Ar = 8.230 ± 0.012 E-04 1/h					Total Fusion Age				-0.359745	0.0978007	-991.264	269.57		23	0.0173621	4.10328e-05
	Irradiation = 21-OSU-04 (4B36-21)				Decay 36Cl = 2.257 ± 0.015 E-06 1/a										0.271861		0.271945
	Position = X: 0 | Y: 0 | Z/H: 65.59643 mm				Decay 40K(EC,β⁺) = 0.580 ± 0.014 E-10 1/a					Full External Error							274.452
	FCT-NM Age = 28.201 ± 0.023 Ma				Decay 40K(β⁻) = 4.884 ± 0.099 E-10 1/a					Analytical Error							269.559
	FCT-NM Reference = Kuiper et al (2008)				Atmospheric 40/36(a) = 298.56 ± 0.31
	FCT-NM 40Ar/39Ar Ratio = 10.31662 ± 0.01217				Atmospheric 38/36(a) = 0.1885 ± 0.0003					Normal Isochron Error Chron		297.413	0.986141	-0.145999	0.116496	-402.23	320.987	1.96232	100
	FCT-NM J-value = 0.00150490 ± 0.00000178				Production 39/37(ca) = 0.0006425 ± 0.0000059								0.00331572		0.797928		0.798019	0.00528309	23
	Air Shot 40Ar/36Ar = 304.4150 ± 0.4536				Production 38/37(ca) = 0.0001800 ± 0.0000173					Full External Error							321.667	1.61721	2σ Confidence Limit
	Air Shot MDF = 0.99518538 ± 0.00044610 (LIN)				Production 36/37(ca) = 0.0002703 ± 0.0000005					Analytical Error							320.986	1.40083	Error Magnification
	Experiment Type = Incremental Heating				Production 40/39(k) = 0.000607 ± 0.000059												3		Number of Iterations
	Extraction Method = Bulk Laser Heating				Production 38/39(k) = 0.012077 ± 0.000011												4.00023e-07		Convergence
	Heating = 30 sec				Production 36/38(cl) = 262.80 ± 1.71
	Isolation = 3.00 min				Scaling Ratio K/Ca = 0.430					Inverse Isochron Error Chron		297.411	0.993109	-0.142142	0.0549431	-391.602	151.388	1.99078	100
	Instrument = ARGUS-VI-G				Abundance Ratio 40K/K = 1.1700 ± 0.0100 E-04								0.00333918		0.386538		0.386586	0.00444979	23
	Preferred Age = No Age				Atomic Weight K = 39.0983 ± 0.0001 g					Full External Error							152.751	1.61721	2σ Confidence Limit
	Age Classification = Undefined									Analytical Error							151.385	1.41095	Error Magnification
	IGSN = Undefined																3		Number of Iterations
	Rock Class = Undefined																0.00495256		Convergence
	Lithology = Undefined																0.00937042		Spreading Factor
	Lat-Lon = Undefined - Undefined

## Sheet: Incremental Heating Table
	Incremental Heating			36Ar(a) [fA]	37Ar(ca) [fA]	38Ar(cl) [fA]	39Ar(k) [fA]	40Ar(r) [fA]	Age	± 2s	40Ar(r)	39Ar(k)	K/Ca	± 2s
									(ka)		(%)	(%)
	21G20183	0.6	4	0.412955	7.84141	0.00301516	3.59864	-0.347212	-265.806	613.023	-0.282408	6.94151	0.197339	0.00270601
	21G20184	0.7	4	0.19399	4.70394	0.000558768	2.03253	-0.626946	-849.908	737.833	-1.0943	3.92059	0.185799	0.0042389
	21G20186	0.8	4	0.105274	2.99876	0.00434581	1.22881	-0.250081	-560.714	938.824	-0.802027	2.37028	0.176202	0.0058925
	21G20187	0.9	4	0.173436	7.64191	0.0112676	2.4583	-0.729821	-818.005	563.527	-1.42955	4.74188	0.138325	0.00214487
	21G20189	1	4	0.045131	1.32442	0.00547303	0.531204	-0.160423	-832.11	1687.6	-1.2049	1.02465	0.172466	0.0131183
	21G20190	1.2	4	0.145297	8.72558	0	2.3387	0.468508	551.765	545.339	1.06844	4.51119	0.115252	0.00158426
	21G20191	1.4	4	0.0560104	2.30295	0.00710076	0.682101	-0.154338	-623.411	1471.27	-0.93151	1.31572	0.12736	0.00585486
	21G20193	1.8	4	0.0745006	5.39773	0.00553414	1.21187	-0.252076	-573.086	915.498	-1.14624	2.33761	0.0965415	0.00220371
	21G20194	2.2	4	0.113798	9.76778	0.000380328	1.77091	-0.595572	-926.673	671.445	-1.78416	3.41595	0.0779593	0.00113827
	21G20195	2.6	4	0.115458	12.9115	0.00886399	1.92196	-0.418318	-599.668	614.233	-1.2284	3.70732	0.0640084	0.000831188
	21G20197	3.4	4	0.365025	76.8393	0.00569157	6.05933	-1.17211	-532.948	346.47	-1.08717	11.688	0.0339086	0.000215531
	21G20198	4.2	4	0.0968197	33.4181	0.00898675	1.8235	-0.77496	-1171.09	660.128	-2.75466	3.51739	0.0234634	0.000273002
	21G20199	5.4	4	0.170793	116.136	0	3.70496	-0.812566	-604.26	392.204	-1.61925	7.14659	0.0137179	0.000101671
	21G20201	7	4	0.411647	147.443	0	3.56872	-1.78884	-1381.34	664.295	-1.47698	6.8838	0.0104077	7.91719e-05
	21G20202	8	4	0.474616	93.0767	0	2.33774	-1.97652	-2330.56	1125.57	-1.41457	4.50932	0.0108	9.88964e-05
	21G20203	10	4	2.0161	181.193	0.00638593	4.73967	-2.81202	-1635.09	1644.02	-0.46936	9.14246	0.011248	7.56811e-05
	21G20205	12	4	0.413353	65.1411	0.00254756	1.44381	-1.18102	-2254.71	1595.8	-0.966223	2.78501	0.00953069	0.000125865
	21G20207	14	4	1.58877	172.955	0.00101347	3.86756	-1.82349	-1299.27	1675.34	-0.385907	7.46023	0.00961549	6.97805e-05
	21G20208	17	4	1.36025	153.31	0	3.33635	-2.41878	-1998.21	1744	-0.599155	6.43557	0.00935772	7.02544e-05
	21G20209	20	4	0.3162	37.5085	0	0.787026	-0.265881	-930.864	2427.07	-0.282433	1.51811	0.00902251	0.000207442
	21G20211	24	4	0.46237	63.79	0.00623604	1.19449	-0.460361	-1061.99	2056.9	-0.3346	2.30408	0.00805187	0.000134241
	21G20212	28	4	0.321732	55.0596	0.00615207	0.839891	0.0482449	158.229	2395.33	0.0502002	1.62009	0.00655932	0.000143994
	21G20213	32	4	0.123009	24.468	0	0.36428	-0.145421	-1100.02	3291	-0.397536	0.702669	0.00640185	0.000309022
			S	9.55653	1283.95	0.083553	51.8423	-18.65
	Information on Analysis				Results		40(r)/39(k)	± 2s	Age	± 2s	MSWD	39Ar(k)	K/Ca	± 2s
									(ka)			(%,n)
	Project = O-CONNOR (20-06)				Age Plateau Error Mean		-0.242976	0.0837233	-669.452	230.724	2.19956	100	0.0657973	0.0288865
	Sample = SO80 78DS-1							0.344575		0.344646	0.000963348	23
	Material = Groundmass				Full External Error					233.334	1.60302	2σ Confidence Limit
	Location = Seamount/Small Ridge				Analytical Error					230.719	1.48309	Error Magnification
	Region = Easter Microplate
	Analyst = Daniel Heaton				Total Fusion Age		-0.359745	0.0978007	-991.264	269.57		23	0.0173621	4.10328e-05
	Irradiation = 21-OSU-04 (4B36-21)							0.271861		0.271945
	J = 0.00150490 ± 0.00000178				Full External Error					274.452
	FCT-NM = 28.201 ± 0.023 Ma				Analytical Error					269.559

## Sheet: Normal Isochron Table
	Normal Isochron			39(k)/36(a)	± 2s	40(a+r)/36(a)	± 2s			r.i.
	21G20183	0.6	4	8.71436	0.0700766	297.719	1.83191			0.728076
	21G20184	0.7	4	10.4775	0.133314	295.328	2.70854			0.649244
	21G20186	0.8	4	11.6725	0.217553	296.184	3.90163			0.593252
	21G20187	0.9	4	14.1741	0.165024	294.352	2.79542			0.721332
	21G20189	1	4	11.7703	0.44456	295.005	7.11637			0.471443
	21G20190	1.2	4	16.0961	0.198301	301.784	3.1556			0.739302
	21G20191	1.4	4	12.1781	0.391523	295.804	6.42454			0.534165
	21G20193	1.8	4	16.2666	0.359742	295.176	5.31794			0.672131
	21G20194	2.2	4	15.5618	0.237704	293.326	3.68394			0.695347
	21G20195	2.6	4	16.6464	0.243665	294.937	3.62042			0.708294
	21G20197	3.4	4	16.5998	0.11949	295.349	1.97234			0.878456
	21G20198	4.2	4	18.834	0.320283	290.556	4.3648			0.747348
	21G20199	5.4	4	21.6927	0.234731	293.802	2.98106			0.838909
	21G20201	7	4	8.66937	0.0730579	294.214	1.96662			0.759673
	21G20202	8	4	4.92553	0.0475178	294.396	1.88567			0.640794
	21G20203	10	4	2.35091	0.0135798	297.165	1.25086			0.725163
	21G20205	12	4	3.49293	0.0471969	295.703	1.90528			0.455371
	21G20207	14	4	2.43431	0.0159847	297.412	1.33764			0.680243
	21G20208	17	4	2.45275	0.0171982	296.782	1.41296			0.673556
	21G20209	20	4	2.48901	0.0577791	297.719	2.09641			0.284184
	21G20211	24	4	2.5834	0.0433954	297.564	1.81919			0.349579
	21G20212	28	4	2.61053	0.0583604	298.71	2.18459			0.308807
	21G20213	32	4	2.9614	0.145071	297.378	3.46864			0.202446
	Results			40(a)/36(a)	± 2s	40(r)/39(k)	± 2s	Age	± 2s	MSWD
								(ka)
	Normal Isochron Error Chron			297.413	0.986141	-0.145999	0.116496	-402.23	320.987	1.96232
					0.00331572		0.797928		0.798019	0.00528309
	Full External Error								321.667
	Analytical Error								320.986
	Statistics			2σ Confidence Limit	1.61721		Convergence	4.00023e-07
				Error Magnification	1.40083		Number of Iterations	3
				Number of Data Points	23		Calculated Line	Weighted York-2

## Sheet: Inverse Isochron Table
	Inverse Isochron			39(k)/40(a+r)	± 2s	36(a)/40(a+r)	± 2s			r.i.
	21G20183	0.6	4	0.0292704	0.000161587	0.00335887	2.06676e-05			0.054039
	21G20184	0.7	4	0.0354774	0.000344849	0.00338606	3.10545e-05			0.0936587
	21G20186	0.8	4	0.0394096	0.00059715	0.00337627	4.44755e-05			0.139642
	21G20187	0.9	4	0.0481537	0.000391878	0.00339729	3.22637e-05			0.135005
	21G20189	1	4	0.0398985	0.00135266	0.00338977	8.17709e-05			0.186315
	21G20190	1.2	4	0.0533363	0.000448277	0.00331362	3.46488e-05			0.16043
	21G20191	1.4	4	0.0411695	0.00113448	0.00338061	7.34231e-05			0.164958
	21G20193	1.8	4	0.0551081	0.000918954	0.0033878	6.10351e-05			0.189002
	21G20194	2.2	4	0.0530529	0.000591399	0.00340917	4.28164e-05			0.173841
	21G20195	2.6	4	0.0564406	0.000593054	0.00339056	4.16199e-05			0.181531
	21G20197	3.4	4	0.056204	0.000194339	0.00338583	2.26106e-05			0.102561
	21G20198	4.2	4	0.0648204	0.000747602	0.00344168	5.17017e-05			0.200556
	21G20199	5.4	4	0.0738342	0.000441945	0.00340365	3.4535e-05			0.17857
	21G20201	7	4	0.0294662	0.000161695	0.00339888	2.27192e-05			0.0514729
	21G20202	8	4	0.016731	0.000123971	0.00339679	2.17572e-05			0.0301401
	21G20203	10	4	0.00791112	3.14669e-05	0.00336513	1.41648e-05			0.00514545
	21G20205	12	4	0.0118123	0.000142142	0.00338177	2.17895e-05			0.0241157
	21G20207	14	4	0.00818497	3.93959e-05	0.00336234	1.51224e-05			0.00640343
	21G20208	17	4	0.00826448	4.28334e-05	0.00336948	1.60419e-05			0.00734926
	21G20209	20	4	0.00836026	0.000186108	0.00335887	2.36517e-05			0.0199723
	21G20211	24	4	0.00868183	0.00013665	0.00336062	2.05454e-05			0.0153389
	21G20212	28	4	0.00873935	0.00018586	0.00334773	2.44833e-05			0.0192688
	21G20213	32	4	0.00995838	0.00047805	0.00336273	3.92232e-05			0.0363887
	Results			40(a)/36(a)	± 2s	40(r)/39(k)	± 2s	Age	± 2s	MSWD
								(ka)
	Inverse Isochron Error Chron			297.411	0.993109	-0.142142	0.0549431	-391.602	151.388	1.99078
					0.00333918		0.386538		0.386586	0.00444979
	Full External Error								152.751
	Analytical Error								151.385
	Statistics			2σ Confidence Limit	1.61721		Convergence	0.00495256
				Error Magnification	1.41095		Number of Iterations	3
				Number of Data Points	23		Calculated Line	Weighted York-2
				Spreading Factor	0.00937042

## Sheet: Degassing Patterns
	Degassing Patterns			36Ar(a) [fA]	%1s	36Ar(c) [fA]	%1s	36Ar(ca) [fA]	%1s	36Ar(cl) [fA]	%1s	37Ar(ca) [fA]	%1s	38Ar(a) [fA]	%1s	38Ar(c) [fA]	%1s	38Ar(k) [fA]	%1s	38Ar(ca) [fA]	%1s	38Ar(cl) [fA]	%1s	39Ar(k) [fA]	%1s	39Ar(ca) [fA]	%1s	40Ar(r) [fA]	%1s	40Ar(a) [fA]	%1s	40Ar(c) [fA]	%1s	40Ar(k) [fA]	%1s
	21G20183	0.6	4	0.412955	0.300107	0	0	0.00211953	0.653745	4.02054e-07	284.891	7.84141	0.631254	0.077842	0.339625	0	0	0.0434608	0.282313	0.00141145	9.65067	0.00301516	284.892	3.59864	0.267583	0.00503811	1.11574	-0.347212	115.305	123.292	0.317616	0	0	0.00218437	9.65371
	21G20184	0.7	4	0.19399	0.43521	0	0	0.00127148	1.05585	7.45148e-08	1539.75	4.70394	1.04207	0.0365671	0.463345	0	0	0.0245468	0.472688	0.00084671	9.68622	0.000558768	1539.76	2.03253	0.464041	0.00302228	1.39008	-0.626946	43.3941	57.9176	0.447463	0	0	0.00123374	9.66115
	21G20186	0.8	4	0.105274	0.603436	0	0	0.000810564	1.52331	5.79641e-07	202.027	2.99876	1.51379	0.0198441	0.624032	0	0	0.0148403	0.715825	0.000539776	9.74825	0.00434581	202.029	1.22881	0.710145	0.0019267	1.77143	-0.250081	83.7011	31.4305	0.612333	0	0	0.000745886	9.67609
	21G20187	0.9	4	0.173436	0.446533	0	0	0.00206561	0.70036	1.50299e-06	76.0307	7.64191	0.679415	0.0326926	0.473996	0	0	0.0296889	0.384169	0.00137554	9.65394	0.0112676	76.0362	2.4583	0.373478	0.00490992	1.14368	-0.729821	34.4355	51.7809	0.458484	0	0	0.00149219	9.65722
	21G20189	1	4	0.045131	1.03627	0	0	0.000357991	3.46414	7.30174e-07	155.55	1.32442	3.45996	0.0085072	1.04839	0	0	0.00641535	1.58134	0.000238396	10.2327	0.00547303	155.553	0.531204	1.57878	0.000850941	3.58019	-0.160423	101.37	13.4743	1.04147	0	0	0.000322441	9.77829
	21G20190	1.2	4	0.145297	0.487951	0	0	0.00235852	0.599943	0	0	8.72558	0.575354	0.0273884	0.513202	0	0	0.0282445	0.386589	0.0015706	9.64717	0	0	2.3387	0.375967	0.00560619	1.0851	0.468508	49.4237	43.3798	0.498911	0	0	0.00141959	9.65732
	21G20191	1.4	4	0.0560104	0.96564	0	0	0.000622486	1.91329	9.47494e-07	126.933	2.30295	1.90572	0.010558	0.978643	0	0	0.00823774	1.28827	0.00041453	9.81675	0.00710076	126.937	0.682101	1.28513	0.00147964	2.11617	-0.154338	117.975	16.7225	0.971224	0	0	0.000414035	9.7352
	21G20193	1.8	4	0.0745006	0.818229	0	0	0.00145901	0.882216	7.38583e-07	159.205	5.39773	0.865682	0.0140434	0.833535	0	0	0.0146358	0.749217	0.000971592	9.66883	0.00553414	159.208	1.21187	0.743792	0.00346804	1.26325	-0.252076	79.8585	22.2429	0.824812	0	0	0.000735607	9.67862
	21G20194	2.2	4	0.113798	0.577483	0	0	0.00264023	0.558615	5.07627e-08	2367.58	9.76778	0.53212	0.0214509	0.598973	0	0	0.0213872	0.507852	0.0017582	9.64469	0.000380328	2367.58	1.77091	0.499813	0.0062758	1.0628	-0.595572	36.2162	33.9756	0.586773	0	0	0.00107494	9.66294
	21G20195	2.6	4	0.115458	0.564063	0	0	0.00348997	0.482678	1.18318e-06	99.8958	12.9115	0.45175	0.0217638	0.586045	0	0	0.0232115	0.47496	0.00232407	9.64059	0.00886399	99.9	1.92196	0.466355	0.00829563	1.02493	-0.418318	51.2039	34.4711	0.573571	0	0	0.00116663	9.66126
	21G20197	3.4	4	0.365025	0.324914	0	0	0.0207697	0.325477	7.59849e-07	162.969	76.8393	0.277552	0.0688071	0.361732	0	0	0.0731785	0.179079	0.0138311	9.634	0.00569157	162.972	6.05933	0.154821	0.0493692	0.960955	-1.17211	32.5	108.982	0.341152	0	0	0.00367801	9.65124
	21G20198	4.2	4	0.0968197	0.690868	0	0	0.00903293	0.348806	1.19987e-06	101.89	33.4181	0.304574	0.0182505	0.708928	0	0	0.0220224	0.503766	0.00601527	9.63482	0.00898675	101.894	1.8235	0.495661	0.0214712	0.969105	-0.77496	28.171	28.9065	0.698652	0	0	0.00110686	9.66272
	21G20199	5.4	4	0.170793	0.479859	0	0	0.0313915	0.322135	0	0	116.136	0.273625	0.0321945	0.505515	0	0	0.0447448	0.265626	0.0209044	9.63389	0	0	3.70496	0.249914	0.0746172	0.959829	-0.812566	32.4469	50.992	0.491	0	0	0.00224891	9.65324
	21G20201	7	4	0.411647	0.327078	0	0	0.0398539	0.320945	0	0	147.443	0.272224	0.0775955	0.363677	0	0	0.0430994	0.280466	0.0265398	9.63385	0	0	3.56872	0.265633	0.0947322	0.95943	-1.78884	24.0348	122.901	0.343214	0	0	0.00216621	9.65366
	21G20202	8	4	0.474616	0.314628	0	0	0.0251586	0.323804	0	0	93.0767	0.275588	0.0894651	0.352522	0	0	0.0282328	0.37654	0.0167538	9.63394	0	0	2.33774	0.365626	0.0598018	0.96039	-1.97652	24.13	141.701	0.331371	0	0	0.00141901	9.65692
	21G20203	10	4	2.0161	0.209953	0	0	0.0489766	0.320535	8.5299e-07	150.523	181.193	0.27174	0.380034	0.263365	0	0	0.0572409	0.2178	0.0326148	9.63383	0.00638593	150.526	4.73967	0.198335	0.116417	0.959293	-2.81202	50.2503	601.926	0.234299	0	0	0.00287698	9.65204
	21G20205	12	4	0.413353	0.314823	0	0	0.0176076	0.328001	3.40343e-07	359.81	65.1411	0.280507	0.077917	0.352696	0	0	0.0174369	0.604509	0.0117254	9.63408	0.00254756	359.812	1.44381	0.597771	0.0418531	0.961813	-1.18102	35.3612	123.411	0.331556	0	0	0.000876394	9.6685
	21G20207	14	4	1.58877	0.224108	0	0	0.0467498	0.320925	1.35419e-07	958.45	172.955	0.2722	0.299483	0.274782	0	0	0.0467085	0.256263	0.0311319	9.63385	0.00101347	958.45	3.86756	0.239939	0.111124	0.959423	-1.82349	64.449	474.343	0.247063	0	0	0.00234761	9.65298
	21G20208	17	4	1.36025	0.237093	0	0	0.0414396	0.321109	0	0	153.31	0.272417	0.256407	0.285472	0	0	0.0402931	0.273498	0.0275958	9.63385	0	0	3.33635	0.258265	0.0985015	0.959485	-2.41878	43.6145	406.116	0.2589	0	0	0.00202516	9.65346
	21G20209	20	4	0.3162	0.340782	0	0	0.0101386	0.345515	0	0	37.5085	0.3008	0.0596038	0.376049	0	0	0.00950491	1.11317	0.00675154	9.6347	0	0	0.787026	1.10953	0.0240992	0.967926	-0.265881	130.329	94.4048	0.356298	0	0	0.000477725	9.71358
	21G20211	24	4	0.46237	0.299583	0	0	0.0172424	0.328829	8.33538e-07	141.293	63.79	0.281476	0.0871567	0.339162	0	0	0.0144258	0.789788	0.0114822	9.63411	0.00623604	141.296	1.19449	0.784643	0.0409851	0.962096	-0.460361	96.8103	138.045	0.317121	0	0	0.000725053	9.68185
	21G20212	28	4	0.321732	0.355278	0	0	0.0148826	0.332362	8.22383e-07	145.985	55.0596	0.285595	0.0606465	0.389235	0	0	0.0101434	1.06364	0.00991072	9.63423	0.00615207	145.988	0.839891	1.05983	0.0353758	0.963309	0.0482449	756.949	96.0563	0.370187	0	0	0.000509814	9.70802
	21G20213	32	4	0.123009	0.537764	0	0	0.0066137	0.379267	0	0	24.468	0.339033	0.0231873	0.560777	0	0	0.00439941	2.3913	0.00440424	9.63597	0	0	0.36428	2.3896	0.0157207	0.980481	-0.145421	149.525	36.7257	0.547728	0	0	0.000221118	9.94146
			S	9.55653	0.0807665	0	0	0.347053	0.0983047	1.11538e-05	42.9555	1283.95	0.083762	1.80141	0.0962718	0	0	0.6261	0.0862766	0.231112	2.91605	0.083553	42.9551	51.8423	0.0833514	0.824941	0.290794	-18.65	13.5928	2853.2	0.0877362	0	0	0.0314683	2.38988
			S							9.90359	0.0780123	1283.95	0.083762									2.74217	1.33335			52.6673	0.0821722							2834.58	0.125688

## Sheet: Additional Parameters
	Additional Parameters			40Ar/39Ar	1s	37Ar/39Ar	1s	36Ar/39Ar	1s	Time (days)	37Ar (decay)	39Ar (decay)	40Ar (moles)
	21G20183	0.6	4	34.117	0.094046	2.17595	0.0149156	0.115181	0.000461491	82.1104	5.07493	1.00058	5.24983e-12
	21G20184	0.7	4	28.1457	0.136605	2.3109	0.0263544	0.0959258	0.000607894	82.1174	5.07563	1.00058	2.44637e-12
	21G20186	0.8	4	25.3354	0.19168	2.43656	0.0407298	0.0861963	0.000799896	82.1319	5.07709	1.00058	1.33144e-12
	21G20187	0.9	4	20.726	0.0841917	3.10242	0.0240418	0.0712496	0.000411511	82.1389	5.07779	1.00058	2.17995e-12
	21G20189	1	4	25.0241	0.423601	2.48926	0.0946437	0.0854982	0.00160882	82.1528	5.07918	1.00058	5.68517e-13
	21G20190	1.2	4	18.7047	0.0784518	3.72202	0.025563	0.0629845	0.000383703	82.1597	5.07988	1.00058	1.87238e-12
	21G20191	1.4	4	24.2378	0.33332	3.36895	0.0773842	0.0828487	0.00132454	82.1667	5.08057	1.00058	7.07476e-13
	21G20193	1.8	4	18.095	0.150526	4.44133	0.0506286	0.0625013	0.000682892	82.1813	5.08204	1.00058	9.3904e-13
	21G20194	2.2	4	18.7832	0.104391	5.49622	0.0400579	0.0655186	0.000493095	82.1882	5.08273	1.00058	1.42537e-12
	21G20195	2.6	4	17.6422	0.0923708	6.689	0.0433332	0.0616235	0.000442303	82.1951	5.08343	1.00058	1.45411e-12
	21G20197	3.4	4	17.6491	0.0302842	12.5787	0.0398882	0.063155	0.000216691	82.209	5.08483	1.00058	4.60363e-12
	21G20198	4.2	4	15.2483	0.0871598	18.1131	0.104466	0.0573743	0.000458379	82.216	5.08552	1.00058	1.20126e-12
	21G20199	5.4	4	13.2771	0.0391091	30.7271	0.112701	0.053494	0.000251745	82.2229	5.08622	1.00058	2.14276e-12
	21G20201	7	4	33.0603	0.0881311	40.2471	0.150832	0.123245	0.000484382	82.2375	5.08769	1.00058	5.1716e-12
	21G20202	8	4	58.2791	0.210208	38.8218	0.174686	0.208453	0.000967754	82.2444	5.08838	1.00058	5.96631e-12
	21G20203	10	4	123.375	0.237828	37.3127	0.124194	0.425255	0.00119451	82.2514	5.08908	1.00058	2.55823e-11
	21G20205	12	4	82.2732	0.480733	43.8464	0.282607	0.290079	0.00189719	82.2653	5.09048	1.00058	5.21924e-12
	21G20207	14	4	118.763	0.276054	43.4705	0.155388	0.411071	0.00130635	82.2799	5.09194	1.00058	2.01767e-11
	21G20208	17	4	117.53	0.294123	44.6336	0.164833	0.408079	0.00138399	82.2868	5.09264	1.00058	1.7238e-11
	21G20209	20	4	116.06	1.25323	46.2426	0.516728	0.402329	0.0045288	82.2938	5.09334	1.00058	4.01975e-12
	21G20211	24	4	111.363	0.846771	51.6321	0.417456	0.388202	0.00314839	82.3076	5.09474	1.00058	5.8749e-12
	21G20212	28	4	109.801	1.11989	62.906	0.664044	0.384586	0.00412036	82.3146	5.09544	1.00058	4.10369e-12
	21G20213	32	4	96.2642	2.2155	64.3893	1.49083	0.341113	0.00800411	82.3215	5.09614	1.00058	1.56199e-12

## Sheet: Procedure Blanks
	Procedure Blanks		36Ar ± 1σ (SE) [fA]		37Ar ± 1σ (SE) [fA]		38Ar ± 1σ (SE) [fA]		39Ar ± 1σ (SE) [fA]		40Ar ± 1σ (SE) [fA]
	21G20183	0.6	0.0102746	0.000297885	-0.00396471	0.00613224	-0.000644518	0.0062339	0.0286445	0.00598967	2.75672	0.0807462
	21G20184	0.7	0.0106471	0.000297885	-0.00660473	0.00613224	-0.00149916	0.0062339	0.0286673	0.00598967	2.84923	0.0807462
	21G20186	0.8	0.0111025	0.000297885	-0.00885738	0.00613224	-0.00313769	0.0062339	0.0289997	0.00598967	2.97264	0.0807462
	21G20187	0.9	0.0111982	0.000297885	-0.00868539	0.00613224	-0.00384356	0.0062339	0.0292434	0.00598967	3.00422	0.0807462
	21G20189	1	0.0112285	0.000297885	-0.00663624	0.00613224	-0.00511133	0.0062339	0.0297921	0.00598967	3.02887	0.0807462
	21G20190	1.2	0.0111882	0.000297885	-0.00500654	0.00613224	-0.00567323	0.0062339	0.0300627	0.00598967	3.02684	0.0807462
	21G20191	1.4	0.0111256	0.000297885	-0.00312278	0.00613224	-0.00618714	0.0062339	0.0303114	0.00598967	3.01816	0.0807462
	21G20193	1.8	0.010963	0.000297885	0.00122539	0.00613224	-0.00711014	0.0062339	0.0307122	0.00598967	2.9866	0.0807462
	21G20194	2.2	0.0108868	0.000297885	0.00330104	0.00613224	-0.00747529	0.0062339	0.0308269	0.00598967	2.96862	0.0807462
	21G20195	2.6	0.0108199	0.000297885	0.00527909	0.00613224	-0.00779244	0.0062339	0.0308843	0.00598967	2.95055	0.0807462
	21G20197	3.4	0.0107309	0.000297885	0.00870425	0.00613224	-0.00828278	0.0062339	0.0308163	0.00598967	2.91823	0.0807462
	21G20198	4.2	0.0107144	0.000297885	0.0100557	0.00613224	-0.00845596	0.0062339	0.0306908	0.00598967	2.90548	0.0807462
	21G20199	5.4	0.0107182	0.000297885	0.0111183	0.00613224	-0.00858116	0.0062339	0.0305076	0.00598967	2.89567	0.0807462
	21G20201	7	0.0107901	0.000297885	0.0123125	0.00613224	-0.00868786	0.0062339	0.0299607	0.00598967	2.88538	0.0807462
	21G20202	8	0.0108502	0.000297885	0.0123663	0.00613224	-0.00866428	0.0062339	0.029641	0.00598967	2.88519	0.0807462
	21G20203	10	0.0109221	0.000297885	0.0120908	0.00613224	-0.00859272	0.0062339	0.0292983	0.00598967	2.88754	0.0807462
	21G20205	12	0.0110791	0.000297885	0.0106173	0.00613224	-0.00830562	0.0062339	0.0286011	0.00598967	2.89716	0.0807462
	21G20207	14	0.0112092	0.000297885	0.00797107	0.00613224	-0.00779758	0.0062339	0.0279809	0.00598967	2.90699	0.0807462
	21G20208	17	0.0112346	0.000297885	0.00643366	0.00613224	-0.00748127	0.0062339	0.0277806	0.00598967	2.9081	0.0807462
	21G20209	20	0.0112213	0.000297885	0.00479835	0.00613224	-0.00711697	0.0062339	0.0276745	0.00598967	2.90466	0.0807462
	21G20211	24	0.0110273	0.000297885	0.00152817	0.00613224	-0.0062444	0.0062339	0.0278533	0.00598967	2.8763	0.0807462
	21G20212	28	0.0108178	0.000297885	6.38429e-05	0.00613224	-0.00573613	0.0062339	0.0281981	0.00598967	2.84695	0.0807462
	21G20213	32	0.0105123	0.000297885	-0.00115735	0.00613224	-0.00517987	0.0062339	0.0287563	0.00598967	2.80417	0.0807462

## Sheet: Intercept Values
	Intercept Values		36Ar ± 1σ (SE) [fA]		r2	Regression (type,n)		37Ar ± 1σ (SE) [fA]		r2	Regression (type,n)		38Ar ± 1σ (SE) [fA]		r2	Regression (type,n)		39Ar ± 1σ (SE) [fA]		r2	Regression (type,n)		40Ar ± 1σ (SE) [fA]		r2	Regression (type,n)
	21G20183	0.6	0.408127	0.000894169	0.94011	EXP	145 of 150	1.51888	0.00616686	0.84848	EXP	150 of 150	0.123874	0.00577609	0.0610755	EXP	149 of 150	3.61292	0.00729916	0.950092	EXP	150 of 150	125.704	0.0204089	0.999565	EXP	150 of 150
	21G20184	0.7	0.197807	0.000671044	0.836176	EXP	150 of 150	0.9068	0.00685262	0.620303	EXP	150 of 150	0.0604183	0.00580347	0.00396072	EXP	149 of 150	2.05326	0.00716272	0.853418	EXP	150 of 150	60.1412	0.0181984	0.997619	EXP	150 of 150
	21G20186	0.8	0.112785	0.00049774	0.643486	EXP	150 of 150	0.573269	0.00613169	0.444927	EXP	149 of 150	0.0360513	0.00605855	0.00341249	EXP	150 of 150	1.25311	0.00625729	0.71585	EXP	150 of 150	34.1538	0.0159579	0.98645	EXP	150 of 150
	21G20187	0.9	0.179419	0.00060718	0.849256	EXP	149 of 150	1.47458	0.00693028	0.807869	EXP	150 of 150	0.0704588	0.00574776	0.0308526	EXP	149 of 150	2.4792	0.00680505	0.912638	EXP	149 of 150	54.0568	0.0166837	0.997291	EXP	150 of 150
	21G20189	1	0.0548307	0.000325258	0.0634856	EXP	148 of 150	0.250358	0.00640183	0.0277055	EXP	149 of 150	0.015324	0.00567452	0.00452475	EXP	150 of 150	0.558983	0.0058005	0.285418	EXP	150 of 150	16.3431	0.0152474	0.728662	EXP	150 of 150
	21G20190	1.2	0.152717	0.000553846	0.768919	EXP	148 of 150	1.6879	0.00604291	0.878221	EXP	149 of 150	0.0499686	0.00635795	0.00131643	EXP	150 of 150	2.36175	0.00628604	0.914896	EXP	149 of 150	46.8765	0.0160332	0.995809	EXP	150 of 150
	21G20191	1.4	0.0654095	0.000412503	0.095261	EXP	150 of 150	0.443624	0.00578223	0.383742	EXP	150 of 150	0.0198705	0.00638641	0.0122635	EXP	150 of 150	0.710212	0.00632817	0.433806	EXP	148 of 150	19.5867	0.0159738	0.00607871	EXP	150 of 150
	21G20193	1.8	0.0837715	0.000484774	0.357155	EXP	149 of 150	1.04803	0.00604797	0.738362	EXP	150 of 150	0.027736	0.00610197	4.28969e-06	EXP	147 of 150	1.23951	0.00664874	0.689517	EXP	150 of 150	24.9782	0.0185712	0.894688	EXP	150 of 150
	21G20194	2.2	0.122494	0.000516437	0.687887	EXP	150 of 150	1.89734	0.00616329	0.89375	EXP	150 of 150	0.0370684	0.00637183	6.55091e-06	EXP	150 of 150	1.79844	0.00640289	0.85388	EXP	150 of 150	36.3497	0.0161097	0.990022	EXP	147 of 150
	21G20195	2.6	0.124833	0.000507691	0.714824	EXP	150 of 150	2.50856	0.00669928	0.929643	EXP	150 of 150	0.0478302	0.00615989	0.00597785	EXP	150 of 150	1.95075	0.00654634	0.876625	EXP	150 of 150	37.0045	0.0163656	0.990318	EXP	148 of 150
	21G20197	3.4	0.380518	0.000864814	0.932995	EXP	150 of 150	14.9022	0.00798344	0.997002	EXP	150 of 150	0.151671	0.00660351	0.0836398	EXP	150 of 150	6.10663	0.00660088	0.987119	EXP	149 of 150	110.732	0.0190082	0.999485	EXP	150 of 150
	21G20198	4.2	0.112176	0.00053612	0.589559	EXP	150 of 150	6.48651	0.00689198	0.988483	EXP	150 of 150	0.0462868	0.0065571	0.0137147	EXP	150 of 150	1.86573	0.00664996	0.86309	EXP	150 of 150	31.0381	0.0188351	0.967895	EXP	150 of 150
	21G20199	5.4	0.204514	0.00062847	0.844724	EXP	150 of 150	22.5152	0.00912273	0.998256	EXP	150 of 150	0.0766599	0.00651815	0.00542352	EXP	150 of 150	3.78974	0.00675279	0.963671	EXP	149 of 150	53.0774	0.0175204	0.996591	EXP	148 of 150
	21G20201	7	0.443557	0.00097127	0.94054	EXP	150 of 150	28.5747	0.00964724	0.998802	EXP	150 of 150	0.12708	0.00632637	0.0443712	EXP	150 of 150	3.67369	0.0070391	0.955084	EXP	150 of 150	124	0.020088	0.999558	EXP	149 of 150
	21G20202	8	0.489888	0.00109369	0.940971	EXP	150 of 150	18.0405	0.00860546	0.997724	EXP	150 of 150	0.115231	0.00613484	0.0126356	EXP	148 of 150	2.41427	0.00591035	0.921281	EXP	149 of 150	142.611	0.0214898	0.999646	EXP	147 of 150
	21G20203	10	1.99031	0.0018476	0.990547	EXP	150 of 150	35.1029	0.0111782	0.998966	EXP	148 of 150	0.463098	0.00637731	0.310189	EXP	150 of 150	4.85924	0.0067557	0.973989	EXP	150 of 150	602.004	0.0347919	0.999958	EXP	150 of 150
	21G20205	12	0.424158	0.000949029	0.941069	EXP	150 of 150	12.6227	0.00775375	0.995976	EXP	149 of 150	0.100266	0.00649487	0.0310927	EXP	150 of 150	1.50627	0.00610045	0.769117	EXP	150 of 150	125.128	0.0215339	0.999488	EXP	150 of 150
	21G20207	14	1.57887	0.00185035	0.985221	EXP	150 of 150	33.4845	0.0115838	0.998764	EXP	150 of 150	0.366897	0.00662696	0.195981	EXP	150 of 150	3.98524	0.00671225	0.961554	EXP	150 of 150	475.429	0.0348941	0.99993	EXP	150 of 150
	21G20208	17	1.35476	0.00186841	0.979764	EXP	149 of 150	29.6764	0.0103411	0.998725	EXP	150 of 150	0.303491	0.00620038	0.0979179	EXP	150 of 150	3.44414	0.00586113	0.960098	EXP	150 of 150	406.607	0.0294703	0.99993	EXP	148 of 150
	21G20209	20	0.324019	0.000808612	0.914307	EXP	150 of 150	7.26282	0.00753032	0.989173	EXP	148 of 150	0.0635824	0.00620689	0.000465963	EXP	149 of 150	0.834432	0.00627485	0.347085	EXP	150 of 150	97.0441	0.0204017	0.999081	EXP	148 of 150
	21G20211	24	0.47074	0.000986582	0.9448	EXP	150 of 150	12.3417	0.0079619	0.995755	EXP	150 of 150	0.111908	0.00599587	0.0481069	EXP	149 of 150	1.25667	0.00711108	0.633301	EXP	150 of 150	140.462	0.0215663	0.99961	EXP	150 of 150
	21G20212	28	0.333466	0.000875029	0.905993	EXP	150 of 150	10.6499	0.0080004	0.994477	EXP	147 of 150	0.0802803	0.00626653	0.0339969	EXP	150 of 150	0.898752	0.0064993	0.434944	EXP	150 of 150	98.952	0.0200032	0.999208	EXP	150 of 150
	21G20213	32	0.134757	0.000511606	0.715624	EXP	149 of 150	4.73088	0.0075617	0.974166	EXP	150 of 150	0.0202515	0.0064332	0.000170636	EXP	150 of 150	0.406711	0.00624759	0.0911346	EXP	150 of 150	39.3846	0.0172083	0.989124	EXP	150 of 150

## Sheet: Project Info
	Project Info		Analyst	Irradiation	X-pos	Y-pos	Z/H-pos	Project	Experiment	Nmb
	21G20183	0.6	Daniel Heaton	21-OSU-04	0	0	65.5964	Easter\O-Connor (20-06)	21G20180	1
	21G20184	0.7	Daniel Heaton	21-OSU-04	0	0	65.5964	Easter\O-Connor (20-06)	21G20180	1
	21G20186	0.8	Daniel Heaton	21-OSU-04	0	0	65.5964	Easter\O-Connor (20-06)	21G20180	1
	21G20187	0.9	Daniel Heaton	21-OSU-04	0	0	65.5964	Easter\O-Connor (20-06)	21G20180	1
	21G20189	1	Daniel Heaton	21-OSU-04	0	0	65.5964	Easter\O-Connor (20-06)	21G20180	1
	21G20190	1.2	Daniel Heaton	21-OSU-04	0	0	65.5964	Easter\O-Connor (20-06)	21G20180	1
	21G20191	1.4	Daniel Heaton	21-OSU-04	0	0	65.5964	Easter\O-Connor (20-06)	21G20180	1
	21G20193	1.8	Daniel Heaton	21-OSU-04	0	0	65.5964	Easter\O-Connor (20-06)	21G20180	1
	21G20194	2.2	Daniel Heaton	21-OSU-04	0	0	65.5964	Easter\O-Connor (20-06)	21G20180	1
	21G20195	2.6	Daniel Heaton	21-OSU-04	0	0	65.5964	Easter\O-Connor (20-06)	21G20180	1
	21G20197	3.4	Daniel Heaton	21-OSU-04	0	0	65.5964	Easter\O-Connor (20-06)	21G20180	1
	21G20198	4.2	Daniel Heaton	21-OSU-04	0	0	65.5964	Easter\O-Connor (20-06)	21G20180	1
	21G20199	5.4	Daniel Heaton	21-OSU-04	0	0	65.5964	Easter\O-Connor (20-06)	21G20180	1
	21G20201	7	Daniel Heaton	21-OSU-04	0	0	65.5964	Easter\O-Connor (20-06)	21G20180	1
	21G20202	8	Daniel Heaton	21-OSU-04	0	0	65.5964	Easter\O-Connor (20-06)	21G20180	1
	21G20203	10	Daniel Heaton	21-OSU-04	0	0	65.5964	Easter\O-Connor (20-06)	21G20180	1
	21G20205	12	Daniel Heaton	21-OSU-04	0	0	65.5964	Easter\O-Connor (20-06)	21G20180	1
	21G20207	14	Daniel Heaton	21-OSU-04	0	0	65.5964	Easter\O-Connor (20-06)	21G20180	1
	21G20208	17	Daniel Heaton	21-OSU-04	0	0	65.5964	Easter\O-Connor (20-06)	21G20180	1
	21G20209	20	Daniel Heaton	21-OSU-04	0	0	65.5964	Easter\O-Connor (20-06)	21G20180	1
	21G20211	24	Daniel Heaton	21-OSU-04	0	0	65.5964	Easter\O-Connor (20-06)	21G20180	1
	21G20212	28	Daniel Heaton	21-OSU-04	0	0	65.5964	Easter\O-Connor (20-06)	21G20180	1
	21G20213	32	Daniel Heaton	21-OSU-04	0	0	65.5964	Easter\O-Connor (20-06)	21G20180	1

[truncated: 2 more sheets: Sample Parameters, Irradiation Constants]
