# Supplementary material for: Synchronous motion of the Easter mantle plume and the East Pacific Rise
Source: Nat Commun. 2024 Nov 17;15:9953. doi: 10.1038/s41467-024-54115-2 (PMC11570642; doi:10.1038/s41467-024-54115-2)
Supplement: Supplementary file 5 — Supplementary Data 2 [file 41467_2024_54115_MOESM5_ESM.zip › NCOMMS-23-61651B_Dataset 2/21G21719.full.xls]

## Sheet: Hidden Data
Double Line Plot Age Plateau			Double Line Plot K/Ca Plateau			X-Y Plot Normal Isochron		X-Y Plot Inverse Isochron		Error Ellipses Normal Isochron		Error Ellipses Inverse Isochron														Used Measurements for Blank Corrections
Ar39k%	Line 1	Line 2	Ar39k%	Line 1	Line 2	X-axis	Y-axis	X-axis	Y-axis	X-axis	Y-axis	X-axis	Y-axis													Filename	Included	36Ar	1σ	37Ar	1σ	38Ar	1σ	39Ar	1σ	40Ar	1σ	Date		Filename	Included	40Ar/39Ar	1σ	J-value	1σ	Date	X	Y	H
0	-25.6452	16.3001	0	0.00178502	0.00717285	3.79556	289.801	0.0130971	0.00345064			0.020969	0.00346399
0.113271	-25.6452	16.3001	0.113271	0.00178502	0.00717285	6.40539	280.473	0.0228378	0.00356541			0.020701	0.00337459
0.113271	16.7484	-25.6452	0.113271	0.00734847	0.00134464	7.27318	280.66	0.0259146	0.00356304			0.0199147	0.00329038
0.211128	16.7484	-25.6452	0.211128	0.00734847	0.00134464	5.92269	322.583	0.0183602	0.00309998			0.0186638	0.00321708
0.211128	-21.1775	6.89121	0.211128	0.00189586	0.00416905	12.5738	304.408	0.0413057	0.00328507			0.0170336	0.00315971
0.386078	-21.1775	6.89121	0.386078	0.00189586	0.00416905	19.0517	333.297	0.0571614	0.00300033			0.0151351	0.00312216
0.386078	29.3819	-5.95857	0.386078	0.00465845	0.0016307	35.5035	461.287	0.0769663	0.00216785			0.0130977	0.00310699
0.532875	29.3819	-5.95857	0.532875	0.00465845	0.0016307	39.9812	359.058	0.11135	0.00278506			0.0110603	0.00311525
0.532875	-7.49328	10.1867	0.532875	0.00230439	0.0037349	65.6236	417.053	0.157351	0.00239778			0.00916168	0.00314636
0.818118	-7.49328	10.1867	0.818118	0.00230439	0.0037349	142.821	566.979	0.251899	0.00176374			0.00753126	0.00319821
0.818118	15.8405	-5.29264	0.818118	0.0040073	0.00219281	146.109	576.566	0.253413	0.00173441			0.00628014	0.00326726
1.0521	15.8405	-5.29264	1.0521	0.0040073	0.00219281	162.334	663.276	0.244746	0.00150767			0.00549359	0.00334881
1.0521	6.79152	19.6659	1.0521	0.00249736	0.00351986	261.671	935.666	0.279663	0.00106876			0.00522521	0.00343729
1.45075	6.79152	19.6659	1.45075	0.00249736	0.00351986	182.092	740.452	0.24592	0.00135053			0.00549329	0.00352669
1.45075	8.80582	-0.0499626	1.45075	0.00305839	0.00245245	148.206	734.744	0.201712	0.00136102			0.00627956	0.00361091
2.03613	8.80582	-0.0499626	2.03613	0.00305839	0.00245245	79.2983	482.967	0.16419	0.00207054			0.00753043	0.0036842
2.03613	4.133	6.31285	2.03613	0.00247505	0.00259167	19.9225	342.181	0.0582223	0.00292243			0.00916067	0.00374158
5.15498	4.133	6.31285	5.15498	0.00247505	0.00259167	125.998	594.653	0.211885	0.00168165			0.0110592	0.00377913
5.15498	6.13212	4.73978	5.15498	0.00250797	0.0024411	70.1156	452.565	0.154929	0.00220963			0.0130965	0.00379429
11.3019	6.13212	4.73978	11.3019	0.00250797	0.0024411	64.8405	445.994	0.145384	0.00224218			0.015134	0.00378604
11.3019	5.00761	5.99901	11.3019	0.00250863	0.00255095	62.1158	469.095	0.132416	0.00213176			0.0170326	0.00375492
24.0261	5.00761	5.99901	24.0261	0.00250863	0.00255095							0.018663	0.00370308
24.0261	6.96244	6.03042	24.0261	0.00269631	0.00265334							0.0199141	0.00363403
38.2918	6.96244	6.03042	38.2918	0.00269631	0.00265334							0.0207007	0.00355248
38.2918	6.7118	7.36654	38.2918	0.00364208	0.00369678							0.020969	0.00346399
56.8898	6.7118	7.36654	56.8898	0.00364208	0.00369678							0.020701	0.00337459
56.8898	7.4547	6.57747	56.8898	0.00298413	0.00293446
69.7125	7.4547	6.57747	69.7125	0.00298413	0.00293446							0.0387106	0.00361436
69.7125	8.04156	8.96923	69.7125	0.00312631	0.00318327							0.0381702	0.003445
80.0683	8.04156	8.96923	80.0683	0.00312631	0.00318327							0.036585	0.00328385
80.0683	7.36666	6.081	80.0683	0.00332057	0.00323178							0.034063	0.00314189
85.7283	7.36666	6.081	85.7283	0.00332057	0.00323178							0.0307759	0.00302878
85.7283	5.27306	7.38977	85.7283	0.0030305	0.0031677							0.0269479	0.00295225
89.0587	5.27306	7.38977	89.0587	0.0030305	0.0031677							0.0228398	0.0029175
89.0587	7.52508	6.06398	89.0587	0.00348507	0.00337193							0.0187316	0.00292691
93.5707	7.52508	6.06398	93.5707	0.00348507	0.00337193							0.0149032	0.00297983
93.5707	4.92696	7.77579	93.5707	0.00318179	0.0033839							0.0116156	0.00307266
95.86	4.92696	7.77579	95.86	0.00318179	0.0033839							0.00909268	0.00319906
95.86	7.91003	5.23925	95.86	0.00340608	0.00319527							0.00750651	0.00335044
98.0269	7.91003	5.23925	98.0269	0.00340608	0.00319527							0.00696515	0.00351646
98.0269	6.40122	9.46971	98.0269	0.00320508	0.0034551							0.00750548	0.00368582
100	6.40122	9.46971	100	0.00320508	0.0034551							0.00909069	0.00384697
												0.0116127	0.00398893
												0.0148998	0.00410204
												0.0187278	0.00417857
												0.0228359	0.00421332
												0.0269441	0.00420391
												0.0307725	0.00415099
												0.0340601	0.00405816
												0.036583	0.00393176
												0.0381692	0.00378038
												0.0387106	0.00361436
												0.0381702	0.003445
												0.0357367	0.00359859
												0.0354024	0.00348962
												0.0344216	0.00338565
												0.032861	0.00329377
												0.030827	0.00322024
												0.0284582	0.00317007
												0.0259161	0.00314668
												0.0233739	0.00315167
												0.0210048	0.00318469
												0.0189703	0.00324349
												0.0174091	0.00332407
												0.0164275	0.00342093
												0.0160924	0.00352748
												0.0164267	0.00363645
												0.0174076	0.00374042
												0.0189682	0.0038323
												0.0210022	0.00390583
												0.023371	0.003956
												0.0259131	0.00397939
												0.0284553	0.0039744
												0.0308244	0.00394139
												0.0328588	0.00388258
												0.0344201	0.00380201
												0.0354017	0.00370514
												0.0357367	0.00359859
												0.0354024	0.00348962
												0.0272346	0.00311767
												0.0269324	0.00302616
												0.026046	0.00293967
												0.0246359	0.00286411
												0.022798	0.00280462
												0.0206578	0.00276526
												0.0183609	0.00274871
												0.016064	0.0027561
												0.0139236	0.00278692
												0.0120855	0.00283908
												0.0106751	0.00290902
												0.00978836	0.00299197
												0.00948579	0.00308228
												0.009788	0.0031738
												0.0106744	0.00326029
												0.0120846	0.00333585
												0.0139224	0.00339534
												0.0160627	0.0034347
												0.0183595	0.00345124
												0.0206564	0.00344385
												0.0227968	0.00341303
												0.0246349	0.00336087
												0.0260453	0.00329094
												0.0269321	0.00320798
												0.0272346	0.00311767
												0.0269324	0.00302616
												0.0513849	0.00333454
												0.051042	0.00322482
												0.0500356	0.00311921
												0.0484342	0.0030249
												0.0463471	0.00294832
												0.0439164	0.00289468
												0.0413078	0.00286766
												0.038699	0.00286907
												0.0362679	0.00289884
												0.0341801	0.00295493
												0.0325779	0.00303351
												0.0315705	0.00312924
												0.0312265	0.00323559
												0.0315694	0.00334531
												0.0325759	0.00345092
												0.0341772	0.00354523
												0.0362644	0.00362181
												0.0386951	0.00367545
												0.0413037	0.00370248
												0.0439124	0.00370106
												0.0463435	0.00367129
												0.0484313	0.00361521
												0.0500335	0.00353662
												0.0510409	0.00344089
												0.0513849	0.00333454
												0.051042	0.00322482
												0.0748422	0.00310156
												0.0742408	0.0029251
												0.0724754	0.00275378
												0.0696663	0.00259925
												0.0660051	0.00247206
												0.0617412	0.00238087
												0.0571652	0.00233189
												0.0525889	0.00232847
												0.0483242	0.00237083
												0.0446618	0.00245609
												0.0418512	0.00257844
												0.0400839	0.00272954
												0.0394805	0.0028991
												0.040082	0.00307555
												0.0418474	0.00324688
												0.0446564	0.0034014
												0.0483176	0.00352859
												0.0525815	0.00361979
												0.0571575	0.00366876
												0.0617338	0.00367219
												0.0659985	0.00362982
												0.0696609	0.00354456
												0.0724715	0.00342221
												0.0742388	0.00327111
												0.0748422	0.00310156
												0.0742408	0.0029251
												0.0913991	0.00224229
												0.090908	0.00211155
												0.0894668	0.00198465
												0.0871736	0.00187023
												0.0841849	0.00177609
												0.0807042	0.00170865
												0.0769688	0.0016725
												0.0732332	0.00167011
												0.0697521	0.00170165
												0.0667625	0.00176495
												0.0644683	0.00185571
												0.0630259	0.00196774
												0.0625334	0.00209341
												0.0630245	0.00222415
												0.0644658	0.00235105
												0.0667589	0.00246547
												0.0697476	0.00255961
												0.0732283	0.00262705
												0.0769637	0.0026632
												0.0806993	0.00266559
												0.0841805	0.00263405
												0.08717	0.00257075
												0.0894642	0.00247999
												0.0909067	0.00236796
												0.0913991	0.00224229
												0.090908	0.00211155
												0.126431	0.00291543
												0.125918	0.00277311
												0.124413	0.0026316
												0.122017	0.00250055
												0.118894	0.00238889
												0.115258	0.00230423
												0.111355	0.00225233
												0.107451	0.00223674
												0.103814	0.00225852
												0.10069	0.00231618
												0.0982921	0.0024058
												0.0967845	0.00252126
												0.0962694	0.00265469
												0.0967821	0.00279702
												0.0982875	0.00293853
												0.100683	0.00306958
												0.103806	0.00318124
												0.107442	0.0032659
												0.111345	0.00331779
												0.115249	0.00333338
												0.118886	0.00331161
												0.12201	0.00325395
												0.124408	0.00316433
												0.125916	0.00304887
												0.126431	0.00291543
												0.125918	0.00277311
												0.162169	0.00243277
												0.162005	0.00238287
												0.161524	0.00233399
												0.160758	0.00228945
												0.159761	0.0022523
												0.158599	0.00222506
												0.157352	0.00220959
												0.156105	0.00220694
												0.154943	0.0022173
												0.153945	0.00223996
												0.153179	0.00227338
												0.152698	0.00231527
												0.152533	0.00236279
												0.152697	0.00241269
												0.153178	0.00246157
												0.153943	0.00250611
												0.154941	0.00254326
												0.156103	0.0025705
												0.157349	0.00258597
												0.158596	0.00258861
												0.159759	0.00257825
												0.160757	0.00255559
												0.161522	0.00252218
												0.162004	0.00248029
												0.162169	0.00243277
												0.162005	0.00238287
												0.257161	0.00178835
												0.256981	0.00173705
												0.256456	0.00168757
												0.25562	0.00164327
												0.254531	0.00160719
												0.253262	0.00158177
												0.2519	0.00156876
												0.250538	0.00156903
												0.249269	0.00158257
												0.24818	0.00160846
												0.247343	0.00164493
												0.246817	0.00168949
												0.246638	0.00173912
												0.246817	0.00179042
												0.247342	0.0018399
												0.248178	0.0018842
												0.249268	0.00192028
												0.250537	0.0019457
												0.251898	0.00195871
												0.25326	0.00195844
												0.254529	0.0019449
												0.255619	0.00191901
												0.256455	0.00188255
												0.256981	0.00183798
												0.257161	0.00178835
												0.256981	0.00173705
												0.255988	0.00174647
												0.255901	0.00170909
												0.255644	0.00167344
												0.255235	0.00164194
												0.254701	0.00161674
												0.25408	0.00159956
												0.253414	0.00159157
												0.252747	0.00159332
												0.252126	0.00160468
												0.251593	0.00162488
												0.251183	0.00165254
												0.250926	0.00168579
												0.250838	0.00172235
												0.250926	0.00175972
												0.251183	0.00179538
												0.251592	0.00182688
												0.252125	0.00185208
												0.252746	0.00186925
												0.253413	0.00187724
												0.254079	0.0018755
												0.2547	0.00186414
												0.255234	0.00184394
												0.255643	0.00181627
												0.2559	0.00178303
												0.255988	0.00174647
												0.255901	0.00170909
												0.246924	0.00151649
												0.24685	0.00148257
												0.246633	0.00145036
												0.246287	0.00142206
												0.245836	0.00139959
												0.24531	0.00138449
												0.244747	0.00137778
												0.244183	0.00137992
												0.243658	0.00139077
												0.243207	0.00140958
												0.24286	0.00143508
												0.242643	0.00146553
												0.242568	0.00149885
												0.242642	0.00153277
												0.24286	0.00156497
												0.243206	0.00159328
												0.243657	0.00161575
												0.244182	0.00163085
												0.244746	0.00163756
												0.245309	0.00163542
												0.245835	0.00162457
												0.246286	0.00160575
												0.246632	0.00158025
												0.24685	0.00154981
												0.246924	0.00151649
												0.24685	0.00148257
												0.281797	0.00107435
												0.281724	0.00104731
												0.281511	0.00102174
												0.281172	0.000999363
												0.28073	0.00098172
												0.280216	0.000970008
												0.279663	0.000965026
												0.279111	0.000967113
												0.278597	0.000976126
												0.278155	0.000991453
												0.277816	0.00101205
												0.277603	0.00103651
												0.27753	0.00106316
												0.277602	0.0010902
												0.277815	0.00111578
												0.278154	0.00113815
												0.278596	0.00115579
												0.279111	0.00116751
												0.279663	0.00117249
												0.280215	0.0011704
												0.28073	0.00116139
												0.281172	0.00114606
												0.281511	0.00112547
												0.281724	0.00110101
												0.281797	0.00107435
												0.281724	0.00104731
												0.248353	0.00135938
												0.24827	0.00132754
												0.248027	0.00129726
												0.24764	0.00127062
												0.247137	0.00124942
												0.24655	0.00123511
												0.24592	0.00122867
												0.24529	0.00123053
												0.244704	0.00124057
												0.2442	0.0012581
												0.243813	0.00128193
												0.24357	0.00131044
												0.243487	0.00134167
												0.24357	0.00137351
												0.243812	0.00140379
												0.244199	0.00143043
												0.244703	0.00145163
												0.24529	0.00146594
												0.245919	0.00147238
												0.246549	0.00147052
												0.247136	0.00146048
												0.24764	0.00144295
												0.248026	0.00141912
												0.24827	0.00139061
												0.248353	0.00135938
												0.24827	0.00132754
												0.203828	0.00136959
												0.203756	0.00134223
												0.203544	0.00131615
												0.203208	0.00129312
												0.20277	0.00127472
												0.20226	0.00126221
												0.201712	0.00125643
												0.201164	0.00125777
												0.200654	0.00126615
												0.200216	0.001281
												0.199879	0.0013013
												0.199668	0.00132567
												0.199596	0.00135245
												0.199668	0.00137981
												0.199879	0.00140589
												0.200215	0.00142892
												0.200653	0.00144731
												0.201164	0.00145983
												0.201711	0.00146561
												0.202259	0.00146427
												0.202769	0.00145588
												0.203208	0.00144104
												0.203544	0.00142074
												0.203756	0.00139637
												0.203828	0.00136959
												0.203756	0.00134223
												0.167011	0.00208858
												0.166915	0.00205802
												0.166633	0.00202832
												0.166185	0.00200149
												0.165601	0.00197936
												0.164921	0.00196345
												0.164191	0.00195484
												0.163461	0.00195411
												0.16278	0.00196132
												0.162196	0.00197597
												0.161747	0.00199706
												0.161465	0.00202316
												0.161369	0.00205249
												0.161465	0.00208305
												0.161747	0.00211275
												0.162195	0.00213958
												0.162779	0.00216171
												0.163459	0.00217762
												0.164189	0.00218623
												0.164919	0.00218696
												0.1656	0.00217975
												0.166184	0.0021651
												0.166633	0.00214401
												0.166915	0.00211791
												0.167011	0.00208858
												0.166915	0.00205802
												0.0595295	0.00292934
												0.059485	0.00291117
												0.0593545	0.00289376
												0.0591469	0.00287831
												0.0588762	0.00286586
												0.0585609	0.00285727
												0.0582226	0.00285313
												0.0578843	0.0028537
												0.057569	0.00285896
												0.0572982	0.00286854
												0.0570903	0.00288179
												0.0569597	0.00289782
												0.056915	0.00291552
												0.0569595	0.00293369
												0.05709	0.0029511
												0.0572976	0.00296655
												0.0575683	0.002979
												0.0578836	0.00298759
												0.0582219	0.00299174
												0.0585602	0.00299116
												0.0588756	0.0029859
												0.0591463	0.00297632
												0.0593542	0.00296307
												0.0594849	0.00294704
												0.0595295	0.00292934
												0.059485	0.00291117
												0.217154	0.00170769
												0.216975	0.00166372
												0.216449	0.00162097
												0.215612	0.00158236
												0.21452	0.00155051
												0.21325	0.00152761
												0.211886	0.0015152
												0.210522	0.00151413
												0.209251	0.00152448
												0.20816	0.00154554
												0.207322	0.00157588
												0.206796	0.00161343
												0.206616	0.00165562
												0.206795	0.00169959
												0.207321	0.00174234
												0.208159	0.00178095
												0.20925	0.00181279
												0.210521	0.0018357
												0.211884	0.00184811
												0.213248	0.00184917
												0.214519	0.00183882
												0.21561	0.00181776
												0.216448	0.00178743
												0.216975	0.00174988
												0.217154	0.00170769
												0.216975	0.00166372
												0.161335	0.00225261
												0.161117	0.00218912
												0.160478	0.00212703
												0.15946	0.00207056
												0.158134	0.00202358
												0.156589	0.00198927
												0.154931	0.00196998
												0.153273	0.00196702
												0.151728	0.00198059
												0.150401	0.00200977
												0.149383	0.00205258
												0.148742	0.00210608
												0.148524	0.00216664
												0.148742	0.00223013
												0.149381	0.00229223
												0.150399	0.00234869
												0.151725	0.00239568
												0.15327	0.00242999
												0.154928	0.00244928
												0.156586	0.00245224
												0.158131	0.00243866
												0.159458	0.00240948
												0.160476	0.00236668
												0.161116	0.00231317
												0.161335	0.00225261
												0.161117	0.00218912
												0.151489	0.00228414
												0.151281	0.00222909
												0.150672	0.00217493
												0.149702	0.00212536
												0.148438	0.00208375
												0.146966	0.00205293
												0.145386	0.00203502
												0.143806	0.00203122
												0.142333	0.0020418
												0.141069	0.00206603
												0.140098	0.00210227
												0.139488	0.00214804
												0.13928	0.00220023
												0.139487	0.00225528
												0.140097	0.00230944
												0.141067	0.00235901
												0.142331	0.00240062
												0.143803	0.00243143
												0.145383	0.00244935
												0.146963	0.00245315
												0.148435	0.00244257
												0.1497	0.00241834
												0.15067	0.0023821
												0.151281	0.00233633
												0.151489	0.00228414
												0.151281	0.00222909
												0.138551	0.0021677
												0.138343	0.00211029
												0.13773	0.00205435
												0.136755	0.00200368
												0.135485	0.00196174
												0.134005	0.00193139
												0.132417	0.00191469
												0.130829	0.00191279
												0.12935	0.00192581
												0.128079	0.00195286
												0.127103	0.00199211
												0.12649	0.00204087
												0.126281	0.00209583
												0.126489	0.00215323
												0.127102	0.00220918
												0.128077	0.00225984
												0.129347	0.00230178
												0.130827	0.00233213
												0.132415	0.00234883
												0.134003	0.00235074
												0.135483	0.00233772
												0.136754	0.00231067
												0.137729	0.00227142
												0.138342	0.00222266
												0.138551	0.0021677
												0.138343	0.00211029

## Sheet: Age Summary
	Relative Abundances			36Ar [fA]	%1s	37Ar [fA]	%1s	38Ar [fA]	%1s	39Ar [fA]	%1s	40Ar [fA]	%1s	40(r)/39(k)	± 2s	Age	± 2s	40Ar(r)	39Ar(k)	K/Ca	± 2s
																(Ma)		(%)	(%)
	21G21722	0.6		0.00852956	3.96251	2.82826	2.65924	0.0238751	36.3786	0.0312767	28.2145	2.24933	2.40855	-2.30765	7.91003	-6.69678	22.9969	-3.02233	0.113271	0.00447894	0.00269392
	21G21723	0.7		0.00465482	6.55402	2.51781	2.94289	0.00725529	125.304	0.0270684	32.3497	1.11442	4.88012	-2.82377	8.57353	-8.1979	24.9463	-6.44879	0.0978569	0.00434655	0.00300191
	21G21725	0.8		0.00800474	3.89412	6.45202	1.22623	0.0320839	26.08	0.0496465	17.1384	1.75584	3.07229	-2.46116	4.82609	-7.14313	14.0343	-6.37789	0.17495	0.00303246	0.00113659
	21G21726	1		0.0078586	4.11654	5.22076	1.49654	0.00975976	93.204	0.0415336	22.0839	2.07948	2.62423	4.05608	6.13931	11.7117	17.6702	7.44697	0.146798	0.00314458	0.00151388
	21G21728	1.2		0.00875989	3.78705	10.5642	0.760651	0.030553	28.768	0.0809736	10.8277	1.79607	3.02852	0.465086	3.05401	1.34671	8.83999	1.92102	0.285243	0.00301965	0.000715251
	21G21729	1.4		0.00547894	5.84036	8.44078	0.988851	0.02315	36.3277	0.0662764	13.4041	1.06462	5.10401	1.8233	3.65834	5.27392	10.5666	10.4219	0.233978	0.00310005	0.000907241
	21G21731	1.6		0.0069268	4.55376	14.8186	0.5985	0.0106181	83.9917	0.113203	7.76197	1.34718	4.00976	4.58339	2.23839	13.2287	6.43722	35.275	0.398654	0.00300861	0.00051125
	21G21732	2		0.0102311	3.33883	23.7589	0.444831	0.013741	62.666	0.167511	4.97945	1.36737	3.97837	1.51317	1.53227	4.37793	4.42789	16.848	0.58538	0.00275542	0.00030297
	21G21734	2.8		0.0495775	0.922297	137.681	0.309878	0.0461703	19.5998	0.899614	0.994743	5.15556	1.056	1.80564	0.377342	5.22292	1.08993	28.4092	3.11885	0.00253336	5.83077e-05
	21G21735	4		0.0862843	0.645995	277.805	0.306055	0.0401082	22.6866	1.77718	0.532976	6.34752	0.853014	1.8794	0.241048	5.43595	0.696169	47.3347	6.1469	0.00247453	3.34354e-05
	21G21737	5.5		0.174694	0.437967	562.503	0.304834	0.0661981	13.4961	3.67074	0.23991	13.061	0.419621	1.90272	0.171642	5.50331	0.495701	48.2101	12.7242	0.00252979	2.11622e-05
	21G21738	7	4	0.184076	0.437982	596.449	0.305078	0.0637257	13.2683	4.09345	0.218696	15.1618	0.360098	2.2467	0.161449	6.49643	0.466009	54.9789	14.2657	0.00267483	2.14863e-05
	21G21740	9	4	0.171696	0.419013	566.817	0.304907	0.0879708	10.2237	5.20115	0.18736	17.2986	0.315501	2.43476	0.113451	7.03917	0.32737	68.0796	18.5979	0.00366943	2.73497e-05
	21G21741	11	4	0.149298	0.459985	484.585	0.305061	0.0572579	14.7575	3.6463	0.250146	13.5632	0.40206	2.42675	0.152001	7.01608	0.438614	59.6698	12.8228	0.0029593	2.48336e-05
	21G21743	14		0.117401	0.514601	367.103	0.305647	0.0427189	20.2395	2.92919	0.295287	13.354	0.405864	2.94308	0.160872	8.5054	0.463834	59.3582	10.3557	0.00315479	2.84815e-05
	21G21744	17	4	0.0707877	0.675872	193.208	0.307974	0.0263236	33.4932	1.59619	0.551457	8.96646	0.61128	2.32548	0.222736	6.72383	0.64283	38.1783	5.66	0.00327618	4.43967e-05
	21G21746	20	4	0.0759623	0.631479	120.182	0.311634	0.0179011	46.8481	0.943392	0.971883	14.8776	0.363745	2.18953	0.366633	6.33141	1.05835	12.7475	3.33041	0.0030991	6.86039e-05
	21G21747	24	4	0.0490965	0.886827	147.18	0.309715	0.0152737	60.5234	1.26807	0.703884	5.53911	0.980412	2.34998	0.25314	6.79453	0.730551	49.7862	4.51208	0.0034285	5.65675e-05
	21G21749	28	4	0.0295714	1.5067	77.9867	0.321412	0.00545817	162.82	0.645498	1.3863	3.84335	1.41691	2.19644	0.493449	6.35138	1.42442	34.0262	2.28925	0.00328284	0.000101055
	21G21750	32	4	0.0285372	1.34719	73.4202	0.321959	0.0115105	76.5239	0.610745	1.4412	3.87678	1.40053	2.27379	0.462665	6.57464	1.33539	33.0544	2.16691	0.00330068	0.000105407
	21G21752	36	4	0.0261721	1.54791	66.2624	0.32577	-0.00791607	109.065	0.555735	1.70522	3.87568	1.39641	2.74544	0.531957	7.93546	1.53424	36.3512	1.97309	0.00333009	0.000125008
			S	1.2736	0.177424	3745.78	0.101696	0.623737	6.45326	28.4147	0.144364	137.695	0.180927
	Information on Analysis and Constants Used in Calculations									Results		40(a)/36(a)	± 2s	40(r)/39(k)	± 2s	Age	± 2s	MSWD	39Ar(k)	K/Ca	± 2s
																(Ma)			(%,n)
	Project = O-CONNOR (20-06)				Age Equations = Min et al. (2000)					Age Plateau				2.37172	0.0682473	6.85726	0.197682	1.00073	65.6181	0.00322455	0.000190146
	Sample = SO80 69DS-1				Negative Intensities = Allowed										0.0287755		0.0288281	0.432904	9
	Material = Plagioclase				Collector Calibrations = 36Ar					Full External Error							0.407312	2	2σ Confidence Limit
	Location = Crough Smt, 5th VER				Decay 40K = 5.463 ± 0.107 E-10 1/a					Analytical Error							0.196952	1.00036	Error Magnification
	Region = Easter Chain (Pacific)				Decay 39Ar = 2.940 ± 0.016 E-07 1/h
	Analyst = Daniel Heaton				Decay 37Ar = 8.230 ± 0.012 E-04 1/h					Total Fusion Age				2.29652	0.0620249	6.64023	0.179769		21	0.00298562	1.13465e-05
	Irradiation = 21-OSU-04 (4B24-21)				Decay 36Cl = 2.257 ± 0.015 E-06 1/a										0.0270083		0.0270728
	Position = X: 0 | Y: 0 | Z/H: 44.94172 mm				Decay 40K(EC,β⁺) = 0.580 ± 0.014 E-10 1/a					Full External Error							0.388906
	FCT-NM Age = 28.201 ± 0.023 Ma				Decay 40K(β⁻) = 4.884 ± 0.099 E-10 1/a					Analytical Error							0.179016
	FCT-NM Reference = Kuiper et al (2008)				Atmospheric 40/36(a) = 298.56 ± 0.31
	FCT-NM 40Ar/39Ar Ratio = 9.81100 ± 0.01217				Atmospheric 38/36(a) = 0.1885 ± 0.0003					Normal Isochron		294.251	7.80792	2.39614	0.0926078	6.92775	0.267792	0.966561	65.6181
	FCT-NM J-value = 0.00158246 ± 0.00000196				Production 39/37(ca) = 0.0006425 ± 0.0000059								0.0265349		0.0386487		0.038655	0.453652	9
	Air Shot 40Ar/36Ar = 303.9460 ± 0.3222				Production 38/37(ca) = 0.0001800 ± 0.0000173					Full External Error							0.448504	2.06904	2σ Confidence Limit
	Air Shot MDF = 0.99556421 ± 0.00036514 (LIN)				Production 36/37(ca) = 0.0002703 ± 0.0000005					Analytical Error							0.267242	1	Error Magnification
	Experiment Type = Incremental Heating				Production 40/39(k) = 0.000607 ± 0.000059												24		Number of Iterations
	Extraction Method = Bulk Laser Heating				Production 38/39(k) = 0.012077 ± 0.000011												1.99942e-05		Convergence
	Heating = 32 sec				Production 36/38(cl) = 262.80 ± 1.71
	Isolation = 2.00 min				Scaling Ratio K/Ca = 0.430					Inverse Isochron		294.149	7.77399	2.4073	0.0911647	6.95995	0.263637	0.971053	65.6181
	Instrument = ARGUS-VI-G				Abundance Ratio 40K/K = 1.1700 ± 0.0100 E-04								0.0264288		0.0378701		0.0378791	0.450278	9
	Preferred Age = Plateau Age				Atomic Weight K = 39.0983 ± 0.0001 g					Full External Error							0.447384	2.06904	2σ Confidence Limit
	Age Classification = Unknown									Analytical Error							0.263073	1	Error Magnification
	IGSN = 8.902																3		Number of Iterations
	Rock Class = Undefined																1.7879e-05		Convergence
	Lithology = Undefined																0.533076		Spreading Factor
	Lat-Lon = Undefined - Undefined

## Sheet: Incremental Heating Table
	Incremental Heating			36Ar(a) [fA]	37Ar(ca) [fA]	38Ar(cl) [fA]	39Ar(k) [fA]	40Ar(r) [fA]	Age	± 2s	40Ar(r)	39Ar(k)	K/Ca	± 2s
									(Ma)		(%)	(%)
	21G21722	0.6		0.00776158	2.82826	0.0215472	0.0294596	-0.0679824	-6.69678	22.9969	-3.02233	0.113271	0.00447894	0.00269392
	21G21723	0.7		0.00397332	2.51781	0.00574575	0.0254507	-0.0718668	-8.1979	24.9463	-6.44879	0.0978569	0.00434655	0.00300191
	21G21725	0.8		0.00625602	6.45202	0.0291938	0.0455011	-0.111986	-7.14313	14.0343	-6.37789	0.17495	0.00303246	0.00113659
	21G21726	1		0.00644627	5.22076	0.00714381	0.0381793	0.154858	11.7117	17.6702	7.44697	0.146798	0.00314458	0.00151388
	21G21728	1.2		0.00590006	10.5642	0.0266434	0.0741862	0.034503	1.34671	8.83999	1.92102	0.285243	0.00301965	0.000715251
	21G21729	1.4		0.00319411	8.44078	0.0202936	0.0608532	0.110954	5.27392	10.5666	10.4219	0.233978	0.00310005	0.000907241
	21G21731	1.6		0.00292034	14.8186	0.00614808	0.103682	0.475217	13.2287	6.43722	35.275	0.398654	0.00300861	0.00051125
	21G21732	2		0.00380795	23.7589	0.00690793	0.152246	0.230374	4.37793	4.42789	16.848	0.58538	0.00275542	0.00030297
	21G21734	2.8		0.0123607	137.681	0.00926139	0.811154	1.46465	5.22292	1.08993	28.4092	3.11885	0.00253336	5.83077e-05
	21G21735	4		0.0111936	277.805	0	1.59869	3.00458	5.43595	0.696169	47.3347	6.1469	0.00247453	3.34354e-05
	21G21737	5.5		0.0226497	562.503	0	3.30933	6.29674	5.50331	0.495701	48.2101	12.7242	0.00252979	2.11622e-05
	21G21738	7	4	0.0228555	596.449	0	3.71023	8.33576	6.49643	0.466009	54.9789	14.2657	0.00267483	2.14863e-05
	21G21740	9	4	0.0184849	566.817	0	4.83697	11.7768	7.03917	0.32737	68.0796	18.5979	0.00366943	2.73497e-05
	21G21741	11	4	0.0183147	484.585	0	3.33496	8.09312	7.01608	0.438614	59.6698	12.8228	0.0029593	2.48336e-05
	21G21743	14		0.0181728	367.103	0	2.69333	7.92669	8.5054	0.463834	59.3582	10.3557	0.00315479	2.84815e-05
	21G21744	17	4	0.0185635	193.208	0	1.47206	3.42324	6.72383	0.64283	38.1783	5.66	0.00327618	4.43967e-05
	21G21746	20	4	0.0434771	120.182	0	0.866175	1.89652	6.33141	1.05835	12.7475	3.33041	0.0030991	6.86039e-05
	21G21747	24	4	0.00931367	147.18	0	1.1735	2.75771	6.79453	0.730551	49.7862	4.51208	0.0034285	5.65675e-05
	21G21749	28	4	0.00849157	77.9867	0	0.595391	1.30774	6.35138	1.42442	34.0262	2.28925	0.00328284	0.000101055
	21G21750	32	4	0.00869168	73.4202	0	0.563573	1.28145	6.57464	1.33539	33.0544	2.16691	0.00330068	0.000105407
	21G21752	36	4	0.00826137	66.2624	0	0.513162	1.40886	7.93546	1.53424	36.3512	1.97309	0.00333009	0.000125008
			S	0.261091	3745.78	0.132885	26.0081	59.728
	Information on Analysis				Results		40(r)/39(k)	± 2s	Age	± 2s	MSWD	39Ar(k)	K/Ca	± 2s
									(Ma)			(%,n)
	Project = O-CONNOR (20-06)				Age Plateau		2.37172	0.0682473	6.85726	0.197682	1.00073	65.6181	0.00322455	0.000190146
	Sample = SO80 69DS-1							0.0287755		0.0288281	0.432904	9
	Material = Plagioclase				Full External Error					0.407312	2	2σ Confidence Limit
	Location = Crough Smt, 5th VER				Analytical Error					0.196952	1.00036	Error Magnification
	Region = Easter Chain (Pacific)
	Analyst = Daniel Heaton				Total Fusion Age		2.29652	0.0620249	6.64023	0.179769		21	0.00298562	1.13465e-05
	Irradiation = 21-OSU-04 (4B24-21)							0.0270083		0.0270728
	J = 0.00158246 ± 0.00000196				Full External Error					0.388906
	FCT-NM = 28.201 ± 0.023 Ma				Analytical Error					0.179016

## Sheet: Normal Isochron Table
	Normal Isochron			39(k)/36(a)	± 2s	40(a+r)/36(a)	± 2s			r.i.
	21G21722	0.6		3.79556	2.29794	289.801	28.883			0.126162
	21G21723	0.7		6.40539	4.51663	280.473	51.1127			0.18431
	21G21725	0.8		7.27318	2.81556	280.66	32.9153			0.219789
	21G21726	1		5.92269	2.9075	322.583	36.599			0.181656
	21G21728	1.2		12.5738	3.29272	304.408	38.9498			0.37911
	21G21729	1.4		19.0517	6.75211	333.297	75.101			0.505288
	21G21731	1.6		35.5035	9.7677	461.287	106.586			0.738686
	21G21732	2		39.9812	8.43012	359.058	70.7078			0.781459
	21G21734	2.8		65.6236	5.2573	417.053	33.2935			0.926714
	21G21735	4		142.821	15.8202	566.979	63.1764			0.982345
	21G21737	5.5		146.109	12.0423	576.566	47.6519			0.992424
	21G21738	7	4	162.334	13.9948	663.276	57.2753			0.994683
	21G21740	9	4	261.671	25.4053	935.666	90.9459			0.996917
	21G21741	11	4	182.092	16.4414	740.452	66.9857			0.994011
	21G21743	14		148.206	11.4068	734.744	56.6536			0.99073
	21G21744	17	4	79.2983	4.48187	482.967	27.3131			0.953823
	21G21746	20	4	19.9225	0.619281	342.181	8.15498			0.695252
	21G21747	24	4	125.998	12.5281	594.653	59.576			0.968988
	21G21749	28	4	70.1156	7.75863	452.565	49.8673			0.929908
	21G21750	32	4	64.8405	6.17881	445.994	42.0442			0.901925
	21G21752	36	4	62.1158	6.58528	469.095	48.4165			0.90226
	Results			40(a)/36(a)	± 2s	40(r)/39(k)	± 2s	Age	± 2s	MSWD
								(Ma)
	Normal Isochron			294.251	7.80792	2.39614	0.0926078	6.92775	0.267792	0.966561
					0.0265349		0.0386487		0.038655	0.453652
	Full External Error								0.448504
	Analytical Error								0.267242
	Statistics			2σ Confidence Limit	2.06904		Convergence	1.99942e-05
				Error Magnification	1		Number of Iterations	24
				Number of Data Points	9		Calculated Line	Weighted York-2

## Sheet: Inverse Isochron Table
	Inverse Isochron			39(k)/40(a+r)	± 2s	36(a)/40(a+r)	± 2s			r.i.
	21G21722	0.6		0.0130971	0.00787191	0.00345064	0.000343908			0.0387374
	21G21723	0.7		0.0228378	0.0158727	0.00356541	0.000649753			0.0752142
	21G21725	0.8		0.0259146	0.00982215	0.00356304	0.000417867			0.0849414
	21G21726	1		0.0183602	0.00887443	0.00309998	0.000351712			0.0502321
	21G21728	1.2		0.0413057	0.0100792	0.00328507	0.000420333			0.117511
	21G21729	1.4		0.0571614	0.0176809	0.00300033	0.000676056			0.149519
	21G21731	1.6		0.0769663	0.0144328	0.00216785	0.000500909			0.148442
	21G21732	2		0.11135	0.0150807	0.00278506	0.000548451			0.237409
	21G21734	2.8		0.157351	0.00481779	0.00239778	0.000191416			0.182527
	21G21735	4		0.251899	0.00526128	0.00176374	0.000196527			0.125099
	21G21737	5.5		0.253413	0.00257513	0.00173441	0.000143345			0.0838901
	21G21738	7	4	0.244746	0.00217784	0.00150767	0.00013019			0.0675234
	21G21740	9	4	0.279663	0.00213345	0.00106876	0.000103882			0.0537167
	21G21741	11	4	0.24592	0.00243295	0.00135053	0.000122177			0.0722689
	21G21743	14		0.201712	0.00211599	0.00136102	0.000104944			0.0814812
	21G21744	17	4	0.16419	0.00282099	0.00207054	0.000117094			0.153858
	21G21746	20	4	0.0582223	0.00130724	0.00292243	6.96484e-05			0.0989129
	21G21747	24	4	0.211885	0.00526925	0.00168165	0.000168478			0.15436
	21G21749	28	4	0.154929	0.00640564	0.00220963	0.000243475			0.176304
	21G21750	32	4	0.145384	0.00610462	0.00224218	0.000211373			0.198246
	21G21752	36	4	0.132416	0.00613538	0.00213176	0.000220025			0.163127
	Results			40(a)/36(a)	± 2s	40(r)/39(k)	± 2s	Age	± 2s	MSWD
								(Ma)
	Inverse Isochron			294.149	7.77399	2.4073	0.0911647	6.95995	0.263637	0.971053
					0.0264288		0.0378701		0.0378791	0.450278
	Full External Error								0.447384
	Analytical Error								0.263073
	Statistics			2σ Confidence Limit	2.06904		Convergence	1.7879e-05
				Error Magnification	1		Number of Iterations	3
				Number of Data Points	9		Calculated Line	Weighted York-2
				Spreading Factor	0.533076

## Sheet: Degassing Patterns
	Degassing Patterns			36Ar(a) [fA]	%1s	36Ar(c) [fA]	%1s	36Ar(ca) [fA]	%1s	36Ar(cl) [fA]	%1s	37Ar(ca) [fA]	%1s	38Ar(a) [fA]	%1s	38Ar(c) [fA]	%1s	38Ar(k) [fA]	%1s	38Ar(ca) [fA]	%1s	38Ar(cl) [fA]	%1s	39Ar(k) [fA]	%1s	39Ar(ca) [fA]	%1s	40Ar(r) [fA]	%1s	40Ar(a) [fA]	%1s	40Ar(c) [fA]	%1s	40Ar(k) [fA]	%1s
	21G21722	0.6		0.00776158	4.36252	0	0	0.00076448	2.66467	3.49782e-06	40.3261	2.82826	2.65924	0.00146306	4.36542	0	0	0.000355783	29.9555	0.000509088	9.99042	0.0215472	40.3365	0.0294596	29.9554	0.00181716	2.81389	-0.0679824	168.749	2.3173	4.36376	0	0	1.7882e-05	31.4714
	21G21723	0.7		0.00397332	7.69482	0	0	0.000680565	2.94779	9.32783e-07	158.247	2.51781	2.94289	0.000748971	7.69646	0	0	0.000307368	34.4066	0.000453206	10.0696	0.00574575	158.25	0.0254507	34.4065	0.00161769	3.08334	-0.0718668	147.86	1.18628	7.69552	0	0	1.54486e-05	35.7341
	21G21725	0.8		0.00625602	4.99461	0	0	0.00174398	1.23796	4.74001e-06	28.684	6.45202	1.22623	0.00117926	4.99714	0	0	0.000549517	18.7005	0.00116136	9.70776	0.0291938	28.6987	0.0455011	18.7003	0.00414542	1.53299	-0.111986	96.2451	1.8678	4.9957	0	0	2.76192e-05	21.0434
	21G21726	1		0.00644627	5.02932	0	0	0.00141117	1.50617	1.15997e-06	127.36	5.22076	1.49654	0.00121512	5.03183	0	0	0.000461091	24.0248	0.000939737	9.74559	0.00714381	127.363	0.0381793	24.0246	0.00335434	1.75671	0.154858	71.7657	1.9246	5.03039	0	0	2.31748e-05	25.8903
	21G21728	1.2		0.00590006	5.63536	0	0	0.0028555	0.779417	4.32675e-06	33.0146	10.5642	0.760651	0.00111216	5.63761	0	0	0.000895946	11.8192	0.00190155	9.65999	0.0266434	33.0274	0.0741862	11.8188	0.00678748	1.19373	0.034503	328.114	1.76152	5.63632	0	0	4.5031e-05	15.258
	21G21729	1.4		0.00319411	10.0438	0	0	0.00228154	1.00336	3.2958e-06	41.4638	8.44078	0.988851	0.000602089	10.0451	0	0	0.000734924	14.5995	0.00151934	9.68064	0.0202936	41.474	0.0608532	14.5992	0.0054232	1.35064	0.110954	99.254	0.953632	10.0444	0	0	3.69379e-05	17.5003
	21G21731	1.6		0.00292034	10.8349	0	0	0.00400546	0.622176	9.98606e-07	145.14	14.8186	0.5985	0.000550484	10.8361	0	0	0.00125217	8.47581	0.00266734	9.64858	0.00614808	145.143	0.103682	8.47533	0.00952093	1.09754	0.475217	22.9004	0.871896	10.8354	0	0	6.29351e-05	12.8434
	21G21732	2		0.00380795	9.00665	0	0	0.00642203	0.476209	1.1221e-06	124.816	23.7589	0.444831	0.000717798	9.00806	0	0	0.00183868	5.48042	0.0042766	9.64027	0.00690793	124.819	0.152246	5.47968	0.0152651	1.0219	0.230374	50.3337	1.1369	9.00725	0	0	9.24134e-05	11.0973
	21G21734	2.8		0.0123607	3.84927	0	0	0.0372153	0.353447	1.50458e-06	101.078	137.681	0.309878	0.00232999	3.85256	0	0	0.0097963	1.11194	0.0247826	9.63498	0.00926139	101.082	0.811154	1.10829	0.0884603	0.970786	1.46465	10.39	3.69041	3.85068	0	0	0.00049237	9.71343
	21G21735	4		0.0111936	5.50561	0	0	0.0750907	0.350099	0	0	277.805	0.306055	0.00211	5.50791	0	0	0.0193074	0.608976	0.0500049	9.63486	0	0	1.59869	0.602289	0.17849	0.969572	3.00458	6.38455	3.34197	5.5066	0	0	0.000970405	9.66878
	21G21737	5.5		0.0226497	4.11102	0	0	0.152044	0.349032	0	0	562.503	0.304834	0.00426947	4.11409	0	0	0.0399668	0.300196	0.10125	9.63482	0	0	3.30933	0.286387	0.361408	0.969187	6.29674	4.50133	6.76229	4.11234	0	0	0.00200876	9.65425
	21G21738	7	4	0.0228555	4.30256	0	0	0.16122	0.349246	0	0	596.449	0.305078	0.00430826	4.3055	0	0	0.0448085	0.276298	0.107361	9.63483	0	0	3.71023	0.261229	0.383219	0.969264	8.33576	3.58351	6.82374	4.30382	0	0	0.00225211	9.65354
	21G21740	9	4	0.0184849	4.8497	0	0	0.153211	0.349097	0	0	566.817	0.304907	0.0034844	4.85231	0	0	0.058416	0.232408	0.102027	9.63483	0	0	4.83697	0.214275	0.36418	0.96921	11.7768	2.31994	5.51885	4.85082	0	0	0.00293604	9.65238
	21G21741	11	4	0.0183147	4.50539	0	0	0.130983	0.349231	0	0	484.585	0.305061	0.00345232	4.50819	0	0	0.0402763	0.301811	0.0872253	9.63483	0	0	3.33496	0.28808	0.311346	0.969259	8.09312	3.1185	5.46804	4.50659	0	0	0.00202432	9.6543
	21G21743	14		0.0181728	3.8339	0	0	0.0992278	0.349743	0	0	367.103	0.305647	0.00342557	3.8372	0	0	0.0325273	0.344155	0.0660785	9.63485	0	0	2.69333	0.332178	0.235863	0.969443	7.92669	2.71279	5.42567	3.83531	0	0	0.00163485	9.65572
	21G21744	17	4	0.0185635	2.76076	0	0	0.0522242	0.351778	0	0	193.208	0.307974	0.00349923	2.76533	0	0	0.017778	0.610205	0.0347775	9.63492	0	0	1.47206	0.603532	0.124136	0.970179	3.42324	4.75085	5.54233	2.76271	0	0	0.000893539	9.66885
	21G21746	20	4	0.0434771	1.13474	0	0	0.0324851	0.354987	0	0	120.182	0.311634	0.00819544	1.14583	0	0	0.0104608	1.06587	0.0216327	9.63504	0	0	0.866175	1.06206	0.0772168	0.971347	1.89652	8.30479	12.9805	1.1395	0	0	0.000525769	9.70827
	21G21747	24	4	0.00931367	4.9124	0	0	0.0397828	0.353304	0	0	147.18	0.309715	0.00175563	4.91498	0	0	0.0141724	0.769894	0.0264924	9.63498	0	0	1.1735	0.764616	0.0945632	0.970734	2.75771	5.33146	2.78069	4.9135	0	0	0.000712317	9.68024
	21G21749	28	4	0.00849157	5.32406	0	0	0.0210798	0.363601	0	0	77.9867	0.321412	0.00160066	5.32643	0	0	0.00719054	1.50789	0.0140376	9.63536	0	0	0.595391	1.5052	0.0501065	0.974529	1.30774	11.1316	2.53524	5.32507	0	0	0.000361402	9.76668
	21G21750	32	4	0.00869168	4.50063	0	0	0.0198455	0.364084	0	0	73.4202	0.321959	0.00163838	4.50344	0	0	0.00680627	1.56655	0.0132156	9.63538	0	0	0.563573	1.56396	0.0471725	0.974709	1.28145	10.0529	2.59499	4.50183	0	0	0.000342089	9.77591
	21G21752	36	4	0.00826137	4.96808	0	0	0.0179107	0.367459	0	0	66.2624	0.32577	0.00155727	4.97062	0	0	0.00619745	1.85066	0.0119272	9.63551	0	0	0.513162	1.84847	0.0425736	0.975975	1.40886	9.51001	2.46652	4.96916	0	0	0.000311489	9.82544
			S	0.261091	0.975995	0	0	1.01249	0.116334	2.15784e-05	19.9234	3745.78	0.101696	0.0492156	0.97696	0	0	0.3141	0.163289	0.674241	3.20184	0.132885	19.9255	26.0081	0.160516	2.40667	0.322203	59.728	1.34084	77.9512	0.976408	0	0	0.0157869	3.2169
			S							1.2736	0.220422	3745.78	0.101696									1.17044	2.91946			28.4147	0.149433							137.695	0.802384

## Sheet: Additional Parameters
	Additional Parameters			40Ar/39Ar	1s	37Ar/39Ar	1s	36Ar/39Ar	1s	Time (days)	37Ar (decay)	39Ar (decay)	40Ar (moles)
	21G21722	0.6		71.9171	20.3649	90.4271	25.6266	0.272713	0.0776997	99.9611	7.22032	1.00071	9.60465e-14
	21G21723	0.7		41.1707	13.4693	93.0167	30.2149	0.171965	0.0567605	99.9674	7.22122	1.00071	4.75859e-14
	21G21725	0.8		35.3668	6.15791	129.959	22.3298	0.161235	0.0283373	99.9799	7.223	1.00071	7.49743e-14
	21G21726	1		50.0674	11.1346	125.7	27.8231	0.189211	0.0425048	99.9861	7.22389	1.00071	8.87938e-14
	21G21728	1.2		22.1809	2.49386	130.464	14.1611	0.108182	0.0124094	99.9993	7.22577	1.00071	7.66922e-14
	21G21729	1.4		16.0634	2.30397	127.357	17.1175	0.0826681	0.0120871	100.006	7.22667	1.00071	4.54594e-14
	21G21731	1.6		11.9005	1.03969	130.902	10.1908	0.0611891	0.0055065	100.018	7.22845	1.00071	5.75244e-14
	21G21732	2		8.16284	0.520264	141.835	7.09072	0.0610771	0.00366171	100.025	7.22944	1.00071	5.83866e-14
	21G21734	2.8		5.73086	0.0831401	153.045	1.59456	0.0551097	0.000747574	100.038	7.23123	1.00071	2.20142e-13
	21G21735	4		3.57168	0.0359251	156.318	0.960729	0.0485512	0.000406607	100.044	7.23212	1.00071	2.71039e-13
	21G21737	5.5		3.55815	0.0171987	153.24	0.594444	0.047591	0.000237656	100.056	7.23391	1.00071	5.57707e-13
	21G21738	7	4	3.70391	0.0156048	145.708	0.546941	0.0449684	0.000220141	100.062	7.2348	1.00071	6.47407e-13
	21G21740	9	4	3.32592	0.0122041	108.979	0.390006	0.0330111	0.000151519	100.076	7.23668	1.00071	7.38651e-13
	21G21741	11	4	3.71971	0.0176137	132.898	0.52429	0.040945	0.000214389	100.082	7.23758	1.00071	5.79148e-13
	21G21743	14		4.55894	0.0228821	125.326	0.532618	0.0400795	0.000237793	100.094	7.23936	1.00071	5.70216e-13
	21G21744	17	4	5.6174	0.0462462	121.043	0.764541	0.0443478	0.000386846	100.101	7.24026	1.00071	3.82868e-13
	21G21746	20	4	15.7703	0.163652	127.393	1.30021	0.0805204	0.000933245	100.113	7.24205	1.00071	6.35273e-13
	21G21747	24	4	4.36815	0.0527202	116.066	0.892563	0.0387175	0.000438366	100.12	7.24304	1.00071	2.3652e-13
	21G21749	28	4	5.95408	0.118027	120.816	1.7193	0.0458118	0.000937962	100.133	7.24483	1.00071	1.64111e-13
	21G21750	32	4	6.34762	0.127563	120.214	1.77523	0.0467251	0.000921797	100.139	7.24572	1.00071	1.65538e-13
	21G21752	36	4	6.97398	0.153709	119.234	2.06997	0.0470945	0.00108459	100.151	7.24751	1.00071	1.65492e-13

## Sheet: Procedure Blanks
	Procedure Blanks		36Ar ± 1σ (SE) [fA]		37Ar ± 1σ (SE) [fA]		38Ar ± 1σ (SE) [fA]		39Ar ± 1σ (SE) [fA]		40Ar ± 1σ (SE) [fA]
	21G21722	0.6	0.00798731	0.000218647	-0.0131646	0.00812061	-0.00775282	0.0060805	0.0222755	0.00616312	2.06036	0.0520704
	21G21723	0.7	0.00796339	0.000218647	-0.0121398	0.00812061	-0.00962572	0.0060805	0.021439	0.00616312	2.02777	0.0520704
	21G21725	0.8	0.00795993	0.000218647	-0.00971065	0.00812061	-0.012023	0.0060805	0.0216117	0.00616312	1.98418	0.0520704
	21G21726	1	0.00797445	0.000218647	-0.00834568	0.00812061	-0.012654	0.0060805	0.0223879	0.00616312	1.97119	0.0520704
	21G21728	1.2	0.00802644	0.000218647	-0.00524147	0.00812061	-0.0130106	0.0060805	0.0249611	0.00616312	1.95816	0.0520704
	21G21729	1.4	0.00805666	0.000218647	-0.003705	0.00812061	-0.0128077	0.0060805	0.0264321	0.00616312	1.95712	0.0520704
	21G21731	1.6	0.00811919	0.000218647	-0.000596123	0.00812061	-0.0118726	0.0060805	0.0294729	0.00616312	1.96144	0.0520704
	21G21732	2	0.00815212	0.000218647	0.00111076	0.00812061	-0.0111222	0.0060805	0.0310723	0.00616312	1.96614	0.0520704
	21G21734	2.8	0.00820368	0.000218647	0.00405807	0.00812061	-0.00949168	0.0060805	0.0335329	0.00616312	1.97619	0.0520704
	21G21735	4	0.00822487	0.000218647	0.00543827	0.00812061	-0.00858311	0.0060805	0.0344898	0.00616312	1.98119	0.0520704
	21G21737	5.5	0.00825805	0.000218647	0.00793403	0.00812061	-0.00665269	0.0060805	0.0357505	0.00616312	1.98968	0.0520704
	21G21738	7	0.00827087	0.000218647	0.00901966	0.00812061	-0.00564941	0.0060805	0.0360383	0.00616312	1.99281	0.0520704
	21G21740	9	0.00829437	0.000218647	0.0108758	0.00812061	-0.00346913	0.0060805	0.0359273	0.00616312	1.99643	0.0520704
	21G21741	11	0.0083065	0.000218647	0.0115193	0.00812061	-0.00240322	0.0060805	0.0355752	0.00616312	1.99676	0.0520704
	21G21743	14	0.00834129	0.000218647	0.0122839	0.00812061	-0.000170507	0.0060805	0.0344606	0.00616312	1.9953	0.0520704
	21G21744	17	0.00836816	0.000218647	0.0123798	0.00812061	0.00102175	0.0060805	0.0337908	0.00616312	1.99392	0.0520704
	21G21746	20	0.00845345	0.000218647	0.0119386	0.00812061	0.0036487	0.0060805	0.0325241	0.00616312	1.99139	0.0520704
	21G21747	24	0.00852597	0.000218647	0.0113016	0.00812061	0.00530379	0.0060805	0.0320358	0.00616312	1.99108	0.0520704
	21G21749	28	0.00871963	0.000218647	0.00939195	0.00812061	0.00878956	0.0060805	0.0320043	0.00616312	1.99513	0.0520704
	21G21750	32	0.00885467	0.000218647	0.00804804	0.00812061	0.0108479	0.0060805	0.0326034	0.00616312	2.00062	0.0520704
	21G21752	36	0.00922225	0.000218647	0.00453352	0.00812061	0.0157962	0.0060805	0.0356006	0.00616312	2.02203	0.0520704

## Sheet: Intercept Values
	Intercept Values		36Ar ± 1σ (SE) [fA]		r2	Regression (type,n)		37Ar ± 1σ (SE) [fA]		r2	Regression (type,n)		38Ar ± 1σ (SE) [fA]		r2	Regression (type,n)		39Ar ± 1σ (SE) [fA]		r2	Regression (type,n)		40Ar ± 1σ (SE) [fA]		r2	Regression (type,n)
	21G21722	0.6	0.0162854	0.000245273	0.869474	EXP	150 of 150	0.373339	0.00619007	0.185352	EXP	149 of 150	0.0159105	0.00609355	0.0172681	EXP	150 of 150	0.0533918	0.00625237	0.149865	EXP	150 of 150	4.30969	0.0149582	0.996847	EXP	149 of 150
	21G21723	0.7	0.0124919	0.000200593	0.88299	EXP	150 of 150	0.331896	0.00595577	0.286322	EXP	149 of 150	-0.00243479	0.00664956	0.0022981	EXP	149 of 150	0.0483685	0.00615697	0.164628	EXP	150 of 150	3.1422	0.0156983	0.995016	EXP	150 of 150
	21G21725	0.8	0.0157474	0.000209817	0.916456	EXP	150 of 150	0.871681	0.00661069	0.616006	EXP	150 of 150	0.0197764	0.00563964	0.00579891	EXP	149 of 150	0.0710035	0.00580268	0.264504	EXP	150 of 150	3.74001	0.0140956	0.997712	EXP	149 of 150
	21G21726	1	0.0156198	0.000226087	0.850432	EXP	150 of 150	0.704759	0.00657681	0.512691	EXP	149 of 150	-0.00298077	0.00665673	0.00521973	EXP	150 of 150	0.0637085	0.0067294	0.117306	EXP	150 of 150	4.05067	0.0163276	0.994581	EXP	150 of 150
	21G21728	1.2	0.0165486	0.000237051	0.857678	EXP	150 of 150	1.43734	0.00593819	0.865417	EXP	149 of 150	0.0172714	0.00623842	0.0326537	EXP	150 of 150	0.105519	0.00617241	0.10747	EXP	150 of 150	3.75423	0.01573	0.995994	EXP	150 of 150
	21G21729	1.4	0.0133869	0.000221454	0.842318	EXP	150 of 150	1.14878	0.0071886	0.704942	EXP	150 of 150	0.010137	0.0057012	0.0151425	EXP	150 of 150	0.0923684	0.00633477	0.0531249	EXP	150 of 150	3.02174	0.0155352	0.994024	EXP	149 of 150
	21G21731	1.6	0.014858	0.000215086	0.858574	EXP	150 of 150	2.0222	0.00654645	0.896377	EXP	150 of 150	-0.00134872	0.00641552	0.00414423	EXP	149 of 150	0.142095	0.00619934	0.0117263	EXP	150 of 150	3.30861	0.0143765	0.99534	EXP	150 of 150
	21G21732	2	0.0181056	0.000249835	0.760483	EXP	150 of 150	3.24385	0.00671291	0.956287	EXP	149 of 150	0.00249697	0.00598883	2.15534e-05	EXP	150 of 150	0.197724	0.00555652	0.011661	EXP	148 of 150	3.33351	0.0157454	0.99457	EXP	150 of 150
	21G21734	2.8	0.0564357	0.000380721	0.355331	EXP	150 of 150	18.7909	0.0080326	0.998078	EXP	150 of 150	0.0362691	0.00659318	0.0110335	EXP	150 of 150	0.928531	0.00641646	0.423979	EXP	150 of 150	7.13175	0.0158969	0.995562	EXP	150 of 150
	21G21735	4	0.0921676	0.000480319	0.106684	EXP	149 of 150	37.9077	0.0111953	0.999101	EXP	150 of 150	0.0311694	0.00666034	3.10967e-06	EXP	150 of 150	1.80255	0.00709904	0.783013	EXP	150 of 150	8.3287	0.0148453	0.993603	EXP	150 of 150
	21G21737	5.5	0.178211	0.000665237	0.658653	EXP	150 of 150	76.7339	0.0163384	0.999533	EXP	150 of 150	0.0589583	0.00643696	0.00198067	EXP	150 of 150	3.68766	0.00608186	0.964837	EXP	150 of 150	15.0507	0.0171016	0.984749	EXP	150 of 150
	21G21738	7	0.187351	0.000704743	0.736785	EXP	150 of 150	81.3553	0.0200088	0.999383	EXP	149 of 150	0.0575111	0.0057667	0.000572117	EXP	150 of 150	4.10848	0.0062542	0.972123	EXP	145 of 150	17.1546	0.0164173	0.973481	EXP	150 of 150
	21G21740	9	0.17533	0.000616872	0.723374	EXP	150 of 150	77.2956	0.0167356	0.999525	EXP	149 of 150	0.0837214	0.00651802	0.0623922	EXP	149 of 150	5.21039	0.00724002	0.976625	EXP	150 of 150	19.295	0.016351	0.945298	EXP	150 of 150
	21G21741	11	0.153553	0.000593333	0.59044	EXP	150 of 150	66.0758	0.0149506	0.999477	EXP	150 of 150	0.0543468	0.00575886	0.00350386	EXP	150 of 150	3.66317	0.00652647	0.962776	EXP	147 of 150	15.5599	0.0161996	0.973105	EXP	150 of 150
	21G21743	14	0.122556	0.000518533	0.467114	EXP	150 of 150	50.0477	0.0135869	0.999236	EXP	150 of 150	0.0421695	0.00603828	0.0197495	EXP	150 of 150	2.94862	0.00590985	0.948449	EXP	150 of 150	15.3493	0.0150407	0.97234	EXP	148 of 150
	21G21744	17	0.0772348	0.000397969	0.0169632	EXP	147 of 150	26.3431	0.0100865	0.998526	EXP	149 of 150	0.0271118	0.00627589	6.43729e-06	EXP	150 of 150	1.62179	0.00619402	0.819002	EXP	150 of 150	10.9604	0.0171123	0.980001	EXP	150 of 150
	21G21746	20	0.0823543	0.000397403	0.297766	EXP	146 of 150	16.3864	0.00769281	0.997787	EXP	148 of 150	0.021391	0.00566708	0.00514158	EXP	150 of 150	0.971076	0.0067158	0.468696	EXP	150 of 150	16.869	0.01474	0.945719	EXP	145 of 150
	21G21747	24	0.05629	0.00035579	0.0260927	EXP	150 of 150	20.0615	0.00856059	0.998207	EXP	149 of 150	0.020442	0.00685367	0.000388053	EXP	150 of 150	1.2936	0.00637618	0.719724	EXP	147 of 150	7.53019	0.0154219	0.989389	EXP	150 of 150
	21G21749	28	0.0374885	0.000371827	0.212217	EXP	150 of 150	10.6308	0.00749562	0.994734	EXP	150 of 150	0.0141993	0.00637271	0.00137194	EXP	150 of 150	0.67419	0.00642005	0.227702	EXP	150 of 150	5.83847	0.0159441	0.989802	EXP	150 of 150
	21G21750	32	0.0366174	0.000300636	0.352307	EXP	150 of 150	10.0063	0.00675924	0.995308	EXP	150 of 150	0.0222563	0.00626443	0.00107727	EXP	150 of 150	0.640215	0.00621687	0.241789	EXP	150 of 150	5.87739	0.0153846	0.990361	EXP	150 of 150
	21G21752	36	0.0346841	0.000325728	0.317835	EXP	150 of 150	9.02582	0.00669834	0.994503	EXP	150 of 150	0.0079504	0.00602089	0.0159785	EXP	148 of 150	0.588484	0.00713164	0.173814	EXP	150 of 150	5.89772	0.0147553	0.990411	EXP	150 of 150

## Sheet: Project Info
	Project Info		Analyst	Irradiation	X-pos	Y-pos	Z/H-pos	Project	Experiment	Nmb
	21G21722	0.6	Daniel Heaton	21-OSU-04	0	0	44.9417	Easter\O-Connor (20-06)	21G21719	1
	21G21723	0.7	Daniel Heaton	21-OSU-04	0	0	44.9417	Easter\O-Connor (20-06)	21G21719	1
	21G21725	0.8	Daniel Heaton	21-OSU-04	0	0	44.9417	Easter\O-Connor (20-06)	21G21719	1
	21G21726	1	Daniel Heaton	21-OSU-04	0	0	44.9417	Easter\O-Connor (20-06)	21G21719	1
	21G21728	1.2	Daniel Heaton	21-OSU-04	0	0	44.9417	Easter\O-Connor (20-06)	21G21719	1
	21G21729	1.4	Daniel Heaton	21-OSU-04	0	0	44.9417	Easter\O-Connor (20-06)	21G21719	1
	21G21731	1.6	Daniel Heaton	21-OSU-04	0	0	44.9417	Easter\O-Connor (20-06)	21G21719	1
	21G21732	2	Daniel Heaton	21-OSU-04	0	0	44.9417	Easter\O-Connor (20-06)	21G21719	1
	21G21734	2.8	Daniel Heaton	21-OSU-04	0	0	44.9417	Easter\O-Connor (20-06)	21G21719	1
	21G21735	4	Daniel Heaton	21-OSU-04	0	0	44.9417	Easter\O-Connor (20-06)	21G21719	1
	21G21737	5.5	Daniel Heaton	21-OSU-04	0	0	44.9417	Easter\O-Connor (20-06)	21G21719	1
	21G21738	7	Daniel Heaton	21-OSU-04	0	0	44.9417	Easter\O-Connor (20-06)	21G21719	1
	21G21740	9	Daniel Heaton	21-OSU-04	0	0	44.9417	Easter\O-Connor (20-06)	21G21719	1
	21G21741	11	Daniel Heaton	21-OSU-04	0	0	44.9417	Easter\O-Connor (20-06)	21G21719	1
	21G21743	14	Daniel Heaton	21-OSU-04	0	0	44.9417	Easter\O-Connor (20-06)	21G21719	1
	21G21744	17	Daniel Heaton	21-OSU-04	0	0	44.9417	Easter\O-Connor (20-06)	21G21719	1
	21G21746	20	Daniel Heaton	21-OSU-04	0	0	44.9417	Easter\O-Connor (20-06)	21G21719	1
	21G21747	24	Daniel Heaton	21-OSU-04	0	0	44.9417	Easter\O-Connor (20-06)	21G21719	1
	21G21749	28	Daniel Heaton	21-OSU-04	0	0	44.9417	Easter\O-Connor (20-06)	21G21719	1
	21G21750	32	Daniel Heaton	21-OSU-04	0	0	44.9417	Easter\O-Connor (20-06)	21G21719	1
	21G21752	36	Daniel Heaton	21-OSU-04	0	0	44.9417	Easter\O-Connor (20-06)	21G21719	1

[truncated: 2 more sheets: Sample Parameters, Irradiation Constants]
