# Supplementary material for: Synchronous motion of the Easter mantle plume and the East Pacific Rise
Source: Nat Commun. 2024 Nov 17;15:9953. doi: 10.1038/s41467-024-54115-2 (PMC11570642; doi:10.1038/s41467-024-54115-2)
Supplement: Supplementary file 5 — Supplementary Data 2 [file 41467_2024_54115_MOESM5_ESM.zip › NCOMMS-23-61651B_Dataset 2/21G21829.full.xls]

## Sheet: Hidden Data
Double Line Plot Age Plateau			Double Line Plot K/Ca Plateau			X-Y Plot Normal Isochron		X-Y Plot Inverse Isochron		Error Ellipses Normal Isochron		Error Ellipses Inverse Isochron														Used Measurements for Blank Corrections
Ar39k%	Line 1	Line 2	Ar39k%	Line 1	Line 2	X-axis	Y-axis	X-axis	Y-axis	X-axis	Y-axis	X-axis	Y-axis													Filename	Included	36Ar	1σ	37Ar	1σ	38Ar	1σ	39Ar	1σ	40Ar	1σ	Date		Filename	Included	40Ar/39Ar	1σ	J-value	1σ	Date	X	Y	H
0	-0.1	10.1	0	-0.0204002	0.0174931	-0.158853	299.818	-0.000529832	0.00333536			0.00423599	0.00333575
-0.00780334	-0.1	10.1	-0.00780334	-0.0204002	0.0174931	1.34789	290.236	0.00464413	0.00344548			0.00407361	0.0032812
-0.00780334	2.50754	-0.1	-0.00780334	0.00617591	0.00298042	0.841367	296.759	0.00283519	0.00336974			0.0035975	0.00323034
0.190912	2.50754	-0.1	0.190912	0.00617591	0.00298042	0.827488	282.191	0.00293237	0.0035437			0.00284013	0.00318664
0.190912	-0.1	10.1	0.190912	-0.00188354	0.00898935	2.88713	291.868	0.00989192	0.00342621			0.0018531	0.00315308
0.235849	-0.1	10.1	0.235849	-0.00188354	0.00898935	7.60676	346.804	0.0219339	0.00288347			0.000703671	0.00313193
0.235849	9.28636	-0.1	0.235849	0.00656444	0.000386469	5.29458	305.558	0.0173276	0.0032727			-0.000529815	0.00312465
0.314895	9.28636	-0.1	0.314895	0.00656444	0.000386469	18.9226	329.226	0.0574759	0.00303743			-0.0017633	0.00313173
0.314895	-0.1	-0.1	0.314895	0.00287248	0.00357524	21.7995	342.661	0.0636183	0.00291834			-0.00291273	0.00315269
0.970993	-0.1	-0.1	0.970993	0.00287248	0.00357524	22.7901	331.487	0.068751	0.00301671			-0.00389977	0.00318609
0.970993	10.1	-0.1	0.970993	0.00907036	-0.00169217	107.869	492.17	0.21917	0.00203182			-0.00465715	0.00322967
1.01794	10.1	-0.1	1.01794	0.00907036	-0.00169217	138.329	528.497	0.26174	0.00189216			-0.00513326	0.00328045
1.01794	-0.1	9.34076	1.01794	0.00244453	0.00321957	130.432	531.67	0.245326	0.00188086			-0.00529566	0.00333497
1.51765	-0.1	9.34076	1.51765	0.00244453	0.00321957	69.991	418.915	0.167077	0.00238712			-0.00513327	0.00338952
1.51765	8.18149	1.27128	1.51765	0.00300305	0.00249545	82.1856	453.433	0.181252	0.0022054			-0.00465717	0.00344037
2.29887	8.18149	1.27128	2.29887	0.00300305	0.00249545	28.9182	356.921	0.0810212	0.00280174			-0.00389979	0.00348407
2.29887	4.35531	7.4409	2.29887	0.00251697	0.00267995	135.753	538.682	0.252009	0.00185638			-0.00291276	0.00351764
4.51212	4.35531	7.4409	4.51212	0.00251697	0.00267995	119.226	515.496	0.231285	0.00193988			-0.00176333	0.00353878
4.51212	4.89205	3.53656	4.51212	0.00259447	0.00254321	110.955	490.292	0.226305	0.0020396			-0.000529849	0.00354606
13.351	4.89205	3.53656	13.351	0.00259447	0.00254321	109.821	466.873	0.235226	0.00214191			0.000703638	0.00353898
13.351	4.77672	5.69106	13.351	0.00258516	0.00262818	64.8468	454.647	0.142631	0.00219951			0.00185307	0.00351803
27.0664	4.77672	5.69106	27.0664	0.00258516	0.00262818							0.0028401	0.00348462
27.0664	5.29325	4.40211	27.0664	0.00265996	0.00261531							0.00359749	0.00344105
40.4168	5.29325	4.40211	40.4168	0.00265996	0.00261531							0.0040736	0.00339027
40.4168	4.83134	5.59186	40.4168	0.00272381	0.00276367							0.00423599	0.00333575
62.687	4.83134	5.59186	62.687	0.00272381	0.00276367							0.00407361	0.0032812
62.687	5.5371	4.49223	62.687	0.00285029	0.00279814
73.1784	5.5371	4.49223	73.1784	0.00285029	0.00279814							0.00626151	0.00344672
73.1784	4.9086	6.08073	73.1784	0.00289181	0.00295425							0.00620642	0.00341984
81.3923	4.9086	6.08073	81.3923	0.00289181	0.00295425							0.00604486	0.00339471
81.3923	6.58009	5.18777	81.3923	0.00316972	0.0030965							0.00578785	0.00337304
88.5366	6.58009	5.18777	88.5366	0.00316972	0.0030965							0.00545289	0.0033563
88.5366	4.16786	6.14824	88.5366	0.00294607	0.0030882							0.00506282	0.00334564
91.6273	4.16786	6.14824	91.6273	0.00294607	0.0030882							0.00464421	0.00334179
91.6273	6.17856	4.43287	91.6273	0.00289652	0.00278053							0.0042256	0.003345
95.1733	6.17856	4.43287	95.1733	0.00289652	0.00278053							0.00383551	0.00335505
95.1733	3.96058	6.1178	95.1733	0.00282232	0.00298096							0.00350053	0.00337127
97.856	3.96058	6.1178	97.856	0.00282232	0.00298096							0.00324348	0.00339255
97.856	6.61869	2.32149	97.856	0.00303295	0.00271563							0.00308188	0.00341743
99.1304	6.61869	2.32149	99.1304	0.00303295	0.00271563							0.00302675	0.00344423
99.1304	3.9349	10.0961	99.1304	0.00249227	0.00294555							0.00308184	0.00347111
100	3.9349	10.0961	100	0.00249227	0.00294555							0.0032434	0.00349624
												0.00350041	0.00351792
												0.00383537	0.00353465
												0.00422544	0.00354531
												0.00464405	0.00354917
												0.00506266	0.00354596
												0.00545275	0.0035359
												0.00578773	0.00351968
												0.00604478	0.0034984
												0.00620638	0.00347352
												0.00626151	0.00344672
												0.00620642	0.00341984
												0.00716793	0.00337175
												0.00702032	0.00331775
												0.0065875	0.0032673
												0.00589897	0.00322383
												0.00500164	0.0031903
												0.00395668	0.003169
												0.00283528	0.00316138
												0.00171388	0.00316795
												0.000668898	0.00318829
												-0.000228459	0.00322098
												-0.000917033	0.00326381
												-0.0013499	0.00331387
												-0.00149756	0.00336772
												-0.00134995	0.00342172
												-0.000917129	0.00347217
												-0.000228595	0.00351565
												0.00066873	0.00354918
												0.0017137	0.00357048
												0.00283509	0.0035781
												0.00395649	0.00357152
												0.00500148	0.00355119
												0.00589883	0.00351849
												0.00658741	0.00347566
												0.00702027	0.00342561
												0.00716793	0.00337175
												0.00702032	0.00331775
												0.00553612	0.00354496
												0.00544742	0.00350864
												0.00518732	0.0034747
												0.00477355	0.00344547
												0.0042343	0.00342293
												0.00360633	0.00340862
												0.00293244	0.00340352
												0.00225853	0.00340797
												0.00163055	0.00342166
												0.00109129	0.00344368
												0.000677488	0.00347251
												0.000417356	0.0035062
												0.000328618	0.00354244
												0.000417321	0.00357876
												0.00067742	0.0036127
												0.00109119	0.00364193
												0.00163043	0.00366447
												0.0022584	0.00367878
												0.0029323	0.00368388
												0.0036062	0.00367944
												0.00423418	0.00366574
												0.00477345	0.00364372
												0.00518725	0.00361489
												0.00544738	0.0035812
												0.00553612	0.00354496
												0.00544742	0.00350864
												0.0109695	0.00342786
												0.0109329	0.00341086
												0.0108252	0.00339491
												0.010654	0.00338109
												0.0104308	0.00337035
												0.0101709	0.00336341
												0.00989202	0.00336075
												0.0096131	0.00336256
												0.00935319	0.0033687
												0.00912999	0.00337876
												0.00895871	0.00339205
												0.00885103	0.00340768
												0.00881428	0.00342456
												0.00885098	0.00344156
												0.00895861	0.00345751
												0.00912985	0.00347133
												0.00935301	0.00348208
												0.00961291	0.00348901
												0.00989182	0.00349167
												0.0101707	0.00348987
												0.0104306	0.00348373
												0.0106538	0.00347366
												0.0108251	0.00346037
												0.0109328	0.00344475
												0.0109695	0.00342786
												0.0109329	0.00341086
												0.0542541	0.00298114
												0.0531537	0.00265834
												0.0499258	0.00235089
												0.0447903	0.00207973
												0.0380972	0.00186334
												0.0303026	0.00171648
												0.0219376	0.00164914
												0.0135724	0.00166592
												0.005777	0.00176568
												-0.000917324	0.00194161
												-0.00605438	0.00218172
												-0.00928408	0.00246966
												-0.0103863	0.0027858
												-0.00928601	0.0031086
												-0.00605811	0.00341605
												-0.000922599	0.00368721
												0.00577054	0.0039036
												0.0135652	0.00405046
												0.0219301	0.0041178
												0.0302953	0.00410102
												0.0380907	0.00400126
												0.0447851	0.00382533
												0.0499221	0.00358522
												0.0531518	0.00329728
												0.0542541	0.00298114
												0.0531537	0.00265834
												0.0197111	0.00327921
												0.01963	0.00325111
												0.0193919	0.00322449
												0.0190132	0.00320115
												0.0185196	0.00318269
												0.0179448	0.00317037
												0.0173279	0.00316501
												0.0167109	0.003167
												0.0161361	0.00317619
												0.0156424	0.00319195
												0.0152635	0.00321322
												0.0150253	0.00323854
												0.014944	0.00326619
												0.0150252	0.00329429
												0.0152632	0.00332091
												0.0156419	0.00334424
												0.0161355	0.00336271
												0.0167104	0.00337503
												0.0173273	0.00338039
												0.0179442	0.0033784
												0.0185191	0.00336921
												0.0190128	0.00335345
												0.0193916	0.00333218
												0.0196298	0.00330686
												0.0197111	0.00327921
												0.01963	0.00325111
												0.0631339	0.0030751
												0.0629414	0.00301745
												0.0623766	0.00296116
												0.0614777	0.00291006
												0.0603061	0.00286765
												0.0589417	0.0028368
												0.0574773	0.00281963
												0.0560129	0.0028173
												0.0546482	0.00282997
												0.0534761	0.00285678
												0.0525767	0.0028959
												0.0520111	0.00294466
												0.0518179	0.00299975
												0.0520103	0.0030574
												0.0525752	0.0031137
												0.0534741	0.00316479
												0.0546456	0.00320721
												0.0560101	0.00323805
												0.0574744	0.00325522
												0.0589389	0.00325756
												0.0603036	0.00324488
												0.0614757	0.00321808
												0.0623751	0.00317896
												0.0629407	0.00313019
												0.0631339	0.0030751
												0.0629414	0.00301745
												0.0657585	0.00293467
												0.0656858	0.00290604
												0.0654722	0.00287824
												0.0651322	0.00285318
												0.0646891	0.00283255
												0.064173	0.00281778
												0.0636191	0.00280985
												0.0630652	0.00280932
												0.062549	0.00281622
												0.0621056	0.00283008
												0.0617653	0.00284995
												0.0615513	0.00287449
												0.0614782	0.00290201
												0.0615509	0.00293064
												0.0617645	0.00295844
												0.0621044	0.0029835
												0.0625475	0.00300412
												0.0630636	0.0030189
												0.0636175	0.00302682
												0.0641714	0.00302735
												0.0646877	0.00302046
												0.065131	0.0030066
												0.0654713	0.00298672
												0.0656853	0.00296219
												0.0657585	0.00293467
												0.0656858	0.00290604
												0.0693508	0.00302158
												0.0693304	0.00300779
												0.0692706	0.00299461
												0.0691754	0.00298294
												0.0690512	0.00297356
												0.0689066	0.00296713
												0.0687514	0.00296408
												0.0685961	0.00296461
												0.0684514	0.00296869
												0.0683271	0.00297604
												0.0682317	0.00298617
												0.0681717	0.00299838
												0.0681511	0.00301183
												0.0681715	0.00302562
												0.0682313	0.0030388
												0.0683265	0.00305047
												0.0684507	0.00305985
												0.0685953	0.00306628
												0.0687505	0.00306933
												0.0689058	0.0030688
												0.0690505	0.00306472
												0.0691748	0.00305737
												0.0692702	0.00304724
												0.0693302	0.00303504
												0.0693508	0.00302158
												0.0693304	0.00300779
												0.221233	0.00204436
												0.221163	0.00201482
												0.220957	0.00198645
												0.220629	0.00196117
												0.220202	0.0019407
												0.219704	0.00192645
												0.219171	0.00191937
												0.218637	0.00191995
												0.218139	0.00192816
												0.217712	0.00194344
												0.217384	0.00196473
												0.217177	0.0019906
												0.217107	0.00201928
												0.217177	0.00204881
												0.217383	0.00207718
												0.217711	0.00210246
												0.218138	0.00212293
												0.218635	0.00213719
												0.219169	0.00214426
												0.219703	0.00214368
												0.220201	0.00213547
												0.220628	0.00212019
												0.220956	0.0020989
												0.221162	0.00207303
												0.221233	0.00204436
												0.221163	0.00201482
												0.264626	0.00190718
												0.264528	0.00187292
												0.26424	0.00183997
												0.263782	0.00181057
												0.263184	0.00178673
												0.262488	0.00177008
												0.261741	0.00176175
												0.260994	0.0017623
												0.260298	0.00177171
												0.2597	0.00178932
												0.259241	0.00181394
												0.258952	0.0018439
												0.258854	0.00187714
												0.258952	0.0019114
												0.25924	0.00194435
												0.259699	0.00197375
												0.260296	0.00199759
												0.260992	0.00201424
												0.261739	0.00202257
												0.262487	0.00202201
												0.263183	0.00201261
												0.263781	0.001995
												0.264239	0.00197038
												0.264528	0.00194042
												0.264626	0.00190718
												0.264528	0.00187292
												0.246939	0.00188888
												0.246884	0.00186123
												0.246723	0.00183492
												0.246467	0.00181174
												0.246133	0.00179327
												0.245744	0.00178077
												0.245326	0.00177509
												0.244909	0.00177662
												0.24452	0.00178526
												0.244186	0.00180041
												0.243929	0.00182104
												0.243768	0.00184575
												0.243713	0.00187285
												0.243768	0.0019005
												0.243929	0.00192681
												0.244185	0.00194999
												0.244519	0.00196846
												0.244908	0.00198096
												0.245325	0.00198664
												0.245743	0.00198511
												0.246132	0.00197647
												0.246466	0.00196132
												0.246722	0.00194069
												0.246884	0.00191598
												0.246939	0.00188888
												0.246884	0.00186123
												0.168797	0.00240068
												0.168739	0.00237498
												0.168567	0.00235012
												0.168294	0.00232777
												0.167938	0.00230947
												0.167523	0.00229646
												0.167078	0.00228963
												0.166632	0.00228944
												0.166217	0.00229591
												0.165861	0.00230859
												0.165587	0.00232663
												0.165415	0.00234879
												0.165356	0.00237356
												0.165415	0.00239925
												0.165586	0.00242412
												0.16586	0.00244646
												0.166216	0.00246476
												0.166631	0.00247777
												0.167076	0.0024846
												0.167521	0.00248479
												0.167936	0.00247832
												0.168293	0.00246564
												0.168567	0.0024476
												0.168739	0.00242545
												0.168797	0.00240068
												0.168739	0.00237498
												0.183731	0.00222327
												0.183647	0.00219227
												0.183399	0.00216216
												0.183005	0.002135
												0.182492	0.00211264
												0.181894	0.00209659
												0.181253	0.00208797
												0.180611	0.00208734
												0.180013	0.00209476
												0.1795	0.00210972
												0.179106	0.0021312
												0.178858	0.00215774
												0.178773	0.00218752
												0.178857	0.00221853
												0.179105	0.00224863
												0.179499	0.0022758
												0.180012	0.00229816
												0.18061	0.0023142
												0.181251	0.00232283
												0.181893	0.00232346
												0.182491	0.00231604
												0.183004	0.00230108
												0.183398	0.0022796
												0.183646	0.00225306
												0.183731	0.00222327
												0.183647	0.00219227
												0.0819392	0.00280909
												0.081908	0.00279248
												0.0818164	0.0027765
												0.0816707	0.00276224
												0.0814806	0.00275068
												0.0812593	0.00274259
												0.0810217	0.00273853
												0.0807841	0.00273879
												0.0805627	0.00274333
												0.0803725	0.00275185
												0.0802265	0.00276377
												0.0801347	0.00277828
												0.0801033	0.00279439
												0.0801344	0.002811
												0.080226	0.00282698
												0.0803718	0.00284124
												0.0805618	0.0028528
												0.0807832	0.00286089
												0.0810207	0.00286495
												0.0812583	0.0028647
												0.0814797	0.00286015
												0.0816699	0.00285163
												0.0818159	0.00283971
												0.0819077	0.0028252
												0.0819392	0.00280909
												0.081908	0.00279248
												0.263323	0.00191843
												0.262938	0.00184997
												0.261808	0.00178195
												0.26001	0.001719
												0.257667	0.00166541
												0.254938	0.00162484
												0.25201	0.00160005
												0.249082	0.00159272
												0.246353	0.00160336
												0.244009	0.00163125
												0.242211	0.00167448
												0.24108	0.00173011
												0.240694	0.00179434
												0.24108	0.0018628
												0.242209	0.00193082
												0.244007	0.00199377
												0.24635	0.00204735
												0.249079	0.00208793
												0.252007	0.00211272
												0.254936	0.00212004
												0.257664	0.0021094
												0.260008	0.00208151
												0.261806	0.00203828
												0.262937	0.00198266
												0.263323	0.00191843
												0.262938	0.00184997
												0.239741	0.00199072
												0.239453	0.00193505
												0.238608	0.00187971
												0.237265	0.00182847
												0.235514	0.00178482
												0.233474	0.00175174
												0.231286	0.00173148
												0.229097	0.00172542
												0.227058	0.00173397
												0.225306	0.00175656
												0.223962	0.00179164
												0.223117	0.00183683
												0.222829	0.00188903
												0.223117	0.0019447
												0.223961	0.00200005
												0.225305	0.00205129
												0.227056	0.00209494
												0.229095	0.00212802
												0.231283	0.00214828
												0.233472	0.00215434
												0.235512	0.00214578
												0.237263	0.00212319
												0.238607	0.00208811
												0.239452	0.00204293
												0.239741	0.00199072
												0.239453	0.00193505
												0.237202	0.00210785
												0.236831	0.00204131
												0.235743	0.00197465
												0.234012	0.00191242
												0.231755	0.00185886
												0.229127	0.00181761
												0.226307	0.00179149
												0.223486	0.00178228
												0.220858	0.00179061
												0.2186	0.0018159
												0.216868	0.00185644
												0.215779	0.00190947
												0.215408	0.00197136
												0.215778	0.0020379
												0.216867	0.00210455
												0.218598	0.00216678
												0.220855	0.00222035
												0.223483	0.00226159
												0.226303	0.00228771
												0.229124	0.00229692
												0.231752	0.0022886
												0.23401	0.0022633
												0.235742	0.00222276
												0.236831	0.00216974
												0.237202	0.00210785
												0.236831	0.00204131
												0.259554	0.00230131
												0.258726	0.0021647
												0.256297	0.00202654
												0.252431	0.00189624
												0.247393	0.00178269
												0.241526	0.00169361
												0.23523	0.00163509
												0.228933	0.0016111
												0.223065	0.00162329
												0.218026	0.00167082
												0.214159	0.00175046
												0.211728	0.00185677
												0.210898	0.00198251
												0.211727	0.00211912
												0.214156	0.00225728
												0.218022	0.00238757
												0.22306	0.00250113
												0.228927	0.00259021
												0.235223	0.00264873
												0.24152	0.00267272
												0.247388	0.00266053
												0.252427	0.002613
												0.256293	0.00253336
												0.258725	0.00242705
												0.259554	0.00230131
												0.258726	0.0021647
												0.158871	0.00231675
												0.158318	0.00219865
												0.156697	0.00208062
												0.154117	0.00197068
												0.150754	0.00187634
												0.146837	0.00180402
												0.142634	0.00175865
												0.138431	0.00174333
												0.134514	0.0017591
												0.13115	0.00180488
												0.128569	0.00187755
												0.126946	0.00197216
												0.126391	0.00208227
												0.126944	0.00220037
												0.128565	0.00231841
												0.131146	0.00242834
												0.134509	0.00252268
												0.138425	0.002595
												0.142628	0.00264037
												0.146831	0.00265569
												0.150748	0.00263992
												0.154112	0.00259414
												0.156694	0.00252147
												0.158317	0.00242686
												0.158871	0.00231675
												0.158318	0.00219865

## Sheet: Age Summary
	Relative Abundances			36Ar [fA]	%1s	37Ar [fA]	%1s	38Ar [fA]	%1s	39Ar [fA]	%1s	40Ar [fA]	%1s	40(r)/39(k)	± 2s	Age	± 2s	40Ar(r)	39Ar(k)	K/Ca	± 2s
																(Ma)		(%)	(%)
	21G21832	0.6		0.0141238	2.68685	0.437239	14.865	0.0541935	15.6385	-0.00194258	514.781	4.19662	1.6158	-7.91835	138.624	-23.2705	409.991	0.419539	-0.00780334	-0.00218669	0.0196798
	21G21833	0.7		0.0434917	1.34836	5.31821	1.25974	0.291414	3.06628	0.0600393	16.4134	12.1923	0.560282	-6.17585	6.99554	-18.1242	20.6317	-2.86814	0.198715	0.00457816	0.00159775
	21G21835	0.8		0.0156581	2.6207	1.54969	4.13163	0.129039	6.73664	0.0138001	70.8828	4.51627	1.50855	-2.14045	22.1661	-6.26127	64.9514	-0.606858	0.044937	0.00355291	0.00543644
	21G21836	1		0.0280198	1.7158	2.78674	2.15313	0.294379	2.97215	0.0243142	41.1188	7.68107	0.888426	-19.7817	22.5458	-58.6979	67.9842	-5.8007	0.0790463	0.00347545	0.00308898
	21G21838	1.2		0.0715245	0.799822	24.9355	0.399096	0.210394	4.23033	0.202972	5.00541	18.8994	0.361349	-2.31803	1.99772	-6.78166	5.85541	-2.29296	0.656098	0.00322386	0.000351379
	21G21839	1.4		0.00218085	14.7698	1.55928	3.98289	0.00535397	160.359	0.0143793	67.7515	0.609909	11.162	6.34231	19.9052	18.4278	57.5449	13.911	0.046948	0.00368909	0.00538126
	21G21841	1.6	4	0.0327376	1.16872	21.6191	0.431102	0.0164694	52.6313	0.156277	6.22054	8.21745	0.826045	1.32176	1.88225	3.85576	5.485	2.29027	0.499704	0.00283205	0.00038752
	21G21842	2	4	0.0211749	1.76473	34.8167	0.357502	-0.00159266	551.366	0.244974	4.18079	3.87313	1.74584	1.6206	1.18623	4.72638	3.4551	9.31423	0.781224	0.00274925	0.000253803
	21G21844	2.8	4	0.0571386	0.868439	104.362	0.314451	0.00688152	128.047	0.697703	1.38538	9.91342	0.685108	2.02301	0.530022	5.8981	1.54279	12.8696	2.21325	0.00259846	8.14886e-05
	21G21845	4	4	0.224475	0.382063	421.586	0.305857	0.179095	5.06596	2.78944	0.343154	36.6347	0.186994	1.44482	0.232625	4.2143	0.67775	9.93283	8.83886	0.00256884	2.563e-05
	21G21847	5.5	4	0.210489	0.376116	644.685	0.305862	0.0923271	9.28026	4.32231	0.232536	17.8338	0.380454	1.79487	0.157002	5.23389	0.45717	39.3329	13.7154	0.00260667	2.15111e-05
	21G21848	7	4	0.19513	0.379843	620.163	0.305895	0.0626426	13.8777	4.20256	0.248306	14.5362	0.467295	1.66225	0.152987	4.84768	0.445571	43.5008	13.3504	0.00263764	2.23271e-05
	21G21850	9	4	0.317466	0.311928	994.506	0.30588	0.105565	8.20519	6.98471	0.154201	25.8704	0.264052	1.78721	0.130589	5.2116	0.380264	43.8384	22.2702	0.00274374	1.99295e-05
	21G21851	11	4	0.16574	0.45278	455.155	0.306141	0.0532931	17.995	3.28187	0.302637	17.8944	0.381774	1.71958	0.179395	5.01466	0.522436	28.7273	10.4913	0.00282422	2.6075e-05
	21G21853	14	4	0.121544	0.557518	344.305	0.306843	0.049353	17.7891	2.56172	0.390504	12.9144	0.52579	1.88443	0.201296	5.49466	0.586063	34.1519	8.21394	0.00292303	3.12224e-05
	21G21854	17	4	0.145915	0.499906	279.39	0.307241	0.0419917	21.2715	2.21523	0.449846	25.127	0.271943	2.01814	0.239163	5.88393	0.696163	16.3504	7.14431	0.00313311	3.66097e-05
	21G21856	20	4	0.0404133	1.05581	125.512	0.311929	0.0223892	39.0271	0.96131	1.03716	3.49513	1.93607	1.76882	0.340039	5.15805	0.990189	44.569	3.09068	0.00301713	7.10647e-05
	21G21857	24	4	0.0498482	0.85343	153.065	0.309899	0.00658518	131.639	1.10876	0.882876	4.36932	1.54711	1.81953	0.299767	5.30571	0.872846	42.0771	3.54603	0.00283853	5.79936e-05
	21G21859	28	4	0.0375093	1.05949	113.281	0.311998	0.0229847	37.6632	0.837203	1.21212	3.3783	2.00623	1.72801	0.37038	5.03919	1.07861	39.1003	2.68271	0.00290164	7.93212e-05
	21G21860	32	4	0.01799	2.11043	54.323	0.331362	-0.00860121	103.94	0.398019	2.49829	1.54391	4.38496	1.53262	0.737569	4.47009	2.1486	36.046	1.27435	0.00287429	0.000158661
	21G21862	36	4	0.0144138	2.53189	39.1885	0.349976	-0.00639237	135.594	0.272969	3.76893	1.73743	3.8934	2.40701	1.05897	7.01549	3.08059	34.3284	0.869616	0.00271891	0.000226639
			S	1.82698	0.145802	4442.54	0.107751	1.62776	2.47516	31.3486	0.146258	235.435	0.132341
	Information on Analysis and Constants Used in Calculations									Results		40(a)/36(a)	± 2s	40(r)/39(k)	± 2s	Age	± 2s	MSWD	39Ar(k)	K/Ca	± 2s
																(Ma)			(%,n)
	Project = O-CONNOR (20-06)				Age Equations = Min et al. (2000)					Age Plateau				1.76267	0.0712587	5.14013	0.207903	1.36083	98.9821	0.00279783	8.3064e-05
	Sample = SO80 67DS-1				Negative Intensities = Allowed										0.0404266		0.040447	0.162984	15
	Material = Plagioclase				Collector Calibrations = 36Ar					Full External Error							0.338405	1.75593	2σ Confidence Limit
	Location = Crough Smt, 5th VER				Decay 40K = 5.463 ± 0.107 E-10 1/a					Analytical Error							0.207507	1.16655	Error Magnification
	Region = Easter Chain (Pacific)				Decay 39Ar = 2.940 ± 0.016 E-07 1/h
	Analyst = Daniel Heaton				Decay 37Ar = 8.230 ± 0.012 E-04 1/h					Total Fusion Age				1.70275	0.0678454	4.96565	0.197974		21	0.002758	1.08469e-05
	Irradiation = 21-OSU-04 (4B22-21)				Decay 36Cl = 2.257 ± 0.015 E-06 1/a										0.0398445		0.0398688
	Position = X: 0 | Y: 0 | Z/H: 40.59773 mm				Decay 40K(EC,β⁺) = 0.580 ± 0.014 E-10 1/a					Full External Error							0.325167
	FCT-NM Age = 28.201 ± 0.023 Ma				Decay 40K(β⁻) = 4.884 ± 0.099 E-10 1/a					Analytical Error							0.197586
	FCT-NM Reference = Kuiper et al (2008)				Atmospheric 40/36(a) = 298.56 ± 0.31
	FCT-NM 40Ar/39Ar Ratio = 9.73198 ± 0.01216				Atmospheric 38/36(a) = 0.1885 ± 0.0003					Normal Isochron		296.925	5.68283	1.77823	0.108422	5.18546	0.315983	1.43618	98.9821
	FCT-NM J-value = 0.00159531 ± 0.00000199				Production 39/37(ca) = 0.0006425 ± 0.0000059								0.019139		0.0609715		0.0609364	0.133687	15
	Air Shot 40Ar/36Ar = 303.9310 ± 0.3130				Production 38/37(ca) = 0.0001800 ± 0.0000173					Full External Error							0.415213	1.78446	2σ Confidence Limit
	Air Shot MDF = 0.99557635 ± 0.00035993 (LIN)				Production 36/37(ca) = 0.0002703 ± 0.0000005					Analytical Error							0.315718	1.19841	Error Magnification
	Experiment Type = Incremental Heating				Production 40/39(k) = 0.000607 ± 0.000059												12		Number of Iterations
	Extraction Method = Bulk Laser Heating				Production 38/39(k) = 0.012077 ± 0.000011												8.49326e-06		Convergence
	Heating = 32 sec				Production 36/38(cl) = 262.80 ± 1.71
	Isolation = 2.00 min				Scaling Ratio K/Ca = 0.430					Inverse Isochron		297.243	5.75971	1.78204	0.109058	5.19655	0.317834	1.46064	98.9821
	Instrument = ARGUS-VI-G				Abundance Ratio 40K/K = 1.1700 ± 0.0100 E-04								0.0193771		0.0611982		0.0611624	0.123465	15
	Preferred Age = Plateau Age				Atomic Weight K = 39.0983 ± 0.0001 g					Full External Error							0.416996	1.78446	2σ Confidence Limit
	Age Classification = Unknown									Analytical Error							0.317569	1.20857	Error Magnification
	IGSN = 10.114																3		Number of Iterations
	Rock Class = Undefined																8.30563e-05		Convergence
	Lithology = Undefined																0.435554		Spreading Factor
	Lat-Lon = Undefined - Undefined

## Sheet: Incremental Heating Table
	Incremental Heating			36Ar(a) [fA]	37Ar(ca) [fA]	38Ar(cl) [fA]	39Ar(k) [fA]	40Ar(r) [fA]	Age	± 2s	40Ar(r)	39Ar(k)	K/Ca	± 2s
									(Ma)		(%)	(%)
	21G21832	0.6		0.0139972	0.437239	0.0515031	-0.0022235	0.0176065	-23.2705	409.991	0.419539	-0.00780334	-0.00218669	0.0196798
	21G21833	0.7		0.0420081	5.31821	0.281854	0.0566224	-0.349691	-18.1242	20.6317	-2.86814	0.198715	0.00457816	0.00159775
	21G21835	0.8		0.0152186	1.54969	0.125736	0.0128045	-0.0274074	-6.26127	64.9514	-0.606858	0.044937	0.00355291	0.00543644
	21G21836	1		0.0272194	2.78674	0.288475	0.0225237	-0.445556	-58.6979	67.9842	-5.8007	0.0790463	0.00347545	0.00308898
	21G21838	1.2		0.0647531	24.9355	0.191441	0.186951	-0.433356	-6.78166	5.85541	-2.29296	0.656098	0.00322386	0.000351379
	21G21839	1.4		0.00175863	1.55928	0.00458023	0.0133775	0.0848442	18.4278	57.5449	13.911	0.046948	0.00368909	0.00538126
	21G21841	1.6	4	0.026893	21.6191	0.00578907	0.142387	0.188202	3.85576	5.485	2.29027	0.499704	0.00283205	0.00038752
	21G21842	2	4	0.011764	34.8167	0	0.222604	0.360752	4.72638	3.4551	9.31423	0.781224	0.00274925	0.000253803
	21G21844	2.8	4	0.0289296	104.362	0	0.630651	1.27581	5.8981	1.54279	12.8696	2.21325	0.00259846	8.14886e-05
	21G21845	4	4	0.110512	421.586	0.051961	2.51857	3.63887	4.2143	0.67775	9.93283	8.83886	0.00256884	2.563e-05
	21G21847	5.5	4	0.0362301	644.685	0	3.9081	7.01453	5.23389	0.45717	39.3329	13.7154	0.00260667	2.15111e-05
	21G21848	7	4	0.0275005	620.163	0	3.8041	6.32336	4.84768	0.445571	43.5008	13.3504	0.00263764	2.23271e-05
	21G21850	9	4	0.0486515	994.506	0	6.34574	11.3412	5.2116	0.380264	43.8384	22.2702	0.00274374	1.99295e-05
	21G21851	11	4	0.0427117	455.155	0	2.98943	5.14058	5.01466	0.522436	28.7273	10.4913	0.00282422	2.6075e-05
	21G21853	14	4	0.0284783	344.305	0	2.3405	4.41051	5.49466	0.586063	34.1519	8.21394	0.00292303	3.12224e-05
	21G21854	17	4	0.0703959	279.39	0	2.03572	4.10838	5.88393	0.696163	16.3504	7.14431	0.00313311	3.66097e-05
	21G21856	20	4	0.00648731	125.512	0	0.880668	1.55775	5.15805	0.990189	44.569	3.09068	0.00301713	7.10647e-05
	21G21857	24	4	0.00847477	153.065	0	1.01042	1.83848	5.30571	0.872846	42.0771	3.54603	0.00283853	5.79936e-05
	21G21859	28	4	0.00688943	113.281	0	0.76442	1.32092	5.03919	1.07861	39.1003	2.68271	0.00290164	7.93212e-05
	21G21860	32	4	0.00330644	54.323	0	0.363117	0.556518	4.47009	2.1486	36.046	1.27435	0.00287429	0.000158661
	21G21862	36	4	0.00382117	39.1885	0	0.247791	0.596434	7.01549	3.08059	34.3284	0.869616	0.00271891	0.000226639
			S	0.626	4442.54	1.00134	28.4943	48.5187
	Information on Analysis				Results		40(r)/39(k)	± 2s	Age	± 2s	MSWD	39Ar(k)	K/Ca	± 2s
									(Ma)			(%,n)
	Project = O-CONNOR (20-06)				Age Plateau		1.76267	0.0712587	5.14013	0.207903	1.36083	98.9821	0.00279783	8.3064e-05
	Sample = SO80 67DS-1							0.0404266		0.040447	0.162984	15
	Material = Plagioclase				Full External Error					0.338405	1.75593	2σ Confidence Limit
	Location = Crough Smt, 5th VER				Analytical Error					0.207507	1.16655	Error Magnification
	Region = Easter Chain (Pacific)
	Analyst = Daniel Heaton				Total Fusion Age		1.70275	0.0678454	4.96565	0.197974		21	0.002758	1.08469e-05
	Irradiation = 21-OSU-04 (4B22-21)							0.0398445		0.0398688
	J = 0.00159531 ± 0.00000199				Full External Error					0.325167
	FCT-NM = 28.201 ± 0.023 Ma				Analytical Error					0.197586

## Sheet: Normal Isochron Table
	Normal Isochron			39(k)/36(a)	± 2s	40(a+r)/36(a)	± 2s			r.i.
	21G21832	0.6		-0.158853	1.4289	299.818	18.9404			0.00518524
	21G21833	0.7		1.34789	0.470686	290.236	8.73525			0.0742408
	21G21835	0.8		0.841367	1.28633	296.759	18.3503			0.0308169
	21G21836	1		0.827488	0.73519	282.191	11.1636			0.0355443
	21G21838	1.2		2.88713	0.317963	291.868	5.57802			0.148719
	21G21839	1.4		7.60676	11.4254	346.804	148.921			0.20862
	21G21841	1.6	4	5.29458	0.738643	305.558	10.0726			0.176939
	21G21842	2	4	18.9226	2.11962	329.226	23.9576			0.500057
	21G21844	2.8	4	21.7995	1.01534	342.661	12.8814			0.699878
	21G21845	4	4	22.7901	0.429467	331.487	5.80789			0.887386
	21G21847	5.5	4	107.869	5.9804	492.17	27.4072			0.985662
	21G21848	7	4	138.329	9.54373	528.497	36.6656			0.987313
	21G21850	9	4	130.432	7.34137	531.67	29.9843			0.993192
	21G21851	11	4	69.991	2.87688	418.915	17.2727			0.968713
	21G21853	14	4	82.1856	4.40044	453.433	24.4223			0.967589
	21G21854	17	4	28.9182	0.699445	356.921	8.10628			0.885148
	21G21856	20	4	135.753	18.8106	538.682	76.5315			0.949118
	21G21857	24	4	119.226	12.8685	515.496	57.0044			0.944297
	21G21859	28	4	110.955	13.5962	490.292	61.8574			0.925432
	21G21860	32	4	109.821	26.182	466.873	115.807			0.910347
	21G21862	36	4	64.8468	13.5791	454.647	94.2938			0.850798
	Results			40(a)/36(a)	± 2s	40(r)/39(k)	± 2s	Age	± 2s	MSWD
								(Ma)
	Normal Isochron			296.925	5.68283	1.77823	0.108422	5.18546	0.315983	1.43618
					0.019139		0.0609715		0.0609364	0.133687
	Full External Error								0.415213
	Analytical Error								0.315718
	Statistics			2σ Confidence Limit	1.78446		Convergence	8.49326e-06
				Error Magnification	1.19841		Number of Iterations	12
				Number of Data Points	15		Calculated Line	Weighted York-2

## Sheet: Inverse Isochron Table
	Inverse Isochron			39(k)/40(a+r)	± 2s	36(a)/40(a+r)	± 2s			r.i.
	21G21832	0.6		-0.000529832	0.00476583	0.00333536	0.000210704			0.00183783
	21G21833	0.7		0.00464413	0.00161738	0.00344548	0.000103699			0.0119797
	21G21835	0.8		0.00283519	0.00433275	0.00336974	0.00020837			0.00963293
	21G21836	1		0.00293237	0.00260375	0.0035437	0.00014019			0.00898797
	21G21838	1.2		0.00989192	0.00107763	0.00342621	6.548e-05			0.0250861
	21G21839	1.4		0.0219339	0.0323202	0.00288347	0.00123819			0.0787638
	21G21841	1.6	4	0.0173276	0.00238354	0.0032727	0.000107883			0.0601928
	21G21842	2	4	0.0574759	0.00565798	0.00303743	0.000221032			0.170206
	21G21844	2.8	4	0.0636183	0.00214015	0.00291834	0.000109707			0.148474
	21G21845	4	4	0.068751	0.00059981	0.00301671	5.28547e-05			0.0915098
	21G21847	5.5	4	0.21917	0.00206293	0.00203182	0.000113145			0.110492
	21G21848	7	4	0.26174	0.00288626	0.00189216	0.000131273			0.11421
	21G21850	9	4	0.245326	0.00161307	0.00188086	0.000106074			0.0752351
	21G21851	11	4	0.167077	0.00172069	0.00238712	9.84253e-05			0.137323
	21G21853	14	4	0.181252	0.00247885	0.0022054	0.000118785			0.150155
	21G21854	17	4	0.0810212	0.000917936	0.00280174	6.36323e-05			0.114973
	21G21856	20	4	0.252009	0.0113142	0.00185638	0.00026374			0.235136
	21G21857	24	4	0.231285	0.00845595	0.00193988	0.000214515			0.236878
	21G21859	28	4	0.226305	0.0108974	0.0020396	0.000257325			0.265078
	21G21860	32	4	0.235226	0.024328	0.00214191	0.000531296			0.299888
	21G21862	36	4	0.142631	0.0162398	0.00219951	0.000456179			0.256814
	Results			40(a)/36(a)	± 2s	40(r)/39(k)	± 2s	Age	± 2s	MSWD
								(Ma)
	Inverse Isochron			297.243	5.75971	1.78204	0.109058	5.19655	0.317834	1.46064
					0.0193771		0.0611982		0.0611624	0.123465
	Full External Error								0.416996
	Analytical Error								0.317569
	Statistics			2σ Confidence Limit	1.78446		Convergence	8.30563e-05
				Error Magnification	1.20857		Number of Iterations	3
				Number of Data Points	15		Calculated Line	Weighted York-2
				Spreading Factor	0.435554

## Sheet: Degassing Patterns
	Degassing Patterns			36Ar(a) [fA]	%1s	36Ar(c) [fA]	%1s	36Ar(ca) [fA]	%1s	36Ar(cl) [fA]	%1s	37Ar(ca) [fA]	%1s	38Ar(a) [fA]	%1s	38Ar(c) [fA]	%1s	38Ar(k) [fA]	%1s	38Ar(ca) [fA]	%1s	38Ar(cl) [fA]	%1s	39Ar(k) [fA]	%1s	39Ar(ca) [fA]	%1s	40Ar(r) [fA]	%1s	40Ar(a) [fA]	%1s	40Ar(c) [fA]	%1s	40Ar(k) [fA]	%1s
	21G21832	0.6		0.0139972	2.71408	0	0	0.000118186	14.866	8.41741e-06	16.4855	0.437239	14.865	0.00263848	2.71873	0	0	-2.68533e-05	449.746	7.87031e-05	17.7118	0.0515031	16.5111	-0.0022235	449.746	0.000280926	14.8935	0.0176065	750.959	4.17901	2.71607	0	0	-1.34967e-06	449.849
	21G21833	0.7		0.0420081	1.39666	0	0	0.00143751	1.27116	4.6068e-05	3.30954	5.31821	1.25974	0.00791853	1.40568	0	0	0.000683829	17.4044	0.000957278	9.71205	0.281854	3.43483	0.0566224	17.4041	0.00341695	1.55992	-0.349691	53.8959	12.5419	1.40053	0	0	3.43698e-05	19.9004
	21G21835	0.8		0.0152186	2.69879	0	0	0.000418882	4.13513	2.05537e-05	6.97929	1.54969	4.13163	0.00286871	2.70347	0	0	0.000154639	76.3954	0.000278945	10.4789	0.125736	7.03956	0.0128045	76.3953	0.000995678	4.23282	-0.0274074	512.122	4.54367	2.70079	0	0	7.77231e-06	77.0024
	21G21836	1		0.0272194	1.76728	0	0	0.000753256	2.15983	4.71589e-05	3.17793	2.78674	2.15313	0.00513085	1.77442	0	0	0.000272019	44.3879	0.000501613	9.86777	0.288475	3.30821	0.0225237	44.3878	0.00179048	2.34145	-0.445556	35.7379	8.12661	1.77034	0	0	1.36719e-05	45.4247
	21G21838	1.2		0.0647531	0.884617	0	0	0.00674008	0.433795	3.13001e-05	4.75131	24.9355	0.399096	0.012206	0.898793	0	0	0.0022578	5.43578	0.0044884	9.63827	0.191441	4.83942	0.186951	5.43503	0.0160211	1.00283	-0.433356	42.7468	19.3327	0.890709	0	0	0.000113479	11.0753
	21G21839	1.4		0.00175863	18.3408	0	0	0.000421473	3.98652	7.48901e-07	187.48	1.55928	3.98289	0.000331502	18.3415	0	0	0.00016156	72.8261	0.00028067	10.4211	0.00458023	187.483	0.0133775	72.826	0.00100184	4.08777	0.0848442	139.001	0.525057	18.3411	0	0	8.12013e-06	73.4626
	21G21841	1.6	4	0.026893	1.42629	0	0	0.00584365	0.46341	9.46678e-07	149.899	21.6191	0.431102	0.00506933	1.43512	0	0	0.00171961	6.82869	0.00389144	9.63964	0.00578907	149.902	0.142387	6.82809	0.0138903	1.016	0.188202	70.8742	8.02917	1.43007	0	0	8.64289e-05	11.8214
	21G21842	2	4	0.011764	3.19222	0	0	0.00941095	0.395863	0	0	34.8167	0.357502	0.00221751	3.19618	0	0	0.00268839	4.60288	0.006267	9.63663	0	0	0.222604	4.602	0.0223697	0.98702	0.360752	36.308	3.51225	3.19392	0	0	0.000135121	10.6912
	21G21844	2.8	4	0.0289296	1.7503	0	0	0.028209	0.357462	0	0	104.362	0.314451	0.00545323	1.75751	0	0	0.00761637	1.5388	0.0187851	9.63513	0	0	0.630651	1.53616	0.0670524	0.972255	1.27581	13.0094	8.63722	1.75339	0	0	0.000382805	9.7715
	21G21845	4	4	0.110512	0.855842	0	0	0.113955	0.349926	8.49922e-06	22.4579	421.586	0.305857	0.0208314	0.870486	0	0	0.0304167	0.40425	0.0758854	9.63486	0.051961	22.4767	2.51857	0.394104	0.270869	0.969509	3.63887	8.04067	32.9943	0.862138	0	0	0.00152877	9.65804
	21G21847	5.5	4	0.0362301	2.7582	0	0	0.174258	0.34993	0	0	644.685	0.305862	0.00682937	2.76278	0	0	0.0471982	0.291207	0.116043	9.63486	0	0	3.9081	0.27695	0.41421	0.969511	7.01453	4.36487	10.8169	2.76016	0	0	0.00237222	9.65397
	21G21848	7	4	0.0275005	3.43723	0	0	0.16763	0.34996	0	0	620.163	0.305895	0.00518383	3.44091	0	0	0.0459422	0.30604	0.111629	9.63486	0	0	3.8041	0.292508	0.398455	0.969521	6.32336	4.5925	8.21053	3.4388	0	0	0.00230909	9.65443
	21G21850	9	4	0.0486515	2.80742	0	0	0.268815	0.349946	0	0	994.506	0.30588	0.00917082	2.81192	0	0	0.0766375	0.215494	0.179011	9.63486	0	0	6.34574	0.1958	0.63897	0.969517	11.3412	3.64819	14.5254	2.80935	0	0	0.00385186	9.65199
	21G21851	11	4	0.0427117	2.02593	0	0	0.123028	0.350175	0	0	455.155	0.306141	0.00805115	2.03216	0	0	0.0361034	0.357045	0.0819279	9.63486	0	0	2.98943	0.345516	0.292437	0.969599	5.14058	5.20477	12.752	2.0286	0	0	0.00181459	9.65618
	21G21853	14	4	0.0284783	2.64121	0	0	0.0930657	0.350788	0	0	344.305	0.306843	0.00536815	2.64599	0	0	0.0282662	0.446301	0.061975	9.63489	0	0	2.3405	0.437132	0.221216	0.969821	4.41051	5.32311	8.50247	2.64326	0	0	0.00142068	9.6599
	21G21854	17	4	0.0703959	1.10254	0	0	0.0755191	0.351137	0	0	279.39	0.307241	0.0132696	1.11395	0	0	0.0245854	0.505013	0.0502902	9.6349	0	0	2.03572	0.496928	0.179508	0.969947	4.10838	5.90444	21.0174	1.10743	0	0	0.00123568	9.66279
	21G21856	20	4	0.00648731	6.83458	0	0	0.033926	0.355246	0	0	125.512	0.311929	0.00122286	6.83643	0	0	0.0106358	1.13919	0.0225922	9.63505	0	0	0.880668	1.13562	0.0806417	0.971442	1.55775	9.54469	1.93685	6.83537	0	0	0.000534566	9.71659
	21G21857	24	4	0.00847477	5.30815	0	0	0.0413734	0.353465	0	0	153.065	0.309899	0.00159749	5.31053	0	0	0.0122028	0.977556	0.0275517	9.63499	0	0	1.01042	0.973404	0.0983442	0.970792	1.83848	8.17975	2.53023	5.30917	0	0	0.000613322	9.69897
	21G21859	28	4	0.00688943	5.9806	0	0	0.0306199	0.355306	0	0	113.281	0.311998	0.00129866	5.98272	0	0	0.0092319	1.33379	0.0203906	9.63505	0	0	0.76442	1.33075	0.0727831	0.971464	1.32092	10.634	2.05691	5.98151	0	0	0.000464003	9.74132
	21G21860	32	4	0.00330644	11.6011	0	0	0.0146835	0.372426	0	0	54.323	0.331362	0.000623264	11.6022	0	0	0.00438536	2.74152	0.00977815	9.6357	0	0	0.363117	2.74004	0.0349025	0.977855	0.556518	23.9059	0.987171	11.6016	0	0	0.000220412	10.0315
	21G21862	36	4	0.00382117	9.61124	0	0	0.0105926	0.38908	0	0	39.1885	0.349976	0.000720291	9.61255	0	0	0.00299257	4.15408	0.00705393	9.63636	0	0	0.247791	4.1531	0.0251786	0.984318	0.596434	21.6021	1.14085	9.6118	0	0	0.000150409	10.5057
			S	0.626	0.486767	0	0	1.20082	0.123223	0.000163693	2.62004	4442.54	0.107751	0.118001	0.488966	0	0	0.344125	0.16744	0.799658	3.38808	1.00134	2.6549	28.4943	0.164494	2.85433	0.340988	48.5187	1.98542	186.899	0.487709	0	0	0.017296	3.35656
			S							1.82698	0.185411	4442.54	0.107751									2.26312	1.67761			31.3486	0.152706							235.435	0.563301

## Sheet: Additional Parameters
	Additional Parameters			40Ar/39Ar	1s	37Ar/39Ar	1s	36Ar/39Ar	1s	Time (days)	37Ar (decay)	39Ar (decay)	40Ar (moles)
	21G21832	0.6		-2160.34	11121.1	-225.082	1159.16	-7.27067	37.4286	100.64	7.31774	1.00071	1.79196e-13
	21G21833	0.7		203.072	33.3503	88.5787	14.5815	0.724386	0.119297	100.647	7.31874	1.00071	5.20611e-13
	21G21835	0.8		327.263	232.026	112.296	79.7333	1.13463	0.804807	100.659	7.32055	1.00071	1.92845e-13
	21G21836	1		315.909	129.928	114.614	47.1924	1.15241	0.474267	100.665	7.32145	1.00071	3.27982e-13
	21G21838	1.2		93.1137	4.67285	122.852	6.16878	0.352386	0.0178621	100.678	7.32326	1.00071	8.07006e-13
	21G21839	1.4		42.4157	29.1247	108.439	73.5958	0.151666	0.105169	100.684	7.32416	1.00071	2.60431e-14
	21G21841	1.6	4	52.5825	3.29963	138.338	8.62602	0.209484	0.013259	100.697	7.32607	1.00071	3.50885e-13
	21G21842	2	4	15.8104	0.716318	142.124	5.9636	0.0864374	0.00392252	100.703	7.32698	1.00071	1.65383e-13
	21G21844	2.8	4	14.2087	0.219599	149.579	2.12495	0.0818952	0.00133905	100.716	7.32879	1.00071	4.23303e-13
	21G21845	4	4	13.1334	0.0513247	151.136	0.69474	0.0804731	0.000413264	100.722	7.32969	1.00071	1.5643e-12
	21G21847	5.5	4	4.12598	0.0183973	149.153	0.573074	0.0486981	0.000215341	100.735	7.3315	1.00071	7.61502e-13
	21G21848	7	4	3.45889	0.0183034	147.568	0.581401	0.0464314	0.000210706	100.741	7.33241	1.00071	6.20696e-13
	21G21850	9	4	3.70387	0.0113257	142.383	0.487734	0.0454516	0.000158154	100.754	7.33432	1.00071	1.10467e-12
	21G21851	11	4	5.4525	0.0265633	138.688	0.597021	0.0505017	0.000275037	100.76	7.33522	1.00071	7.6409e-13
	21G21853	14	4	5.0413	0.0330176	134.404	0.667498	0.0474463	0.000322956	100.773	7.33703	1.00071	5.51445e-13
	21G21854	17	4	11.3429	0.0596244	126.122	0.687058	0.065869	0.000442974	100.779	7.33794	1.00071	1.07292e-12
	21G21856	20	4	3.6358	0.0798559	130.564	1.41408	0.0420398	0.000622194	100.792	7.33985	1.00071	1.49242e-13
	21G21857	24	4	3.94073	0.070196	138.051	1.29172	0.0449585	0.00055206	100.799	7.34076	1.00071	1.8657e-13
	21G21859	28	4	4.03522	0.0945843	135.309	1.69357	0.0448031	0.000721282	100.811	7.34257	1.00071	1.44253e-13
	21G21860	32	4	3.87898	0.195761	136.483	3.43962	0.0451987	0.00147817	100.817	7.34348	1.00071	6.59249e-14
	21G21862	36	4	6.36494	0.344904	143.564	5.43409	0.0528038	0.00239751	100.83	7.34529	1.00071	7.41884e-14

## Sheet: Procedure Blanks
	Procedure Blanks		36Ar ± 1σ (SE) [fA]		37Ar ± 1σ (SE) [fA]		38Ar ± 1σ (SE) [fA]		39Ar ± 1σ (SE) [fA]		40Ar ± 1σ (SE) [fA]
	21G21832	0.6	0.00709706	0.000244328	-0.00340883	0.00605768	-0.0108833	0.00613883	0.0181512	0.00755591	1.7911	0.0661109
	21G21833	0.7	0.00712665	0.000244328	-0.00297578	0.00605768	-0.010829	0.00613883	0.0183265	0.00755591	1.79277	0.0661109
	21G21835	0.8	0.00717655	0.000244328	-0.00345639	0.00605768	-0.0106678	0.00613883	0.0186469	0.00755591	1.79565	0.0661109
	21G21836	1	0.00719989	0.000244328	-0.00407699	0.00605768	-0.0105566	0.00613883	0.0188096	0.00755591	1.79701	0.0661109
	21G21838	1.2	0.00724332	0.000244328	-0.00560419	0.00605768	-0.0102729	0.00613883	0.0191397	0.00755591	1.79961	0.0661109
	21G21839	1.4	0.00726341	0.000244328	-0.00635169	0.00605768	-0.0101004	0.00613883	0.0193071	0.00755591	1.80085	0.0661109
	21G21841	1.6	0.0073023	0.000244328	-0.00753695	0.00605768	-0.00966915	0.00613883	0.019666	0.00755591	1.8033	0.0661109
	21G21842	2	0.00731904	0.000244328	-0.00780944	0.00605768	-0.00943313	0.00613883	0.0198384	0.00755591	1.80439	0.0661109
	21G21844	2.8	0.00734928	0.000244328	-0.00763046	0.00605768	-0.00889981	0.00613883	0.0201882	0.00755591	1.80643	0.0661109
	21G21845	4	0.00736279	0.000244328	-0.00714505	0.00605768	-0.00860253	0.00613883	0.0203655	0.00755591	1.80739	0.0661109
	21G21847	5.5	0.00738656	0.000244328	-0.00537433	0.00605768	-0.00794669	0.00613883	0.020725	0.00755591	1.80916	0.0661109
	21G21848	7	0.00739683	0.000244328	-0.00411652	0.00605768	-0.00758814	0.00613883	0.0209071	0.00755591	1.80998	0.0661109
	21G21850	9	0.00741496	0.000244328	-0.000810195	0.00605768	-0.00676415	0.00613883	0.0212969	0.00755591	1.81155	0.0661109
	21G21851	11	0.00742187	0.000244328	0.000968283	0.00605768	-0.00634207	0.00613883	0.021484	0.00755591	1.81223	0.0661109
	21G21853	14	0.00743246	0.000244328	0.00462455	0.00605768	-0.00543665	0.00613883	0.0218632	0.00755591	1.81345	0.0661109
	21G21854	17	0.00743613	0.000244328	0.00634968	0.00605768	-0.00495331	0.00613883	0.0220551	0.00755591	1.81399	0.0661109
	21G21856	20	0.00744035	0.000244328	0.00925149	0.00605768	-0.00386587	0.00613883	0.0224657	0.00755591	1.81498	0.0661109
	21G21857	24	0.00744067	0.000244328	0.010046	0.00605768	-0.003319	0.00613883	0.0226627	0.00755591	1.81538	0.0661109
	21G21859	28	0.00743807	0.000244328	0.00988653	0.00605768	-0.002164	0.00613883	0.0230615	0.00755591	1.81604	0.0661109
	21G21860	32	0.00743515	0.000244328	0.00865465	0.00605768	-0.00155587	0.00613883	0.0232633	0.00755591	1.8163	0.0661109
	21G21862	36	0.00742608	0.000244328	0.00311525	0.00605768	-0.000278353	0.00613883	0.0236717	0.00755591	1.81669	0.0661109

## Sheet: Intercept Values
	Intercept Values		36Ar ± 1σ (SE) [fA]		r2	Regression (type,n)		37Ar ± 1σ (SE) [fA]		r2	Regression (type,n)		38Ar ± 1σ (SE) [fA]		r2	Regression (type,n)		39Ar ± 1σ (SE) [fA]		r2	Regression (type,n)		40Ar ± 1σ (SE) [fA]		r2	Regression (type,n)
	21G21832	0.6	0.0208379	0.000276053	0.937082	EXP	150 of 150	0.05555	0.00633122	5.85459e-05	EXP	150 of 150	0.0428308	0.00573365	0.0136264	EXP	150 of 150	0.0162186	0.00647201	0.501117	EXP	150 of 150	5.98772	0.0150807	0.998897	EXP	147 of 150
	21G21833	0.7	0.049439	0.000511825	0.983428	EXP	150 of 150	0.714051	0.00633362	0.482895	EXP	149 of 150	0.278007	0.00638031	0.435226	EXP	149 of 150	0.0780582	0.00624711	0.928356	EXP	150 of 150	13.9851	0.0171979	0.999885	EXP	149 of 150
	21G21835	0.8	0.02241	0.000314938	0.978186	EXP	149 of 150	0.205429	0.00611411	0.0466138	EXP	148 of 150	0.117229	0.00604491	0.149011	EXP	150 of 150	0.0323764	0.00613321	0.776457	EXP	150 of 150	6.31192	0.0164643	0.999589	EXP	150 of 150
	21G21836	1	0.0344599	0.000396839	0.99068	EXP	150 of 150	0.371506	0.00523344	0.273853	EXP	145 of 150	0.281219	0.00612155	0.455784	EXP	150 of 150	0.0429992	0.00646841	0.93119	EXP	150 of 150	9.47808	0.0169153	0.999892	EXP	150 of 150
	21G21838	1.2	0.0768283	0.000489575	0.966435	EXP	148 of 150	3.35425	0.0061739	0.966022	EXP	149 of 150	0.19826	0.00633346	0.225187	EXP	150 of 150	0.221071	0.00671301	0.839622	EXP	149 of 150	20.6991	0.0171249	0.999753	EXP	150 of 150
	21G21839	1.4	0.00938513	0.000196205	0.907983	EXP	150 of 150	0.203722	0.00573594	0.0487082	EXP	147 of 150	-0.00479376	0.00589311	3.96851e-05	EXP	147 of 150	0.0336128	0.00607032	0.124312	EXP	150 of 150	2.41075	0.0162474	0.996203	EXP	150 of 150
	21G21841	1.6	0.0391521	0.00027693	0.631369	EXP	148 of 150	2.90434	0.00648073	0.952093	EXP	150 of 150	0.00665461	0.00601056	0.000976952	EXP	148 of 150	0.175143	0.00603679	0.0862085	EXP	148 of 150	10.0208	0.0153956	0.994205	EXP	150 of 150
	21G21842	2	0.0279197	0.000267508	0.652277	EXP	150 of 150	4.68107	0.00630305	0.980487	EXP	150 of 150	-0.0110117	0.00617005	0.00628433	EXP	147 of 150	0.263557	0.00683549	0.00349272	EXP	150 of 150	5.67752	0.0142002	0.994952	EXP	150 of 150
	21G21844	2.8	0.0629384	0.000408336	0.00199931	EXP	150 of 150	14.0436	0.0088353	0.995804	EXP	150 of 150	-0.00207917	0.00621212	0.00803799	EXP	150 of 150	0.714317	0.00594302	0.34023	EXP	148 of 150	11.7199	0.0155613	0.986511	EXP	149 of 150
	21G21845	4	0.22575	0.000730963	0.138882	EXP	150 of 150	56.7482	0.010727	0.999633	EXP	148 of 150	0.168908	0.00657	0.139382	EXP	150 of 150	2.79551	0.00570907	0.876289	EXP	149 of 150	38.4421	0.0179513	0.998945	EXP	150 of 150
	21G21847	5.5	0.212167	0.000666099	0.681647	EXP	149 of 150	86.763	0.0174692	0.999585	EXP	147 of 150	0.0835637	0.00586781	0.0416868	EXP	150 of 150	4.32089	0.0063631	0.971495	EXP	148 of 150	19.6429	0.0152601	0.994459	EXP	150 of 150
	21G21848	7	0.197236	0.000618921	0.765055	EXP	147 of 150	83.4534	0.0169357	0.999561	EXP	150 of 150	0.0545003	0.00604618	0.0135792	EXP	148 of 150	4.20193	0.00695788	0.967821	EXP	150 of 150	16.3462	0.0156022	0.985445	EXP	150 of 150
	21G21850	9	0.316273	0.000814916	0.883753	EXP	149 of 150	133.799	0.0272087	0.999564	EXP	150 of 150	0.0978674	0.00600124	0.00623218	EXP	150 of 150	6.97022	0.00717202	0.987529	EXP	150 of 150	27.682	0.0171992	0.91234	EXP	148 of 150
	21G21851	11	0.168668	0.000646241	0.649146	EXP	150 of 150	61.2293	0.0134987	0.99951	EXP	148 of 150	0.0464796	0.00725694	0.000566274	EXP	150 of 150	3.28654	0.00625777	0.955085	EXP	150 of 150	19.7066	0.0172176	0.955016	EXP	150 of 150
	21G21853	14	0.125681	0.000587336	0.490093	EXP	150 of 150	46.3098	0.013281	0.999127	EXP	150 of 150	0.0434798	0.00616721	0.0352284	EXP	150 of 150	2.57046	0.00641187	0.923322	EXP	149 of 150	14.7278	0.0154953	0.975613	EXP	150 of 150
	21G21854	17	0.149394	0.000633041	0.589282	EXP	150 of 150	37.5765	0.0116911	0.99904	EXP	147 of 150	0.036667	0.00637918	0.000164964	EXP	150 of 150	2.22593	0.006369	0.899245	EXP	149 of 150	26.941	0.017277	0.328892	EXP	149 of 150
	21G21856	20	0.0467578	0.000330625	0.0954454	EXP	149 of 150	16.8828	0.00896149	0.996982	EXP	150 of 150	0.0183253	0.00610904	0.00783696	EXP	149 of 150	0.97885	0.00641725	0.58099	EXP	149 of 150	5.31011	0.0144337	0.992601	EXP	147 of 150
	21G21857	24	0.0559372	0.000326443	0.0324757	EXP	147 of 150	20.5851	0.00913291	0.997976	EXP	150 of 150	0.00320792	0.00601142	0.0164753	EXP	150 of 150	1.12574	0.00613143	0.659143	EXP	150 of 150	6.1847	0.0141014	0.992136	EXP	148 of 150
	21G21859	28	0.0439302	0.000294846	0.0985441	EXP	150 of 150	15.2334	0.00767105	0.997387	EXP	149 of 150	0.0206173	0.00599451	0.0280392	EXP	149 of 150	0.855975	0.00668921	0.438726	EXP	150 of 150	5.19433	0.0149331	0.991629	EXP	150 of 150
	21G21860	32	0.0249373	0.000275831	0.550206	EXP	150 of 150	7.30808	0.00718306	0.990287	EXP	150 of 150	-0.010081	0.00639002	0.0128865	EXP	150 of 150	0.419243	0.00638388	0.113152	EXP	147 of 150	3.36021	0.0145812	0.993103	EXP	150 of 150
	21G21862	36	0.0214491	0.000256789	0.615905	EXP	150 of 150	5.2676	0.00665746	0.983853	EXP	150 of 150	-0.00661418	0.00600997	0.00950512	EXP	150 of 150	0.295242	0.00690363	0.00759392	EXP	149 of 150	3.55412	0.0143261	0.992733	EXP	150 of 150

## Sheet: Project Info
	Project Info		Analyst	Irradiation	X-pos	Y-pos	Z/H-pos	Project	Experiment	Nmb
	21G21832	0.6	Daniel Heaton	21-OSU-04	0	0	40.5977	Easter\O-Connor (20-06)	21G21829	1
	21G21833	0.7	Daniel Heaton	21-OSU-04	0	0	40.5977	Easter\O-Connor (20-06)	21G21829	1
	21G21835	0.8	Daniel Heaton	21-OSU-04	0	0	40.5977	Easter\O-Connor (20-06)	21G21829	1
	21G21836	1	Daniel Heaton	21-OSU-04	0	0	40.5977	Easter\O-Connor (20-06)	21G21829	1
	21G21838	1.2	Daniel Heaton	21-OSU-04	0	0	40.5977	Easter\O-Connor (20-06)	21G21829	1
	21G21839	1.4	Daniel Heaton	21-OSU-04	0	0	40.5977	Easter\O-Connor (20-06)	21G21829	1
	21G21841	1.6	Daniel Heaton	21-OSU-04	0	0	40.5977	Easter\O-Connor (20-06)	21G21829	1
	21G21842	2	Daniel Heaton	21-OSU-04	0	0	40.5977	Easter\O-Connor (20-06)	21G21829	1
	21G21844	2.8	Daniel Heaton	21-OSU-04	0	0	40.5977	Easter\O-Connor (20-06)	21G21829	1
	21G21845	4	Daniel Heaton	21-OSU-04	0	0	40.5977	Easter\O-Connor (20-06)	21G21829	1
	21G21847	5.5	Daniel Heaton	21-OSU-04	0	0	40.5977	Easter\O-Connor (20-06)	21G21829	1
	21G21848	7	Daniel Heaton	21-OSU-04	0	0	40.5977	Easter\O-Connor (20-06)	21G21829	1
	21G21850	9	Daniel Heaton	21-OSU-04	0	0	40.5977	Easter\O-Connor (20-06)	21G21829	1
	21G21851	11	Daniel Heaton	21-OSU-04	0	0	40.5977	Easter\O-Connor (20-06)	21G21829	1
	21G21853	14	Daniel Heaton	21-OSU-04	0	0	40.5977	Easter\O-Connor (20-06)	21G21829	1
	21G21854	17	Daniel Heaton	21-OSU-04	0	0	40.5977	Easter\O-Connor (20-06)	21G21829	1
	21G21856	20	Daniel Heaton	21-OSU-04	0	0	40.5977	Easter\O-Connor (20-06)	21G21829	1
	21G21857	24	Daniel Heaton	21-OSU-04	0	0	40.5977	Easter\O-Connor (20-06)	21G21829	1
	21G21859	28	Daniel Heaton	21-OSU-04	0	0	40.5977	Easter\O-Connor (20-06)	21G21829	1
	21G21860	32	Daniel Heaton	21-OSU-04	0	0	40.5977	Easter\O-Connor (20-06)	21G21829	1
	21G21862	36	Daniel Heaton	21-OSU-04	0	0	40.5977	Easter\O-Connor (20-06)	21G21829	1

[truncated: 2 more sheets: Sample Parameters, Irradiation Constants]
