# Supplementary material for: Synchronous motion of the Easter mantle plume and the East Pacific Rise
Source: Nat Commun. 2024 Nov 17;15:9953. doi: 10.1038/s41467-024-54115-2 (PMC11570642; doi:10.1038/s41467-024-54115-2)
Supplement: Supplementary file 5 — Supplementary Data 2 [file 41467_2024_54115_MOESM5_ESM.zip › NCOMMS-23-61651B_Dataset 2/21G21866.full.xls]

## Sheet: Hidden Data
Double Line Plot Age Plateau			Double Line Plot K/Ca Plateau			X-Y Plot Normal Isochron		X-Y Plot Inverse Isochron		Error Ellipses Normal Isochron		Error Ellipses Inverse Isochron														Used Measurements for Blank Corrections
Ar39k%	Line 1	Line 2	Ar39k%	Line 1	Line 2	X-axis	Y-axis	X-axis	Y-axis	X-axis	Y-axis	X-axis	Y-axis													Filename	Included	36Ar	1σ	37Ar	1σ	38Ar	1σ	39Ar	1σ	40Ar	1σ	Date		Filename	Included	40Ar/39Ar	1σ	J-value	1σ	Date	X	Y	H
0	-0.2	20.2	0	0.00591637	0.0241395	0.0105069	300.494	3.49653e-05	0.00332785			5.54803e-05	0.00332785
0.0980059	-0.2	20.2	0.0980059	0.00591637	0.0241395	0.0126871	302.027	4.20066e-05	0.00331097			5.47813e-05	0.00332489
0.0980059	20.2	-0.2	0.0980059	0.00977661	0.000391584	0.0133532	302.998	4.40701e-05	0.00330035			5.27318e-05	0.00332214
0.16078	20.2	-0.2	0.16078	0.00977661	0.000391584	0.0792995	303.978	0.000260872	0.00328971			4.94716e-05	0.00331977
0.16078	-0.2	20.2	0.16078	0.00125943	0.00741839	0.109509	304.41	0.000359742	0.00328504			4.52228e-05	0.00331795
0.236463	-0.2	20.2	0.236463	0.00125943	0.00741839	0.0932587	308.594	0.000302205	0.0032405			4.0275e-05	0.00331681
0.236463	-0.2	-0.2	0.236463	0.00458926	0.00335703	0.33186	308.264	0.00107654	0.00324397			3.49654e-05	0.00331642
0.608327	-0.2	-0.2	0.608327	0.00458926	0.00335703	0.862634	311.202	0.00277194	0.00321334			2.96557e-05	0.00331681
0.608327	-0.2	-0.2	0.608327	0.00252918	0.00437522	1.85579	313.07	0.00592771	0.00319418			2.47078e-05	0.00331795
0.812888	-0.2	-0.2	0.812888	0.00252918	0.00437522	4.18048	315.169	0.0132642	0.0031729			2.0459e-05	0.00331977
0.812888	20.2	-0.2	0.812888	0.00484039	0.00171691	8.27792	326.365	0.025364	0.00306405			1.71988e-05	0.00332214
0.929037	20.2	-0.2	0.929037	0.00484039	0.00171691	18.8586	342.322	0.0550902	0.00292123			1.51493e-05	0.00332489
0.929037	-0.2	6.8998	0.929037	0.00305813	0.00401362	35.4554	386.305	0.0917809	0.00258863			1.44503e-05	0.00332785
1.3802	-0.2	6.8998	1.3802	0.00305813	0.00401362	65.5179	441.573	0.148374	0.00226463			1.51493e-05	0.00333081
1.3802	11.5476	-0.2	1.3802	0.00344902	0.00300037	81.6068	471.233	0.173177	0.00212209			1.71987e-05	0.00333356
2.18026	11.5476	-0.2	2.18026	0.00344902	0.00300037	160.311	621.718	0.257852	0.00160845			2.04589e-05	0.00333593
2.18026	-0.2	8.35918	2.18026	0.00281655	0.00310995	129.126	643.427	0.200685	0.00155418			2.47077e-05	0.00333774
3.33138	-0.2	8.35918	3.33138	0.00281655	0.00310995	153.051	719.426	0.21274	0.00139			2.96555e-05	0.00333889
3.33138	5.34455	-0.2	3.33138	0.00292313	0.00269831	195.916	737.271	0.265732	0.00135635			3.49652e-05	0.00333928
4.88997	5.34455	-0.2	4.88997	0.00292313	0.00269831	208.216	749.934	0.277646	0.00133345			4.02748e-05	0.00333889
4.88997	-0.2	6.56732	4.88997	0.00283142	0.00292179	200.621	736.241	0.272493	0.00135825			4.52227e-05	0.00333775
8.79757	-0.2	6.56732	8.79757	0.00283142	0.00292179	174.036	659.143	0.264034	0.00151712			4.94715e-05	0.00333593
8.79757	5.40703	1.55794	8.79757	0.00289587	0.00282722	106.519	590.385	0.180423	0.00169381			5.27317e-05	0.00333356
14.3615	5.40703	1.55794	14.3615	0.00289587	0.00282722							5.47812e-05	0.00333081
14.3615	4.31081	6.50588	14.3615	0.0028371	0.00288557							5.54803e-05	0.00332785
24.8812	4.31081	6.50588	24.8812	0.0028371	0.00288557							5.47813e-05	0.00332489
24.8812	6.0639	4.62739	24.8812	0.00292852	0.00287809
35.6223	6.0639	4.62739	35.6223	0.00292852	0.00287809							8.06094e-05	0.00331097
35.6223	4.7294	5.93846	35.6223	0.00292639	0.00297161							7.9294e-05	0.0033077
50.5266	4.7294	5.93846	50.5266	0.00292639	0.00297161							7.54376e-05	0.00330465
50.5266	5.85695	4.95665	50.5266	0.00308815	0.00304356							6.93029e-05	0.00330203
67.4225	5.85695	4.95665	67.4225	0.00308815	0.00304356							6.13081e-05	0.00330003
67.4225	6.69951	7.68284	67.4225	0.00324285	0.00329419							5.19978e-05	0.00329876
81.3078	6.69951	7.68284	81.3078	0.00324285	0.00329419							4.20067e-05	0.00329833
81.3078	8.15374	6.82538	81.3078	0.00348635	0.00341143							3.20155e-05	0.00329876
87.6813	8.15374	6.82538	87.6813	0.00348635	0.00341143							2.27053e-05	0.00330003
87.6813	4.99752	7.23091	87.6813	0.00325206	0.00340342							1.47104e-05	0.00330203
90.3627	4.99752	7.23091	90.3627	0.00325206	0.00340342							8.57564e-06	0.00330465
90.3627	6.8404	5.01499	90.3627	0.00356292	0.00344843							4.71918e-06	0.0033077
94.099	6.8404	5.01499	94.099	0.00356292	0.00344843							3.4038e-06	0.00331097
94.099	4.463	7.44976	94.099	0.00326504	0.00346408							4.71914e-06	0.00331424
96.0502	4.463	7.44976	96.0502	0.00326504	0.00346408							8.57556e-06	0.00331728
96.0502	6.83772	4.35573	96.0502	0.00335556	0.00320031							1.47102e-05	0.0033199
98.5355	6.83772	4.35573	98.5355	0.00335556	0.00320031							2.27051e-05	0.00332191
98.5355	5.30121	9.27892	98.5355	0.00328741	0.00356512							3.20154e-05	0.00332317
100	5.30121	9.27892	100	0.00328741	0.00356512							4.20065e-05	0.0033236
												5.19976e-05	0.00332317
												6.13079e-05	0.00332191
												6.93028e-05	0.0033199
												7.54375e-05	0.00331729
												7.9294e-05	0.00331424
												8.06094e-05	0.00331097
												7.9294e-05	0.0033077
												7.52341e-05	0.00330035
												7.41722e-05	0.00329725
												7.10589e-05	0.00329436
												6.61064e-05	0.00329188
												5.96522e-05	0.00328997
												5.2136e-05	0.00328877
												4.40702e-05	0.00328837
												3.60044e-05	0.00328877
												2.84882e-05	0.00328997
												2.20339e-05	0.00329187
												1.70814e-05	0.00329436
												1.3968e-05	0.00329725
												1.29061e-05	0.00330035
												1.3968e-05	0.00330345
												1.70813e-05	0.00330634
												2.20338e-05	0.00330882
												2.8488e-05	0.00331073
												3.60042e-05	0.00331192
												4.407e-05	0.00331233
												5.21358e-05	0.00331192
												5.9652e-05	0.00331073
												6.61063e-05	0.00330882
												7.10588e-05	0.00330634
												7.41721e-05	0.00330345
												7.52341e-05	0.00330035
												7.41722e-05	0.00329725
												0.000301197	0.00328971
												0.000299823	0.00328635
												0.000295794	0.00328323
												0.000289386	0.00328054
												0.000281035	0.00327848
												0.000271309	0.00327718
												0.000260873	0.00327674
												0.000250436	0.00327718
												0.000240711	0.00327848
												0.000232359	0.00328054
												0.000225951	0.00328322
												0.000221922	0.00328635
												0.000220548	0.00328971
												0.000221922	0.00329307
												0.00022595	0.00329619
												0.000232358	0.00329888
												0.00024071	0.00330094
												0.000250435	0.00330224
												0.000260872	0.00330268
												0.000271308	0.00330224
												0.000281034	0.00330094
												0.000289385	0.00329888
												0.000295794	0.0032962
												0.000299822	0.00329307
												0.000301197	0.00328971
												0.000299823	0.00328635
												0.000455693	0.00328505
												0.000452424	0.00328082
												0.000442839	0.00327687
												0.00042759	0.00327349
												0.000407718	0.00327089
												0.000384577	0.00326925
												0.000359743	0.00326869
												0.000334909	0.00326925
												0.000311767	0.00327088
												0.000291895	0.00327348
												0.000276646	0.00327686
												0.00026706	0.00328081
												0.000263791	0.00328504
												0.00026706	0.00328927
												0.000276645	0.00329321
												0.000291893	0.0032966
												0.000311766	0.0032992
												0.000334907	0.00330083
												0.000359741	0.00330139
												0.000384575	0.00330083
												0.000407717	0.0032992
												0.000427589	0.0032966
												0.000442838	0.00329322
												0.000452424	0.00328928
												0.000455693	0.00328505
												0.000452424	0.00328082
												0.000445899	0.0032405
												0.000441003	0.00323583
												0.000426648	0.00323148
												0.000403813	0.00322774
												0.000374053	0.00322487
												0.000339396	0.00322306
												0.000302205	0.00322244
												0.000265015	0.00322306
												0.000230358	0.00322486
												0.000200598	0.00322773
												0.000177762	0.00323147
												0.000163407	0.00323582
												0.00015851	0.00324049
												0.000163406	0.00324517
												0.000177761	0.00324952
												0.000200597	0.00325326
												0.000230357	0.00325613
												0.000265013	0.00325794
												0.000302204	0.00325855
												0.000339395	0.00325794
												0.000374051	0.00325614
												0.000403812	0.00325327
												0.000426647	0.00324953
												0.000441003	0.00324518
												0.000445899	0.0032405
												0.000441003	0.00323583
												0.00122162	0.00324399
												0.00121668	0.00323909
												0.00120219	0.00323452
												0.00117913	0.0032306
												0.00114908	0.00322759
												0.00111409	0.00322569
												0.00107655	0.00322504
												0.001039	0.00322568
												0.00100401	0.00322757
												0.000973959	0.00323057
												0.000950903	0.00323449
												0.000936409	0.00323905
												0.000931465	0.00324395
												0.000936408	0.00324885
												0.000950901	0.00325342
												0.000973956	0.00325735
												0.001004	0.00326036
												0.00103899	0.00326225
												0.00107654	0.0032629
												0.00111409	0.00326226
												0.00114908	0.00326038
												0.00117913	0.00325737
												0.00120218	0.00325345
												0.00121668	0.00324889
												0.00122162	0.00324399
												0.00121668	0.00323909
												0.00296365	0.00321341
												0.00295712	0.00320787
												0.00293797	0.0032027
												0.00290751	0.00319825
												0.0028678	0.00319484
												0.00282157	0.00319268
												0.00277195	0.00319194
												0.00272233	0.00319265
												0.00267609	0.00319477
												0.00263638	0.00319816
												0.00260591	0.00320258
												0.00258676	0.00320774
												0.00258022	0.00321328
												0.00258676	0.00321882
												0.00260591	0.00322399
												0.00263637	0.00322843
												0.00267608	0.00323185
												0.00272231	0.00323401
												0.00277193	0.00323475
												0.00282155	0.00323404
												0.00286779	0.00323192
												0.0029075	0.00322853
												0.00293797	0.00322411
												0.00295712	0.00321895
												0.00296365	0.00321341
												0.00295712	0.00320787
												0.00621863	0.00319437
												0.00620872	0.00318711
												0.00617966	0.00318032
												0.00613343	0.00317448
												0.00607319	0.00316998
												0.00600303	0.00316713
												0.00592773	0.00316613
												0.00585244	0.00316703
												0.00578227	0.00316979
												0.00572202	0.0031742
												0.00567578	0.00317998
												0.00564672	0.00318672
												0.0056368	0.00319398
												0.00564671	0.00320124
												0.00567577	0.00320803
												0.00572199	0.00321387
												0.00578224	0.00321837
												0.0058524	0.00322122
												0.00592769	0.00322222
												0.00600299	0.00322132
												0.00607315	0.00321857
												0.00613341	0.00321415
												0.00617964	0.00320837
												0.00620871	0.00320163
												0.00621863	0.00319437
												0.00620872	0.00318711
												0.0137891	0.00317355
												0.0137713	0.00316348
												0.0137188	0.00315405
												0.0136354	0.0031459
												0.0135267	0.00313959
												0.0134001	0.00313555
												0.0132643	0.00313406
												0.0131284	0.00313521
												0.0130018	0.00313894
												0.0128931	0.00314497
												0.0128097	0.00315291
												0.0127572	0.00316222
												0.0127393	0.00317225
												0.0127572	0.00318232
												0.0128096	0.00319176
												0.0128931	0.0031999
												0.0130018	0.00320621
												0.0131283	0.00321025
												0.0132642	0.00321174
												0.0134	0.00321059
												0.0135266	0.00320687
												0.0136354	0.00320083
												0.0137188	0.00319289
												0.0137712	0.00318359
												0.0137891	0.00317355
												0.0137713	0.00316348
												0.0257342	0.00306505
												0.0257217	0.00305539
												0.0256847	0.00304631
												0.0256259	0.00303845
												0.0255492	0.00303233
												0.0254599	0.00302837
												0.0253641	0.00302685
												0.0252683	0.00302786
												0.0251789	0.00303133
												0.0251023	0.00303704
												0.0250434	0.00304459
												0.0250064	0.00305346
												0.0249937	0.00306306
												0.0250063	0.00307272
												0.0250433	0.0030818
												0.0251021	0.00308966
												0.0251788	0.00309578
												0.0252681	0.00309974
												0.0253639	0.00310126
												0.0254597	0.00310025
												0.025549	0.00309678
												0.0256257	0.00309107
												0.0256846	0.00308352
												0.0257216	0.00307465
												0.0257342	0.00306505
												0.0257217	0.00305539
												0.0556856	0.00292415
												0.0556654	0.00291093
												0.0556059	0.00289841
												0.0555114	0.00288745
												0.0553881	0.00287879
												0.0552445	0.00287302
												0.0550904	0.00287054
												0.0549363	0.00287151
												0.0547927	0.00287587
												0.0546694	0.00288332
												0.0545747	0.00289335
												0.0545151	0.00290528
												0.0544948	0.0029183
												0.054515	0.00293152
												0.0545744	0.00294404
												0.054669	0.002955
												0.0547923	0.00296366
												0.0549358	0.00296943
												0.0550899	0.00297191
												0.055244	0.00297094
												0.0553877	0.00296658
												0.055511	0.00295913
												0.0556057	0.0029491
												0.0556652	0.00293717
												0.0556856	0.00292415
												0.0556654	0.00291093
												0.0923813	0.00259207
												0.0923609	0.00257644
												0.092301	0.00256165
												0.0922057	0.00254869
												0.0920814	0.00253846
												0.0919366	0.00253164
												0.0917812	0.00252871
												0.0916258	0.00252986
												0.091481	0.00253502
												0.0913566	0.00254383
												0.0912611	0.00255569
												0.091201	0.0025698
												0.0911805	0.00258519
												0.0912008	0.00260082
												0.0912607	0.00261561
												0.0913561	0.00262857
												0.0914804	0.0026388
												0.0916251	0.00264562
												0.0917805	0.00264855
												0.0919359	0.0026474
												0.0920808	0.00264224
												0.0922052	0.00263343
												0.0923007	0.00262157
												0.0923607	0.00260746
												0.0923813	0.00259207
												0.0923609	0.00257644
												0.149519	0.00227102
												0.14948	0.00224929
												0.149366	0.00222861
												0.149184	0.00221038
												0.148947	0.00219585
												0.148671	0.00218601
												0.148374	0.00218152
												0.148078	0.0021827
												0.147802	0.00218946
												0.147565	0.00220135
												0.147383	0.00221754
												0.147268	0.00223695
												0.147229	0.00225824
												0.147268	0.00227997
												0.147382	0.00230065
												0.147564	0.00231888
												0.147801	0.00233341
												0.148077	0.00234325
												0.148373	0.00234774
												0.14867	0.00234656
												0.148946	0.0023398
												0.149183	0.00232792
												0.149365	0.00231172
												0.14948	0.00229231
												0.149519	0.00227102
												0.14948	0.00224929
												0.174225	0.00212753
												0.174189	0.00210529
												0.174085	0.00208419
												0.173918	0.00206568
												0.173701	0.00205101
												0.173449	0.00204118
												0.173178	0.00203687
												0.172906	0.00203837
												0.172654	0.00204557
												0.172437	0.00205799
												0.17227	0.00207477
												0.172165	0.00209478
												0.172129	0.00211665
												0.172165	0.0021389
												0.17227	0.00215999
												0.172436	0.00217851
												0.172653	0.00219318
												0.172906	0.002203
												0.173177	0.00220731
												0.173448	0.00220581
												0.173701	0.00219861
												0.173918	0.0021862
												0.174084	0.00216941
												0.174189	0.0021494
												0.174225	0.00212753
												0.174189	0.00210529
												0.259508	0.00161496
												0.259451	0.00158573
												0.259286	0.00155804
												0.259023	0.0015338
												0.25868	0.00151463
												0.258281	0.00150187
												0.257853	0.00149636
												0.257424	0.00149849
												0.257025	0.00150812
												0.256682	0.00152458
												0.256419	0.00154676
												0.256253	0.00157315
												0.256197	0.00160193
												0.256253	0.00163117
												0.256418	0.00165885
												0.256681	0.0016831
												0.257024	0.00170226
												0.257423	0.00171503
												0.257852	0.00172053
												0.25828	0.0017184
												0.25868	0.00170877
												0.259023	0.00169231
												0.259286	0.00167013
												0.259451	0.00164375
												0.259508	0.00161496
												0.259451	0.00158573
												0.20206	0.00155938
												0.202013	0.00153556
												0.201876	0.00151301
												0.201657	0.00149326
												0.201373	0.00147767
												0.201041	0.00146729
												0.200685	0.00146282
												0.200329	0.00146459
												0.199998	0.00147246
												0.199713	0.0014859
												0.199494	0.00150399
												0.199357	0.0015255
												0.19931	0.00154897
												0.199356	0.00157279
												0.199494	0.00159534
												0.199712	0.00161509
												0.199997	0.00163069
												0.200329	0.00164107
												0.200684	0.00164553
												0.20104	0.00164376
												0.201372	0.00163589
												0.201657	0.00162245
												0.201875	0.00160436
												0.202013	0.00158285
												0.20206	0.00155938
												0.202013	0.00153556
												0.215767	0.00140197
												0.215664	0.00136485
												0.215362	0.00132944
												0.214881	0.00129815
												0.214254	0.00127313
												0.213524	0.00125607
												0.212741	0.00124813
												0.211957	0.00124987
												0.211227	0.00126115
												0.2106	0.00128121
												0.210119	0.00130869
												0.209816	0.00134171
												0.209713	0.00137802
												0.209816	0.00141515
												0.210118	0.00145056
												0.210599	0.00148184
												0.211226	0.00150687
												0.211956	0.00152393
												0.21274	0.00153186
												0.213523	0.00153013
												0.214253	0.00151885
												0.21488	0.00149878
												0.215362	0.0014713
												0.215664	0.00143828
												0.215767	0.00140197
												0.215664	0.00136485
												0.276187	0.00139327
												0.275831	0.00131367
												0.274787	0.00123697
												0.273125	0.00116841
												0.27096	0.00111265
												0.268439	0.00107351
												0.265733	0.00105364
												0.263027	0.0010544
												0.260505	0.00107573
												0.25834	0.00111619
												0.256678	0.00117302
												0.255633	0.00124234
												0.255277	0.00131943
												0.255632	0.00139904
												0.256677	0.00147574
												0.258338	0.0015443
												0.260503	0.00160005
												0.263025	0.0016392
												0.265731	0.00165907
												0.268437	0.00165831
												0.270958	0.00163697
												0.273124	0.00159651
												0.274786	0.00153968
												0.27583	0.00147036
												0.276187	0.00139327
												0.275831	0.00131367
												0.285733	0.00136189
												0.285458	0.00129341
												0.28465	0.00122766
												0.283365	0.00116912
												0.28169	0.00112178
												0.27974	0.00108886
												0.277646	0.00107261
												0.275553	0.00107413
												0.273603	0.00109333
												0.271927	0.00112889
												0.270642	0.0011784
												0.269834	0.00123846
												0.269558	0.00130501
												0.269833	0.00137349
												0.270641	0.00143924
												0.271926	0.00149778
												0.273601	0.00154512
												0.275551	0.00157804
												0.277645	0.00159429
												0.279738	0.00159277
												0.281688	0.00157357
												0.283364	0.00153801
												0.284649	0.00148851
												0.285457	0.00142844
												0.285733	0.00136189
												0.285458	0.00129341
												0.28746	0.00141227
												0.286951	0.00130282
												0.285456	0.00119715
												0.283077	0.00110246
												0.279978	0.0010252
												0.276368	0.000970638
												0.272495	0.000942492
												0.268621	0.000942678
												0.265011	0.000971185
												0.261911	0.00102607
												0.259532	0.00110359
												0.258037	0.00119847
												0.257526	0.00130424
												0.258036	0.00141368
												0.259531	0.00151935
												0.261909	0.00161404
												0.265008	0.0016913
												0.268618	0.00174586
												0.272492	0.00177401
												0.276365	0.00177382
												0.279975	0.00174532
												0.283075	0.00169043
												0.285454	0.00161291
												0.28695	0.00151803
												0.28746	0.00141227
												0.286951	0.00130282
												0.275125	0.00156208
												0.274748	0.00147363
												0.27364	0.00138815
												0.271878	0.00131146
												0.269581	0.00124878
												0.266906	0.00120439
												0.264035	0.00118132
												0.261165	0.00118112
												0.25849	0.00120383
												0.256192	0.00124788
												0.25443	0.00131029
												0.253321	0.00138679
												0.252943	0.00147217
												0.253321	0.00156061
												0.254428	0.00164609
												0.256191	0.00172278
												0.258487	0.00178546
												0.261162	0.00182985
												0.264033	0.00185293
												0.266903	0.00185312
												0.269578	0.00183042
												0.271876	0.00178636
												0.273639	0.00172396
												0.274747	0.00164746
												0.275125	0.00156208
												0.274748	0.00147363
												0.190705	0.00174288
												0.190355	0.00164665
												0.189328	0.00155363
												0.187694	0.00147017
												0.185565	0.00140194
												0.183086	0.00135361
												0.180424	0.00132846
												0.177763	0.0013282
												0.175283	0.00135287
												0.173154	0.00140076
												0.171519	0.00146863
												0.170492	0.00155185
												0.170141	0.00164473
												0.170491	0.00174097
												0.171518	0.00183398
												0.173151	0.00191745
												0.17528	0.00198568
												0.17776	0.00203401
												0.180421	0.00205916
												0.183082	0.00205941
												0.185562	0.00203475
												0.187692	0.00198685
												0.189326	0.00191899
												0.190354	0.00183577
												0.190705	0.00174288
												0.190355	0.00164665

## Sheet: Age Summary
	Relative Abundances			36Ar [fA]	%1s	37Ar [fA]	%1s	38Ar [fA]	%1s	39Ar [fA]	%1s	40Ar [fA]	%1s	40(r)/39(k)	± 2s	Age	± 2s	40Ar(r)	39Ar(k)	K/Ca	± 2s
																(Ma)		(%)	(%)
	21G21869	0.6		2.83933	0.171508	0.853536	7.64238	0.581066	1.48598	0.0303783	28.8063	853.13	0.0072464	-1802.22	1516.71	0	2382.91	-6.3015	0.0980059	0.0150279	0.00911154
	21G21870	0.7		1.50643	0.190342	1.61598	4.29655	0.328992	2.8653	0.0201448	43.5797	454.846	0.0123011	-1371.75	1549.75	0	3861.95	-5.76224	0.0627744	0.0050841	0.00469251
	21G21872	0.8		1.72572	0.181144	2.28288	3.02946	0.408648	2.15227	0.0245021	33.2402	522.698	0.0109476	-1230.55	1220.65	0	3765.89	-5.42303	0.0756824	0.00433891	0.00307948
	21G21873	1		1.43062	0.196254	12.2495	0.618542	0.37842	2.39176	0.121054	7.22589	433.866	0.0131345	-194.854	147.389	-667.83	609.629	-5.0832	0.371864	0.00397315	0.000616111
	21G21875	1.2		0.570658	0.24603	7.75525	0.930513	0.142376	6.25227	0.0672448	12.3475	173.074	0.0303135	-137.157	111.05	-443.509	406.337	-4.9341	0.204562	0.0034522	0.000923018
	21G21876	1.4		0.380334	0.273966	4.63646	1.42171	0.108654	8.14967	0.0383309	21.9263	116.98	0.0449853	-116.188	135.22	-368.348	474.869	-3.51126	0.116149	0.00327865	0.00156174
	21G21878	1.6		0.418305	0.285528	16.6994	0.488324	0.11438	7.57331	0.148048	6.24924	127.555	0.0423747	-33.6464	35.0181	-99.2633	106.163	-3.62218	0.45116	0.00353588	0.000477746
	21G21879	2		0.291073	0.317657	32.4717	0.37804	0.0866062	10.8463	0.264378	3.18381	87.85	0.05933	-9.53785	13.4272	-27.596	39.1436	-2.64383	0.800065	0.00322469	0.000224325
	21G21881	2.4		0.202539	0.400348	50.8418	0.336907	0.0549098	16.2525	0.38303	2.2416	59.1064	0.086973	-3.42724	6.31332	-9.86826	18.2274	-2.03156	1.15112	0.00296325	0.000146701
	21G21882	3		0.133093	0.504788	72.5743	0.322725	0.0348679	25.9479	0.521014	1.79473	35.7645	0.14236	-1.01926	2.87664	-2.92927	8.27382	-1.35196	1.55859	0.00281072	0.000112411
	21G21884	3.6		0.191733	0.439022	177.786	0.309617	0.0515142	18.1822	1.30358	0.653033	46.892	0.108353	0.837762	1.45167	2.40415	4.16317	2.12487	3.9076	0.0028766	4.51857e-05
	21G21885	4.6		0.158586	0.458577	254.479	0.307417	0.0445407	20.5191	1.857	0.461775	30.7415	0.163847	1.21388	0.671474	3.48249	1.92455	6.68708	5.56397	0.00286155	3.4323e-05
	21G21887	5.6	4	0.220367	0.423425	481.172	0.306439	0.0596068	15.0856	3.511	0.252579	34.8877	0.146659	1.88617	0.383334	5.40835	1.09754	17.3105	10.5196	0.00286133	2.42375e-05
	21G21888	7	4	0.180778	0.435371	484.2	0.306422	0.0532978	16.8265	3.58036	0.268086	22.0359	0.232653	1.86427	0.250854	5.34564	0.718255	27.6584	10.7411	0.0029033	2.52175e-05
	21G21890	9	4	0.234382	0.392504	661.462	0.306504	0.0876733	9.99952	4.96139	0.193438	26.1979	0.196172	1.86018	0.211135	5.33393	0.604534	32.2106	14.9043	0.002949	2.26099e-05
	21G21891	11	4	0.227038	0.389081	721.271	0.306345	0.0665394	13.336	5.60601	0.160767	19.9471	0.254324	1.88563	0.157222	5.4068	0.450147	48.6138	16.8959	0.00306586	2.22942e-05
	21G21893	14		0.183016	0.438699	555.998	0.306541	0.0801042	11.3983	4.58348	0.213313	21.0617	0.238982	2.50916	0.171891	7.19117	0.491668	50.3488	13.8853	0.00326852	2.56703e-05
	21G21894	17		0.0780501	0.772613	241.862	0.307605	0.0295535	30.7174	2.09529	0.408107	9.11978	0.552952	2.61348	0.23224	7.48956	0.66418	55.5921	6.3735	0.00344889	3.74622e-05
	21G21896	20		0.0326702	1.38363	105.455	0.313284	0.0241289	37.1722	0.883866	1.00659	3.07168	1.63531	2.13275	0.390175	6.11421	1.11669	56.6649	2.68133	0.00332774	7.56825e-05
	21G21897	24		0.0431663	1.19524	139.491	0.311969	0.023046	38.7769	1.22686	0.695853	4.09669	1.2455	2.06759	0.318869	5.9277	0.912708	57.3959	3.73637	0.00350568	5.72499e-05
	21G21899	28		0.0234749	1.89756	75.8964	0.319133	0.00726436	123.473	0.64262	1.33252	2.1797	2.33553	2.07761	0.521744	5.95638	1.49338	56.604	1.95111	0.00336456	9.95231e-05
	21G21900	32		0.0311692	1.5063	99.2328	0.315588	0.00834936	106.218	0.820219	1.04978	2.86548	1.76295	1.95197	0.433484	5.59672	1.241	51.5303	2.48535	0.00327793	7.76238e-05
	21G21902	36		0.0193057	2.29889	55.9415	0.331082	0.0106028	81.346	0.481688	1.84846	2.47083	2.03019	2.54373	0.695357	7.29006	1.98886	45.8896	1.46449	0.00342627	0.000138853
			S	11.1218	0.071075	4256.23	0.100689	2.78514	1.54551	33.1715	0.12759	3090.44	0.00814183
	Information on Analysis and Constants Used in Calculations									Results		40(a)/36(a)	± 2s	40(r)/39(k)	± 2s	Age	± 2s	MSWD	39Ar(k)	K/Ca	± 2s
																(Ma)			(%,n)
	Project = O-CONNOR (20-06)				Age Equations = Min et al. (2000)					Age Plateau Overestimated Error				1.87503	0.108094	5.37647	0.309776	0.0162369	53.061	0.00294487	8.82444e-05
	Sample = SO80 71DS-2				Negative Intensities = Allowed										0.0576492		0.057617	0.997182	4
	Material = Plagioclase				Collector Calibrations = 36Ar					Full External Error							0.417082	2.63299	2σ Confidence Limit
	Location = Crough Smt, 5th VER				Decay 40K = 5.463 ± 0.107 E-10 1/a					Analytical Error							0.309494	1	Error Magnification
	Region = Easter Chain (Pacific)				Decay 39Ar = 2.940 ± 0.016 E-07 1/h
	Analyst = Daniel Heaton				Decay 37Ar = 8.230 ± 0.012 E-04 1/h					Total Fusion Age				-3.11175	1.51109	-8.95764	4.36061		23	0.00307499	1.07035e-05
	Irradiation = 21-OSU-04 (4B27-21)				Decay 36Cl = 2.257 ± 0.015 E-06 1/a										0.485607		0.486803
	Position = X: 0 | Y: 0 | Z/H: 49.14746 mm				Decay 40K(EC,β⁺) = 0.580 ± 0.014 E-10 1/a					Full External Error							4.38546
	FCT-NM Age = 28.201 ± 0.023 Ma				Decay 40K(β⁻) = 4.884 ± 0.099 E-10 1/a					Analytical Error							4.36055
	FCT-NM Reference = Kuiper et al (2008)				Atmospheric 40/36(a) = 319.43 ± 5.69
	FCT-NM 40Ar/39Ar Ratio = 9.89667 ± 0.01217				Atmospheric 38/36(a) = 0.1885 ± 0.0003					Normal Isochron Overestimated Error		319.436	11.401	1.87393	0.173156	5.37332	0.495953	0.0413718	53.061
	FCT-NM J-value = 0.00156876 ± 0.00000193				Production 39/37(ca) = 0.0006425 ± 0.0000059								0.0356912		0.0924021		0.0922993	0.959472	4
	Air Shot 40Ar/36Ar = 303.9520 ± 0.3070				Production 38/37(ca) = 0.0001800 ± 0.0000173					Full External Error							0.5691	3	2σ Confidence Limit
	Air Shot MDF = 0.99555936 ± 0.00035646 (LIN)				Production 36/37(ca) = 0.0002703 ± 0.0000005					Analytical Error							0.495778	1	Error Magnification
	Experiment Type = Incremental Heating				Production 40/39(k) = 0.000607 ± 0.000059												12		Number of Iterations
	Extraction Method = Bulk Laser Heating				Production 38/39(k) = 0.012077 ± 0.000011												1.19395e-05		Convergence
	Heating = 32 sec				Production 36/38(cl) = 262.80 ± 1.71
	Isolation = 2.00 min				Scaling Ratio K/Ca = 0.430					Inverse Isochron Overestimated Error		319.43	11.3703	1.87415	0.172518	5.37393	0.494127	0.0414119	53.061
	Instrument = ARGUS-VI-G				Abundance Ratio 40K/K = 1.1700 ± 0.0100 E-04								0.0355956		0.0920511		0.0919489	0.959434	4
	Preferred Age = Inverse Isochron				Atomic Weight K = 39.0983 ± 0.0001 g					Full External Error							0.567525	3	2σ Confidence Limit
	Age Classification = Unknown									Analytical Error							0.493951	1	Error Magnification
	IGSN = 10.455																3		Number of Iterations
	Rock Class = Undefined									■ Age Plateau and Total Fusion Ages assume Trapped Excess 40/36 = 319.43 ± 1.78 (%SD)							2.54616e-05		Convergence
	Lithology = Undefined																0.311243		Spreading Factor
	Lat-Lon = Undefined - Undefined

## Sheet: Incremental Heating Table
	Incremental Heating			36Ar(a) [fA]	37Ar(ca) [fA]	38Ar(cl) [fA]	39Ar(k) [fA]	40Ar(r) [fA]	Age	± 2s	40Ar(r)	39Ar(k)	K/Ca	± 2s
									(Ma)		(%)	(%)
	21G21869	0.6		2.83909	0.853536	0.0453835	0.0298299	-53.76	0	2382.91	-6.3015	0.0980059	0.0150279	0.00911154
	21G21870	0.7		1.50598	1.61598	0.0445925	0.0191065	-26.2093	0	3861.95	-5.76224	0.0627744	0.0050841	0.00469251
	21G21872	0.8		1.72508	2.28288	0.0827806	0.0230353	-28.346	0	3765.89	-5.42303	0.0756824	0.00433891	0.00307948
	21G21873	1		1.42729	12.2495	0.105803	0.113184	-22.0543	-667.83	609.629	-5.0832	0.371864	0.00397315	0.000616111
	21G21875	1.2		0.568556	7.75525	0.0330549	0.0622621	-8.53965	-443.509	406.337	-4.9341	0.204562	0.0034522	0.000923018
	21G21876	1.4		0.379074	4.63646	0.0359367	0.035352	-4.10748	-368.348	474.869	-3.51126	0.116149	0.00327865	0.00156174
	21G21878	1.6		0.413786	16.6994	0.0317171	0.137319	-4.62028	-99.2633	106.163	-3.62218	0.45116	0.00353588	0.000477746
	21G21879	2		0.282292	32.4717	0.0246083	0.243515	-2.32261	-27.596	39.1436	-2.64383	0.800065	0.00322469	0.000224325
	21G21881	2.4		0.188796	50.8418	0.00593899	0.350365	-1.20078	-9.86826	18.2274	-2.03156	1.15112	0.00296325	0.000146701
	21G21882	3		0.113476	72.5743	0	0.474385	-0.483522	-2.92927	8.27382	-1.35196	1.55859	0.00281072	0.000112411
	21G21884	3.6		0.143678	177.786	0	1.18935	0.996393	2.40415	4.16317	2.12487	3.9076	0.0028766	4.51857e-05
	21G21885	4.6		0.0897998	254.479	0	1.6935	2.05571	3.48249	1.92455	6.68708	5.56397	0.00286155	3.4323e-05
	21G21887	5.6	4	0.0903062	481.172	0	3.20184	6.03922	5.40835	1.09754	17.3105	10.5196	0.00286133	2.42375e-05
	21G21888	7	4	0.0498987	484.2	0	3.26926	6.09477	5.34564	0.718255	27.6584	10.7411	0.0029033	2.52175e-05
	21G21890	9	4	0.0555885	661.462	0	4.5364	8.43851	5.33393	0.604534	32.2106	14.9043	0.002949	2.26099e-05
	21G21891	11	4	0.0320788	721.271	0	5.14259	9.69703	5.4068	0.450147	48.6138	16.8959	0.00306586	2.22942e-05
	21G21893	14		0.0327297	555.998	0	4.22625	10.6043	7.19117	0.491668	50.3488	13.8853	0.00326852	2.56703e-05
	21G21894	17		0.0126748	241.862	0	1.93989	5.06988	7.48956	0.66418	55.5921	6.3735	0.00344889	3.74622e-05
	21G21896	20		0.00416561	105.455	0	0.816111	1.74056	6.11421	1.11669	56.6649	2.68133	0.00332774	7.56825e-05
	21G21897	24		0.00546181	139.491	0	1.13723	2.35133	5.9277	0.912708	57.3959	3.73637	0.00350568	5.72499e-05
	21G21899	28		0.00296009	75.8964	0	0.593856	1.2338	5.95638	1.49338	56.604	1.95111	0.00336456	9.95231e-05
	21G21900	32		0.00434658	99.2328	0	0.756462	1.47659	5.59672	1.241	51.5303	2.48535	0.00327793	7.76238e-05
	21G21902	36		0.00418466	55.9415	0	0.445746	1.13386	7.29006	1.98886	45.8896	1.46449	0.00342627	0.000138853
			S	9.9713	4256.23	0.409816	30.4369	-94.712
	Information on Analysis				Results		40(r)/39(k)	± 2s	Age	± 2s	MSWD	39Ar(k)	K/Ca	± 2s
									(Ma)			(%,n)
	Project = O-CONNOR (20-06)				Age Plateau Overestimated Error		1.87503	0.108094	5.37647	0.309776	0.0162369	53.061	0.00294487	8.82444e-05
	Sample = SO80 71DS-2							0.0576492		0.057617	0.997182	4
	Material = Plagioclase				Full External Error					0.417082	2.63299	2σ Confidence Limit
	Location = Crough Smt, 5th VER				Analytical Error					0.309494	1	Error Magnification
	Region = Easter Chain (Pacific)
	Analyst = Daniel Heaton				Total Fusion Age		-3.11175	1.51109	-8.95764	4.36061		23	0.00307499	1.07035e-05
	Irradiation = 21-OSU-04 (4B27-21)							0.485607		0.486803
	J = 0.00156876 ± 0.00000193				Full External Error					4.38546	■ Trapped 40/36 = 319.43 ± 1.78 (%SD)
	FCT-NM = 28.201 ± 0.023 Ma				Analytical Error					4.36055

## Sheet: Normal Isochron Table
	Normal Isochron			39(k)/36(a)	± 2s	40(a+r)/36(a)	± 2s			r.i.
	21G21869	0.6		0.0105069	0.00616475	300.494	1.03175			0.00584149
	21G21870	0.7		0.0126871	0.0116592	302.027	1.15253			0.00413517
	21G21872	0.8		0.0133532	0.00944275	302.998	1.10015			0.00511581
	21G21873	1		0.0792995	0.0122617	303.978	1.19862			0.025388
	21G21875	1.2		0.109509	0.0292135	304.41	1.51485			0.0183774
	21G21876	1.4		0.0932587	0.0443462	308.594	1.71932			0.0114111
	21G21878	1.6		0.33186	0.0447625	308.264	1.799			0.0423537
	21G21879	2		0.862634	0.0599208	311.202	2.07335			0.0928705
	21G21881	2.4		1.85579	0.09241	313.07	2.74919			0.16943
	21G21882	3		4.18048	0.172347	315.169	3.85882			0.280924
	21G21884	3.6		8.27792	0.155147	326.365	3.96466			0.62753
	21G21885	4.6		18.8586	0.375929	342.322	5.94932			0.840839
	21G21887	5.6	4	35.4554	0.841364	386.305	8.95641			0.961378
	21G21888	7	4	65.5179	2.42589	441.573	16.2528			0.978173
	21G21890	9	4	81.6068	3.28975	471.233	18.9625			0.98872
	21G21891	11	4	160.311	11.1783	621.718	43.3985			0.995766
	21G21893	14		129.126	7.60352	643.427	37.8811			0.993229
	21G21894	17		153.051	15.6447	719.426	73.6872			0.990333
	21G21896	20		195.916	43.7907	737.271	165.766			0.984616
	21G21897	24		208.216	40.7631	749.934	147.568			0.989001
	21G21899	28		200.621	61.4861	736.241	227.257			0.98408
	21G21900	32		174.036	38.5829	659.143	147.199			0.982206
	21G21902	36		106.519	23.17	590.385	128.489			0.9657
	Results			40(a)/36(a)	± 2s	40(r)/39(k)	± 2s	Age	± 2s	MSWD
								(Ma)
	Normal Isochron Overestimated Error			319.436	11.401	1.87393	0.173156	5.37332	0.495953	0.0413718
					0.0356912		0.0924021		0.0922993	0.959472
	Full External Error								0.5691
	Analytical Error								0.495778
	Statistics			2σ Confidence Limit	3		Convergence	1.19395e-05
				Error Magnification	1		Number of Iterations	12
				Number of Data Points	4		Calculated Line	Weighted York-2

## Sheet: Inverse Isochron Table
	Inverse Isochron			39(k)/40(a+r)	± 2s	36(a)/40(a+r)	± 2s			r.i.
	21G21869	0.6		3.49653e-05	2.0515e-05	0.00332785	1.14263e-05			1.04263e-05
	21G21870	0.7		4.20066e-05	3.86028e-05	0.00331097	1.26346e-05			1.72599e-05
	21G21872	0.8		4.40701e-05	3.1164e-05	0.00330035	1.19831e-05			1.86713e-05
	21G21873	1		0.000260872	4.03243e-05	0.00328971	1.29717e-05			0.000113216
	21G21875	1.2		0.000359742	9.59515e-05	0.00328504	1.63476e-05			0.000276924
	21G21876	1.4		0.000302205	0.000143694	0.0032405	1.80543e-05			0.000305557
	21G21878	1.6		0.00107654	0.000145078	0.00324397	1.89315e-05			0.000913263
	21G21879	2		0.00277194	0.000191715	0.00321334	2.14085e-05			0.00305568
	21G21881	2.4		0.00592771	0.000290913	0.00319418	2.80493e-05			0.00702087
	21G21882	3		0.0132642	0.000524892	0.0031729	3.88479e-05			0.0167318
	21G21884	3.6		0.025364	0.000370256	0.00306405	3.72219e-05			0.0264833
	21G21885	4.6		0.0550902	0.000595399	0.00292123	5.07688e-05			0.0571743
	21G21887	5.6	4	0.0917809	0.000600413	0.00258863	6.00169e-05			0.056732
	21G21888	7	4	0.148374	0.00114489	0.00226463	8.33532e-05			0.076248
	21G21890	9	4	0.173177	0.00104771	0.00212209	8.53932e-05			0.0632453
	21G21891	11	4	0.257852	0.0016555	0.00160845	0.000112276			0.057749
	21G21893	14		0.200685	0.00137504	0.00155418	9.15005e-05			0.0566478
	21G21894	17		0.21274	0.00302713	0.00139	0.000142371			0.0839385
	21G21896	20		0.265732	0.0104552	0.00135635	0.00030496			0.12096
	21G21897	24		0.277646	0.00808742	0.00133345	0.000262389			0.108294
	21G21899	28		0.272493	0.0149669	0.00135825	0.000419253			0.128737
	21G21900	32		0.264034	0.0110911	0.00151712	0.000338802			0.132569
	21G21902	36		0.180423	0.0102818	0.00169381	0.000368635			0.13296
	Results			40(a)/36(a)	± 2s	40(r)/39(k)	± 2s	Age	± 2s	MSWD
								(Ma)
	Inverse Isochron Overestimated Error			319.43	11.3703	1.87415	0.172518	5.37393	0.494127	0.0414119
					0.0355956		0.0920511		0.0919489	0.959434
	Full External Error								0.567525
	Analytical Error								0.493951
	Statistics			2σ Confidence Limit	3		Convergence	2.54616e-05
				Error Magnification	1		Number of Iterations	3
				Number of Data Points	4		Calculated Line	Weighted York-2
				Spreading Factor	0.311243

## Sheet: Degassing Patterns
	Degassing Patterns			36Ar(a) [fA]	%1s	36Ar(c) [fA]	%1s	36Ar(ca) [fA]	%1s	36Ar(cl) [fA]	%1s	37Ar(ca) [fA]	%1s	38Ar(a) [fA]	%1s	38Ar(c) [fA]	%1s	38Ar(k) [fA]	%1s	38Ar(ca) [fA]	%1s	38Ar(cl) [fA]	%1s	39Ar(k) [fA]	%1s	39Ar(ca) [fA]	%1s	40Ar(r) [fA]	%1s	40Ar(a) [fA]	%1s	40Ar(c) [fA]	%1s	40Ar(k) [fA]	%1s
	21G21869	0.6		2.83909	0.171523	0	0	0.000230711	7.64427	7.43404e-06	19.2655	0.853536	7.64238	0.535168	0.233883	0	0	0.000360256	29.3364	0.000153636	12.294	0.0453835	19.2874	0.0298299	29.3363	0.000548397	7.69756	-53.76	30.1665	906.89	1.78825	0	0	1.81068e-05	30.8827
	21G21870	0.7		1.50598	0.190403	0	0	0.0004368	4.29991	7.30492e-06	21.2293	1.61598	4.29655	0.283877	0.248061	0	0	0.00023075	45.9486	0.000290877	10.545	0.0445925	21.2491	0.0191065	45.9485	0.00103827	4.39394	-26.2093	32.8578	481.056	1.79015	0	0	1.15977e-05	46.9509
	21G21872	0.8		1.72508	0.181213	0	0	0.000617062	3.03423	1.35624e-05	10.7192	2.28288	3.02946	0.325178	0.241079	0	0	0.000278198	35.3574	0.000410918	10.0953	0.0827806	10.7585	0.0230353	35.3573	0.00146675	3.16608	-28.346	34.7824	551.044	1.7892	0	0	1.39824e-05	36.6505
	21G21873	1		1.42729	0.196717	0	0	0.00331104	0.641478	1.73354e-05	8.64163	12.2495	0.618542	0.269045	0.25294	0	0	0.00136692	7.72925	0.00220491	9.64984	0.105803	8.69039	0.113184	7.72873	0.00787029	1.1086	-22.0543	37.0222	455.921	1.79084	0	0	6.87025e-05	12.3635
	21G21875	1.2		0.568556	0.246965	0	0	0.00209624	0.945915	5.41656e-06	26.9725	7.75525	0.930513	0.107173	0.293722	0	0	0.000751939	13.3364	0.00139595	9.67485	0.0330549	26.9882	0.0622621	13.3361	0.00498275	1.30853	-8.53965	38.2231	181.614	1.79705	0	0	3.77931e-05	16.4613
	21G21876	1.4		0.379074	0.274917	0	0	0.00125324	1.43184	5.88915e-06	24.6722	4.63646	1.42171	0.0714555	0.317585	0	0	0.000426946	23.7745	0.000834563	9.73438	0.0359367	24.6893	0.035352	23.7743	0.00297893	1.69342	-4.10748	53.1117	121.088	1.80111	0	0	2.14587e-05	25.6581
	21G21878	1.6		0.413786	0.288702	0	0	0.00451385	0.517069	5.19835e-06	27.3609	16.6994	0.488324	0.0779986	0.32959	0	0	0.0016584	6.73862	0.0030059	9.64237	0.0317171	27.3763	0.137319	6.73802	0.0107294	1.04157	-4.62028	51.6004	132.176	1.80326	0	0	8.33525e-05	11.7696
	21G21879	2		0.282292	0.327793	0	0	0.0087771	0.414505	4.03349e-06	38.2665	32.4717	0.37804	0.053212	0.36432	0	0	0.00294093	3.4588	0.00584491	9.63742	0.0246083	38.2775	0.243515	3.45763	0.0208631	0.994643	-2.32261	70.3043	90.1725	1.80993	0	0	0.000147813	10.2507
	21G21881	2.4		0.188796	0.43037	0	0	0.0137425	0.377368	9.73566e-07	151.044	50.8418	0.336907	0.035588	0.458802	0	0	0.00423135	2.45395	0.00915152	9.63589	0.00593899	151.047	0.350365	2.4523	0.0326658	0.979748	-1.20078	92.0725	60.307	1.83129	0	0	0.000212671	9.95672
	21G21882	3		0.113476	0.5954	0	0	0.0196168	0.364762	0	0	72.5743	0.322725	0.0213903	0.616265	0	0	0.00572915	1.97552	0.0130634	9.63541	0	0	0.474385	1.97347	0.046629	0.974962	-0.483522	141.1	36.2477	1.87694	0	0	0.000287952	9.84972
	21G21884	3.6		0.143678	0.597654	0	0	0.0480557	0.353218	0	0	177.786	0.309617	0.0270832	0.618443	0	0	0.0143638	0.727387	0.0320016	9.63498	0	0	1.18935	0.721798	0.114228	0.970702	0.996393	86.6371	45.8949	1.87766	0	0	0.000721936	9.67696
	21G21885	4.6		0.0897998	0.853377	0	0	0.0687857	0.351291	0	0	254.479	0.307417	0.0169273	0.868063	0	0	0.0204524	0.522751	0.0458063	9.63491	0	0	1.6935	0.514946	0.163503	0.970003	2.05571	27.6533	28.6848	1.97399	0	0	0.00102795	9.66373
	21G21887	5.6	4	0.0903062	1.14993	0	0	0.130061	0.350435	0	0	481.172	0.306439	0.0170227	1.16087	0	0	0.0386687	0.305903	0.0866109	9.63487	0	0	3.20184	0.292364	0.309153	0.969693	6.03922	10.1575	28.8465	2.11913	0	0	0.00194352	9.65443
	21G21888	7	4	0.0498987	1.82556	0	0	0.130879	0.35042	0	0	484.2	0.306422	0.00940591	1.83247	0	0	0.0394828	0.320646	0.0871561	9.63487	0	0	3.26926	0.307756	0.311099	0.969688	6.09477	6.72091	15.9391	2.54972	0	0	0.00198444	9.65491
	21G21890	9	4	0.0555885	2.00242	0	0	0.178793	0.350492	0	0	661.462	0.306504	0.0104784	2.00872	0	0	0.0547861	0.247206	0.119063	9.63488	0	0	4.5364	0.230241	0.424989	0.969714	8.43851	5.67046	17.7566	2.67919	0	0	0.00275359	9.65275
	21G21891	11	4	0.0320788	3.48093	0	0	0.19496	0.350353	0	0	721.271	0.306345	0.00604685	3.48456	0	0	0.0621071	0.215521	0.129829	9.63487	0	0	5.14259	0.195829	0.463417	0.969663	9.69703	4.16434	10.2469	3.90964	0	0	0.00312155	9.65199
	21G21893	14		0.0327297	2.93398	0	0	0.150286	0.350525	0	0	555.998	0.306541	0.00616954	2.93828	0	0	0.0510405	0.261416	0.10008	9.63488	0	0	4.22625	0.245435	0.357228	0.969725	10.6043	3.41646	10.4548	3.43171	0	0	0.00256534	9.65312
	21G21894	17		0.0126748	5.09131	0	0	0.0653753	0.351455	0	0	241.862	0.307605	0.00238921	5.09379	0	0	0.0234281	0.456555	0.0435351	9.63491	0	0	1.93989	0.447596	0.155396	0.970062	5.06988	4.42052	4.04872	5.3935	0	0	0.00117752	9.66037
	21G21896	20		0.00416561	11.1223	0	0	0.0285046	0.356436	0	0	105.455	0.313284	0.000785218	11.1234	0	0	0.00985617	1.09684	0.0189819	9.63509	0	0	0.816111	1.09314	0.067755	0.971878	1.74056	9.08167	1.33062	11.2638	0	0	0.000495379	9.71172
	21G21897	24		0.00546181	9.75954	0	0	0.0377045	0.355281	0	0	139.491	0.311969	0.00102955	9.76084	0	0	0.0137344	0.759934	0.0251084	9.63505	0	0	1.13723	0.754586	0.0896231	0.971455	2.35133	7.67414	1.74466	9.92054	0	0	0.000690302	9.67946
	21G21899	28		0.00296009	15.2558	0	0	0.0205148	0.361588	0	0	75.8964	0.319133	0.000557978	15.2566	0	0	0.007172	1.44695	0.0136614	9.63529	0	0	0.593856	1.44415	0.0487635	0.973779	1.2338	12.473	0.945543	15.3593	0	0	0.000360471	9.75746
	21G21900	32		0.00434658	11.0258	0	0	0.0268226	0.358463	0	0	99.2328	0.315588	0.00081933	11.027	0	0	0.00913579	1.14475	0.0178619	9.63517	0	0	0.756462	1.1412	0.0637571	0.972623	1.47659	11.045	1.38843	11.1686	0	0	0.000459172	9.71724
	21G21902	36		0.00418466	10.6907	0	0	0.015121	0.372176	0	0	55.9415	0.331082	0.000788809	10.6919	0	0	0.00538327	2.00109	0.0100695	9.63569	0	0	0.445746	1.99907	0.0359424	0.97776	1.13386	13.5211	1.33671	10.8379	0	0	0.000270568	9.85489
			S	9.9713	0.0803801	0	0	1.15046	0.115081	6.71478e-05	6.59775	4256.23	0.100689	1.87959	0.102801	0	0	0.367586	0.144926	0.766121	3.15825	0.409816	6.60711	30.4369	0.141957	2.73463	0.317935	-94.712	24.2799	3185.13	0.721936	0	0	0.0184752	3.13224
			S							11.1218	0.0730416	4256.23	0.100689									3.42311	1.06242			33.1715	0.132865							3090.44	1.05229

## Sheet: Additional Parameters
	Additional Parameters			40Ar/39Ar	1s	37Ar/39Ar	1s	36Ar/39Ar	1s	Time (days)	37Ar (decay)	39Ar (decay)	40Ar (moles)
	21G21869	0.6		28083.5	8089.84	28.0969	8.37368	93.4656	26.9245	100.867	7.35073	1.00071	3.64287e-11
	21G21870	0.7		22578.8	9839.79	80.2183	35.1284	74.7798	32.5891	100.874	7.35164	1.00071	1.94219e-11
	21G21872	0.8		21332.8	7091.05	93.1708	31.0985	70.4314	23.4118	100.886	7.35346	1.00071	2.23192e-11
	21G21873	1		3584.07	258.982	101.19	7.33864	11.8181	0.854275	100.892	7.35436	1.00071	1.85261e-11
	21G21875	1.2		2573.79	317.801	115.329	14.2806	8.48627	1.04805	100.905	7.35618	1.00071	7.39027e-12
	21G21876	1.4		3051.85	669.159	120.959	26.5774	9.92237	2.17578	100.911	7.35709	1.00071	4.99506e-12
	21G21878	1.6		861.58	53.8435	112.797	7.07046	2.82546	0.176754	100.924	7.35901	1.00071	5.44662e-12
	21G21879	2		332.29	10.5813	122.823	3.93792	1.10097	0.0352269	100.931	7.35991	1.00071	3.7512e-12
	21G21881	2.4		154.313	3.46168	132.736	3.00883	0.528781	0.0120407	100.943	7.36173	1.00071	2.52384e-12
	21G21882	3		68.644	1.23585	139.294	2.54005	0.25545	0.00476253	100.949	7.36264	1.00071	1.52714e-12
	21G21884	3.6		35.9718	0.238119	136.383	0.985661	0.147082	0.00115737	100.962	7.36446	1.00071	2.00229e-12
	21G21885	4.6		16.5544	0.0811134	137.038	0.760209	0.0853987	0.000555768	100.969	7.36547	1.00071	1.31266e-12
	21G21887	5.6	4	9.93669	0.0290221	137.047	0.544235	0.0627648	0.000309453	100.981	7.36729	1.00071	1.4897e-12
	21G21888	7	4	6.15467	0.0218467	135.238	0.55061	0.0504916	0.000258159	100.988	7.3682	1.00071	9.40933e-13
	21G21890	9	4	5.28036	0.0145475	133.322	0.483213	0.0472411	0.000206719	101	7.37002	1.00071	1.11865e-12
	21G21891	11	4	3.55816	0.0107057	128.66	0.445122	0.0404991	0.000170496	101.006	7.37093	1.00071	8.5174e-13
	21G21893	14		4.59514	0.0147199	121.305	0.45302	0.0399294	0.00019478	101.019	7.37285	1.00071	8.99336e-13
	21G21894	17		4.35251	0.0299125	115.431	0.589911	0.0372502	0.000325483	101.026	7.37376	1.00071	3.89415e-13
	21G21896	20		3.47528	0.0667349	119.311	1.2578	0.0369628	0.000632447	101.038	7.37558	1.00071	1.31161e-13
	21G21897	24		3.33917	0.0476399	113.698	0.867044	0.0351844	0.000486616	101.044	7.37649	1.00071	1.74928e-13
	21G21899	28		3.3919	0.0912056	118.105	1.61827	0.03653	0.00084702	101.058	7.37841	1.00071	9.30733e-14
	21G21900	32		3.49355	0.071682	120.983	1.3262	0.0380011	0.000697708	101.064	7.37932	1.00071	1.22356e-13
	21G21902	36		5.12953	0.140838	116.136	2.1809	0.0400792	0.00118228	101.076	7.38115	1.00071	1.05505e-13

## Sheet: Procedure Blanks
	Procedure Blanks		36Ar ± 1σ (SE) [fA]		37Ar ± 1σ (SE) [fA]		38Ar ± 1σ (SE) [fA]		39Ar ± 1σ (SE) [fA]		40Ar ± 1σ (SE) [fA]
	21G21869	0.6	0.00746085	0.000343707	-0.00622817	0.00627847	-0.0135242	0.00621668	0.0200851	0.00607439	1.77364	0.0481895
	21G21870	0.7	0.00756859	0.000343707	-0.00811371	0.00627847	-0.0134409	0.00621668	0.0222021	0.00607439	1.79792	0.0481895
	21G21872	0.8	0.00769777	0.000343707	-0.00986487	0.00627847	-0.0130764	0.00621668	0.0250478	0.00607439	1.82822	0.0481895
	21G21873	1	0.00772636	0.000343707	-0.00991475	0.00627847	-0.0128017	0.00621668	0.0258831	0.00607439	1.83576	0.0481895
	21G21875	1.2	0.00772793	0.000343707	-0.00878435	0.00627847	-0.012087	0.00621668	0.0266222	0.00607439	1.83909	0.0481895
	21G21876	1.4	0.00770688	0.000343707	-0.00775683	0.00627847	-0.0116564	0.00621668	0.0266148	0.00607439	1.83613	0.0481895
	21G21878	1.6	0.0076296	0.000343707	-0.00495791	0.00627847	-0.0106171	0.00621668	0.025997	0.00607439	1.82295	0.0481895
	21G21879	2	0.00758253	0.000343707	-0.00346242	0.00627847	-0.0100761	0.00621668	0.0254944	0.00607439	1.81448	0.0481895
	21G21881	2.4	0.00747879	0.000343707	-0.000411595	0.00627847	-0.00893545	0.00621668	0.0242419	0.00607439	1.7955	0.0481895
	21G21882	3	0.00742568	0.000343707	0.00105517	0.00627847	-0.00835087	0.00621668	0.0235446	0.00607439	1.78573	0.0481895
	21G21884	3.6	0.00732438	0.000343707	0.00368931	0.00627847	-0.00719473	0.00621668	0.0221176	0.00607439	1.76716	0.0481895
	21G21885	4.6	0.00727372	0.000343707	0.00491299	0.00627847	-0.0065813	0.00621668	0.0213473	0.00607439	1.75799	0.0481895
	21G21887	5.6	0.00719731	0.000343707	0.00657612	0.00627847	-0.0055808	0.00621668	0.0200694	0.00607439	1.74448	0.0481895
	21G21888	7	0.0071674	0.000343707	0.00712217	0.00627847	-0.00515209	0.00621668	0.0195001	0.00607439	1.73941	0.0481895
	21G21890	9	0.00712555	0.000343707	0.00762163	0.00627847	-0.00449378	0.00621668	0.01852	0.00607439	1.73289	0.0481895
	21G21891	11	0.00711357	0.000343707	0.00758212	0.00627847	-0.00428804	0.00621668	0.0181082	0.00607439	1.73141	0.0481895
	21G21893	14	0.00710602	0.000343707	0.00693021	0.00627847	-0.00419471	0.00621668	0.0173814	0.00607439	1.73176	0.0481895
	21G21894	17	0.00710952	0.000343707	0.00639387	0.00627847	-0.00434056	0.00621668	0.0170843	0.00607439	1.73327	0.0481895
	21G21896	20	0.00712541	0.000343707	0.0050235	0.00627847	-0.00507093	0.00621668	0.016509	0.00607439	1.7378	0.0481895
	21G21897	24	0.00713535	0.000343707	0.00426072	0.00627847	-0.00568514	0.00621668	0.0161937	0.00607439	1.74028	0.0481895
	21G21899	28	0.00715212	0.000343707	0.0027248	0.00627847	-0.00761411	0.00621668	0.015338	0.00607439	1.74412	0.0481895
	21G21900	32	0.00715416	0.000343707	0.00214264	0.00627847	-0.00886209	0.00621668	0.0147838	0.00607439	1.74442	0.0481895
	21G21902	36	0.00713596	0.000343707	0.00156383	0.00627847	-0.0120897	0.00621668	0.0132241	0.00607439	1.73971	0.0481895

## Sheet: Intercept Values
	Intercept Values		36Ar ± 1σ (SE) [fA]		r2	Regression (type,n)		37Ar ± 1σ (SE) [fA]		r2	Regression (type,n)		38Ar ± 1σ (SE) [fA]		r2	Regression (type,n)		39Ar ± 1σ (SE) [fA]		r2	Regression (type,n)		40Ar ± 1σ (SE) [fA]		r2	Regression (type,n)
	21G21869	0.6	2.76957	0.00250775	0.991084	EXP	149 of 150	0.108343	0.00609307	1.4912e-05	EXP	148 of 150	0.562382	0.00586668	0.413075	EXP	146 of 150	0.0503072	0.00623652	0.712064	EXP	146 of 150	854.904	0.0387251	0.999973	EXP	150 of 150
	21G21870	0.7	1.47303	0.00177454	0.983376	EXP	150 of 150	0.208775	0.00685431	0.0241838	EXP	150 of 150	0.312629	0.00697049	0.161345	EXP	150 of 150	0.0422433	0.00627558	0.61246	EXP	149 of 150	456.644	0.0284305	0.999944	EXP	150 of 150
	21G21872	0.8	1.68648	0.00179063	0.986522	EXP	148 of 150	0.296455	0.00676924	0.0433873	EXP	150 of 150	0.391943	0.00610375	0.272439	EXP	150 of 150	0.0494239	0.00536235	0.813176	EXP	146 of 150	524.526	0.0308578	0.999947	EXP	148 of 150
	21G21873	1	1.39944	0.00180862	0.977866	EXP	150 of 150	1.63354	0.00622615	0.8614	EXP	150 of 150	0.362258	0.00646147	0.31561	EXP	150 of 150	0.146315	0.0062313	0.750396	EXP	149 of 150	435.702	0.0304169	0.999915	EXP	148 of 150
	21G21875	1.2	0.562866	0.00104862	0.954727	EXP	150 of 150	1.03144	0.00664783	0.669017	EXP	150 of 150	0.129024	0.00625955	0.0771852	EXP	150 of 150	0.0935213	0.0055978	0.318377	EXP	148 of 150	174.913	0.0207447	0.999747	EXP	149 of 150
	21G21876	1.4	0.377697	0.000788441	0.923016	EXP	150 of 150	0.614063	0.00592735	0.486767	EXP	150 of 150	0.0960325	0.00619436	0.0415314	EXP	150 of 150	0.0647487	0.00574572	0.38313	EXP	148 of 150	118.816	0.0211436	0.999184	EXP	150 of 150
	21G21878	1.6	0.414558	0.000940132	0.915951	EXP	146 of 150	2.23411	0.00578085	0.936242	EXP	149 of 150	0.102747	0.0059208	0.028584	EXP	150 of 150	0.173284	0.00691509	0.23111	EXP	150 of 150	129.378	0.0244809	0.999031	EXP	150 of 150
	21G21879	2	0.290739	0.000722773	0.886374	EXP	150 of 150	4.34982	0.00740429	0.969191	EXP	150 of 150	0.075761	0.00693025	0.0333502	EXP	150 of 150	0.288513	0.00576339	0.0230261	EXP	147 of 150	89.6645	0.0198598	0.998455	EXP	150 of 150
	21G21881	2.4	0.20451	0.000649996	0.823789	EXP	150 of 150	6.81394	0.00740612	0.988403	EXP	150 of 150	0.0454868	0.00629166	0.00909834	EXP	150 of 150	0.405303	0.00600391	0.0112963	EXP	149 of 150	60.9019	0.0179	0.99629	EXP	149 of 150
	21G21882	3	0.136899	0.000523243	0.718208	EXP	149 of 150	9.72703	0.00800193	0.993135	EXP	150 of 150	0.0262074	0.00646234	6.37858e-05	EXP	150 of 150	0.54188	0.0070433	0.0960943	EXP	150 of 150	37.5502	0.0164327	0.979145	EXP	148 of 150
	21G21884	3.6	0.193843	0.000692299	0.774321	EXP	149 of 150	23.8237	0.0104717	0.997966	EXP	147 of 150	0.0438621	0.00689419	0.00670226	EXP	150 of 150	1.31899	0.00588315	0.757565	EXP	150 of 150	48.6592	0.0161042	0.993957	EXP	149 of 150
	21G21885	4.6	0.161546	0.000576493	0.753764	EXP	149 of 150	34.0956	0.0103377	0.99903	EXP	150 of 150	0.0375639	0.00658807	0.00503257	EXP	150 of 150	1.8688	0.00595357	0.86783	EXP	150 of 150	32.4995	0.0146564	0.959907	EXP	148 of 150
	21G21887	5.6	0.221571	0.000780526	0.776227	EXP	150 of 150	64.4497	0.0150173	0.999437	EXP	150 of 150	0.0534967	0.00638578	6.7244e-06	EXP	150 of 150	3.51301	0.00627525	0.962186	EXP	150 of 150	36.6322	0.0171964	0.971584	EXP	149 of 150
	21G21888	7	0.183029	0.00063489	0.75246	EXP	150 of 150	64.8479	0.0148377	0.999467	EXP	150 of 150	0.0476725	0.00635276	0.000477062	EXP	150 of 150	3.58145	0.00725716	0.950742	EXP	150 of 150	23.7753	0.0174955	0.434832	EXP	150 of 150
	21G21890	9	0.235133	0.000757311	0.797553	EXP	150 of 150	88.5641	0.0216486	0.999379	EXP	150 of 150	0.082401	0.00607032	0.0651071	EXP	150 of 150	4.9544	0.00715206	0.974756	EXP	150 of 150	27.9308	0.0178607	0.364624	EXP	150 of 150
	21G21891	11	0.227977	0.000719589	0.816657	EXP	150 of 150	96.5594	0.0215396	0.999468	EXP	150 of 150	0.0616605	0.00622103	0.0130348	EXP	150 of 150	5.59529	0.00628672	0.985422	EXP	150 of 150	21.6785	0.0158531	0.887889	EXP	150 of 150
	21G21893	14	0.185145	0.000652144	0.756756	EXP	148 of 150	74.4153	0.0177333	0.999415	EXP	150 of 150	0.0751982	0.0065759	0.049947	EXP	149 of 150	4.57729	0.00742011	0.969337	EXP	150 of 150	22.7935	0.0145349	0.69501	EXP	150 of 150
	21G21894	17	0.0830369	0.00046247	0.137555	EXP	150 of 150	32.3704	0.00974182	0.999086	EXP	148 of 150	0.0249505	0.00650437	7.19468e-05	EXP	150 of 150	2.1016	0.00590905	0.906083	EXP	148 of 150	10.853	0.014858	0.983724	EXP	149 of 150
	21G21896	20	0.0389071	0.000270396	0.304286	EXP	150 of 150	14.1127	0.0074754	0.99705	EXP	150 of 150	0.0188437	0.00635433	0.0245246	EXP	150 of 150	0.89583	0.00643006	0.546582	EXP	150 of 150	4.80948	0.0141768	0.991341	EXP	150 of 150
	21G21897	24	0.0491277	0.000360656	0.0495068	EXP	150 of 150	18.663	0.00991452	0.997055	EXP	150 of 150	0.0171562	0.00630889	0.011632	EXP	150 of 150	1.23674	0.00592	0.732774	EXP	150 of 150	5.83697	0.0167698	0.986475	EXP	150 of 150
	21G21899	28	0.0299886	0.000261822	0.447572	EXP	148 of 150	10.1522	0.00690572	0.995232	EXP	149 of 150	-0.000414254	0.00635479	0.00748507	EXP	149 of 150	0.654653	0.00596846	0.351752	EXP	146 of 150	3.92383	0.0164121	0.988848	EXP	150 of 150
	21G21900	32	0.0374757	0.000297556	0.222068	EXP	149 of 150	13.2707	0.00834619	0.995823	EXP	150 of 150	-0.000586876	0.00621395	0.00327803	EXP	150 of 150	0.830785	0.00603292	0.491695	EXP	148 of 150	4.6099	0.0151574	0.989811	EXP	149 of 150
	21G21902	36	0.0259166	0.000259865	0.507188	EXP	150 of 150	7.47972	0.00715176	0.990417	EXP	148 of 150	-0.00158104	0.00586752	2.65117e-05	EXP	150 of 150	0.492435	0.00644495	0.178279	EXP	150 of 150	4.21055	0.0139309	0.991359	EXP	149 of 150

## Sheet: Project Info
	Project Info		Analyst	Irradiation	X-pos	Y-pos	Z/H-pos	Project	Experiment	Nmb
	21G21869	0.6	Daniel Heaton	21-OSU-04	0	0	49.1475	Easter\O-Connor (20-06)	21G21866	1
	21G21870	0.7	Daniel Heaton	21-OSU-04	0	0	49.1475	Easter\O-Connor (20-06)	21G21866	1
	21G21872	0.8	Daniel Heaton	21-OSU-04	0	0	49.1475	Easter\O-Connor (20-06)	21G21866	1
	21G21873	1	Daniel Heaton	21-OSU-04	0	0	49.1475	Easter\O-Connor (20-06)	21G21866	1
	21G21875	1.2	Daniel Heaton	21-OSU-04	0	0	49.1475	Easter\O-Connor (20-06)	21G21866	1
	21G21876	1.4	Daniel Heaton	21-OSU-04	0	0	49.1475	Easter\O-Connor (20-06)	21G21866	1
	21G21878	1.6	Daniel Heaton	21-OSU-04	0	0	49.1475	Easter\O-Connor (20-06)	21G21866	1
	21G21879	2	Daniel Heaton	21-OSU-04	0	0	49.1475	Easter\O-Connor (20-06)	21G21866	1
	21G21881	2.4	Daniel Heaton	21-OSU-04	0	0	49.1475	Easter\O-Connor (20-06)	21G21866	1
	21G21882	3	Daniel Heaton	21-OSU-04	0	0	49.1475	Easter\O-Connor (20-06)	21G21866	1
	21G21884	3.6	Daniel Heaton	21-OSU-04	0	0	49.1475	Easter\O-Connor (20-06)	21G21866	1
	21G21885	4.6	Daniel Heaton	21-OSU-04	0	0	49.1475	Easter\O-Connor (20-06)	21G21866	1
	21G21887	5.6	Daniel Heaton	21-OSU-04	0	0	49.1475	Easter\O-Connor (20-06)	21G21866	1
	21G21888	7	Daniel Heaton	21-OSU-04	0	0	49.1475	Easter\O-Connor (20-06)	21G21866	1
	21G21890	9	Daniel Heaton	21-OSU-04	0	0	49.1475	Easter\O-Connor (20-06)	21G21866	1
	21G21891	11	Daniel Heaton	21-OSU-04	0	0	49.1475	Easter\O-Connor (20-06)	21G21866	1
	21G21893	14	Daniel Heaton	21-OSU-04	0	0	49.1475	Easter\O-Connor (20-06)	21G21866	1
	21G21894	17	Daniel Heaton	21-OSU-04	0	0	49.1475	Easter\O-Connor (20-06)	21G21866	1
	21G21896	20	Daniel Heaton	21-OSU-04	0	0	49.1475	Easter\O-Connor (20-06)	21G21866	1
	21G21897	24	Daniel Heaton	21-OSU-04	0	0	49.1475	Easter\O-Connor (20-06)	21G21866	1
	21G21899	28	Daniel Heaton	21-OSU-04	0	0	49.1475	Easter\O-Connor (20-06)	21G21866	1
	21G21900	32	Daniel Heaton	21-OSU-04	0	0	49.1475	Easter\O-Connor (20-06)	21G21866	1
	21G21902	36	Daniel Heaton	21-OSU-04	0	0	49.1475	Easter\O-Connor (20-06)	21G21866	1

[truncated: 2 more sheets: Sample Parameters, Irradiation Constants]
