# Supplementary material for: Synchronous motion of the Easter mantle plume and the East Pacific Rise
Source: Nat Commun. 2024 Nov 17;15:9953. doi: 10.1038/s41467-024-54115-2 (PMC11570642; doi:10.1038/s41467-024-54115-2)
Supplement: Supplementary file 5 — Supplementary Data 2 [file 41467_2024_54115_MOESM5_ESM.zip › NCOMMS-23-61651B_Dataset 2/21G23593.full.xls]

## Sheet: Hidden Data
Double Line Plot Age Plateau			Double Line Plot K/Ca Plateau			X-Y Plot Normal Isochron		X-Y Plot Inverse Isochron		Error Ellipses Normal Isochron		Error Ellipses Inverse Isochron														Used Measurements for Blank Corrections
Ar39k%	Line 1	Line 2	Ar39k%	Line 1	Line 2	X-axis	Y-axis	X-axis	Y-axis	X-axis	Y-axis	X-axis	Y-axis													Filename	Included	36Ar	1σ	37Ar	1σ	38Ar	1σ	39Ar	1σ	40Ar	1σ	Date		Filename	Included	40Ar/39Ar	1σ	J-value	1σ	Date	X	Y	H
0	-4627	5610.35	0	0.183459	0.200195	0.925739	295.955	0.00312797	0.00337889			0.00315644	0.00337922
0.939485	-4627	5610.35	0.939485	0.183459	0.200195	1.31315	295.076	0.0044502	0.00338896			0.00315552	0.00337509
0.939485	2861.76	-5119.68	0.939485	0.224912	0.185896	2.62306	296.507	0.00884651	0.0033726			0.00315272	0.00337121
1.37428	2861.76	-5119.68	1.37428	0.224912	0.185896	2.55138	294.292	0.00866956	0.00339799			0.00314823	0.00336785
1.37428	-1117.15	2623.57	1.37428	0.2093	0.220704	3.06327	294.417	0.0104045	0.00339654			0.00314237	0.00336525
3.04469	-1117.15	2623.57	3.04469	0.2093	0.220704	4.09327	297.611	0.0137538	0.00336009			0.00313552	0.00336357
3.04469	903.365	-4140.62	3.04469	0.242571	0.211906	5.82927	298.53	0.0195266	0.00334975			0.00312816	0.00336294
3.71157	903.365	-4140.62	3.71157	0.242571	0.211906	7.1795	298.542	0.0240486	0.00334961			0.00312078	0.0033634
3.71157	-3357.5	887.063	3.71157	0.215421	0.241913	8.96843	297.555	0.0301404	0.00336072			0.0031139	0.00336491
4.47181	-3357.5	887.063	4.47181	0.215421	0.241913	8.94161	296.233	0.0301844	0.00337572			0.00310797	0.00336738
4.47181	2731.04	-280.742	4.47181	0.241823	0.22461	14.3999	299.635	0.0480582	0.00333739			0.00310341	0.00337063
5.67416	2731.04	-280.742	5.67416	0.241823	0.22461	17.4186	297.808	0.0584893	0.00335787			0.00310052	0.00337444
5.67416	397.069	2191.77	5.67416	0.207793	0.215108	17.699	299.919	0.0590125	0.00333423			0.0030995	0.00337855
8.265	397.069	2191.77	8.265	0.207793	0.215108	22.6569	299.339	0.0756896	0.00334069			0.00310042	0.00338269
8.265	1801.64	309.553	8.265	0.209168	0.203189	22.9818	294.717	0.0779791	0.00339308			0.00310322	0.00338657
11.5219	1801.64	309.553	11.5219	0.209168	0.203189	22.9074	295.262	0.0775833	0.00338682			0.0031077	0.00338993
11.5219	-64.8242	1149.12	11.5219	0.192909	0.198271	22.2151	293.14	0.0757834	0.00341134			0.00311357	0.00339253
14.837	-64.8242	1149.12	14.837	0.192909	0.198271	20.1399	290.964	0.0692179	0.00343685			0.00312042	0.0033942
14.837	820.981	-548.028	14.837	0.214553	0.206773	16.5077	290.904	0.0567463	0.00343756			0.00312778	0.00339483
17.3777	820.981	-548.028	17.3777	0.214553	0.206773	9.2092	294.416	0.0312795	0.00339655			0.00313516	0.00339438
17.3777	350.114	1120.77	17.3777	0.148859	0.151572	6.71844	296.094	0.0226902	0.0033773			0.00314204	0.00339287
23.4064	350.114	1120.77	23.4064	0.148859	0.151572	3.77303	296.29	0.0127342	0.00337507			0.00314797	0.0033904
23.4064	649.736	-11.5528	23.4064	0.118579	0.11661	2.39496	297.618	0.00804711	0.00336001			0.00315253	0.00338715
29.9397	649.736	-11.5528	29.9397	0.118579	0.11661	2.26986	297.99	0.00761724	0.00335582			0.00315542	0.00338334
29.9397	330.591	954.494	29.9397	0.0986378	0.100233	2.76857	297.904	0.0092935	0.00335679			0.00315644	0.00337922
37.3054	330.591	954.494	37.3054	0.0986378	0.100233							0.00315552	0.00337509
37.3054	673.428	189.501	37.3054	0.0523885	0.0516068
46.7034	673.428	189.501	46.7034	0.0523885	0.0516068							0.00453396	0.00339007
46.7034	-383.96	126.816	46.7034	0.0314055	0.0318801							0.00453118	0.00338465
55.0312	-383.96	126.816	55.0312	0.0314055	0.0318801							0.00452288	0.00337952
55.0312	230.307	-357.291	55.0312	0.0185896	0.0183118							0.00450962	0.00337504
61.2757	230.307	-357.291	61.2757	0.0185896	0.0183118							0.00449232	0.0033715
61.2757	-678.311	21.0592	61.2757	0.0140293	0.0142476							0.00447214	0.00336916
65.6082	-678.311	21.0592	65.6082	0.0140293	0.0142476							0.00445048	0.00336816
65.6082	-196.787	-1123.58	65.6082	0.0108667	0.0106952							0.00442879	0.00336858
68.4661	-196.787	-1123.58	68.4661	0.0108667	0.0106952							0.00440856	0.00337039
68.4661	-1309.7	-321.407	68.4661	0.00960197	0.00975583							0.00439117	0.00337347
71.4957	-1309.7	-321.407	71.4957	0.00960197	0.00975583							0.0043778	0.0033776
71.4957	216.568	-1038.54	71.4957	0.00986531	0.00971244							0.00436937	0.0033825
75.1626	216.568	-1038.54	75.1626	0.00986531	0.00971244							0.00436644	0.00338784
75.1626	-670.412	920.071	75.1626	0.0108236	0.0109931							0.00436922	0.00339326
78.9236	-670.412	920.071	78.9236	0.0108236	0.0109931							0.00437752	0.00339839
78.9236	1600.68	-869.944	78.9236	0.0134401	0.0132363							0.00439078	0.00340287
83.9357	1600.68	-869.944	83.9357	0.0134401	0.0132363							0.00440808	0.00340641
83.9357	218.275	3983.99	83.9357	0.0130117	0.0132094							0.00442825	0.00340876
89.6404	218.275	3983.99	89.6404	0.0130117	0.0132094							0.00444992	0.00340975
89.6404	4649.55	685.46	89.6404	0.0112958	0.0111267							0.00447161	0.00340933
95.9208	4649.55	685.46	95.9208	0.0112958	0.0111267							0.00449184	0.00340752
95.9208	408.275	3795.47	95.9208	0.00911474	0.00925576							0.00450923	0.00340445
100	408.275	3795.47	100	0.00911474	0.00925576							0.0045226	0.00340032
												0.00453103	0.00339541
												0.00453396	0.00339007
												0.00453118	0.00338465
												0.00888998	0.00337385
												0.00888862	0.00336948
												0.00888439	0.00336532
												0.00887759	0.00336166
												0.00886866	0.00335874
												0.00885823	0.00335677
												0.008847	0.00335588
												0.00883573	0.00335612
												0.0088252	0.00335749
												0.00881612	0.00335989
												0.00880912	0.00336315
												0.00880466	0.00336706
												0.00880305	0.00337135
												0.00880441	0.00337572
												0.00880863	0.00337987
												0.00881544	0.00338354
												0.00882437	0.00338645
												0.0088348	0.00338842
												0.00884603	0.00338932
												0.0088573	0.00338907
												0.00886783	0.0033877
												0.00887691	0.00338531
												0.00888391	0.00338204
												0.00888837	0.00337813
												0.00888998	0.00337385
												0.00888862	0.00336948
												0.00878009	0.0034006
												0.00877647	0.00339428
												0.00876557	0.00338821
												0.00874812	0.00338281
												0.00872532	0.00337845
												0.00869872	0.00337541
												0.00867013	0.00337392
												0.0086415	0.00337406
												0.00861479	0.00337584
												0.0085918	0.00337912
												0.00857412	0.00338369
												0.00856294	0.00338924
												0.00855903	0.00339538
												0.00856265	0.0034017
												0.00857355	0.00340777
												0.008591	0.00341317
												0.0086138	0.00341753
												0.0086404	0.00342057
												0.00866899	0.00342206
												0.00869762	0.00342192
												0.00872433	0.00342014
												0.00874731	0.00341686
												0.008765	0.00341229
												0.00877618	0.00340674
												0.00878009	0.0034006
												0.00877647	0.00339428
												0.0105242	0.00339973
												0.0105202	0.00339333
												0.0105085	0.00338715
												0.0104896	0.00338161
												0.0104649	0.00337708
												0.0104361	0.00337389
												0.0104052	0.00337223
												0.0103742	0.00337224
												0.0103453	0.0033739
												0.0103204	0.0033771
												0.0103012	0.00338163
												0.0102891	0.00338718
												0.0102849	0.00339336
												0.0102888	0.00339976
												0.0103006	0.00340594
												0.0103195	0.00341148
												0.0103441	0.00341601
												0.0103729	0.0034192
												0.0104039	0.00342085
												0.0104349	0.00342085
												0.0104638	0.00341919
												0.0104887	0.00341599
												0.0105078	0.00341146
												0.0105199	0.00340591
												0.0105242	0.00339973
												0.0105202	0.00339333
												0.0138576	0.00336346
												0.0138542	0.00335754
												0.013844	0.00335179
												0.0138277	0.0033466
												0.0138063	0.00334233
												0.0137813	0.00333928
												0.0137545	0.00333764
												0.0137276	0.00333753
												0.0137025	0.00333896
												0.0136809	0.00334183
												0.0136642	0.00334594
												0.0136537	0.00335102
												0.01365	0.00335672
												0.0136533	0.00336264
												0.0136635	0.00336839
												0.0136798	0.00337358
												0.0137012	0.00337785
												0.0137262	0.0033809
												0.013753	0.00338254
												0.0137799	0.00338265
												0.013805	0.00338122
												0.0138267	0.00337835
												0.0138433	0.00337424
												0.0138539	0.00336916
												0.0138576	0.00336346
												0.0138542	0.00335754
												0.0196038	0.00335256
												0.0196014	0.0033478
												0.0195938	0.00334318
												0.0195817	0.003339
												0.0195658	0.00333555
												0.0195472	0.00333307
												0.0195272	0.00333172
												0.0195072	0.00333161
												0.0194885	0.00333273
												0.0194724	0.00333501
												0.01946	0.00333829
												0.0194521	0.00334236
												0.0194493	0.00334693
												0.0194517	0.00335169
												0.0194593	0.00335632
												0.0194715	0.0033605
												0.0194874	0.00336394
												0.0195059	0.00336642
												0.0195259	0.00336777
												0.0195459	0.00336788
												0.0195646	0.00336676
												0.0195807	0.00336448
												0.0195932	0.0033612
												0.019601	0.00335713
												0.0196038	0.00335256
												0.0196014	0.0033478
												0.0241269	0.0033529
												0.0241244	0.00334799
												0.0241168	0.00334319
												0.0241045	0.00333882
												0.0240884	0.00333519
												0.0240696	0.00333254
												0.0240493	0.00333106
												0.024029	0.00333084
												0.0240101	0.0033319
												0.0239937	0.00333417
												0.0239811	0.00333749
												0.0239731	0.00334163
												0.0239702	0.00334632
												0.0239727	0.00335124
												0.0239803	0.00335604
												0.0239926	0.0033604
												0.0240087	0.00336403
												0.0240275	0.00336668
												0.0240478	0.00336817
												0.0240681	0.00336839
												0.024087	0.00336733
												0.0241034	0.00336506
												0.024116	0.00336174
												0.024124	0.00335759
												0.0241269	0.0033529
												0.0241244	0.00334799
												0.0302455	0.00336527
												0.0302421	0.00336026
												0.0302318	0.00335527
												0.0302153	0.00335066
												0.0301936	0.00334674
												0.0301684	0.00334376
												0.0301412	0.00334195
												0.030114	0.00334141
												0.0300885	0.00334218
												0.0300666	0.00334423
												0.0300498	0.00334739
												0.0300391	0.00335146
												0.0300353	0.00335617
												0.0300387	0.00336118
												0.030049	0.00336616
												0.0300655	0.00337078
												0.0300871	0.0033747
												0.0301124	0.00337768
												0.0301396	0.00337949
												0.0301668	0.00338003
												0.0301922	0.00337926
												0.0302141	0.00337721
												0.030231	0.00337405
												0.0302417	0.00336998
												0.0302455	0.00336527
												0.0302421	0.00336026
												0.0303206	0.00338171
												0.0303162	0.00337587
												0.0303028	0.00337001
												0.0302814	0.00336454
												0.0302533	0.00335984
												0.0302206	0.00335622
												0.0301853	0.00335392
												0.03015	0.00335311
												0.0301171	0.00335385
												0.0300887	0.00335607
												0.0300669	0.00335963
												0.030053	0.00336429
												0.0300481	0.00336973
												0.0300525	0.00337558
												0.0300659	0.00338143
												0.0300874	0.0033869
												0.0301154	0.0033916
												0.0301482	0.00339523
												0.0301834	0.00339752
												0.0302187	0.00339833
												0.0302517	0.00339759
												0.03028	0.00339537
												0.0303019	0.00339181
												0.0303157	0.00338715
												0.0303206	0.00338171
												0.0303162	0.00337587
												0.0481839	0.00334198
												0.0481798	0.00333687
												0.0481674	0.0033318
												0.0481476	0.00332711
												0.0481217	0.00332312
												0.0480914	0.0033201
												0.0480589	0.00331826
												0.0480263	0.00331772
												0.047996	0.00331853
												0.0479698	0.00332062
												0.0479497	0.00332385
												0.047937	0.00332801
												0.0479325	0.0033328
												0.0479366	0.00333791
												0.047949	0.00334298
												0.0479688	0.00334768
												0.0479947	0.00335167
												0.048025	0.00335469
												0.0480575	0.00335652
												0.0480901	0.00335706
												0.0481205	0.00335626
												0.0481466	0.00335417
												0.0481667	0.00335093
												0.0481795	0.00334678
												0.0481839	0.00334198
												0.0481798	0.00333687
												0.0586488	0.00336341
												0.0586436	0.00335804
												0.0586278	0.00335265
												0.0586026	0.00334762
												0.0585697	0.00334328
												0.0585313	0.00333994
												0.05849	0.00333783
												0.0584487	0.00333707
												0.0584102	0.00333774
												0.058377	0.00333978
												0.0583516	0.00334305
												0.0583355	0.00334733
												0.0583298	0.00335233
												0.0583351	0.0033577
												0.0583509	0.00336309
												0.0583761	0.00336812
												0.058409	0.00337246
												0.0584474	0.0033758
												0.0584886	0.00337791
												0.0585299	0.00337867
												0.0585685	0.003378
												0.0586016	0.00337596
												0.0586271	0.00337269
												0.0586432	0.00336841
												0.0586488	0.00336341
												0.0586436	0.00335804
												0.0591603	0.00333904
												0.0591554	0.00333398
												0.0591408	0.00332894
												0.0591174	0.00332425
												0.0590869	0.00332025
												0.0590513	0.0033172
												0.0590131	0.00331531
												0.0589748	0.00331471
												0.0589391	0.00331544
												0.0589084	0.00331745
												0.0588848	0.00332061
												0.0588699	0.00332469
												0.0588647	0.00332942
												0.0588696	0.00333449
												0.0588842	0.00333953
												0.0589075	0.00334421
												0.0589381	0.00334822
												0.0589736	0.00335127
												0.0590119	0.00335316
												0.0590501	0.00335375
												0.0590858	0.00335302
												0.0591166	0.00335101
												0.0591402	0.00334786
												0.0591551	0.00334378
												0.0591603	0.00333904
												0.0591554	0.00333398
												0.0758697	0.00334579
												0.0758637	0.00334078
												0.0758458	0.00333576
												0.0758173	0.00333108
												0.0757801	0.00332705
												0.0757368	0.00332396
												0.0756902	0.003322
												0.0756436	0.00332132
												0.0756001	0.00332195
												0.0755627	0.00332387
												0.075534	0.00332693
												0.0755159	0.00333093
												0.0755096	0.0033356
												0.0755156	0.00334061
												0.0755335	0.00334563
												0.075562	0.00335031
												0.0755992	0.00335433
												0.0756425	0.00335743
												0.0756891	0.00335939
												0.0757357	0.00336007
												0.0757792	0.00335943
												0.0758166	0.00335752
												0.0758453	0.00335445
												0.0758634	0.00335045
												0.0758697	0.00334579
												0.0758637	0.00334078
												0.0781897	0.00339924
												0.0781827	0.00339368
												0.0781618	0.00338809
												0.0781285	0.00338283
												0.0780849	0.00337827
												0.0780342	0.00337472
												0.0779797	0.00337242
												0.0779252	0.00337153
												0.0778743	0.00337211
												0.0778306	0.00337412
												0.077797	0.00337742
												0.0777758	0.00338179
												0.0777685	0.00338692
												0.0777755	0.00339248
												0.0777964	0.00339808
												0.0778297	0.00340333
												0.0778733	0.00340789
												0.077924	0.00341144
												0.0779785	0.00341374
												0.078033	0.00341463
												0.0780839	0.00341405
												0.0781276	0.00341204
												0.0781612	0.00340874
												0.0781824	0.00340438
												0.0781897	0.00339924
												0.0781827	0.00339368
												0.0778484	0.00339535
												0.0778396	0.00338884
												0.0778133	0.00338219
												0.0777713	0.00337586
												0.0777165	0.00337027
												0.0776527	0.00336582
												0.0775841	0.00336279
												0.0775155	0.0033614
												0.0774515	0.00336175
												0.0773964	0.0033638
												0.0773542	0.00336742
												0.0773275	0.00337237
												0.0773183	0.0033783
												0.0773271	0.00338481
												0.0773534	0.00339146
												0.0773954	0.00339779
												0.0774501	0.00340337
												0.077514	0.00340783
												0.0775826	0.00341085
												0.0776512	0.00341224
												0.0777152	0.0034119
												0.0777702	0.00340984
												0.0778125	0.00340622
												0.0778392	0.00340128
												0.0778484	0.00339535
												0.0778396	0.00338884
												0.0761446	0.00342349
												0.0761325	0.00341585
												0.0760967	0.00340791
												0.0760395	0.0034002
												0.0759648	0.00339325
												0.0758778	0.00338753
												0.0757843	0.00338343
												0.0756908	0.00338124
												0.0756036	0.0033811
												0.0755287	0.00338301
												0.0754711	0.00338686
												0.0754347	0.00339238
												0.0754222	0.00339919
												0.0754343	0.00340682
												0.0754701	0.00341477
												0.0755273	0.00342248
												0.075602	0.00342943
												0.075689	0.00343515
												0.0757825	0.00343924
												0.075876	0.00344144
												0.0759632	0.00344158
												0.0760381	0.00343966
												0.0760957	0.00343581
												0.076132	0.0034303
												0.0761446	0.00342349
												0.0761325	0.00341585
												0.0696645	0.00345414
												0.0696496	0.00344487
												0.0696053	0.00343505
												0.0695346	0.00342536
												0.0694423	0.00341645
												0.0693347	0.00340892
												0.0692192	0.0034033
												0.0691036	0.00339997
												0.0689958	0.00339915
												0.0689031	0.0034009
												0.0688319	0.0034051
												0.0687869	0.00341146
												0.0687714	0.00341956
												0.0687863	0.00342883
												0.0688306	0.00343864
												0.0689013	0.00344834
												0.0689935	0.00345725
												0.0691011	0.00346477
												0.0692166	0.00347039
												0.0693322	0.00347373
												0.0694401	0.00347455
												0.0695327	0.0034728
												0.069604	0.0034686
												0.0696489	0.00346223
												0.0696645	0.00345414
												0.0696496	0.00344487
												0.0570514	0.00345004
												0.0570413	0.00344186
												0.0570111	0.00343338
												0.0569629	0.00342519
												0.0568999	0.00341784
												0.0568264	0.00341184
												0.0567475	0.00340759
												0.0566685	0.00340538
												0.0565948	0.00340537
												0.0565314	0.00340754
												0.0564826	0.00341177
												0.0564518	0.00341775
												0.0564411	0.00342508
												0.0564512	0.00343327
												0.0564814	0.00344174
												0.0565296	0.00344993
												0.0565926	0.00345728
												0.0566661	0.00346328
												0.056745	0.00346754
												0.056824	0.00346974
												0.0568978	0.00346976
												0.0569611	0.00346758
												0.0570099	0.00346335
												0.0570407	0.00345737
												0.0570514	0.00345004
												0.0570413	0.00344186
												0.0313852	0.00340076
												0.0313818	0.00339525
												0.0313714	0.00338983
												0.0313548	0.00338487
												0.0313331	0.00338071
												0.0313077	0.00337762
												0.0312804	0.00337583
												0.031253	0.00337545
												0.0312274	0.0033765
												0.0312054	0.00337892
												0.0311885	0.00338255
												0.0311777	0.00338713
												0.0311739	0.00339235
												0.0311773	0.00339785
												0.0311876	0.00340327
												0.0312042	0.00340823
												0.031226	0.0034124
												0.0312514	0.00341548
												0.0312787	0.00341728
												0.0313061	0.00341766
												0.0313316	0.0034166
												0.0313537	0.00341418
												0.0313706	0.00341056
												0.0313814	0.00340598
												0.0313852	0.00340076
												0.0313818	0.00339525
												0.0227577	0.00337979
												0.0227556	0.00337484
												0.022749	0.00337007
												0.0227384	0.00336579
												0.0227245	0.00336229
												0.0227083	0.00335981
												0.0226909	0.00335853
												0.0226734	0.00335852
												0.022657	0.0033598
												0.022643	0.00336227
												0.0226321	0.00336576
												0.0226252	0.00337004
												0.0226227	0.00337481
												0.0226248	0.00337976
												0.0226314	0.00338453
												0.022642	0.00338882
												0.0226558	0.00339231
												0.0226721	0.00339479
												0.0226895	0.00339607
												0.022707	0.00339608
												0.0227233	0.0033948
												0.0227374	0.00339233
												0.0227483	0.00338884
												0.0227552	0.00338456
												0.0227577	0.00337979
												0.0227556	0.00337484
												0.0127629	0.00337584
												0.012762	0.0033718
												0.0127592	0.00336798
												0.0127548	0.00336464
												0.0127489	0.00336202
												0.012742	0.00336028
												0.0127346	0.00335956
												0.0127272	0.00335988
												0.0127203	0.00336125
												0.0127143	0.00336355
												0.0127096	0.00336664
												0.0127067	0.00337031
												0.0127056	0.00337429
												0.0127065	0.00337834
												0.0127092	0.00338215
												0.0127137	0.00338549
												0.0127195	0.00338811
												0.0127264	0.00338985
												0.0127338	0.00339058
												0.0127412	0.00339025
												0.0127482	0.00338888
												0.0127542	0.00338658
												0.0127588	0.00338349
												0.0127618	0.00337983
												0.0127629	0.00337584
												0.012762	0.0033718
												0.0080609	0.00336578
												0.00806189	0.00336209
												0.00806188	0.00335825
												0.00806086	0.00335453
												0.0080589	0.00335119
												0.00805614	0.00334845
												0.00805276	0.00334649
												0.008049	0.00334546
												0.00804511	0.00334542
												0.00804136	0.00334638
												0.00803799	0.00334826
												0.00803525	0.00335094
												0.00803332	0.00335425
												0.00803233	0.00335794
												0.00803234	0.00336178
												0.00803336	0.0033655
												0.00803532	0.00336884
												0.00803808	0.00337158
												0.00804145	0.00337353
												0.00804521	0.00337457
												0.0080491	0.00337461
												0.00805286	0.00337365
												0.00805622	0.00337177
												0.00805896	0.00336908
												0.0080609	0.00336578
												0.00806189	0.00336209
												0.00762357	0.00336906
												0.00762673	0.00336699
												0.00762925	0.00336416
												0.00763095	0.00336077
												0.00763172	0.00335703
												0.0076315	0.00335322
												0.0076303	0.00334958
												0.00762822	0.00334637
												0.00762539	0.0033438
												0.00762201	0.00334205
												0.0076183	0.00334124
												0.00761451	0.00334142
												0.00761092	0.00334259
												0.00760775	0.00334465
												0.00760524	0.00334748
												0.00760354	0.00335088
												0.00760277	0.00335461
												0.00760299	0.00335842
												0.00760418	0.00336206
												0.00760626	0.00336528
												0.00760909	0.00336784
												0.00761248	0.00336959
												0.00761619	0.0033704
												0.00761997	0.00337022
												0.00762357	0.00336906
												0.00762673	0.00336699
												0.00931587	0.00335758
												0.00931525	0.00335352
												0.00931315	0.00334968
												0.00930971	0.00334633
												0.00930517	0.00334369
												0.00929982	0.00334194
												0.00929405	0.0033412
												0.00928824	0.00334153
												0.00928279	0.00334289
												0.00927807	0.0033452
												0.0092744	0.00334831
												0.00927203	0.00335199
												0.00927113	0.003356
												0.00927175	0.00336006
												0.00927385	0.0033639
												0.00927729	0.00336725
												0.00928183	0.00336989
												0.00928717	0.00337164
												0.00929295	0.00337238
												0.00929875	0.00337205
												0.00930421	0.00337069
												0.00930893	0.00336838
												0.0093126	0.00336527
												0.00931497	0.00336159
												0.00931587	0.00335758
												0.00931525	0.00335352

## Sheet: Age Summary
	Relative Abundances			36Ar [fA]	%1s	37Ar [fA]	%1s	38Ar [fA]	%1s	39Ar [fA]	%1s	40Ar [fA]	%1s	40(r)/39(k)	± 2s	Age	± 2s	40Ar(r)	39Ar(k)	K/Ca	± 2s
																(ka)		(%)	(%)
	21G23596	0.6	4	2.20594	0.23255	4.57506	2.13351	0.448622	2.0023	2.04391	0.452737	652.493	0.0393882	0.178507	1.85865	491.672	5118.68	0.0558364	0.939485	0.191827	0.00836807
	21G23597	0.7	4	0.719852	0.282448	1.97739	4.65609	0.156566	5.53224	0.945839	0.932074	212.254	0.120367	-0.543684	1.58147	-1498.31	4360.07	-0.24195	0.434796	0.205404	0.0195081
	21G23599	0.8	4	1.38541	0.240288	7.25765	1.30456	0.32132	2.9008	3.63352	0.237318	410.204	0.0623062	0.273481	0.679245	753.209	1870.36	0.241934	1.67041	0.215002	0.00570198
	21G23600	0.9	4	0.568577	0.321481	2.74147	3.3164	0.13175	6.45575	1.45052	0.618151	167.11	0.15269	-0.587323	0.914707	-1618.63	2521.99	-0.509181	0.666882	0.227238	0.0153325
	21G23602	1	4	0.539997	0.322618	3.10574	2.84332	0.120116	7.90343	1.65358	0.551324	158.738	0.160737	-0.448249	0.769896	-1235.22	2122.28	-0.466379	0.760244	0.228667	0.0132463
	21G23603	1.2	4	0.63943	0.309311	4.81601	1.81115	0.158508	5.5162	2.61512	0.352247	189.915	0.134366	0.444893	0.547024	1225.15	1505.89	0.611891	1.20235	0.233216	0.00860647
	21G23604	1.4	4	0.968644	0.256567	11.4458	0.846533	0.259557	3.37202	5.6358	0.176652	288.249	0.0887205	0.470058	0.325981	1294.42	897.351	0.917851	2.59084	0.211451	0.00365732
	21G23606	1.8	4	0.989505	0.266406	14.7565	0.711759	0.285913	3.11184	7.08498	0.137537	294.222	0.086908	0.383307	0.270981	1055.6	746.046	0.921784	3.25694	0.206179	0.00298943
	21G23607	2.2	4	0.807306	0.265354	15.8331	0.671343	0.244144	3.84264	7.21205	0.137496	238.949	0.106907	0.196836	0.220404	542.146	606.971	0.593259	3.31511	0.19559	0.00268083
	21G23609	2.6	4	0.620322	0.302784	11.2661	0.906019	0.179653	5.19308	5.52669	0.177006	182.861	0.139697	0.0495448	0.248503	136.477	684.505	0.149545	2.54067	0.210663	0.00388966
	21G23610	3.4	4	0.919656	0.276352	37.491	0.44226	0.347291	2.49538	13.1211	0.0910482	272.532	0.0937153	0.267029	0.139936	735.443	385.328	1.28326	6.02872	0.150215	0.00135666
	21G23612	4.2	4	0.828858	0.286209	51.8993	0.40952	0.337499	2.66174	14.2265	0.0864509	242.671	0.105229	0.115845	0.120049	319.092	330.645	0.677544	6.53329	0.117594	0.000984487
	21G23613	5.4	4	0.922803	0.271432	69.1977	0.392376	0.380157	2.28434	16.0461	0.0821868	271.166	0.0942388	0.233292	0.113282	642.542	311.951	1.37667	7.36573	0.0994352	0.000797365
	21G23615	7	4	0.946754	0.260146	168.836	0.368895	0.455044	1.98397	20.525	0.0713284	269.752	0.0947295	0.156646	0.0878568	431.464	241.964	1.18559	9.39795	0.0519976	0.000390852
	21G23616	9		0.853673	0.272906	245.852	0.366753	0.397646	2.33688	18.2497	0.0769663	232.018	0.110161	-0.0466716	0.0927027	-128.572	255.388	-0.363923	8.32784	0.0316428	0.000237308
	21G23618	11		0.677649	0.298928	316.151	0.36584	0.325529	2.7598	13.7688	0.0861154	174.861	0.146023	-0.023048	0.106649	-63.4919	293.799	-0.178806	6.24442	0.0184507	0.000138908
	21G23619	13		0.501056	0.32898	286.256	0.366487	0.215289	4.24065	9.59605	0.116983	124.203	0.205395	-0.119285	0.126918	-328.626	349.685	-0.903939	4.33251	0.0141384	0.000109118
	21G23621	14		0.375212	0.379217	247.633	0.36715	0.145134	6.36339	6.36777	0.146923	89.7012	0.28405	-0.239612	0.168158	-660.183	463.396	-1.65848	2.85792	0.010781	8.57479e-05
	21G23622	16		0.477734	0.342361	292.398	0.366039	0.161148	5.44155	6.76947	0.147963	115.987	0.219812	-0.295991	0.179302	-815.553	494.146	-1.67958	3.02959	0.0096789	7.69321e-05
	21G23624	19		0.959611	0.262659	349.934	0.366	0.283379	3.20499	8.19101	0.129332	254.682	0.100267	-0.149177	0.22776	-410.987	627.555	-0.46661	3.66693	0.00978887	7.64339e-05
	21G23625	22		1.30319	0.251627	322.076	0.365913	0.367596	2.50635	8.37743	0.125042	360.094	0.0710681	0.0453164	0.288703	124.83	795.242	0.102822	3.76098	0.0109083	8.47652e-05
	21G23627	26		2.98079	0.220446	351.031	0.366231	0.725281	1.25072	11.1142	0.104229	855.074	0.0301411	0.132646	0.448524	365.367	1235.31	0.168914	5.01217	0.0133382	0.000101883
	21G23628	30		5.28444	0.213376	406.463	0.365783	1.20454	0.759013	12.6541	0.0868007	1540.05	0.0168603	0.763178	0.684288	2101.13	1882.86	0.614134	5.7046	0.0131105	9.8839e-05
	21G23633	34		6.15235	0.21233	523.304	0.365164	1.39295	0.659403	13.9801	0.088726	1791.19	0.014621	0.969046	0.720558	2667.51	1982.05	0.738143	6.28045	0.0112112	8.4555e-05
	21G23634	38		3.31301	0.2227	414.859	0.365427	0.793616	1.13211	9.12837	0.110159	953.556	0.027073	0.763446	0.615505	2101.87	1693.6	0.709505	4.0792	0.00918525	7.05052e-05
			S	35.9418	0.0638682	4161.16	0.103902	9.83825	0.458637	219.918	0.0246552	10342.5	0.0123807
	Information on Analysis and Constants Used in Calculations									Results		40(a)/36(a)	± 2s	40(r)/39(k)	± 2s	Age	± 2s	MSWD	39Ar(k)	K/Ca	± 2s
																(ka)			(%,n)
	Project = O-CONNOR (20-06)				Age Equations = Min et al. (2000)					Age Plateau				0.189257	0.0584022	521.276	160.841	1.35349	46.7034	0.181749	0.0296181
	Sample = SO80 78DS-1				Negative Intensities = Allowed										0.308587		0.308552	0.173496	14
	Material = Groundmass				Collector Calibrations = 36Ar					Full External Error							163.107	1.78446	2σ Confidence Limit
	Location = Seamount/Small Ridge				Decay 40K = 5.463 ± 0.107 E-10 1/a					Analytical Error							160.836	1.1634	Error Magnification
	Region = Easter Microplate				Decay 39Ar = 2.940 ± 0.016 E-07 1/h
	Analyst = Daniel Heaton				Decay 37Ar = 8.230 ± 0.012 E-04 1/h					Total Fusion Age				0.202037	0.0786801	556.471	216.68		25	0.0224493	4.80026e-05
	Irradiation = 21-OSU-04 (4B36-21)				Decay 36Cl = 2.257 ± 0.015 E-06 1/a										0.389434		0.389381
	Position = X: 0 | Y: 0 | Z/H: 65.59643 mm				Decay 40K(EC,β⁺) = 0.580 ± 0.014 E-10 1/a					Full External Error							218.602
	FCT-NM Age = 28.201 ± 0.023 Ma				Decay 40K(β⁻) = 4.884 ± 0.099 E-10 1/a					Analytical Error							216.676
	FCT-NM Reference = Kuiper et al (2008)				Atmospheric 40/36(a) = 295.79 ± 0.50
	FCT-NM 40Ar/39Ar Ratio = 10.31662 ± 0.01217				Atmospheric 38/36(a) = 0.1885 ± 0.0003					Normal Isochron Error Chron		295.772	1.00736	0.191143	0.094137	526.469	259.249	1.90665	46.7034
	FCT-NM J-value = 0.00150490 ± 0.00000178				Production 39/37(ca) = 0.0006425 ± 0.0000059								0.00340587		0.492495		0.49243	0.0287639	14
	Air Shot 40Ar/36Ar = 304.7560 ± 0.5333				Production 38/37(ca) = 0.0001800 ± 0.0000173					Full External Error							260.69	1.8165	2σ Confidence Limit
	Air Shot MDF = 0.99491068 ± 0.00049922 (LIN)				Production 36/37(ca) = 0.0002703 ± 0.0000005					Analytical Error							259.246	1.38082	Error Magnification
	Experiment Type = Incremental Heating				Production 40/39(k) = 0.000607 ± 0.000059												3		Number of Iterations
	Extraction Method = Bulk Laser Heating				Production 38/39(k) = 0.012077 ± 0.000011												1.32618e-07		Convergence
	Heating = 30 sec				Production 36/38(cl) = 262.80 ± 1.71
	Isolation = 2.00 min				Scaling Ratio K/Ca = 0.430					Inverse Isochron Error Chron		295.786	1.0073	0.190969	0.0714678	525.99	196.821	1.90338	46.7034
	Instrument = ARGUS-VI-G				Abundance Ratio 40K/K = 1.1700 ± 0.0100 E-04								0.00340551		0.374238		0.374191	0.0291102	14
	Preferred Age = Plateau Age				Atomic Weight K = 39.0983 ± 0.0001 g					Full External Error							198.711	1.8165	2σ Confidence Limit
	Age Classification = Unknown									Analytical Error							196.817	1.37963	Error Magnification
	IGSN = Undefined																3		Number of Iterations
	Rock Class = Undefined									■ Age Plateau and Total Fusion Ages assume Trapped Low 40/36 = 295.79 ± 0.17 (%SD)							0.000203578		Convergence
	Lithology = Undefined																0.013857		Spreading Factor
	Lat-Lon = Undefined - Undefined

## Sheet: Incremental Heating Table
	Incremental Heating			36Ar(a) [fA]	37Ar(ca) [fA]	38Ar(cl) [fA]	39Ar(k) [fA]	40Ar(r) [fA]	Age	± 2s	40Ar(r)	39Ar(k)	K/Ca	± 2s
									(ka)		(%)	(%)
	21G23596	0.6	4	2.2047	4.57506	0.00756423	2.04097	0.364329	491.672	5118.68	0.0558364	0.939485	0.191827	0.00836807
	21G23597	0.7	4	0.719316	1.97739	0.00921139	0.944568	-0.513547	-1498.31	4360.07	-0.24195	0.434796	0.205404	0.0195081
	21G23599	0.8	4	1.38345	7.25765	0.0154087	3.62886	0.992424	753.209	1870.36	0.241934	1.67041	0.215002	0.00570198
	21G23600	0.9	4	0.567835	2.74147	0.00672293	1.44876	-0.850891	-1618.63	2521.99	-0.509181	0.666882	0.227238	0.0153325
	21G23602	1	4	0.539158	3.10574	0	1.65158	-0.740321	-1235.22	2122.28	-0.466379	0.760244	0.228667	0.0132463
	21G23603	1.2	4	0.638127	4.81601	0.00580857	2.61203	1.16207	1225.15	1505.89	0.611891	1.20235	0.233216	0.00860647
	21G23604	1.4	4	0.965549	11.4458	0.00751589	5.62844	2.64569	1294.42	897.351	0.917851	2.59084	0.211451	0.00365732
	21G23606	1.8	4	0.985514	14.7565	0.0120368	7.0755	2.71209	1055.6	746.046	0.921784	3.25694	0.206179	0.00298943
	21G23607	2.2	4	0.803025	15.8331	0.00294716	7.20188	1.41759	542.146	606.971	0.593259	3.31511	0.19559	0.00268083
	21G23609	2.6	4	0.617277	11.2661	0	5.51945	0.27346	136.477	684.505	0.149545	2.54067	0.210663	0.00388966
	21G23610	3.4	4	0.90952	37.491	0.0109255	13.097	3.49729	735.443	385.328	1.28326	6.02872	0.150215	0.00135666
	21G23612	4.2	4	0.814829	51.8993	0.00315061	14.1932	1.6442	319.092	330.645	0.677544	6.53329	0.117594	0.000984487
	21G23613	5.4	4	0.904098	69.1977	0.00402748	16.0016	3.73305	642.542	311.951	1.37667	7.36573	0.0994352	0.000797365
	21G23615	7	4	0.901116	168.836	0.00822326	20.4165	3.19816	431.464	241.964	1.18559	9.39795	0.0519976	0.000390852
	21G23616	9		0.787219	245.852	0	18.0917	-0.844369	-128.572	255.388	-0.363923	8.32784	0.0316428	0.000237308
	21G23618	11		0.592194	316.151	0	13.5656	-0.312661	-63.4919	293.799	-0.178806	6.24442	0.0184507	0.000138908
	21G23619	13		0.423681	286.256	0	9.41213	-1.12272	-328.626	349.685	-0.903939	4.33251	0.0141384	0.000109118
	21G23621	14		0.308276	247.633	0	6.20867	-1.48767	-660.183	463.396	-1.65848	2.85792	0.010781	8.57479e-05
	21G23622	16		0.398699	292.398	0	6.58161	-1.9481	-815.553	494.146	-1.67958	3.02959	0.0096789	7.69321e-05
	21G23624	19		0.865024	349.934	0	7.96618	-1.18837	-410.987	627.555	-0.46661	3.66693	0.00978887	7.64339e-05
	21G23625	22		1.21613	322.076	0	8.17049	0.370257	124.83	795.242	0.102822	3.76098	0.0109083	8.47652e-05
	21G23627	26		2.88591	351.031	0	10.8886	1.44434	365.367	1235.31	0.168914	5.01217	0.0133382	0.000101883
	21G23628	30		5.17457	406.463	0.00630295	12.3929	9.45799	2101.13	1882.86	0.614134	5.7046	0.0131105	9.8839e-05
	21G23633	34		6.0109	523.304	0.000925376	13.6439	13.2216	2667.51	1982.05	0.738143	6.28045	0.0112112	8.4555e-05
	21G23634	38		3.20087	414.859	0.00855308	8.86182	6.76553	2101.87	1693.6	0.709505	4.0792	0.00918525	7.05052e-05
			S	34.817	4161.16	0.109324	217.244	43.8914
	Information on Analysis				Results		40(r)/39(k)	± 2s	Age	± 2s	MSWD	39Ar(k)	K/Ca	± 2s
									(ka)			(%,n)
	Project = O-CONNOR (20-06)				Age Plateau		0.189257	0.0584022	521.276	160.841	1.35349	46.7034	0.181749	0.0296181
	Sample = SO80 78DS-1							0.308587		0.308552	0.173496	14
	Material = Groundmass				Full External Error					163.107	1.78446	2σ Confidence Limit
	Location = Seamount/Small Ridge				Analytical Error					160.836	1.1634	Error Magnification
	Region = Easter Microplate
	Analyst = Daniel Heaton				Total Fusion Age		0.202037	0.0786801	556.471	216.68		25	0.0224493	4.80026e-05
	Irradiation = 21-OSU-04 (4B36-21)							0.389434		0.389381
	J = 0.00150490 ± 0.00000178				Full External Error					218.602	■ Trapped 40/36 = 295.79 ± 0.17 (%SD)
	FCT-NM = 28.201 ± 0.023 Ma				Analytical Error					216.676	■ Defining a mini plateau at 47%

## Sheet: Normal Isochron Table
	Normal Isochron			39(k)/36(a)	± 2s	40(a+r)/36(a)	± 2s			r.i.
	21G23596	0.6	4	0.925739	0.00943552	295.955	1.39687			0.450176
	21G23597	0.7	4	1.31315	0.0256121	295.076	1.81318			0.266692
	21G23599	0.8	4	2.62306	0.017742	296.507	1.47407			0.68882
	21G23600	0.9	4	2.55138	0.0355987	294.292	2.09715			0.416938
	21G23602	1	4	3.06327	0.0391874	294.417	2.12522			0.452342
	21G23603	1.2	4	4.09327	0.0384381	297.611	2.01087			0.605701
	21G23604	1.4	4	5.82927	0.0364126	298.53	1.62559			0.779168
	21G23606	1.8	4	7.1795	0.0432028	298.542	1.67939			0.845566
	21G23607	2.2	4	8.96843	0.0538524	297.555	1.71045			0.82486
	21G23609	2.6	4	8.94161	0.0629789	296.233	1.98385			0.785315
	21G23610	3.4	4	14.3999	0.0846706	299.635	1.76651			0.901306
	21G23612	4.2	4	17.4186	0.105857	297.808	1.84442			0.901404
	21G23613	5.4	4	17.699	0.102369	299.919	1.75616			0.907469
	21G23615	7	4	22.6569	0.128405	299.339	1.73619			0.914209
	21G23616	9		22.9818	0.141557	294.717	1.87217			0.907247
	21G23618	11		22.9074	0.164076	295.262	2.22308			0.893013
	21G23619	13		22.2151	0.183949	293.14	2.61538			0.849042
	21G23621	14		20.1399	0.19901	290.964	3.19501			0.813794
	21G23622	16		16.5077	0.147149	290.904	2.74751			0.829966
	21G23624	19		9.2092	0.0597717	294.416	1.83299			0.859712
	21G23625	22		6.71844	0.0404461	296.094	1.66014			0.871481
	21G23627	26		3.77303	0.0190544	296.29	1.36331			0.895478
	21G23628	30		2.39496	0.0113195	297.618	1.30193			0.920049
	21G23633	34		2.26986	0.0107602	297.99	1.29938			0.915699
	21G23634	38		2.76857	0.0143425	297.904	1.38535			0.885494
	Results			40(a)/36(a)	± 2s	40(r)/39(k)	± 2s	Age	± 2s	MSWD
								(ka)
	Normal Isochron Error Chron			295.772	1.00736	0.191143	0.094137	526.469	259.249	1.90665
					0.00340587		0.492495		0.49243	0.0287639
	Full External Error								260.69
	Analytical Error								259.246
	Statistics			2σ Confidence Limit	1.8165		Convergence	1.32618e-07
				Error Magnification	1.38082		Number of Iterations	3
				Number of Data Points	14		Calculated Line	Weighted York-2

## Sheet: Inverse Isochron Table
	Inverse Isochron			39(k)/40(a+r)	± 2s	36(a)/40(a+r)	± 2s			r.i.
	21G23596	0.6	4	0.00312797	2.84713e-05	0.00337889	1.59479e-05			0.0144451
	21G23597	0.7	4	0.0044502	8.37598e-05	0.00338896	2.08244e-05			0.050109
	21G23599	0.8	4	0.00884651	4.34654e-05	0.0033726	1.67667e-05			0.0635732
	21G23600	0.9	4	0.00866956	0.000110532	0.00339799	2.42144e-05			0.102646
	21G23602	1	4	0.0104045	0.000119637	0.00339654	2.45176e-05			0.124513
	21G23603	1.2	4	0.0137538	0.000103814	0.00336009	2.27032e-05			0.141605
	21G23604	1.4	4	0.0195266	7.72837e-05	0.00334975	1.82404e-05			0.146095
	21G23606	1.8	4	0.0240486	7.83302e-05	0.00334961	1.88426e-05			0.164895
	21G23607	2.2	4	0.0301404	0.000105087	0.00336072	1.93186e-05			0.228113
	21G23609	2.6	4	0.0301844	0.000136241	0.00337572	2.26069e-05			0.258256
	21G23610	3.4	4	0.0480582	0.000125714	0.00333739	1.96757e-05			0.227809
	21G23612	4.2	4	0.0584893	0.000159489	0.00335787	2.07963e-05			0.262297
	21G23613	5.4	4	0.0590125	0.000147799	0.00333423	1.95234e-05			0.242254
	21G23615	7	4	0.0756896	0.000180036	0.00334069	1.93763e-05			0.26021
	21G23616	9		0.0779791	0.000210626	0.00339308	2.15543e-05			0.282936
	21G23618	11		0.0775833	0.000265077	0.00338682	2.55e-05			0.331584
	21G23619	13		0.0757834	0.000361196	0.00341134	3.04357e-05			0.396874
	21G23621	14		0.0692179	0.000446534	0.00343685	3.77392e-05			0.455637
	21G23622	16		0.0567463	0.000305125	0.00343756	3.24669e-05			0.380596
	21G23624	19		0.0312795	0.000105647	0.00339655	2.11464e-05			0.191249
	21G23625	22		0.0226902	6.7489e-05	0.0033773	1.89359e-05			0.121147
	21G23627	26		0.0127342	2.86423e-05	0.00337507	1.55296e-05			0.0351136
	21G23628	30		0.00804711	1.49033e-05	0.00336001	1.46984e-05			0.0140355
	21G23633	34		0.00761724	1.45119e-05	0.00335582	1.4633e-05			0.0102936
	21G23634	38		0.0092935	2.23782e-05	0.00335679	1.56101e-05			0.0261825
	Results			40(a)/36(a)	± 2s	40(r)/39(k)	± 2s	Age	± 2s	MSWD
								(ka)
	Inverse Isochron Error Chron			295.786	1.0073	0.190969	0.0714678	525.99	196.821	1.90338
					0.00340551		0.374238		0.374191	0.0291102
	Full External Error								198.711
	Analytical Error								196.817
	Statistics			2σ Confidence Limit	1.8165		Convergence	0.000203578
				Error Magnification	1.37963		Number of Iterations	3
				Number of Data Points	14		Calculated Line	Weighted York-2
				Spreading Factor	0.013857

## Sheet: Degassing Patterns
	Degassing Patterns			36Ar(a) [fA]	%1s	36Ar(c) [fA]	%1s	36Ar(ca) [fA]	%1s	36Ar(cl) [fA]	%1s	37Ar(ca) [fA]	%1s	38Ar(a) [fA]	%1s	38Ar(c) [fA]	%1s	38Ar(k) [fA]	%1s	38Ar(ca) [fA]	%1s	38Ar(cl) [fA]	%1s	39Ar(k) [fA]	%1s	39Ar(ca) [fA]	%1s	40Ar(r) [fA]	%1s	40Ar(a) [fA]	%1s	40Ar(c) [fA]	%1s	40Ar(k) [fA]	%1s
	21G23596	0.6	4	2.2047	0.232683	0	0	0.00123664	2.14027	1.43404e-06	119.834	4.57506	2.13351	0.415586	0.28182	0	0	0.0246489	0.462247	0.000823512	9.86351	0.00756423	119.838	2.04097	0.453401	0.00293948	2.32342	0.364329	520.608	652.128	0.288169	0	0	0.00123887	9.66065
	21G23597	0.7	4	0.719316	0.282679	0	0	0.000534489	4.6592	1.74641e-06	94.1786	1.97739	4.65609	0.135591	0.324328	0	0	0.0114075	0.937679	0.000355931	10.6965	0.00921139	94.1831	0.944568	0.93335	0.00127047	4.74612	-0.513547	145.437	212.767	0.32986	0	0	0.000573353	9.69503
	21G23599	0.8	4	1.38345	0.240636	0	0	0.00196174	1.31559	2.92169e-06	60.7395	7.25765	1.30456	0.26078	0.288421	0	0	0.0438257	0.254104	0.00130638	9.71796	0.0154087	60.7465	3.62886	0.237631	0.00466304	1.59634	0.992424	124.185	409.209	0.294628	0	0	0.00220272	9.65293
	21G23600	0.9	4	0.567835	0.32193	0	0	0.00074102	3.32075	1.27483e-06	126.677	2.74147	3.3164	0.107037	0.359054	0	0	0.0174967	0.625427	0.000493465	10.1851	0.00672293	126.681	1.44876	0.618917	0.0017614	3.44164	-0.850891	77.8684	167.96	0.364059	0	0	0.000879398	9.66983
	21G23602	1	4	0.539158	0.323151	0	0	0.000839483	2.8484	0	0	3.10574	2.84332	0.101631	0.360149	0	0	0.0199462	0.559291	0.000559034	10.041	0	0	1.65158	0.552002	0.00199544	2.98846	-0.740321	85.8764	159.478	0.365139	0	0	0.00100251	9.66577
	21G23603	1.2	4	0.638127	0.309965	0	0	0.00130177	1.81911	1.10163e-06	150.76	4.81601	1.81115	0.120287	0.348367	0	0	0.0315455	0.363976	0.000866881	9.79883	0.00580857	150.762	2.61203	0.352673	0.00309428	2.03142	1.16207	61.4771	188.752	0.353523	0	0	0.0015855	9.65644
	21G23604	1.4	4	0.965549	0.257404	0	0	0.00309381	0.863434	1.4255e-06	116.808	11.4458	0.846533	0.182006	0.302552	0	0	0.0679747	0.19847	0.00206025	9.66714	0.00751589	116.811	5.62844	0.176891	0.00735396	1.25021	2.64569	34.6741	285.6	0.308475	0	0	0.00341646	9.65162
	21G23606	1.8	4	0.985514	0.267501	0	0	0.00398867	0.731779	2.28321e-06	74.1853	14.7565	0.711759	0.185769	0.311188	0	0	0.0854508	0.164528	0.00265616	9.65627	0.0120368	74.191	7.0755	0.13773	0.00948103	1.16319	2.71209	35.3475	291.505	0.316949	0	0	0.00429483	9.65098
	21G23607	2.2	4	0.803025	0.266794	0	0	0.0042797	0.692533	5.59063e-07	319.117	15.8331	0.671343	0.15137	0.31058	0	0	0.0869771	0.164503	0.00284997	9.65337	0.00294716	319.118	7.20188	0.137699	0.0101728	1.1389	1.41759	55.9866	237.527	0.316353	0	0	0.00437154	9.65098
	21G23609	2.6	4	0.617277	0.304312	0	0	0.00304524	0.92183	0	0	11.2661	0.906019	0.116357	0.343347	0	0	0.0666584	0.198786	0.00202791	9.67253	0	0	5.51945	0.177246	0.0072385	1.29123	0.27346	250.786	182.584	0.348577	0	0	0.0033503	9.65163
	21G23610	3.4	4	0.90952	0.279482	0	0	0.0101338	0.473808	2.07286e-06	79.8909	37.491	0.44226	0.171445	0.321545	0	0	0.158173	0.128155	0.00674838	9.64015	0.0109255	79.8961	13.097	0.0912349	0.024088	1.02078	3.49729	26.2021	269.027	0.327124	0	0	0.0079499	9.65043
	21G23612	4.2	4	0.814829	0.291236	0	0	0.0140284	0.443403	5.9782e-07	287.652	51.8993	0.40952	0.153595	0.331813	0	0	0.171411	0.124958	0.00934187	9.6387	0.00315061	287.654	14.1932	0.0866863	0.0333453	1.00703	1.6442	51.8147	241.018	0.337222	0	0	0.00861525	9.65039
	21G23613	5.4	4	0.904098	0.277189	0	0	0.0187041	0.42762	7.64245e-07	218.742	69.1977	0.392376	0.170422	0.319554	0	0	0.193251	0.122065	0.0124556	9.63799	0.00402748	218.744	16.0016	0.082462	0.0444595	1.00018	3.73305	24.2789	267.423	0.325167	0	0	0.00971297	9.65035
	21G23615	7	4	0.901116	0.274095	0	0	0.0456364	0.406181	1.56059e-06	116.074	168.836	0.368895	0.16986	0.316874	0	0	0.24657	0.115194	0.0303905	9.63706	0.00822326	116.078	20.4165	0.0719005	0.108477	0.991203	3.19816	28.043	266.541	0.322534	0	0	0.0123928	9.65027
	21G23616	9		0.787219	0.297904	0	0	0.0664538	0.404237	0	0	245.852	0.366753	0.148391	0.33768	0	0	0.218494	0.119174	0.0442534	9.63698	0	0	18.0917	0.0781184	0.15796	0.990408	-0.844369	99.3139	232.852	0.342997	0	0	0.0109817	9.65032
	21G23618	11		0.592194	0.346982	0	0	0.0854556	0.403409	0	0	316.151	0.36584	0.111629	0.381678	0	0	0.163832	0.12633	0.0569072	9.63695	0	0	13.5656	0.0886532	0.203127	0.99007	-0.312661	231.363	175.165	0.386389	0	0	0.00823433	9.65041
	21G23619	13		0.423681	0.395994	0	0	0.077375	0.403996	0	0	286.256	0.366487	0.0798638	0.426723	0	0	0.11367	0.150664	0.0515261	9.63697	0	0	9.41213	0.120829	0.18392	0.99031	-1.12272	53.1992	125.32	0.430942	0	0	0.00571316	9.65076
	21G23621	14		0.308276	0.469841	0	0	0.0669352	0.404598	0	0	247.633	0.36715	0.0581101	0.496016	0	0	0.0749821	0.177345	0.044574	9.637	0	0	6.20867	0.152811	0.159104	0.990555	-1.48767	35.0893	91.1851	0.499651	0	0	0.00376866	9.65121
	21G23622	16		0.398699	0.417956	0	0	0.0790351	0.40359	0	0	292.398	0.366039	0.0751548	0.447178	0	0	0.0794861	0.179052	0.0526316	9.63695	0	0	6.58161	0.154789	0.187866	0.990144	-1.9481	30.288	117.931	0.451207	0	0	0.00399503	9.65124
	21G23624	19		0.865024	0.294702	0	0	0.094587	0.403555	0	0	349.934	0.366	0.163057	0.334858	0	0	0.0962075	0.162989	0.062988	9.63695	0	0	7.96618	0.135887	0.224832	0.990129	-1.18837	76.3386	255.865	0.340219	0	0	0.00483547	9.65096
	21G23625	22		1.21613	0.271182	0	0	0.0870571	0.403475	0	0	322.076	0.365913	0.22924	0.314358	0	0	0.0986751	0.158639	0.0579737	9.63695	0	0	8.17049	0.130638	0.206934	0.990097	0.370257	318.542	359.719	0.320062	0	0	0.00495949	9.65088
	21G23627	26		2.88591	0.228081	0	0	0.0948837	0.403764	0	0	351.031	0.366231	0.543994	0.278032	0	0	0.131502	0.140852	0.0631856	9.63696	0	0	10.8886	0.108347	0.225537	0.990215	1.44434	169.067	853.623	0.284466	0	0	0.0066094	9.65061
	21G23628	30		5.17457	0.218075	0	0	0.109867	0.403357	1.19701e-06	188.84	406.463	0.365783	0.975407	0.269884	0	0	0.149669	0.128025	0.0731633	9.63694	0.00630295	188.842	12.3929	0.0910522	0.261153	0.990049	9.45799	44.8314	1530.59	0.276508	0	0	0.00752249	9.65043
	21G23633	34		6.0109	0.217533	0	0	0.141449	0.402796	1.758e-07	1441.66	523.304	0.365164	1.13305	0.269447	0	0	0.164777	0.130231	0.0941947	9.63692	0.000925376	1441.66	13.6439	0.0941278	0.336223	0.989821	13.2216	37.1786	1777.96	0.276081	0	0	0.00828184	9.65046
	21G23634	38		3.20087	0.230934	0	0	0.112136	0.403035	1.62497e-06	136.432	414.859	0.365427	0.603364	0.280378	0	0	0.107024	0.14786	0.0746746	9.63693	0.00855308	136.435	8.86182	0.117314	0.266547	0.989918	6.76553	40.3108	946.785	0.286759	0	0	0.00537913	9.65071
			S	34.817	0.0660352	0	0	1.12476	0.114509	2.07397e-05	34.5085	4161.16	0.103902	6.563	0.0802197	0	0	2.62366	0.0328501	0.749008	2.72846	0.109324	34.4986	217.244	0.0251961	2.67354	0.280432	43.8914	19.4717	10298.5	0.0820498	0	0	0.131867	2.26018
			S							35.9418	0.0640689	4161.16	0.103902									10.045	0.43033			219.918	0.0251222							10342.5	0.116203

## Sheet: Additional Parameters
	Additional Parameters			40Ar/39Ar	1s	37Ar/39Ar	1s	36Ar/39Ar	1s	Time (days)	37Ar (decay)	39Ar (decay)	40Ar (moles)
	21G23596	0.6	4	319.237	1.45076	2.23838	0.0488195	1.07927	0.00549316	116.74	10.0575	1.00082	2.78615e-11
	21G23597	0.7	4	224.408	2.10902	2.09062	0.0992727	0.761073	0.00741232	116.747	10.0588	1.00082	9.06323e-12
	21G23599	0.8	4	112.894	0.276998	1.99741	0.0264852	0.381286	0.0012877	116.76	10.0614	1.00083	1.75157e-11
	21G23600	0.9	4	115.207	0.733556	1.88999	0.063759	0.391981	0.00273113	116.766	10.0626	1.00083	7.13559e-12
	21G23602	1	4	95.9967	0.551287	1.87819	0.0543977	0.326563	0.00208602	116.778	10.0651	1.00083	6.77812e-12
	21G23603	1.2	4	72.6219	0.273788	1.8416	0.0339791	0.244512	0.00114622	116.785	10.0665	1.00083	8.10938e-12
	21G23604	1.4	4	51.1461	0.101106	2.03092	0.0175627	0.171874	0.000535387	116.792	10.0677	1.00083	1.23082e-11
	21G23606	1.8	4	41.5275	0.0675629	2.08278	0.0150986	0.139662	0.000418728	116.804	10.0702	1.00083	1.25633e-11
	21G23607	2.2	4	33.1319	0.057705	2.19537	0.0150444	0.111938	0.00033454	116.81	10.0715	1.00083	1.02031e-11
	21G23609	2.6	4	33.0869	0.0746081	2.0385	0.0188184	0.112241	0.00039366	116.823	10.074	1.00083	7.80817e-12
	21G23610	3.4	4	20.7705	0.027139	2.8573	0.0129017	0.0700898	0.000203936	116.829	10.0752	1.00083	1.16371e-11
	21G23612	4.2	4	17.0577	0.0232304	3.64807	0.0152688	0.0582615	0.00017419	116.842	10.0778	1.00083	1.03621e-11
	21G23613	5.4	4	16.8992	0.0211312	4.31244	0.0172882	0.0575096	0.000163098	116.849	10.0791	1.00083	1.15788e-11
	21G23615	7	4	13.1426	0.0155846	8.2259	0.030907	0.046127	0.000124426	116.861	10.0816	1.00083	1.15184e-11
	21G23616	9		12.7136	0.017085	13.4716	0.0504837	0.0467774	0.000132638	116.867	10.0828	1.00083	9.90718e-12
	21G23618	11		12.6998	0.0215293	22.9615	0.0862983	0.0492165	0.000153105	116.88	10.0853	1.00083	7.46654e-12
	21G23619	13		12.9432	0.0305942	29.8306	0.11476	0.0522148	0.000182313	116.887	10.0867	1.00083	5.30349e-12
	21G23621	14		14.0867	0.0450491	38.8885	0.153787	0.0589235	0.000239633	116.899	10.0892	1.00083	3.83024e-12
	21G23622	16		17.1338	0.0454	43.1936	0.170534	0.0705719	0.000263209	116.906	10.0904	1.00083	4.95265e-12
	21G23624	19		31.0928	0.0508826	42.7217	0.165837	0.117154	0.000342997	116.918	10.0929	1.00083	1.08749e-11
	21G23625	22		42.9839	0.0618224	38.4457	0.148665	0.155559	0.000437096	116.924	10.0942	1.00083	1.5376e-11
	21G23627	26		76.9355	0.0834751	31.5841	0.120264	0.268198	0.000653986	116.938	10.0968	1.00083	3.65117e-11
	21G23628	30		121.704	0.107615	32.1212	0.120756	0.417608	0.000961984	116.944	10.098	1.00083	6.57602e-11
	21G23633	34		128.124	0.115213	37.432	0.140665	0.440078	0.00101272	116.983	10.1059	1.00083	7.64839e-11
	21G23634	38		104.461	0.118497	45.4472	0.173458	0.362935	0.000901735	116.99	10.1072	1.00083	4.07169e-11

## Sheet: Procedure Blanks
	Procedure Blanks		36Ar ± 1σ (SE) [fA]		37Ar ± 1σ (SE) [fA]		38Ar ± 1σ (SE) [fA]		39Ar ± 1σ (SE) [fA]		40Ar ± 1σ (SE) [fA]
	21G23596	0.6	0.00601465	0.000750182	-0.00568948	0.0062472	-0.017623	0.00634194	0.0250098	0.00616775	1.46227	0.254161
	21G23597	0.7	0.00647351	0.000750182	-0.00536656	0.0062472	-0.016262	0.00634194	0.0247449	0.00616775	1.60191	0.254161
	21G23599	0.8	0.00753822	0.000750182	-0.0046931	0.0062472	-0.0134411	0.00634194	0.025356	0.00616775	1.92098	0.254161
	21G23600	0.9	0.00806069	0.000750182	-0.00438317	0.0062472	-0.0121575	0.00634194	0.0260639	0.00616775	2.07571	0.254161
	21G23602	1	0.00908279	0.000750182	-0.00379178	0.0062472	-0.00975038	0.00634194	0.0279926	0.00616775	2.37547	0.254161
	21G23603	1.2	0.00961434	0.000750182	-0.00348406	0.0062472	-0.00852835	0.00634194	0.0292385	0.00616775	2.52977	0.254161
	21G23604	1.4	0.0100583	0.000750182	-0.0032222	0.0062472	-0.00751097	0.00634194	0.0303999	0.00616775	2.65768	0.254161
	21G23606	1.8	0.0108195	0.000750182	-0.00274697	0.0062472	-0.00573794	0.00634194	0.0326735	0.00616775	2.8742	0.254161
	21G23607	2.2	0.0111254	0.000750182	-0.00253587	0.0062472	-0.00499281	0.00634194	0.0337167	0.00616775	2.95962	0.254161
	21G23609	2.6	0.0115666	0.000750182	-0.00217105	0.0062472	-0.00380348	0.00634194	0.0354746	0.00616775	3.07897	0.254161
	21G23610	3.4	0.0116964	0.000750182	-0.00201852	0.0062472	-0.00336323	0.00634194	0.0361449	0.00616775	3.11147	0.254161
	21G23612	4.2	0.0117649	0.000750182	-0.00176373	0.0062472	-0.00277362	0.00634194	0.0370136	0.00616775	3.11909	0.254161
	21G23613	5.4	0.0117006	0.000750182	-0.00167499	0.0062472	-0.00265239	0.00634194	0.0371458	0.00616775	3.0942	0.254161
	21G23615	7	0.0113948	0.000750182	-0.001558	0.0062472	-0.00269925	0.00634194	0.0368536	0.00616775	2.99266	0.254161
	21G23616	9	0.01116	0.000750182	-0.00152874	0.0062472	-0.00285793	0.00634194	0.0364348	0.00616775	2.91818	0.254161
	21G23618	11	0.0105504	0.000750182	-0.00152487	0.0062472	-0.00341405	0.00634194	0.0350966	0.00616775	2.72937	0.254161
	21G23619	13	0.0101462	0.000750182	-0.00155174	0.0062472	-0.00384157	0.00634194	0.0341006	0.00616775	2.6062	0.254161
	21G23621	14	0.00934224	0.000750182	-0.00164538	0.0062472	-0.00477314	0.00634194	0.0319667	0.00616775	2.3644	0.254161
	21G23622	16	0.00892271	0.000750182	-0.00171076	0.0062472	-0.00529369	0.00634194	0.0307921	0.00616775	2.2397	0.254161
	21G23624	19	0.00810295	0.000750182	-0.00186933	0.0062472	-0.00637915	0.00634194	0.0283973	0.00616775	1.99931	0.254161
	21G23625	22	0.00772748	0.000750182	-0.00195826	0.0062472	-0.0069147	0.00634194	0.0272571	0.00616775	1.89113	0.254161
	21G23627	26	0.00708787	0.000750182	-0.00215365	0.0062472	-0.00793812	0.00634194	0.0252344	0.00616775	1.71258	0.254161
	21G23628	30	0.00689024	0.000750182	-0.00224412	0.0062472	-0.00833371	0.00634194	0.0245702	0.00616775	1.66154	0.254161
	21G23633	34	0.00852724	0.000750182	-0.0025559	0.0062472	-0.00798114	0.00634194	0.0293727	0.00616775	2.23533	0.254161
	21G23634	38	0.00945156	0.000750182	-0.00252707	0.0062472	-0.00723244	0.00634194	0.0323059	0.00616775	2.53062	0.254161

## Sheet: Intercept Values
	Intercept Values		36Ar ± 1σ (SE) [fA]		r2	Regression (type,n)		37Ar ± 1σ (SE) [fA]		r2	Regression (type,n)		38Ar ± 1σ (SE) [fA]		r2	Regression (type,n)		39Ar ± 1σ (SE) [fA]		r2	Regression (type,n)		40Ar ± 1σ (SE) [fA]		r2	Regression (type,n)
	21G23596	0.6	2.15026	0.00229087	0.988417	EXP	149 of 150	0.442265	0.00704714	0.241881	EXP	150 of 150	0.426434	0.00621572	0.291558	EXP	150 of 150	2.05687	0.00674863	0.839759	EXP	149 of 150	653.956	0.0381356	0.999959	EXP	145 of 150
	21G23597	0.7	0.706194	0.00114637	0.969276	EXP	149 of 150	0.18822	0.00645928	0.129697	EXP	150 of 150	0.138711	0.00576712	0.0332258	EXP	149 of 150	0.965003	0.00620832	0.533141	EXP	146 of 150	213.855	0.025969	0.999782	EXP	150 of 150
	21G23599	0.8	1.3542	0.00154685	0.985741	EXP	150 of 150	0.705646	0.00633901	0.485318	EXP	148 of 150	0.304609	0.00669297	0.186718	EXP	150 of 150	3.63744	0.00567163	0.968498	EXP	149 of 150	412.125	0.026923	0.999944	EXP	149 of 150
	21G23600	0.9	0.560737	0.00115249	0.951555	EXP	150 of 150	0.263904	0.00625993	0.186223	EXP	149 of 150	0.118252	0.00553537	0.0295433	EXP	149 of 150	1.46803	0.00639439	0.753387	EXP	150 of 150	169.186	0.0225586	0.999726	EXP	146 of 150
	21G23602	1	0.533978	0.00107847	0.951717	EXP	150 of 150	0.300069	0.00586496	0.304565	EXP	150 of 150	0.109143	0.00693276	0.00450045	EXP	150 of 150	1.67182	0.00658903	0.800573	EXP	150 of 150	161.114	0.0224665	0.999702	EXP	149 of 150
	21G23603	1.2	0.631162	0.00123788	0.955911	EXP	149 of 150	0.467641	0.00555416	0.324115	EXP	149 of 150	0.148366	0.00588705	0.0338064	EXP	150 of 150	2.62893	0.00664235	0.92194	EXP	150 of 150	192.445	0.0228133	0.999793	EXP	149 of 150
	21G23604	1.4	0.951613	0.00126454	0.980302	EXP	149 of 150	1.11633	0.00585092	0.776522	EXP	150 of 150	0.249404	0.00589612	0.114435	EXP	150 of 150	5.63295	0.00721368	0.979367	EXP	150 of 150	290.907	0.028341	0.99987	EXP	149 of 150
	21G23606	1.8	0.972652	0.00147283	0.974234	EXP	149 of 150	1.44027	0.00624066	0.830717	EXP	150 of 150	0.277266	0.00610367	0.165088	EXP	148 of 150	7.07585	0.00658437	0.989623	EXP	148 of 150	297.096	0.0280349	0.999878	EXP	150 of 150
	21G23607	2.2	0.795854	0.00110512	0.977779	EXP	150 of 150	1.54557	0.00610879	0.866046	EXP	150 of 150	0.236667	0.00677881	0.0933929	EXP	150 of 150	7.20321	0.0068001	0.989575	EXP	148 of 150	241.908	0.0256741	0.999845	EXP	146 of 150
	21G23609	2.6	0.61454	0.00112416	0.960913	EXP	149 of 150	1.09912	0.00667087	0.721295	EXP	150 of 150	0.174021	0.00671009	0.0357167	EXP	149 of 150	5.52955	0.00699713	0.980977	EXP	150 of 150	185.94	0.0256507	0.999708	EXP	150 of 150
	21G23610	3.4	0.905633	0.00149283	0.969307	EXP	150 of 150	3.66236	0.0067906	0.965609	EXP	150 of 150	0.340394	0.00576561	0.230843	EXP	147 of 150	13.0798	0.00776687	0.996014	EXP	150 of 150	275.644	0.0251741	0.999882	EXP	150 of 150
	21G23612	4.2	0.817443	0.00143683	0.966097	EXP	150 of 150	5.06957	0.00722898	0.97901	EXP	150 of 150	0.33129	0.00622352	0.212052	EXP	150 of 150	14.1796	0.00782784	0.996541	EXP	150 of 150	245.79	0.0247362	0.999855	EXP	148 of 150
	21G23613	5.4	0.908696	0.00142506	0.972672	EXP	150 of 150	6.75914	0.00776651	0.986506	EXP	150 of 150	0.373636	0.00578979	0.256222	EXP	150 of 150	15.9885	0.00836704	0.996902	EXP	150 of 150	274.26	0.0265502	0.999865	EXP	150 of 150
	21G23615	7	0.931672	0.00128806	0.977869	EXP	148 of 150	16.4902	0.00808099	0.997531	EXP	150 of 150	0.447714	0.00627909	0.30449	EXP	150 of 150	20.4407	0.00832749	0.998136	EXP	150 of 150	272.744	0.0264644	0.999863	EXP	150 of 150
	21G23616	9	0.840959	0.00130844	0.972178	EXP	150 of 150	24.01	0.00952058	0.998314	EXP	150 of 150	0.390741	0.00665016	0.193399	EXP	149 of 150	18.1784	0.00862413	0.997454	EXP	150 of 150	234.936	0.0270225	0.999795	EXP	150 of 150
	21G23618	11	0.669248	0.00123136	0.959071	EXP	150 of 150	30.8683	0.010457	0.998866	EXP	150 of 150	0.318802	0.00622503	0.300411	EXP	150 of 150	13.7226	0.00734178	0.996759	EXP	149 of 150	177.59	0.0244741	0.999684	EXP	150 of 150
	21G23619	13	0.497189	0.00101068	0.942891	EXP	150 of 150	27.9454	0.0108894	0.998405	EXP	150 of 150	0.209256	0.00643399	0.0624508	EXP	149 of 150	9.57352	0.00797925	0.991859	EXP	150 of 150	126.81	0.0219596	0.999406	EXP	150 of 150
	21G23621	14	0.374061	0.000893798	0.928901	EXP	148 of 150	24.1686	0.0102905	0.998177	EXP	149 of 150	0.138884	0.00658221	0.014949	EXP	150 of 150	6.36217	0.00619741	0.988476	EXP	150 of 150	92.0656	0.0179853	0.999093	EXP	150 of 150
	21G23622	16	0.473296	0.00103496	0.938406	EXP	147 of 150	28.5343	0.00978219	0.998828	EXP	150 of 150	0.154214	0.0059238	0.00741488	EXP	150 of 150	6.76032	0.00705308	0.986931	EXP	149 of 150	118.227	0.0200964	0.999422	EXP	150 of 150
	21G23624	19	0.940877	0.0013543	0.976326	EXP	148 of 150	34.1408	0.0121581	0.998674	EXP	150 of 150	0.274116	0.0063653	0.15062	EXP	150 of 150	8.17107	0.00749883	0.989722	EXP	150 of 150	256.681	0.0247495	0.999862	EXP	149 of 150
	21G23625	22	1.27447	0.00171679	0.979435	EXP	150 of 150	31.4188	0.0105709	0.998855	EXP	149 of 150	0.35694	0.00654291	0.235644	EXP	150 of 150	8.35525	0.00728036	0.990632	EXP	150 of 150	361.985	0.0298916	0.999906	EXP	148 of 150
	21G23627	26	2.90452	0.00233331	0.99325	EXP	148 of 150	34.2344	0.0128218	0.998518	EXP	150 of 150	0.709962	0.00631484	0.507443	EXP	149 of 150	11.0738	0.00799721	0.993246	EXP	150 of 150	856.787	0.0427407	0.999969	EXP	149 of 150
	21G23628	30	5.14354	0.00319755	0.995879	EXP	150 of 150	39.6358	0.0134246	0.998805	EXP	150 of 150	1.18395	0.00634263	0.718222	EXP	149 of 150	12.604	0.00644144	0.996435	EXP	149 of 150	1541.71	0.0531475	0.999985	EXP	150 of 150
	21G23633	34	5.98882	0.00353065	0.996436	EXP	150 of 150	50.9899	0.0136744	0.999278	EXP	150 of 150	1.37079	0.00636435	0.799364	EXP	148 of 150	13.927	0.00809703	0.99547	EXP	149 of 150	1793.43	0.0631614	0.999985	EXP	150 of 150
	21G23634	38	3.22981	0.00280962	0.991883	EXP	149 of 150	40.4177	0.0115096	0.999166	EXP	150 of 150	0.778307	0.00618395	0.526059	EXP	149 of 150	9.10681	0.00642117	0.993378	EXP	147 of 150	956.087	0.0452441	0.999971	EXP	150 of 150

## Sheet: Project Info
	Project Info		Analyst	Irradiation	X-pos	Y-pos	Z/H-pos	Project	Experiment	Nmb
	21G23596	0.6	Daniel Heaton	21-OSU-04	0	0	65.5964	Easter\O-Connor (20-06)	21G23593	1
	21G23597	0.7	Daniel Heaton	21-OSU-04	0	0	65.5964	Easter\O-Connor (20-06)	21G23593	1
	21G23599	0.8	Daniel Heaton	21-OSU-04	0	0	65.5964	Easter\O-Connor (20-06)	21G23593	1
	21G23600	0.9	Daniel Heaton	21-OSU-04	0	0	65.5964	Easter\O-Connor (20-06)	21G23593	1
	21G23602	1	Daniel Heaton	21-OSU-04	0	0	65.5964	Easter\O-Connor (20-06)	21G23593	1
	21G23603	1.2	Daniel Heaton	21-OSU-04	0	0	65.5964	Easter\O-Connor (20-06)	21G23593	1
	21G23604	1.4	Daniel Heaton	21-OSU-04	0	0	65.5964	Easter\O-Connor (20-06)	21G23593	1
	21G23606	1.8	Daniel Heaton	21-OSU-04	0	0	65.5964	Easter\O-Connor (20-06)	21G23593	1
	21G23607	2.2	Daniel Heaton	21-OSU-04	0	0	65.5964	Easter\O-Connor (20-06)	21G23593	1
	21G23609	2.6	Daniel Heaton	21-OSU-04	0	0	65.5964	Easter\O-Connor (20-06)	21G23593	1
	21G23610	3.4	Daniel Heaton	21-OSU-04	0	0	65.5964	Easter\O-Connor (20-06)	21G23593	1
	21G23612	4.2	Daniel Heaton	21-OSU-04	0	0	65.5964	Easter\O-Connor (20-06)	21G23593	1
	21G23613	5.4	Daniel Heaton	21-OSU-04	0	0	65.5964	Easter\O-Connor (20-06)	21G23593	1
	21G23615	7	Daniel Heaton	21-OSU-04	0	0	65.5964	Easter\O-Connor (20-06)	21G23593	1
	21G23616	9	Daniel Heaton	21-OSU-04	0	0	65.5964	Easter\O-Connor (20-06)	21G23593	1
	21G23618	11	Daniel Heaton	21-OSU-04	0	0	65.5964	Easter\O-Connor (20-06)	21G23593	1
	21G23619	13	Daniel Heaton	21-OSU-04	0	0	65.5964	Easter\O-Connor (20-06)	21G23593	1
	21G23621	14	Daniel Heaton	21-OSU-04	0	0	65.5964	Easter\O-Connor (20-06)	21G23593	1
	21G23622	16	Daniel Heaton	21-OSU-04	0	0	65.5964	Easter\O-Connor (20-06)	21G23593	1
	21G23624	19	Daniel Heaton	21-OSU-04	0	0	65.5964	Easter\O-Connor (20-06)	21G23593	1
	21G23625	22	Daniel Heaton	21-OSU-04	0	0	65.5964	Easter\O-Connor (20-06)	21G23593	1
	21G23627	26	Daniel Heaton	21-OSU-04	0	0	65.5964	Easter\O-Connor (20-06)	21G23593	1
	21G23628	30	Daniel Heaton	21-OSU-04	0	0	65.5964	Easter\O-Connor (20-06)	21G23593	1
	21G23633	34	Daniel Heaton	21-OSU-04	0	0	65.5964	Easter\O-Connor (20-06)	21G23593	1
	21G23634	38	Daniel Heaton	21-OSU-04	0	0	65.5964	Easter\O-Connor (20-06)	21G23593	1

[truncated: 2 more sheets: Sample Parameters, Irradiation Constants]
