# Supplementary material for: Synchronous motion of the Easter mantle plume and the East Pacific Rise
Source: Nat Commun. 2024 Nov 17;15:9953. doi: 10.1038/s41467-024-54115-2 (PMC11570642; doi:10.1038/s41467-024-54115-2)
Supplement: Supplementary file 5 — Supplementary Data 2 [file 41467_2024_54115_MOESM5_ESM.zip › NCOMMS-23-61651B_Dataset 2/21G23636.full.xls]

## Sheet: Hidden Data
Double Line Plot Age Plateau			Double Line Plot K/Ca Plateau			X-Y Plot Normal Isochron		X-Y Plot Inverse Isochron		Error Ellipses Normal Isochron		Error Ellipses Inverse Isochron														Used Measurements for Blank Corrections
Ar39k%	Line 1	Line 2	Ar39k%	Line 1	Line 2	X-axis	Y-axis	X-axis	Y-axis	X-axis	Y-axis	X-axis	Y-axis													Filename	Included	36Ar	1σ	37Ar	1σ	38Ar	1σ	39Ar	1σ	40Ar	1σ	Date		Filename	Included	40Ar/39Ar	1σ	J-value	1σ	Date	X	Y	H
0	3.9502	10.2261	0	0.174194	0.185914	1.45155	296.595	0.00489406	0.0033716			0.00493266	0.0033717
0.409485	3.9502	10.2261	0.409485	0.174194	0.185914	2.99468	296.914	0.010086	0.00336798			0.00493135	0.00336751
0.409485	5.29495	2.2119	0.409485	0.283874	0.267103	5.17924	299.35	0.0173016	0.00334057			0.0049275	0.00336361
1.05522	5.29495	2.2119	1.05522	0.283874	0.267103	7.34195	302.478	0.0242727	0.00330603			0.00492138	0.00336025
1.05522	2.60413	4.51726	1.05522	0.321291	0.34294	8.38303	302.477	0.0277146	0.00330604			0.00491339	0.00335766
1.81416	2.60413	4.51726	1.81416	0.321291	0.34294	12.6866	308.891	0.0410716	0.00323739			0.00490409	0.00335602
1.81416	4.45219	3.08867	1.81416	0.36562	0.345703	19.6984	317.039	0.0621323	0.00315418			0.0048941	0.00335545
2.78917	4.45219	3.08867	2.78917	0.36562	0.345703	26.8078	323.96	0.0827504	0.0030868			0.00488411	0.00335597
2.78917	2.65851	3.9464	2.78917	0.351918	0.375731	42.7245	346.245	0.123394	0.00288813			0.00487479	0.00335756
3.61986	2.65851	3.9464	3.61986	0.351918	0.375731	58.067	365.187	0.159006	0.00273832			0.00486679	0.00336011
3.61986	4.13595	3.21616	3.61986	0.396568	0.371804	109.001	427.042	0.255247	0.00234169			0.00486065	0.00336344
4.51193	4.13595	3.21616	4.51193	0.396568	0.371804	192.646	526.602	0.365829	0.00189897			0.00485679	0.00336733
4.51193	3.33235	3.84773	4.51193	0.376859	0.386581	241.188	587.508	0.410527	0.00170211			0.00485546	0.00337151
7.16881	3.33235	3.84773	7.16881	0.376859	0.386581	256.37	599.608	0.427562	0.00166776			0.00485677	0.00337569
7.16881	3.62748	3.17463	7.16881	0.384846	0.372688	271.408	595.488	0.455774	0.00167929			0.00486061	0.0033796
9.08395	3.62748	3.17463	9.08395	0.384846	0.372688	221.615	523.805	0.423087	0.00190911			0.00486674	0.00338296
9.08395	3.51092	3.83964	9.08395	0.35872	0.367959	219.878	505.953	0.434583	0.00197647			0.00487472	0.00338554
11.6498	3.51092	3.83964	11.6498	0.35872	0.367959	237.049	514.318	0.460899	0.00194432			0.00488403	0.00338718
11.6498	3.77135	3.56512	11.6498	0.344048	0.337783	217.76	463.637	0.469678	0.00215686			0.00489402	0.00338776
16.1817	3.77135	3.56512	16.1817	0.344048	0.337783	186.413	425.107	0.438509	0.00235235			0.00490401	0.00338723
16.1817	3.56222	3.70013	16.1817	0.293843	0.298811	132.424	367.323	0.360511	0.0027224			0.00491332	0.00338564
21.8339	3.56222	3.70013	21.8339	0.293843	0.298811	110.688	338.592	0.326905	0.0029534			0.00492132	0.00338309
21.8339	3.62594	3.53785	21.8339	0.234749	0.23111	98.1605	330.769	0.296764	0.00302325			0.00492746	0.00337976
29.128	3.62594	3.53785	29.128	0.234749	0.23111	70.0283	314.851	0.222417	0.0031761			0.00493133	0.00337588
29.128	3.57126	3.64325	29.128	0.175595	0.17828							0.00493266	0.0033717
38.6059	3.57126	3.64325	38.6059	0.175595	0.17828							0.00493135	0.00336751
38.6059	3.57236	3.49403	38.6059	0.097955	0.0964988
47.6035	3.57236	3.49403	47.6035	0.097955	0.0964988							0.0101324	0.00336825
47.6035	3.24958	3.33598	47.6035	0.0567975	0.0576512							0.0101308	0.003364
55.4529	3.24958	3.33598	55.4529	0.0567975	0.0576512							0.0101262	0.00336003
55.4529	3.1332	3.02041	55.4529	0.0395837	0.0389974							0.0101189	0.0033566
61.8991	3.1332	3.02041	61.8991	0.0395837	0.0389974							0.0101093	0.00335394
61.8991	2.79649	2.9261	61.8991	0.0320355	0.0325177							0.0100981	0.00335225
67.3681	2.79649	2.9261	67.3681	0.0320355	0.0325177							0.0100861	0.00335162
67.3681	2.82773	2.68912	67.3681	0.0298454	0.0294018							0.0100741	0.00335211
72.1074	2.82773	2.68912	72.1074	0.0298454	0.0294018							0.0100629	0.00335368
72.1074	2.24793	2.38222	72.1074	0.0306092	0.03107							0.0100533	0.00335623
77.3616	2.24793	2.38222	77.3616	0.0306092	0.03107							0.0100459	0.00335957
77.3616	2.1785	2.00843	77.3616	0.0311781	0.030713							0.0100413	0.00336349
80.9529	2.1785	2.00843	80.9529	0.0311781	0.030713							0.0100397	0.00336772
80.9529	1.56789	1.74626	80.9529	0.0333431	0.0338472							0.0100412	0.00337196
85.0296	1.56789	1.74626	85.0296	0.0333431	0.0338472							0.0100458	0.00337594
85.0296	1.29133	1.13895	85.0296	0.0355145	0.0349877							0.0100532	0.00337937
90.5611	1.29133	1.13895	90.5611	0.0355145	0.0349877							0.0100628	0.00338202
90.5611	1.04714	1.22198	90.5611	0.0315644	0.0320398							0.0100739	0.00338372
95.8959	1.04714	1.22198	95.8959	0.0315644	0.0320398							0.0100859	0.00338435
95.8959	1.02377	0.812595	95.8959	0.0269482	0.0265474							0.0100979	0.00338386
100	1.02377	0.812595	100	0.0269482	0.0265474							0.0101091	0.00338228
												0.0101187	0.00337974
												0.0101261	0.00337639
												0.0101308	0.00337247
												0.0101324	0.00336825
												0.0101308	0.003364
												0.0173759	0.00334109
												0.0173734	0.00333651
												0.017366	0.00333221
												0.0173542	0.00332847
												0.0173388	0.00332556
												0.0173209	0.00332367
												0.0173017	0.00332293
												0.0172825	0.0033234
												0.0172646	0.00332503
												0.0172492	0.00332773
												0.0172373	0.0033313
												0.0172299	0.0033355
												0.0172273	0.00334004
												0.0172298	0.00334463
												0.0172372	0.00334893
												0.017249	0.00335267
												0.0172643	0.00335558
												0.0172822	0.00335747
												0.0173015	0.00335821
												0.0173207	0.00335774
												0.0173386	0.00335611
												0.017354	0.00335341
												0.0173659	0.00334984
												0.0173733	0.00334564
												0.0173759	0.00334109
												0.0173734	0.00333651
												0.0243566	0.00330679
												0.0243537	0.00330219
												0.0243454	0.00329786
												0.0243321	0.00329408
												0.0243148	0.00329112
												0.0242946	0.00328918
												0.0242729	0.00328838
												0.0242512	0.00328878
												0.024231	0.00329037
												0.0242136	0.00329301
												0.0242002	0.00329655
												0.0241918	0.00330073
												0.0241889	0.00330527
												0.0241917	0.00330987
												0.0242001	0.0033142
												0.0242133	0.00331798
												0.0242307	0.00332094
												0.0242509	0.00332289
												0.0242726	0.00332368
												0.0242943	0.00332328
												0.0243145	0.0033217
												0.0243319	0.00331905
												0.0243452	0.00331551
												0.0243537	0.00331133
												0.0243566	0.00330679
												0.0243537	0.00330219
												0.0278235	0.00330721
												0.0278199	0.0033022
												0.027809	0.00329744
												0.0277918	0.00329327
												0.0277692	0.00328997
												0.027743	0.00328777
												0.0277148	0.00328681
												0.0276866	0.00328716
												0.0276603	0.00328879
												0.0276377	0.0032916
												0.0276204	0.0032954
												0.0276094	0.00329992
												0.0276057	0.00330486
												0.0276093	0.00330987
												0.0276202	0.00331463
												0.0276374	0.0033188
												0.02766	0.0033221
												0.0276862	0.0033243
												0.0277144	0.00332526
												0.0277426	0.00332491
												0.0277689	0.00332328
												0.0277915	0.00332047
												0.0278088	0.00331667
												0.0278197	0.00331215
												0.0278235	0.00330721
												0.0278199	0.0033022
												0.0412276	0.00323961
												0.0412223	0.00323424
												0.0412068	0.00322909
												0.0411821	0.00322451
												0.0411498	0.0032208
												0.0411122	0.00321822
												0.0410719	0.00321695
												0.0410315	0.00321708
												0.0409938	0.00321858
												0.0409615	0.00322137
												0.0409366	0.00322525
												0.040921	0.00322995
												0.0409156	0.00323517
												0.0409208	0.00324053
												0.0409363	0.00324568
												0.0409611	0.00325026
												0.0409933	0.00325397
												0.0410309	0.00325655
												0.0410713	0.00325782
												0.0411117	0.0032577
												0.0411493	0.00325619
												0.0411817	0.0032534
												0.0412065	0.00324953
												0.0412222	0.00324482
												0.0412276	0.00323961
												0.0412223	0.00323424
												0.0622496	0.00315534
												0.0622457	0.00315088
												0.062234	0.00314665
												0.0622154	0.00314293
												0.0621911	0.00313997
												0.0621629	0.00313799
												0.0621325	0.00313711
												0.0621021	0.00313739
												0.0620738	0.00313882
												0.0620495	0.00314129
												0.0620308	0.00314465
												0.0620191	0.00314865
												0.062015	0.00315303
												0.062019	0.00315749
												0.0620307	0.00316172
												0.0620493	0.00316544
												0.0620735	0.00316839
												0.0621018	0.00317038
												0.0621322	0.00317126
												0.0621625	0.00317097
												0.0621908	0.00316955
												0.0622152	0.00316707
												0.0622338	0.00316372
												0.0622456	0.00315972
												0.0622496	0.00315534
												0.0622457	0.00315088
												0.0829567	0.00308962
												0.0829497	0.00308429
												0.0829292	0.00307913
												0.0828965	0.00307449
												0.0828538	0.00307069
												0.0828041	0.00306799
												0.0827507	0.00306657
												0.0826973	0.00306653
												0.0826476	0.00306787
												0.0826048	0.0030705
												0.082572	0.00307424
												0.0825513	0.00307884
												0.0825442	0.00308398
												0.0825511	0.00308931
												0.0825717	0.00309448
												0.0826044	0.00309912
												0.0826471	0.00310292
												0.0826968	0.00310562
												0.0827502	0.00310704
												0.0828036	0.00310708
												0.0828533	0.00310574
												0.0828961	0.00310311
												0.0829289	0.00309936
												0.0829496	0.00309476
												0.0829567	0.00308962
												0.0829497	0.00308429
												0.123689	0.00289151
												0.123679	0.00288568
												0.123649	0.00288002
												0.123603	0.00287491
												0.123542	0.0028707
												0.123471	0.00286768
												0.123394	0.00286605
												0.123318	0.00286593
												0.123247	0.00286732
												0.123186	0.00287013
												0.123139	0.00287416
												0.123109	0.00287915
												0.123099	0.00288475
												0.123109	0.00289058
												0.123139	0.00289624
												0.123185	0.00290135
												0.123246	0.00290556
												0.123317	0.00290858
												0.123394	0.00291021
												0.12347	0.00291033
												0.123541	0.00290894
												0.123602	0.00290613
												0.123649	0.0029021
												0.123679	0.00289711
												0.123689	0.00289151
												0.123679	0.00288568
												0.159288	0.00274068
												0.159278	0.00273605
												0.15925	0.00273156
												0.159206	0.00272754
												0.159147	0.00272425
												0.159079	0.00272192
												0.159007	0.00272071
												0.158934	0.0027207
												0.158866	0.00272189
												0.158807	0.0027242
												0.158763	0.00272747
												0.158734	0.00273149
												0.158725	0.00273596
												0.158734	0.0027406
												0.158762	0.00274508
												0.158807	0.00274911
												0.158865	0.00275239
												0.158933	0.00275472
												0.159006	0.00275593
												0.159079	0.00275594
												0.159147	0.00275475
												0.159205	0.00275244
												0.15925	0.00274917
												0.159278	0.00274516
												0.159288	0.00274068
												0.159278	0.00273605
												0.255754	0.00234463
												0.255737	0.00233961
												0.255686	0.00233473
												0.255605	0.00233032
												0.2555	0.00232669
												0.255378	0.00232409
												0.255247	0.00232268
												0.255116	0.00232257
												0.254994	0.00232376
												0.254889	0.00232617
												0.254808	0.00232964
												0.254758	0.00233394
												0.25474	0.00233876
												0.254757	0.00234378
												0.254808	0.00234866
												0.254889	0.00235306
												0.254993	0.00235669
												0.255116	0.0023593
												0.255247	0.00236071
												0.255378	0.00236082
												0.2555	0.00235963
												0.255605	0.00235721
												0.255686	0.00235374
												0.255736	0.00234945
												0.255754	0.00234463
												0.255737	0.00233961
												0.366598	0.00190172
												0.366572	0.00189719
												0.366495	0.00189278
												0.366373	0.00188879
												0.366213	0.0018855
												0.366028	0.00188312
												0.365829	0.00188182
												0.36563	0.00188169
												0.365444	0.00188274
												0.365285	0.00188489
												0.365162	0.001888
												0.365085	0.00189186
												0.365059	0.00189621
												0.365085	0.00190074
												0.365162	0.00190515
												0.365285	0.00190914
												0.365444	0.00191244
												0.365629	0.00191481
												0.365829	0.00191611
												0.366028	0.00191624
												0.366213	0.00191519
												0.366373	0.00191304
												0.366495	0.00190993
												0.366572	0.00190607
												0.366598	0.00190172
												0.366572	0.00189719
												0.411307	0.00170417
												0.41128	0.00170002
												0.411202	0.001696
												0.411078	0.0016924
												0.410917	0.00168947
												0.410729	0.00168739
												0.410527	0.00168632
												0.410325	0.00168632
												0.410137	0.0016874
												0.409976	0.00168948
												0.409852	0.00169242
												0.409774	0.00169602
												0.409747	0.00170004
												0.409774	0.0017042
												0.409852	0.00170821
												0.409976	0.00171181
												0.410137	0.00171475
												0.410325	0.00171682
												0.410527	0.00171789
												0.410729	0.00171789
												0.410917	0.00171681
												0.411078	0.00171473
												0.411202	0.00171179
												0.41128	0.00170819
												0.411307	0.00170417
												0.41128	0.00170002
												0.428418	0.00167005
												0.428389	0.00166529
												0.428303	0.00166069
												0.428167	0.00165658
												0.42799	0.00165323
												0.427784	0.00165087
												0.427562	0.00164966
												0.427341	0.00164968
												0.427135	0.00165094
												0.426958	0.00165334
												0.426822	0.00165672
												0.426736	0.00166086
												0.426707	0.00166546
												0.426736	0.00167022
												0.426822	0.00167482
												0.426958	0.00167893
												0.427135	0.00168228
												0.427341	0.00168464
												0.427562	0.00168585
												0.427784	0.00168583
												0.42799	0.00168458
												0.428167	0.00168218
												0.428303	0.00167879
												0.428388	0.00167466
												0.428418	0.00167005
												0.428389	0.00166529
												0.456838	0.00168223
												0.456802	0.00167661
												0.456695	0.00167117
												0.456526	0.00166628
												0.456306	0.00166228
												0.45605	0.00165945
												0.455774	0.00165796
												0.455499	0.00165793
												0.455243	0.00165935
												0.455022	0.00166213
												0.454853	0.00166609
												0.454747	0.00167094
												0.454711	0.00167636
												0.454747	0.00168198
												0.454853	0.00168742
												0.455022	0.00169231
												0.455243	0.0016963
												0.455499	0.00169914
												0.455774	0.00170063
												0.45605	0.00170066
												0.456306	0.00169924
												0.456526	0.00169645
												0.456695	0.0016925
												0.456802	0.00168765
												0.456838	0.00168223
												0.456802	0.00167661
												0.42418	0.00191294
												0.424143	0.00190604
												0.424033	0.00189936
												0.42386	0.00189334
												0.423633	0.00188839
												0.42337	0.00188486
												0.423087	0.00188298
												0.422804	0.00188288
												0.42254	0.00188456
												0.422314	0.00188792
												0.42214	0.00189273
												0.422031	0.00189865
												0.421993	0.00190528
												0.42203	0.00191217
												0.42214	0.00191885
												0.422313	0.00192487
												0.42254	0.00192982
												0.422803	0.00193335
												0.423086	0.00193524
												0.423369	0.00193534
												0.423633	0.00193365
												0.42386	0.00193029
												0.424033	0.00192549
												0.424143	0.00191957
												0.42418	0.00191294
												0.424143	0.00190604
												0.435903	0.00198143
												0.435858	0.00197327
												0.435726	0.00196533
												0.435516	0.00195815
												0.435243	0.00195222
												0.434925	0.00194794
												0.434583	0.00194561
												0.434242	0.00194537
												0.433923	0.00194726
												0.43365	0.00195114
												0.43344	0.00195674
												0.433308	0.00196369
												0.433263	0.00197151
												0.433308	0.00197966
												0.43344	0.0019876
												0.43365	0.00199478
												0.433923	0.00200072
												0.434241	0.002005
												0.434583	0.00200733
												0.434924	0.00200756
												0.435243	0.00200568
												0.435516	0.0020018
												0.435726	0.0019962
												0.435858	0.00198925
												0.435903	0.00198143
												0.435858	0.00197327
												0.462559	0.00195041
												0.462503	0.00194118
												0.462337	0.00193217
												0.462073	0.00192399
												0.461729	0.00191719
												0.461329	0.00191224
												0.4609	0.00190948
												0.46047	0.00190909
												0.46007	0.00191111
												0.459726	0.00191539
												0.459462	0.00192163
												0.459296	0.00192943
												0.45924	0.00193824
												0.459296	0.00194747
												0.459462	0.00195648
												0.459726	0.00196466
												0.46007	0.00197146
												0.46047	0.0019764
												0.460899	0.00197916
												0.461329	0.00197955
												0.461729	0.00197754
												0.462073	0.00197326
												0.462337	0.00196701
												0.462502	0.00195922
												0.462559	0.00195041
												0.462503	0.00194118
												0.471256	0.00216306
												0.471202	0.0021539
												0.471045	0.00214494
												0.470794	0.00213679
												0.470467	0.00213002
												0.470087	0.00212507
												0.469678	0.00212229
												0.46927	0.00212186
												0.46889	0.00212382
												0.468563	0.00212803
												0.468312	0.00213421
												0.468154	0.00214193
												0.468101	0.00215067
												0.468154	0.00215983
												0.468312	0.00216878
												0.468563	0.00217693
												0.468889	0.00218371
												0.46927	0.00218865
												0.469678	0.00219144
												0.470086	0.00219186
												0.470467	0.0021899
												0.470794	0.00218569
												0.471045	0.00217951
												0.471202	0.00217179
												0.471256	0.00216306
												0.471202	0.0021539
												0.440464	0.00236173
												0.440397	0.00235096
												0.440202	0.00234029
												0.439891	0.00233045
												0.439486	0.00232209
												0.439015	0.0023158
												0.438509	0.002312
												0.438003	0.00231095
												0.437531	0.00231272
												0.437126	0.00231719
												0.436816	0.00232405
												0.43662	0.00233285
												0.436553	0.00234297
												0.43662	0.00235374
												0.436815	0.0023644
												0.437126	0.00237425
												0.437531	0.00238261
												0.438002	0.0023889
												0.438508	0.0023927
												0.439014	0.00239375
												0.439486	0.00239198
												0.439891	0.00238751
												0.440202	0.00238064
												0.440397	0.00237185
												0.440464	0.00236173
												0.440397	0.00235096
												0.361718	0.00273001
												0.361677	0.00272062
												0.361556	0.00271136
												0.361365	0.00270285
												0.361115	0.00269567
												0.360823	0.00269031
												0.360511	0.00268714
												0.360199	0.00268637
												0.359907	0.00268806
												0.359657	0.00269208
												0.359465	0.00269818
												0.359345	0.00270592
												0.359303	0.00271479
												0.359345	0.00272417
												0.359465	0.00273344
												0.359657	0.00274195
												0.359907	0.00274913
												0.360198	0.00275449
												0.360511	0.00275766
												0.360823	0.00275843
												0.361114	0.00275674
												0.361364	0.00275271
												0.361556	0.00274662
												0.361677	0.00273888
												0.361718	0.00273001
												0.361677	0.00272062
												0.327695	0.00295855
												0.327668	0.00295131
												0.327589	0.00294421
												0.327464	0.00293774
												0.3273	0.00293234
												0.32711	0.00292837
												0.326905	0.00292611
												0.326701	0.00292571
												0.32651	0.00292719
												0.326347	0.00293047
												0.326221	0.0029353
												0.326142	0.00294137
												0.326115	0.00294826
												0.326142	0.0029555
												0.326221	0.00296259
												0.326347	0.00296906
												0.32651	0.00297447
												0.326701	0.00297843
												0.326905	0.0029807
												0.32711	0.0029811
												0.3273	0.00297961
												0.327464	0.00297634
												0.327589	0.0029715
												0.327668	0.00296544
												0.327695	0.00295855
												0.327668	0.00295131
												0.297451	0.00302814
												0.297428	0.00302057
												0.297359	0.00301318
												0.29725	0.00300648
												0.297108	0.00300092
												0.296942	0.00299688
												0.296764	0.00299464
												0.296586	0.00299435
												0.296421	0.00299603
												0.296278	0.00299957
												0.296169	0.00300471
												0.2961	0.00301113
												0.296077	0.00301836
												0.2961	0.00302594
												0.296169	0.00303333
												0.296278	0.00304003
												0.29642	0.00304559
												0.296586	0.00304962
												0.296764	0.00305187
												0.296942	0.00305216
												0.297107	0.00305048
												0.29725	0.00304694
												0.297359	0.00304179
												0.297428	0.00303538
												0.297451	0.00302814
												0.297428	0.00302057
												0.222934	0.00318097
												0.222916	0.00317417
												0.222865	0.00316751
												0.222783	0.00316143
												0.222676	0.00315635
												0.222551	0.00315262
												0.222417	0.00315049
												0.222284	0.0031501
												0.222159	0.00315148
												0.222052	0.00315455
												0.22197	0.00315908
												0.221918	0.00316477
												0.2219	0.00317124
												0.221918	0.00317803
												0.22197	0.0031847
												0.222052	0.00319077
												0.222159	0.00319585
												0.222283	0.00319959
												0.222417	0.00320172
												0.222551	0.00320211
												0.222675	0.00320072
												0.222782	0.00319766
												0.222864	0.00319313
												0.222916	0.00318743
												0.222934	0.00318097
												0.222916	0.00317417

## Sheet: Age Summary
	Relative Abundances			36Ar [fA]	%1s	37Ar [fA]	%1s	38Ar [fA]	%1s	39Ar [fA]	%1s	40Ar [fA]	%1s	40(r)/39(k)	± 2s	Age	± 2s	40Ar(r)	39Ar(k)	K/Ca	± 2s
																(Ma)		(%)	(%)
	21G23639	0.6		1.67497	0.238371	5.80093	1.57899	0.342396	2.74355	2.43276	0.39313	496.323	0.0215423	2.40076	1.06489	7.08816	3.13795	1.17494	0.409485	0.180054	0.00586019
	21G23640	0.7	4	1.2807	0.241025	5.97878	1.50469	0.290968	2.91777	3.83427	0.227852	379.778	0.0279813	1.27013	0.522174	3.75342	1.54152	1.28105	0.645733	0.275489	0.00838519
	21G23642	0.8	4	0.87081	0.260579	5.82883	1.6159	0.228489	3.88206	4.50571	0.21077	260.208	0.0398834	1.20485	0.323991	3.56069	0.956564	2.08455	0.758939	0.332115	0.0108244
	21G23643	1	4	0.789654	0.263013	6.9926	1.38996	0.230119	3.79402	5.78821	0.166981	238.284	0.0434368	1.27589	0.230941	3.77043	0.681761	3.09689	0.975017	0.355661	0.00995833
	21G23645	1.2	4	0.589374	0.284687	5.82381	1.62546	0.169985	5.3036	4.93129	0.187505	177.799	0.0582568	1.11738	0.218075	3.30245	0.643944	3.09673	0.830684	0.363824	0.0119062
	21G23646	1.4	4	0.418709	0.30594	5.92271	1.60222	0.152515	5.70107	5.29549	0.172099	128.844	0.0800072	1.24392	0.155778	3.67605	0.459896	5.10885	0.89207	0.384186	0.0123819
	21G23648	1.8	4	0.804888	0.266498	17.7538	0.631006	0.361447	2.51941	15.7718	0.084901	253.668	0.0411271	1.21479	0.0872824	3.59004	0.257692	7.54747	2.65688	0.38172	0.00486083
	21G23649	2.2	4	0.427261	0.319602	12.8971	0.796293	0.233747	3.56023	11.3687	0.0993821	137.292	0.0750903	1.15078	0.0766853	3.40106	0.226428	9.52226	1.91514	0.378767	0.00607906
	21G23651	2.6	4	0.361117	0.372423	18.0128	0.62994	0.270969	3.25154	15.232	0.0854436	123.357	0.0833576	1.24366	0.0556733	3.67528	0.164362	15.3448	2.56585	0.36334	0.00461963
	21G23652	3.4	4	0.472131	0.312184	33.9074	0.455008	0.448829	2.04375	26.9045	0.0635086	169.083	0.0616518	1.24127	0.034928	3.66824	0.103117	19.7351	4.53188	0.340916	0.00313252
	21G23654	4.2	4	0.320756	0.386207	48.6533	0.414719	0.507947	1.7403	33.5598	0.0602946	131.378	0.0787871	1.22872	0.0233563	3.63117	0.0689553	31.3578	5.65223	0.296327	0.00248374
	21G23655	5.4	4	0.246193	0.407798	79.8744	0.386142	0.615409	1.48038	43.319	0.0584636	118.299	0.0873091	1.21203	0.014919	3.5819	0.044047	44.3296	7.29405	0.23293	0.00181944
	21G23657	7	4	0.270047	0.39442	136.633	0.375059	0.801601	1.08037	56.3098	0.0569549	136.985	0.0758504	1.22062	0.012191	3.60725	0.0359921	50.0971	9.4779	0.176938	0.00134252
	21G23658	9		0.272001	0.402599	236.051	0.370225	0.764672	1.23448	53.5251	0.0557129	124.864	0.0828545	1.19553	0.0132655	3.53319	0.0391661	51.1031	8.99767	0.0972269	0.000728088
	21G23660	11		0.266127	0.381886	349.877	0.36833	0.639931	1.44303	46.7864	0.0580703	102.188	0.100862	1.11411	0.0146292	3.29278	0.0431983	50.7642	7.84934	0.0572244	0.000426841
	21G23661	13		0.28566	0.379513	418.484	0.367967	0.517608	1.66123	38.5072	0.0603483	90.4026	0.113748	1.04097	0.0190964	3.07681	0.056396	44.0309	6.4462	0.0392906	0.000293121
	21G23663	15		0.26437	0.395905	432.203	0.368084	0.456061	1.9099	32.7197	0.0621908	74.6706	0.137945	0.968002	0.0219406	2.86129	0.0648029	42.0566	5.46906	0.0322766	0.000241098
	21G23664	17		0.228895	0.419821	408.067	0.368616	0.390356	2.28642	28.3748	0.0640668	61.0121	0.167706	0.933174	0.0234647	2.75842	0.0693084	42.9979	4.73921	0.0296236	0.000221797
	21G23666	20		0.260596	0.399173	434.578	0.368054	0.457331	1.89693	31.4471	0.0628286	66.3791	0.155203	0.783094	0.0227269	2.31507	0.0671454	36.7698	5.25428	0.0308396	0.00023042
	21G23667	23		0.194291	0.474256	296.014	0.368655	0.329936	2.60972	21.4933	0.0715158	48.5937	0.210664	0.708089	0.0287792	2.09346	0.0850369	31.042	3.59127	0.0309456	0.000232558
	21G23669	26		0.266284	0.423254	309.525	0.368885	0.400309	2.28276	24.3816	0.067168	67.0936	0.152878	0.56042	0.030176	1.65708	0.0891855	20.1993	4.07671	0.0335952	0.000252057
	21G23670	30		0.404638	0.318209	400.248	0.368131	0.589282	1.52935	33.0692	0.0629534	100.392	0.102475	0.410908	0.0257715	1.21514	0.0761862	13.4301	5.53145	0.0352511	0.000263424
	21G23672	34		0.438061	0.329069	427.887	0.368235	0.59992	1.44606	31.9207	0.062546	106.655	0.0966279	0.383652	0.0295705	1.13456	0.0874208	11.3834	5.33484	0.0318021	0.000237688
	21G23673	38		0.453452	0.291306	391.375	0.368437	0.509437	1.84054	24.5966	0.0664592	109.472	0.0941928	0.310465	0.0357112	0.918182	0.105587	6.90434	4.1041	0.0267478	0.000200419
			S	11.861	0.0693296	4488.39	0.10423	10.3093	0.423186	596.075	0.0152598	3703.02	0.0136935
	Information on Analysis and Constants Used in Calculations									Results		40(a)/36(a)	± 2s	40(r)/39(k)	± 2s	Age	± 2s	MSWD	39Ar(k)	K/Ca	± 2s
																(Ma)			(%,n)
	Project = O-CONNOR (20-06)				Age Equations = Min et al. (2000)					Age Plateau				1.21978	0.00827823	3.60479	0.026096	0.767859	38.1964	0.323518	0.0379309
	Sample = SO80 63DS-2				Negative Intensities = Allowed										0.00678664		0.00723925	0.672841	12
	Material = Groundmass				Collector Calibrations = 36Ar					Full External Error							0.189104	1.8528	2σ Confidence Limit
	Location = Smt south end of 1st VER				Decay 40K = 5.463 ± 0.107 E-10 1/a					Analytical Error							0.0244404	1	Error Magnification
	Region = Easter Chain (Pacific)				Decay 39Ar = 2.940 ± 0.016 E-07 1/h
	Analyst = Daniel Heaton				Decay 37Ar = 8.230 ± 0.012 E-04 1/h					Total Fusion Age				0.980667	0.00898055	2.8987	0.0275255		24	0.0568293	0.000119752
	Irradiation = 21-OSU-04 (4B18-21)				Decay 36Cl = 2.257 ± 0.015 E-06 1/a										0.0091576		0.0094958
	Position = X: 0 | Y: 0 | Z/H: 32.28723 mm				Decay 40K(EC,β⁺) = 0.580 ± 0.014 E-10 1/a					Full External Error							0.153117
	FCT-NM Age = 28.201 ± 0.023 Ma				Decay 40K(β⁻) = 4.884 ± 0.099 E-10 1/a					Analytical Error							0.0265241
	FCT-NM Reference = Kuiper et al (2008)				Atmospheric 40/36(a) = 293.11 ± 0.32
	FCT-NM 40Ar/39Ar Ratio = 9.60703 ± 0.01220				Atmospheric 38/36(a) = 0.1885 ± 0.0003					Normal Isochron		293.109	0.633862	1.21975	0.00949712	3.60471	0.0294932	0.934974	38.1964
	FCT-NM J-value = 0.00161606 ± 0.00000205				Production 39/37(ca) = 0.0006425 ± 0.0000059								0.00216255		0.0077861		0.00818187	0.499265	12
	Air Shot 40Ar/36Ar = 304.7040 ± 0.5576				Production 38/37(ca) = 0.0001800 ± 0.0000173					Full External Error							0.189598	1.89443	2σ Confidence Limit
	Air Shot MDF = 0.99495253 ± 0.00051627 (LIN)				Production 36/37(ca) = 0.0002703 ± 0.0000005					Analytical Error							0.028039	1	Error Magnification
	Experiment Type = Incremental Heating				Production 40/39(k) = 0.000607 ± 0.000059												7		Number of Iterations
	Extraction Method = Bulk Laser Heating				Production 38/39(k) = 0.012077 ± 0.000011												1.18312e-05		Convergence
	Heating = 32 sec				Production 36/38(cl) = 262.80 ± 1.71
	Isolation = 2.00 min				Scaling Ratio K/Ca = 0.430					Inverse Isochron		293.114	0.634024	1.21981	0.00950352	3.60488	0.0295113	0.931178	38.1964
	Instrument = ARGUS-VI-G				Abundance Ratio 40K/K = 1.1700 ± 0.0100 E-04								0.00216307		0.00779097		0.0081865	0.502792	12
	Preferred Age = Inverse Isochron				Atomic Weight K = 39.0983 ± 0.0001 g					Full External Error							0.18961	1.89443	2σ Confidence Limit
	Age Classification = Alteration Age									Analytical Error							0.0280579	1	Error Magnification
	IGSN = 16.245																3		Number of Iterations
	Rock Class = Undefined									■ Age Plateau and Total Fusion Ages assume Trapped Low 40/36 = 293.11 ± 0.11 (%SD)							4.65943e-05		Convergence
	Lithology = Undefined																0.488463		Spreading Factor
	Lat-Lon = Undefined - Undefined

## Sheet: Incremental Heating Table
	Incremental Heating			36Ar(a) [fA]	37Ar(ca) [fA]	38Ar(cl) [fA]	39Ar(k) [fA]	40Ar(r) [fA]	Age	± 2s	40Ar(r)	39Ar(k)	K/Ca	± 2s
									(Ma)		(%)	(%)
	21G23639	0.6		1.6734	5.80093	0	2.42903	5.83152	7.08816	3.13795	1.17494	0.409485	0.180054	0.00586019
	21G23640	0.7	4	1.27908	5.97878	0.00252529	3.83043	4.86514	3.75342	1.54152	1.28105	0.645733	0.275489	0.00838519
	21G23642	0.8	4	0.869233	5.82883	0.00921958	4.50196	5.42417	3.56069	0.956564	2.08455	0.758939	0.332115	0.0108244
	21G23643	1	4	0.787762	6.9926	0.0105175	5.78371	7.37938	3.77043	0.681761	3.09689	0.975017	0.355661	0.00995833
	21G23645	1.2	4	0.5878	5.82381	0	4.92754	5.50596	3.30245	0.643944	3.09673	0.830684	0.363824	0.0119062
	21G23646	1.4	4	0.417106	5.92271	0.00891687	5.29168	6.58242	3.67605	0.459896	5.10885	0.89207	0.384186	0.0123819
	21G23648	1.8	4	0.800085	17.7538	0.017097	15.7604	19.1455	3.59004	0.257692	7.54747	2.65688	0.38172	0.00486083
	21G23649	2.2	4	0.423773	12.8971	0.0143444	11.3604	13.0733	3.40106	0.226428	9.52226	1.91514	0.378767	0.00607906
	21G23651	2.6	4	0.356245	18.0128	0.0167583	15.2204	18.929	3.67528	0.164362	15.3448	2.56585	0.36334	0.00461963
	21G23652	3.4	4	0.46296	33.9074	0.0307947	26.8827	33.3688	3.66824	0.103117	19.7351	4.53188	0.340916	0.00313252
	21G23654	4.2	4	0.307598	48.6533	0.0362833	33.5285	41.1971	3.63117	0.0689553	31.3578	5.65223	0.296327	0.00248374
	21G23655	5.4	4	0.224597	79.8744	0.0361519	43.2677	52.4416	3.5819	0.044047	44.3296	7.29405	0.23293	0.00181944
	21G23657	7	4	0.233105	136.633	0.0540734	56.2221	68.6255	3.60725	0.0359921	50.0971	9.4779	0.176938	0.00134252
	21G23658	9		0.208189	236.051	0.038349	53.3734	63.8095	3.53319	0.0391661	51.1031	8.99767	0.0972269	0.000728088
	21G23660	11		0.171556	349.877	0	46.5616	51.8747	3.29278	0.0431983	50.7642	7.84934	0.0572244	0.000426841
	21G23661	13		0.172544	418.484	0	38.2383	39.805	3.07681	0.056396	44.0309	6.4462	0.0392906	0.000293121
	21G23663	15		0.147545	432.203	0	32.442	31.4039	2.86129	0.0648029	42.0566	5.46906	0.0322766	0.000241098
	21G23664	17		0.118594	408.067	0	28.1126	26.2339	2.75842	0.0693084	42.9979	4.73921	0.0296236	0.000221797
	21G23666	20		0.14313	434.578	0	31.1679	24.4074	2.31507	0.0671454	36.7698	5.25428	0.0308396	0.00023042
	21G23667	23		0.114279	296.014	0	21.3031	15.0845	2.09346	0.0850369	31.042	3.59127	0.0309456	0.000232558
	21G23669	26		0.182616	309.525	0.0181172	24.1827	13.5525	1.65708	0.0891855	20.1993	4.07671	0.0335952	0.000252057
	21G23670	30		0.296438	400.248	0.065087	32.8121	13.4827	1.21514	0.0761862	13.4301	5.53145	0.0352511	0.000263424
	21G23672	34		0.322388	427.887	0.0799442	31.6458	12.141	1.13456	0.0874208	11.3834	5.33484	0.0318021	0.000237688
	21G23673	38		0.347648	391.375	0.0794415	24.3452	7.55832	0.918182	0.105587	6.90434	4.1041	0.0267478	0.000200419
			S	10.6477	4488.39	0.517621	593.191	581.723
	Information on Analysis				Results		40(r)/39(k)	± 2s	Age	± 2s	MSWD	39Ar(k)	K/Ca	± 2s
									(Ma)			(%,n)
	Project = O-CONNOR (20-06)				Age Plateau		1.21978	0.00827823	3.60479	0.026096	0.767859	38.1964	0.323518	0.0379309
	Sample = SO80 63DS-2							0.00678664		0.00723925	0.672841	12
	Material = Groundmass				Full External Error					0.189104	1.8528	2σ Confidence Limit
	Location = Smt south end of 1st VER				Analytical Error					0.0244404	1	Error Magnification
	Region = Easter Chain (Pacific)
	Analyst = Daniel Heaton				Total Fusion Age		0.980667	0.00898055	2.8987	0.0275255		24	0.0568293	0.000119752
	Irradiation = 21-OSU-04 (4B18-21)							0.0091576		0.0094958
	J = 0.00161606 ± 0.00000205				Full External Error					0.153117	■ Trapped 40/36 = 293.11 ± 0.11 (%SD)
	FCT-NM = 28.201 ± 0.023 Ma				Analytical Error					0.0265241	■ Defining a mini plateau at 38%

## Sheet: Normal Isochron Table
	Normal Isochron			39(k)/36(a)	± 2s	40(a+r)/36(a)	± 2s			r.i.
	21G23639	0.6		1.45155	0.0133657	296.595	1.4211			0.516149
	21G23640	0.7	4	2.99468	0.0198886	296.914	1.44273			0.72194
	21G23642	0.8	4	5.17924	0.0347677	299.35	1.58115			0.768892
	21G23643	1	4	7.34195	0.0458381	302.478	1.61656			0.833401
	21G23645	1.2	4	8.38303	0.0572786	302.477	1.76263			0.818765
	21G23646	1.4	4	12.6866	0.0893561	308.891	1.96101			0.844091
	21G23648	1.8	4	19.6984	0.11081	317.039	1.72002			0.942259
	21G23649	2.2	4	26.8078	0.180845	323.96	2.1442			0.930612
	21G23651	2.6	4	42.7245	0.330844	346.245	2.67796			0.952373
	21G23652	3.4	4	58.067	0.377197	365.187	2.36954			0.962784
	21G23654	4.2	4	109.001	0.888743	427.042	3.5087			0.970609
	21G23655	5.4	4	192.646	1.74403	526.602	4.81599			0.973338
	21G23657	7	4	241.188	2.24341	587.508	5.49627			0.979289
	21G23658	9		256.37	2.78675	599.608	6.55896			0.983193
	21G23660	11		271.408	3.45182	595.488	7.63655			0.983341
	21G23661	13		221.615	3.03583	523.805	7.24553			0.982428
	21G23663	15		219.878	3.4354	505.953	8.00187			0.981417
	21G23664	17		237.049	4.24936	514.318	9.35575			0.980226
	21G23666	20		217.76	3.49233	463.637	7.55039			0.978518
	21G23667	23		186.413	3.19894	425.107	7.48638			0.967448
	21G23669	26		132.424	1.71679	367.323	4.86711			0.967593
	21G23670	30		110.688	1.02564	338.592	3.18401			0.96661
	21G23672	34		98.1605	0.931562	330.769	3.17572			0.970659
	21G23673	38		70.0283	0.567585	314.851	2.5848			0.959536
	Results			40(a)/36(a)	± 2s	40(r)/39(k)	± 2s	Age	± 2s	MSWD
								(Ma)
	Normal Isochron			293.109	0.633862	1.21975	0.00949712	3.60471	0.0294932	0.934974
					0.00216255		0.0077861		0.00818187	0.499265
	Full External Error								0.189598
	Analytical Error								0.028039
	Statistics			2σ Confidence Limit	1.89443		Convergence	1.18312e-05
				Error Magnification	1		Number of Iterations	7
				Number of Data Points	12		Calculated Line	Weighted York-2

## Sheet: Inverse Isochron Table
	Inverse Isochron			39(k)/40(a+r)	± 2s	36(a)/40(a+r)	± 2s			r.i.
	21G23639	0.6		0.00489406	3.85977e-05	0.0033716	1.61547e-05			0.00491239
	21G23640	0.7	4	0.010086	4.63548e-05	0.00336798	1.63653e-05			0.0140241
	21G23642	0.8	4	0.0173016	7.42891e-05	0.00334057	1.76447e-05			0.0280558
	21G23643	1	4	0.0242727	8.38227e-05	0.00330603	1.76687e-05			0.0408932
	21G23645	1.2	4	0.0277146	0.000108912	0.00330604	1.92654e-05			0.0592836
	21G23646	1.4	4	0.0410716	0.000155994	0.00323739	2.05527e-05			0.106195
	21G23648	1.8	4	0.0621323	0.000117303	0.00315418	1.71122e-05			0.0660651
	21G23649	2.2	4	0.0827504	0.000206255	0.0030868	2.04307e-05			0.136735
	21G23651	2.6	4	0.123394	0.000294728	0.00288813	2.23377e-05			0.150487
	21G23652	3.4	4	0.159006	0.000281636	0.00273832	1.77678e-05			0.132346
	21G23654	4.2	4	0.255247	0.000506771	0.00234169	1.924e-05			0.152312
	21G23655	5.4	4	0.365829	0.000769402	0.00189897	1.73668e-05			0.158692
	21G23657	7	4	0.410527	0.000779713	0.00170211	1.59236e-05			0.129712
	21G23658	9		0.427562	0.000855306	0.00166776	1.82431e-05			0.125668
	21G23660	11		0.455774	0.00106357	0.00167929	2.15353e-05			0.13615
	21G23661	13		0.423087	0.00109328	0.00190911	2.64077e-05			0.144936
	21G23663	15		0.434583	0.00131963	0.00197647	3.12587e-05			0.158631
	21G23664	17		0.460899	0.00165963	0.00194432	3.53684e-05			0.171894
	21G23666	20		0.469678	0.00157763	0.00215686	3.51248e-05			0.176298
	21G23667	23		0.438509	0.00195506	0.00235235	4.14262e-05			0.226245
	21G23669	26		0.360511	0.00120734	0.0027224	3.60724e-05			0.21081
	21G23670	30		0.326905	0.000789858	0.0029534	2.77728e-05			0.185008
	21G23672	34		0.296764	0.000687	0.00302325	2.90263e-05			0.168151
	21G23673	38		0.222417	0.000516653	0.0031761	2.60745e-05			0.186184
	Results			40(a)/36(a)	± 2s	40(r)/39(k)	± 2s	Age	± 2s	MSWD
								(Ma)
	Inverse Isochron			293.114	0.634024	1.21981	0.00950352	3.60488	0.0295113	0.931178
					0.00216307		0.00779097		0.0081865	0.502792
	Full External Error								0.18961
	Analytical Error								0.0280579
	Statistics			2σ Confidence Limit	1.89443		Convergence	4.65943e-05
				Error Magnification	1		Number of Iterations	3
				Number of Data Points	12		Calculated Line	Weighted York-2
				Spreading Factor	0.488463

## Sheet: Degassing Patterns
	Degassing Patterns			36Ar(a) [fA]	%1s	36Ar(c) [fA]	%1s	36Ar(ca) [fA]	%1s	36Ar(cl) [fA]	%1s	37Ar(ca) [fA]	%1s	38Ar(a) [fA]	%1s	38Ar(c) [fA]	%1s	38Ar(k) [fA]	%1s	38Ar(ca) [fA]	%1s	38Ar(cl) [fA]	%1s	39Ar(k) [fA]	%1s	39Ar(ca) [fA]	%1s	40Ar(r) [fA]	%1s	40Ar(a) [fA]	%1s	40Ar(c) [fA]	%1s	40Ar(k) [fA]	%1s
	21G23639	0.6		1.6734	0.238599	0	0	0.00156799	1.58811	0	0	5.80093	1.57899	0.315436	0.286724	0	0	0.0293354	0.403898	0.00104417	9.75859	0	0	2.42903	0.393744	0.0037271	1.82746	5.83152	22.1746	490.49	0.262734	0	0	0.00147442	9.65803
	21G23640	0.7	4	1.27908	0.241337	0	0	0.00161606	1.51426	4.79911e-07	337.559	5.97878	1.50469	0.241106	0.289006	0	0	0.0462601	0.245201	0.00107618	9.74684	0.00252529	337.56	3.83043	0.228087	0.00384137	1.76366	4.86514	20.5547	374.911	0.265224	0	0	0.00232507	9.6527
	21G23642	0.8	4	0.869233	0.261069	0	0	0.00157553	1.62482	1.75231e-06	96.4303	5.82883	1.6159	0.16385	0.305676	0	0	0.0543702	0.229348	0.00104919	9.76463	0.00921958	96.4347	4.50196	0.210951	0.00374502	1.85945	5.42417	13.4437	254.781	0.283297	0	0	0.00273269	9.65231
	21G23643	1	4	0.787762	0.263666	0	0	0.0018901	1.40032	1.99911e-06	83.2011	6.9926	1.38996	0.148493	0.307897	0	0	0.0698499	0.189809	0.00125867	9.72979	0.0105175	83.2061	5.78371	0.167116	0.00449275	1.66685	7.37938	9.04866	230.901	0.285692	0	0	0.00351071	9.65145
	21G23645	1.2	4	0.5878	0.285483	0	0	0.00157418	1.63433	0	0	5.82381	1.62546	0.1108	0.326774	0	0	0.0595099	0.208119	0.00104829	9.76622	0	0	4.92754	0.187653	0.0037418	1.86776	5.50596	9.75648	172.29	0.305942	0	0	0.00299102	9.65182
	21G23646	1.4	4	0.417106	0.307178	0	0	0.00160091	1.61121	1.69514e-06	97.619	5.92271	1.60222	0.0786245	0.345889	0	0	0.0639076	0.194326	0.00106609	9.76238	0.00891687	97.6233	5.29168	0.172228	0.00380534	1.84757	6.58242	6.25921	122.258	0.32628	0	0	0.00321205	9.65154
	21G23648	1.8	4	0.800085	0.268126	0	0	0.00479884	0.653505	3.25058e-06	53.5096	17.7538	0.631006	0.150816	0.311725	0	0	0.190338	0.123771	0.00319568	9.65065	0.017097	53.5175	15.7604	0.0849663	0.0114068	1.1156	19.1455	3.59149	234.513	0.289813	0	0	0.00956656	9.65037
	21G23649	2.2	4	0.423773	0.322303	0	0	0.00348607	0.814237	2.72738e-06	58.1661	12.8971	0.796293	0.0798811	0.359388	0	0	0.1372	0.134134	0.00232147	9.66287	0.0143444	58.1733	11.3604	0.0994586	0.00828636	1.21675	13.0733	3.3304	124.212	0.340557	0	0	0.00689577	9.65051
	21G23651	2.6	4	0.356245	0.377622	0	0	0.00486886	0.652475	3.18672e-06	52.7502	18.0128	0.62994	0.0671521	0.409731	0	0	0.183817	0.124147	0.0032423	9.65058	0.0167583	52.7582	15.2204	0.0855127	0.0115732	1.115	18.929	2.23665	104.419	0.393317	0	0	0.00923878	9.65038
	21G23652	3.4	4	0.46296	0.318514	0	0	0.00916518	0.485729	5.85614e-06	30.0388	33.9074	0.455008	0.087268	0.355994	0	0	0.324663	0.110184	0.00610334	9.64074	0.0307947	30.0528	26.8827	0.0635655	0.0217855	1.02637	33.3688	1.40551	135.698	0.336973	0	0	0.0163178	9.65021
	21G23654	4.2	4	0.307598	0.403183	0	0	0.013151	0.44821	6.90063e-06	24.6985	48.6533	0.414719	0.0579823	0.433403	0	0	0.404924	0.108366	0.00875759	9.63893	0.0362833	24.7156	33.5285	0.0603581	0.0312597	1.00915	41.1971	0.948515	90.1602	0.41792	0	0	0.0203518	9.65019
	21G23655	5.4	4	0.224597	0.448848	0	0	0.02159	0.421907	6.87601e-06	25.8119	79.8744	0.386142	0.0423365	0.476178	0	0	0.522544	0.107366	0.0143774	9.63774	0.0361519	25.8282	43.2677	0.0585449	0.0513193	0.99775	52.4416	0.612667	65.8315	0.462131	0	0	0.0262635	9.65018
	21G23657	7	4	0.233105	0.461561	0	0	0.0369318	0.411788	1.02857e-05	16.9816	136.633	0.375059	0.0439403	0.48818	0	0	0.678994	0.106566	0.0245939	9.6373	0.0540734	17.0064	56.2221	0.0570649	0.0877864	0.993514	68.6255	0.496106	68.3254	0.474488	0	0	0.0341268	9.65017
	21G23658	9		0.208189	0.540616	0	0	0.0638047	0.40739	7.29509e-06	27.2488	236.051	0.370225	0.0392436	0.563512	0	0	0.64459	0.105969	0.0424893	9.63711	0.038349	27.2643	53.3734	0.0559422	0.151663	0.991699	63.8095	0.551966	61.0223	0.551693	0	0	0.0323976	9.65016
	21G23660	11		0.171556	0.633208	0	0	0.0945718	0.405669	0	0	349.877	0.36833	0.0323382	0.652866	0	0	0.562324	0.107367	0.0629779	9.63704	0	0	46.5616	0.0585464	0.224796	0.990993	51.8747	0.653929	50.2846	0.642692	0	0	0.0282629	9.65018
	21G23661	13		0.172544	0.682197	0	0	0.113116	0.405339	0	0	418.484	0.367967	0.0325245	0.700481	0	0	0.461804	0.10882	0.0753271	9.63703	0	0	38.2383	0.0611707	0.268876	0.990858	39.805	0.915198	50.5743	0.691009	0	0	0.0232106	9.65019
	21G23663	15		0.147545	0.778637	0	0	0.116825	0.405445	0	0	432.203	0.368084	0.0278123	0.794705	0	0	0.391802	0.110028	0.0777966	9.63703	0	0	32.442	0.063294	0.277691	0.990902	31.4039	1.13152	43.247	0.786368	0	0	0.0196923	9.65021
	21G23664	17		0.118594	0.893922	0	0	0.110301	0.405928	0	0	408.067	0.368616	0.022355	0.907952	0	0	0.339515	0.111207	0.0734521	9.63705	0	0	28.1126	0.0653216	0.262183	0.991099	26.2339	1.25555	34.7611	0.900664	0	0	0.0170643	9.65022
	21G23666	20		0.14313	0.799316	0	0	0.117466	0.405418	0	0	434.578	0.368054	0.0269799	0.814976	0	0	0.376415	0.110441	0.078224	9.63703	0	0	31.1679	0.0640099	0.279216	0.99089	24.4074	1.44968	41.9527	0.806849	0	0	0.0189189	9.65021
	21G23667	23		0.114279	0.85494	0	0	0.0800126	0.405963	0	0	296.014	0.368655	0.0215416	0.869599	0	0	0.257277	0.115692	0.0532825	9.63705	0	0	21.3031	0.0726948	0.190189	0.991114	15.0845	2.03087	33.4963	0.861987	0	0	0.012931	9.65027
	21G23669	26		0.182616	0.644619	0	0	0.0836647	0.406173	3.44846e-06	58.7365	309.525	0.368885	0.0344231	0.663939	0	0	0.292054	0.112927	0.0557146	9.63706	0.0181172	58.7436	24.1827	0.0682092	0.19887	0.991199	13.5525	2.6914	53.5265	0.653937	0	0	0.0146789	9.65024
	21G23670	30		0.296438	0.458873	0	0	0.108187	0.405488	1.23894e-05	17.6179	400.248	0.368131	0.0558786	0.485639	0	0	0.396271	0.110389	0.0720447	9.63703	0.065087	17.6419	32.8121	0.0639203	0.257159	0.990919	13.4827	3.13526	86.889	0.471873	0	0	0.0199169	9.65021
	21G23672	34		0.322388	0.470218	0	0	0.115658	0.405582	1.52192e-05	14.4051	427.887	0.368235	0.0607702	0.496373	0	0	0.382186	0.110247	0.0770196	9.63704	0.0799442	14.4344	31.6458	0.063674	0.274917	0.990958	12.141	3.85329	94.4952	0.482913	0	0	0.019209	9.65021
	21G23673	38		0.347648	0.399522	0	0	0.105789	0.405765	1.51244e-05	14.6657	391.375	0.368437	0.0655316	0.429998	0	0	0.294017	0.112753	0.0704476	9.63705	0.0794415	14.6945	24.3452	0.0679215	0.251459	0.991033	7.55832	5.75085	101.899	0.414388	0	0	0.0147775	9.65024
			S	10.6477	0.0783286	0	0	1.21321	0.114744	9.84862e-05	7.46814	4488.39	0.10423	2.00709	0.0892534	0	0	7.16397	0.0266758	0.80791	2.72008	0.517621	7.47549	593.191	0.0153942	2.88379	0.279809	581.723	0.457621	3120.94	0.0837355	0	0	0.360067	2.33596
			S							11.861	0.0712889	4488.39	0.10423									10.4966	0.424678			596.075	0.0153794							3703.02	0.100741

## Sheet: Additional Parameters
	Additional Parameters			40Ar/39Ar	1s	37Ar/39Ar	1s	36Ar/39Ar	1s	Time (days)	37Ar (decay)	39Ar (decay)	40Ar (moles)
	21G23639	0.6		204.017	0.803256	2.38451	0.0388006	0.688507	0.00316542	117.017	10.1127	1.00083	2.1193e-11
	21G23640	0.7	4	99.0482	0.227379	1.5593	0.0237301	0.334012	0.00110784	117.024	10.114	1.00083	1.62165e-11
	21G23642	0.8	4	57.7507	0.123881	1.29365	0.0210813	0.193268	0.000647739	117.037	10.1166	1.00083	1.11109e-11
	21G23643	1	4	41.1671	0.0710289	1.20808	0.0169126	0.136425	0.00042502	117.044	10.118	1.00083	1.01747e-11
	21G23645	1.2	4	36.0553	0.0707933	1.18099	0.0193239	0.119517	0.00040742	117.056	10.1205	1.00083	7.59202e-12
	21G23646	1.4	4	24.3309	0.0461769	1.11845	0.0180231	0.079069	0.000277551	117.062	10.1217	1.00083	5.50163e-12
	21G23648	1.8	4	16.0836	0.015173	1.12567	0.00716702	0.0510333	0.000142738	117.075	10.1242	1.00083	1.08316e-11
	21G23649	2.2	4	12.0763	0.0150424	1.13443	0.00910351	0.0375822	0.000125787	117.081	10.1255	1.00083	5.86238e-12
	21G23651	2.6	4	8.09857	0.00966723	1.18257	0.00751767	0.0237078	9.05874e-05	117.094	10.1281	1.00083	5.26735e-12
	21G23652	3.4	4	6.28457	0.00556257	1.26029	0.00579	0.0175484	5.59054e-05	117.101	10.1294	1.00083	7.21986e-12
	21G23654	4.2	4	3.91473	0.00388385	1.44975	0.00607559	0.00955775	3.73598e-05	117.113	10.1319	1.00083	5.60982e-12
	21G23655	5.4	4	2.73089	0.0028695	1.84386	0.00720108	0.00568327	2.34132e-05	117.119	10.1331	1.00083	5.05138e-12
	21G23657	7	4	2.4327	0.0023075	2.42644	0.00920492	0.00479573	1.91115e-05	117.132	10.1356	1.00083	5.84926e-12
	21G23658	9		2.33282	0.00232917	4.41011	0.0165112	0.00508175	2.06541e-05	117.139	10.137	1.00083	5.3317e-12
	21G23660	11		2.18413	0.00254198	7.47818	0.0278846	0.00568813	2.19719e-05	117.151	10.1395	1.00083	4.36341e-12
	21G23661	13		2.34768	0.00302301	10.8677	0.0405238	0.00741836	2.85074e-05	117.158	10.1408	1.00083	3.86019e-12
	21G23663	15		2.28213	0.00345323	13.2093	0.0493103	0.00807984	3.23807e-05	117.17	10.1433	1.00083	3.18843e-12
	21G23664	17		2.15022	0.00386023	14.3814	0.0538067	0.00806684	3.42584e-05	117.176	10.1445	1.00083	2.60522e-12
	21G23666	20		2.11081	0.0035343	13.8193	0.0515982	0.00828679	3.34858e-05	117.19	10.1472	1.00083	2.83439e-12
	21G23667	23		2.26088	0.00502982	13.7724	0.0517192	0.00903965	4.33557e-05	117.196	10.1484	1.00083	2.07495e-12
	21G23669	26		2.75182	0.00459506	12.6951	0.0476002	0.0109215	4.68043e-05	117.208	10.1509	1.00083	2.8649e-12
	21G23670	30		3.0358	0.00365107	12.1033	0.045203	0.0122361	3.96909e-05	117.215	10.1522	1.00083	4.28673e-12
	21G23672	34		3.34126	0.00384593	13.4047	0.0500677	0.0137234	4.5968e-05	117.227	10.1547	1.00083	4.55418e-12
	21G23673	38		4.45069	0.00513069	15.9117	0.0595708	0.0184355	5.50836e-05	117.234	10.1561	1.00083	4.67446e-12

## Sheet: Procedure Blanks
	Procedure Blanks		36Ar ± 1σ (SE) [fA]		37Ar ± 1σ (SE) [fA]		38Ar ± 1σ (SE) [fA]		39Ar ± 1σ (SE) [fA]		40Ar ± 1σ (SE) [fA]
	21G23639	0.6	0.00767132	0.000378129	0.00165382	0.00616092	-0.00278263	0.00625426	0.0328866	0.0061127	1.92783	0.101017
	21G23640	0.7	0.00788395	0.000378129	0.001493	0.00616092	-0.00217987	0.00625426	0.0357872	0.0061127	1.97364	0.101017
	21G23642	0.8	0.00835806	0.000378129	0.00131982	0.00616092	-0.00191698	0.00625426	0.0408572	0.0061127	2.08391	0.101017
	21G23643	1	0.00860966	0.000378129	0.00128845	0.00616092	-0.00219584	0.00625426	0.0429986	0.0061127	2.14534	0.101017
	21G23645	1.2	0.00904416	0.000378129	0.00127836	0.00616092	-0.00316743	0.00625426	0.0460373	0.0061127	2.25419	0.101017
	21G23646	1.4	0.00924542	0.000378129	0.00127724	0.00616092	-0.00379437	0.00625426	0.0472004	0.0061127	2.30531	0.101017
	21G23648	1.8	0.00960143	0.000378129	0.00124607	0.00616092	-0.00515087	0.00625426	0.0489026	0.0061127	2.39583	0.101017
	21G23649	2.2	0.00975151	0.000378129	0.0012045	0.00616092	-0.00581951	0.00625426	0.0494766	0.0061127	2.43357	0.101017
	21G23651	2.6	0.00999731	0.000378129	0.00103662	0.00616092	-0.00707076	0.00625426	0.0501766	0.0061127	2.49317	0.101017
	21G23652	3.4	0.0100776	0.000378129	0.000913763	0.00616092	-0.00754631	0.00625426	0.0503015	0.0061127	2.51093	0.101017
	21G23654	4.2	0.010165	0.000378129	0.000579792	0.00616092	-0.00820119	0.00625426	0.0502358	0.0061127	2.52489	0.101017
	21G23655	5.4	0.0101722	0.000378129	0.000370091	0.00616092	-0.00836413	0.00625426	0.0500772	0.0061127	2.52094	0.101017
	21G23657	7	0.0101158	0.000378129	-0.000123281	0.00616092	-0.00834741	0.00625426	0.0495868	0.0061127	2.49175	0.101017
	21G23658	9	0.0100464	0.000378129	-0.000430732	0.00616092	-0.00814747	0.00625426	0.0492506	0.0061127	2.46397	0.101017
	21G23660	11	0.00986152	0.000378129	-0.00101489	0.00616092	-0.007489	0.00625426	0.0486101	0.0061127	2.39577	0.101017
	21G23661	13	0.00974478	0.000378129	-0.0013071	0.00616092	-0.00704456	0.00625426	0.0483026	0.0061127	2.35429	0.101017
	21G23663	15	0.00947671	0.000378129	-0.00184798	0.00616092	-0.00602299	0.00625426	0.0477845	0.0061127	2.2609	0.101017
	21G23664	17	0.0093321	0.000378129	-0.00207595	0.00616092	-0.00549591	0.00625426	0.0476016	0.0061127	2.21111	0.101017
	21G23666	20	0.00902563	0.000378129	-0.00239729	0.00616092	-0.0045186	0.00625426	0.0474577	0.0061127	2.10618	0.101017
	21G23667	23	0.00888951	0.000378129	-0.00244478	0.00616092	-0.00419688	0.00625426	0.0475325	0.0061127	2.05963	0.101017
	21G23669	26	0.00866065	0.000378129	-0.0022601	0.00616092	-0.00403905	0.00625426	0.048023	0.0061127	1.98087	0.101017
	21G23670	30	0.00857921	0.000378129	-0.00199429	0.00616092	-0.0042975	0.00625426	0.0484638	0.0061127	1.9523	0.101017
	21G23672	34	0.00851335	0.000378129	-0.00102369	0.00616092	-0.00575296	0.00625426	0.0497968	0.0061127	1.92678	0.101017
	21G23673	38	0.00854872	0.000378129	-0.000184121	0.00616092	-0.00724042	0.00625426	0.0508254	0.0061127	1.936	0.101017

## Sheet: Intercept Values
	Intercept Values		36Ar ± 1σ (SE) [fA]		r2	Regression (type,n)		37Ar ± 1σ (SE) [fA]		r2	Regression (type,n)		38Ar ± 1σ (SE) [fA]		r2	Regression (type,n)		39Ar ± 1σ (SE) [fA]		r2	Regression (type,n)		40Ar ± 1σ (SE) [fA]		r2	Regression (type,n)
	21G23639	0.6	1.63424	0.00177997	0.986834	EXP	149 of 150	0.566607	0.00611048	0.381395	EXP	148 of 150	0.336157	0.00687245	0.13017	EXP	150 of 150	2.45139	0.00717393	0.866378	EXP	150 of 150	498.251	0.0350342	0.999935	EXP	149 of 150
	21G23640	0.7	1.25157	0.00141057	0.985844	EXP	149 of 150	0.583695	0.00585143	0.527101	EXP	150 of 150	0.285851	0.00560559	0.180823	EXP	149 of 150	3.84759	0.00584563	0.966134	EXP	150 of 150	381.752	0.0329898	0.999896	EXP	150 of 150
	21G23642	0.8	0.854004	0.00124276	0.976362	EXP	148 of 150	0.568772	0.00646546	0.427145	EXP	150 of 150	0.224266	0.00615849	0.17507	EXP	150 of 150	4.52016	0.00681075	0.969688	EXP	149 of 150	262.292	0.0237881	0.999879	EXP	148 of 150
	21G23643	1	0.775445	0.0011487	0.973851	EXP	147 of 150	0.681944	0.00673308	0.510042	EXP	146 of 150	0.225601	0.00596012	0.1248	EXP	147 of 150	5.79729	0.00678805	0.982757	EXP	150 of 150	240.429	0.0225496	0.999872	EXP	146 of 150
	21G23645	1.2	0.581387	0.00102985	0.961922	EXP	148 of 150	0.568024	0.00652668	0.392613	EXP	150 of 150	0.165101	0.0063637	0.0150661	EXP	150 of 150	4.94843	0.0063785	0.978789	EXP	150 of 150	180.053	0.0229009	0.999728	EXP	150 of 150
	21G23646	1.4	0.415855	0.000819761	0.947294	EXP	150 of 150	0.577577	0.00654558	0.395623	EXP	148 of 150	0.147181	0.00591134	0.0628288	EXP	150 of 150	5.31165	0.00610622	0.983839	EXP	148 of 150	131.149	0.0205426	0.999515	EXP	150 of 150
	21G23648	1.8	0.79123	0.00122033	0.972427	EXP	149 of 150	1.72832	0.00638486	0.861008	EXP	150 of 150	0.352648	0.00648111	0.193242	EXP	150 of 150	15.7283	0.00859657	0.996734	EXP	148 of 150	256.064	0.0260703	0.999843	EXP	150 of 150
	21G23649	2.2	0.424666	0.000923452	0.936382	EXP	148 of 150	1.25567	0.00637963	0.770493	EXP	150 of 150	0.225568	0.00535624	0.0716817	EXP	148 of 150	11.3516	0.00738482	0.995058	EXP	148 of 150	139.726	0.0205874	0.999578	EXP	149 of 150
	21G23651	2.6	0.360679	0.00100889	0.89111	EXP	150 of 150	1.75264	0.00652644	0.87408	EXP	150 of 150	0.261164	0.00607248	0.108093	EXP	150 of 150	15.1929	0.00827849	0.996604	EXP	149 of 150	125.85	0.019213	0.999523	EXP	146 of 150
	21G23652	3.4	0.468566	0.000987104	0.936571	EXP	150 of 150	3.29773	0.00641141	0.961472	EXP	149 of 150	0.436752	0.00656677	0.259751	EXP	150 of 150	26.7972	0.00769991	0.99908	EXP	150 of 150	171.594	0.0257341	0.999593	EXP	150 of 150
	21G23654	4.2	0.321652	0.000935055	0.861433	EXP	150 of 150	4.72997	0.00680567	0.978172	EXP	150 of 150	0.494619	0.00609769	0.332252	EXP	149 of 150	33.4134	0.00829036	0.999334	EXP	148 of 150	133.903	0.0225761	0.999404	EXP	150 of 150
	21G23655	5.4	0.249251	0.00074453	0.82562	EXP	150 of 150	7.76368	0.00714981	0.991498	EXP	150 of 150	0.600834	0.0064663	0.402029	EXP	150 of 150	43.1152	0.0099539	0.999416	EXP	150 of 150	120.82	0.021533	0.999259	EXP	150 of 150
	21G23657	7	0.272359	0.000788787	0.834406	EXP	147 of 150	13.2765	0.00856976	0.995656	EXP	150 of 150	0.785163	0.00580452	0.558107	EXP	150 of 150	56.0294	0.0117736	0.999523	EXP	149 of 150	139.477	0.0243237	0.999361	EXP	150 of 150
	21G23658	9	0.274187	0.000823882	0.808069	EXP	150 of 150	22.9335	0.0102109	0.997913	EXP	150 of 150	0.748807	0.00689784	0.524759	EXP	150 of 150	53.2606	0.00905652	0.999684	EXP	149 of 150	127.328	0.0223317	0.999283	EXP	150 of 150
	21G23660	11	0.268299	0.000731537	0.847939	EXP	149 of 150	33.9835	0.0104894	0.998996	EXP	150 of 150	0.625983	0.00663397	0.380646	EXP	150 of 150	46.5608	0.0105773	0.999432	EXP	150 of 150	104.583	0.0204617	0.998972	EXP	150 of 150
	21G23661	13	0.28715	0.000790217	0.851392	EXP	149 of 150	40.6421	0.0112992	0.999202	EXP	150 of 150	0.505339	0.005749	0.336398	EXP	148 of 150	38.3298	0.010162	0.999223	EXP	150 of 150	92.7569	0.0192345	0.998674	EXP	149 of 150
	21G23663	15	0.266207	0.000773361	0.823871	EXP	150 of 150	41.9636	0.0122323	0.999131	EXP	150 of 150	0.445435	0.00591676	0.352078	EXP	150 of 150	32.5757	0.00938397	0.999067	EXP	149 of 150	76.9315	0.0201378	0.997432	EXP	149 of 150
	21G23664	17	0.231612	0.000713398	0.781766	EXP	150 of 150	39.615	0.0137423	0.998749	EXP	150 of 150	0.38092	0.00622742	0.205977	EXP	150 of 150	28.2561	0.00870675	0.998961	EXP	148 of 150	63.2232	0.0162867	0.996553	EXP	149 of 150
	21G23666	20	0.262091	0.000770532	0.842063	EXP	150 of 150	42.1774	0.011878	0.999176	EXP	150 of 150	0.448196	0.00586595	0.31311	EXP	149 of 150	31.3103	0.00928899	0.999041	EXP	149 of 150	68.4852	0.020229	0.996317	EXP	150 of 150
	21G23667	23	0.197566	0.000707096	0.727497	EXP	150 of 150	28.7249	0.00898144	0.999002	EXP	149 of 150	0.322409	0.00578086	0.221927	EXP	149 of 150	21.4148	0.00858373	0.998244	EXP	148 of 150	50.6533	0.0165858	0.991706	EXP	148 of 150
	21G23669	26	0.26725	0.000871013	0.822115	EXP	150 of 150	30.029	0.010242	0.998738	EXP	150 of 150	0.39223	0.00652234	0.259061	EXP	150 of 150	24.2867	0.00837292	0.998684	EXP	150 of 150	69.0745	0.0177922	0.997514	EXP	149 of 150
	21G23670	30	0.401524	0.00085813	0.932071	EXP	150 of 150	38.8267	0.010739	0.999207	EXP	149 of 150	0.579036	0.00633264	0.395501	EXP	149 of 150	32.9239	0.0100532	0.998967	EXP	150 of 150	102.344	0.0194705	0.999114	EXP	150 of 150
	21G23672	34	0.433916	0.00100741	0.920143	EXP	150 of 150	41.4986	0.0120942	0.99912	EXP	150 of 150	0.588112	0.0058522	0.479388	EXP	148 of 150	31.7834	0.00929894	0.999059	EXP	149 of 150	108.582	0.0204148	0.99917	EXP	150 of 150
	21G23673	38	0.448897	0.000802114	0.951798	EXP	148 of 150	37.9531	0.0116469	0.999044	EXP	149 of 150	0.497055	0.00683801	0.300342	EXP	150 of 150	24.5033	0.00814539	0.998756	EXP	150 of 150	111.408	0.0206957	0.999218	EXP	150 of 150

## Sheet: Project Info
	Project Info		Analyst	Irradiation	X-pos	Y-pos	Z/H-pos	Project	Experiment	Nmb
	21G23639	0.6	Daniel Heaton	21-OSU-04	0	0	32.2872	Easter\O-Connor (20-06)	21G23636	1
	21G23640	0.7	Daniel Heaton	21-OSU-04	0	0	32.2872	Easter\O-Connor (20-06)	21G23636	1
	21G23642	0.8	Daniel Heaton	21-OSU-04	0	0	32.2872	Easter\O-Connor (20-06)	21G23636	1
	21G23643	1	Daniel Heaton	21-OSU-04	0	0	32.2872	Easter\O-Connor (20-06)	21G23636	1
	21G23645	1.2	Daniel Heaton	21-OSU-04	0	0	32.2872	Easter\O-Connor (20-06)	21G23636	1
	21G23646	1.4	Daniel Heaton	21-OSU-04	0	0	32.2872	Easter\O-Connor (20-06)	21G23636	1
	21G23648	1.8	Daniel Heaton	21-OSU-04	0	0	32.2872	Easter\O-Connor (20-06)	21G23636	1
	21G23649	2.2	Daniel Heaton	21-OSU-04	0	0	32.2872	Easter\O-Connor (20-06)	21G23636	1
	21G23651	2.6	Daniel Heaton	21-OSU-04	0	0	32.2872	Easter\O-Connor (20-06)	21G23636	1
	21G23652	3.4	Daniel Heaton	21-OSU-04	0	0	32.2872	Easter\O-Connor (20-06)	21G23636	1
	21G23654	4.2	Daniel Heaton	21-OSU-04	0	0	32.2872	Easter\O-Connor (20-06)	21G23636	1
	21G23655	5.4	Daniel Heaton	21-OSU-04	0	0	32.2872	Easter\O-Connor (20-06)	21G23636	1
	21G23657	7	Daniel Heaton	21-OSU-04	0	0	32.2872	Easter\O-Connor (20-06)	21G23636	1
	21G23658	9	Daniel Heaton	21-OSU-04	0	0	32.2872	Easter\O-Connor (20-06)	21G23636	1
	21G23660	11	Daniel Heaton	21-OSU-04	0	0	32.2872	Easter\O-Connor (20-06)	21G23636	1
	21G23661	13	Daniel Heaton	21-OSU-04	0	0	32.2872	Easter\O-Connor (20-06)	21G23636	1
	21G23663	15	Daniel Heaton	21-OSU-04	0	0	32.2872	Easter\O-Connor (20-06)	21G23636	1
	21G23664	17	Daniel Heaton	21-OSU-04	0	0	32.2872	Easter\O-Connor (20-06)	21G23636	1
	21G23666	20	Daniel Heaton	21-OSU-04	0	0	32.2872	Easter\O-Connor (20-06)	21G23636	1
	21G23667	23	Daniel Heaton	21-OSU-04	0	0	32.2872	Easter\O-Connor (20-06)	21G23636	1
	21G23669	26	Daniel Heaton	21-OSU-04	0	0	32.2872	Easter\O-Connor (20-06)	21G23636	1
	21G23670	30	Daniel Heaton	21-OSU-04	0	0	32.2872	Easter\O-Connor (20-06)	21G23636	1
	21G23672	34	Daniel Heaton	21-OSU-04	0	0	32.2872	Easter\O-Connor (20-06)	21G23636	1
	21G23673	38	Daniel Heaton	21-OSU-04	0	0	32.2872	Easter\O-Connor (20-06)	21G23636	1

[truncated: 2 more sheets: Sample Parameters, Irradiation Constants]
