# Supplementary material for: Synchronous motion of the Easter mantle plume and the East Pacific Rise
Source: Nat Commun. 2024 Nov 17;15:9953. doi: 10.1038/s41467-024-54115-2 (PMC11570642; doi:10.1038/s41467-024-54115-2)
Supplement: Supplementary file 5 — Supplementary Data 2 [file 41467_2024_54115_MOESM5_ESM.zip › NCOMMS-23-61651B_Dataset 2/21G23697.full.xls]

## Sheet: Hidden Data
Double Line Plot Age Plateau			Double Line Plot K/Ca Plateau			X-Y Plot Normal Isochron		X-Y Plot Inverse Isochron		Error Ellipses Normal Isochron		Error Ellipses Inverse Isochron														Used Measurements for Blank Corrections
Ar39k%	Line 1	Line 2	Ar39k%	Line 1	Line 2	X-axis	Y-axis	X-axis	Y-axis	X-axis	Y-axis	X-axis	Y-axis													Filename	Included	36Ar	1σ	37Ar	1σ	38Ar	1σ	39Ar	1σ	40Ar	1σ	Date		Filename	Included	40Ar/39Ar	1σ	J-value	1σ	Date	X	Y	H
0	-11.0848	2.81995	0	0.114666	0.128919	0.679012	297.573	0.00228183	0.00336052			0.00233046	0.00336063
0.706692	-11.0848	2.81995	0.706692	0.114666	0.128919	1.07851	294.395	0.00366347	0.0033968			0.00232882	0.00335615
0.706692	-6.20849	-12.1677	0.706692	0.174797	0.152047	1.51236	295.819	0.00511244	0.00338044			0.00232397	0.00335196
1.4562	-6.20849	-12.1677	1.4562	0.174797	0.152047	1.70098	296.184	0.005743	0.00337628			0.00231625	0.00334836
1.4562	-8.95381	-1.35571	1.4562	0.176616	0.209127	2.28785	298.349	0.00766838	0.00335178			0.00230618	0.00334559
2.1749	-8.95381	-1.35571	2.1749	0.176616	0.209127	2.85639	297.677	0.00959559	0.00335934			0.00229446	0.00334383
2.1749	-0.595841	-7.34975	2.1749	0.205721	0.178375	3.75517	300.034	0.0125158	0.00333295			0.00228187	0.00334321
3.00018	-0.595841	-7.34975	3.00018	0.205721	0.178375	5.78064	302.235	0.0191263	0.00330869			0.00226928	0.00334377
3.00018	-2.61388	2.08952	3.00018	0.186455	0.210821	7.83976	304.687	0.0257305	0.00328205			0.00225755	0.00334547
4.11606	-2.61388	2.08952	4.11606	0.186455	0.210821	11.9689	312.018	0.0383596	0.00320495			0.00224747	0.0033482
4.11606	1.04297	-2.79947	4.11606	0.211836	0.195706	20.6076	317.21	0.0649651	0.00315249			0.00223974	0.00335177
5.70706	1.04297	-2.79947	5.70706	0.211836	0.195706	35.8394	335.199	0.10692	0.00298331			0.00223487	0.00335593
5.70706	-0.190985	2.42054	5.70706	0.192809	0.201419	48.082	344.593	0.139533	0.00290198			0.0022332	0.0033604
8.87585	-0.190985	2.42054	8.87585	0.192809	0.201419	54.7924	336.836	0.162668	0.0029688			0.00223485	0.00336489
8.87585	2.74442	0.865513	8.87585	0.197714	0.189317	55.9251	335.294	0.166794	0.00298245			0.0022397	0.00336907
11.9155	2.74442	0.865513	11.9155	0.197714	0.189317	55.3144	328.924	0.168168	0.00304022			0.00224742	0.00337267
11.9155	1.47235	2.9653	11.9155	0.185267	0.192394	54.5241	329.529	0.165461	0.00303463			0.00225748	0.00337545
15.4316	1.47235	2.9653	15.4316	0.185267	0.192394	43.8059	320.559	0.136655	0.00311955			0.00226921	0.0033772
15.4316	3.64362	2.73888	15.4316	0.158323	0.15489	28.0584	311.739	0.0900061	0.00320781			0.00228179	0.00337782
21.8307	3.64362	2.73888	21.8307	0.158323	0.15489	21.1923	306.897	0.0690534	0.00325843			0.00229438	0.00337726
21.8307	2.26658	2.87148	21.8307	0.113406	0.115422	17.7248	304.91	0.0581313	0.00327966			0.00230611	0.00337556
30.3288	2.26658	2.87148	30.3288	0.113406	0.115422	12.4046	303.714	0.0408431	0.00329257			0.00231619	0.00337283
30.3288	3.12263	2.68077	30.3288	0.0844019	0.0830008	9.74246	299.456	0.0325339	0.00333939			0.00232393	0.00336927
38.9858	3.12263	2.68077	38.9858	0.0844019	0.0830008	10.2562	298.624	0.0343451	0.0033487			0.0023288	0.0033651
38.9858	2.53211	2.90306	38.9858	0.0525589	0.0533942							0.00233046	0.00336063
48.3856	2.53211	2.90306	48.3856	0.0525589	0.0533942							0.00232882	0.00335615
48.3856	2.16414	1.80251	48.3856	0.0300568	0.0295965
58.2915	2.16414	1.80251	58.2915	0.0300568	0.0295965							0.00373734	0.00339705
58.2915	1.625	2.10488	58.2915	0.0170472	0.0173165							0.00373484	0.00339204
65.5375	1.625	2.10488	65.5375	0.0170472	0.0173165							0.00372748	0.00338736
65.5375	1.86987	1.24743	65.5375	0.0115294	0.0113435							0.00371575	0.00338332
70.5308	1.86987	1.24743	70.5308	0.0115294	0.0113435							0.00370046	0.00338019
70.5308	1.22777	1.99774	70.5308	0.0086838	0.00883196							0.00368265	0.0033782
74.6921	1.22777	1.99774	74.6921	0.0086838	0.00883196							0.00366354	0.00337747
74.6921	1.88034	0.971726	74.6921	0.00763267	0.00750047							0.00364441	0.00337807
78.2835	1.88034	0.971726	78.2835	0.00763267	0.00750047							0.00362659	0.00337993
78.2835	0.872273	1.79529	78.2835	0.00706545	0.00718677							0.00361128	0.00338295
82.2411	0.872273	1.79529	82.2411	0.00706545	0.00718677							0.00359952	0.00338691
82.2411	1.64036	0.593873	82.2411	0.00694283	0.00682334							0.00359213	0.00339155
85.8826	1.64036	0.593873	85.8826	0.00694283	0.00682334							0.00358959	0.00339654
85.8826	0.464185	1.57048	85.8826	0.00733017	0.0074584							0.00359209	0.00340155
89.5585	0.464185	1.57048	89.5585	0.00733017	0.0074584							0.00359946	0.00340623
89.5585	1.77129	0.588608	89.5585	0.00745637	0.00733134							0.00361118	0.00341028
93.8296	1.77129	0.588608	93.8296	0.00745637	0.00733134							0.00362647	0.0034134
93.8296	-0.486367	1.00881	93.8296	0.00560943	0.00570972							0.00364428	0.00341539
97.316	-0.486367	1.00881	97.316	0.00560943	0.00570972							0.0036634	0.00341612
97.316	0.779459	-0.74425	97.316	0.00505604	0.00496161							0.00368252	0.00341553
100	0.779459	-0.74425	100	0.00505604	0.00496161							0.00370035	0.00341366
												0.00371566	0.00341064
												0.00372741	0.00340668
												0.00373481	0.00340205
												0.00373734	0.00339705
												0.00373484	0.00339204
												0.00521886	0.00338095
												0.00521526	0.00337531
												0.00520465	0.00337002
												0.00518776	0.00336544
												0.00516574	0.00336188
												0.00514008	0.00335959
												0.00511254	0.00335871
												0.00508499	0.00335932
												0.00505932	0.00336137
												0.00503726	0.00336472
												0.00502033	0.00336914
												0.00500967	0.00337432
												0.00500602	0.00337993
												0.00500961	0.00338557
												0.00502022	0.00339086
												0.00503711	0.00339544
												0.00505914	0.003399
												0.00508479	0.00340129
												0.00511233	0.00340217
												0.00513988	0.00340156
												0.00516556	0.00339951
												0.00518761	0.00339616
												0.00520455	0.00339174
												0.0052152	0.00338656
												0.00521886	0.00338095
												0.00521526	0.00337531
												0.00585698	0.00337679
												0.00585312	0.00337115
												0.00584176	0.00336587
												0.00582366	0.00336129
												0.00580007	0.00335774
												0.0057726	0.00335544
												0.0057431	0.00335457
												0.0057136	0.00335518
												0.0056861	0.00335723
												0.00566248	0.00336057
												0.00564434	0.00336499
												0.00563293	0.00337017
												0.00562903	0.00337578
												0.00563288	0.00338141
												0.00564425	0.0033867
												0.00566234	0.00339128
												0.00568593	0.00339483
												0.00571341	0.00339712
												0.00574291	0.00339799
												0.00577241	0.00339738
												0.00579991	0.00339534
												0.00582353	0.00339199
												0.00584166	0.00338758
												0.00585307	0.00338239
												0.00585698	0.00337679
												0.00585312	0.00337115
												0.00777017	0.00335252
												0.00776674	0.0033473
												0.00775661	0.00334238
												0.00774046	0.00333811
												0.0077194	0.00333477
												0.00769487	0.00333258
												0.00766853	0.00333171
												0.00764218	0.0033322
												0.00761761	0.00333403
												0.00759651	0.00333707
												0.0075803	0.00334111
												0.0075701	0.00334587
												0.00756659	0.00335104
												0.00757002	0.00335626
												0.00758016	0.00336118
												0.0075963	0.00336545
												0.00761736	0.0033688
												0.0076419	0.00337098
												0.00766824	0.00337185
												0.00769459	0.00337136
												0.00771915	0.00336953
												0.00774026	0.0033665
												0.00775646	0.00336246
												0.00776667	0.00335769
												0.00777017	0.00335252
												0.00776674	0.0033473
												0.00969165	0.00336011
												0.00968842	0.00335476
												0.00967887	0.00334972
												0.00966363	0.00334535
												0.00964377	0.00334192
												0.00962061	0.00333968
												0.00959576	0.00333878
												0.00957089	0.00333929
												0.0095477	0.00334116
												0.00952778	0.00334427
												0.00951248	0.0033484
												0.00950285	0.00335329
												0.00949953	0.00335858
												0.00950276	0.00336393
												0.00951232	0.00336896
												0.00952755	0.00337334
												0.00954742	0.00337677
												0.00957057	0.00337901
												0.00959543	0.00337991
												0.0096203	0.0033794
												0.00964348	0.00337753
												0.0096634	0.00337442
												0.0096787	0.00337029
												0.00968834	0.0033654
												0.00969165	0.00336011
												0.00968842	0.00335476
												0.012579	0.00333363
												0.0125769	0.00332895
												0.0125706	0.00332455
												0.0125606	0.00332072
												0.0125475	0.00331772
												0.0125323	0.00331576
												0.012516	0.00331498
												0.0124996	0.00331542
												0.0124844	0.00331705
												0.0124713	0.00331977
												0.0124612	0.00332338
												0.0124548	0.00332765
												0.0124526	0.00333228
												0.0124547	0.00333696
												0.012461	0.00334136
												0.012471	0.00334519
												0.0124841	0.00334819
												0.0124993	0.00335014
												0.0125156	0.00335093
												0.012532	0.00335049
												0.0125472	0.00334886
												0.0125603	0.00334614
												0.0125704	0.00334252
												0.0125768	0.00333826
												0.012579	0.00333363
												0.0125769	0.00332895
												0.0192289	0.0033102
												0.0192255	0.00330497
												0.0192153	0.0033
												0.0191991	0.00329562
												0.0191779	0.00329213
												0.0191532	0.00328977
												0.0191266	0.0032887
												0.0191	0.00328899
												0.0190753	0.00329062
												0.019054	0.00329348
												0.0190376	0.00329738
												0.0190273	0.00330205
												0.0190237	0.00330717
												0.0190271	0.0033124
												0.0190373	0.00331737
												0.0190536	0.00332175
												0.0190748	0.00332524
												0.0190995	0.0033276
												0.019126	0.00332867
												0.0191526	0.00332838
												0.0191774	0.00332675
												0.0191987	0.00332389
												0.019215	0.00331999
												0.0192254	0.00331532
												0.0192289	0.0033102
												0.0192255	0.00330497
												0.0258563	0.00328427
												0.0258521	0.00327863
												0.0258397	0.00327323
												0.0258197	0.00326843
												0.0257937	0.00326456
												0.0257634	0.00326188
												0.0257309	0.00326058
												0.0256983	0.00326074
												0.0256679	0.00326235
												0.0256418	0.00326531
												0.0256217	0.0032694
												0.0256091	0.00327436
												0.0256047	0.00327984
												0.0256089	0.00328547
												0.0256214	0.00329087
												0.0256413	0.00329567
												0.0256673	0.00329954
												0.0256976	0.00330222
												0.0257301	0.00330353
												0.0257627	0.00330337
												0.0257931	0.00330176
												0.0258192	0.0032988
												0.0258393	0.00329471
												0.0258519	0.00328975
												0.0258563	0.00328427
												0.0258521	0.00327863
												0.0384759	0.00320728
												0.0384721	0.00320223
												0.0384605	0.00319737
												0.0384421	0.00319303
												0.0384181	0.0031895
												0.0383901	0.00318702
												0.03836	0.00318576
												0.0383299	0.00318581
												0.0383018	0.00318717
												0.0382776	0.00318973
												0.0382591	0.00319334
												0.0382474	0.00319773
												0.0382433	0.00320262
												0.0382472	0.00320766
												0.0382587	0.00321252
												0.0382771	0.00321686
												0.0383011	0.00322039
												0.0383291	0.00322287
												0.0383592	0.00322413
												0.0383893	0.00322408
												0.0384174	0.00322273
												0.0384416	0.00322016
												0.0384601	0.00321656
												0.0384719	0.00321216
												0.0384759	0.00320728
												0.0384721	0.00320223
												0.0651534	0.00315632
												0.0651471	0.00315054
												0.0651284	0.0031449
												0.0650986	0.00313977
												0.0650596	0.00313551
												0.0650142	0.0031324
												0.0649655	0.00313067
												0.0649167	0.00313042
												0.0648713	0.00313168
												0.0648322	0.00313435
												0.0648021	0.00313826
												0.0647832	0.00314314
												0.0647767	0.00314865
												0.064783	0.00315443
												0.0648017	0.00316007
												0.0648315	0.0031652
												0.0648705	0.00316946
												0.0649159	0.00317257
												0.0649646	0.0031743
												0.0650134	0.00317455
												0.0650589	0.00317329
												0.065098	0.00317062
												0.065128	0.00316671
												0.0651469	0.00316183
												0.0651534	0.00315632
												0.0651471	0.00315054
												0.10731	0.00299071
												0.107297	0.00298379
												0.107258	0.00297684
												0.107196	0.00297033
												0.107115	0.0029647
												0.107021	0.00296034
												0.10692	0.00295755
												0.10682	0.00295651
												0.106725	0.0029573
												0.106645	0.00295986
												0.106583	0.00296402
												0.106544	0.00296949
												0.10653	0.0029759
												0.106543	0.00298282
												0.106582	0.00298977
												0.106644	0.00299628
												0.106725	0.00300191
												0.106819	0.00300627
												0.106919	0.00300906
												0.10702	0.0030101
												0.107114	0.00300932
												0.107195	0.00300676
												0.107257	0.0030026
												0.107296	0.00299713
												0.10731	0.00299071
												0.107297	0.00298379
												0.140111	0.00291113
												0.140091	0.0029036
												0.140033	0.00289597
												0.139942	0.00288874
												0.139822	0.00288242
												0.139683	0.00287743
												0.139533	0.00287411
												0.139384	0.00287269
												0.139244	0.00287327
												0.139124	0.0028758
												0.139032	0.00288012
												0.138975	0.00288592
												0.138955	0.00289282
												0.138974	0.00290035
												0.139032	0.00290798
												0.139124	0.00291521
												0.139243	0.00292153
												0.139383	0.00292652
												0.139532	0.00292984
												0.139682	0.00293126
												0.139821	0.00293068
												0.139941	0.00292815
												0.140033	0.00292383
												0.140091	0.00291803
												0.140111	0.00291113
												0.140091	0.0029036
												0.163391	0.00297945
												0.163367	0.00297084
												0.163294	0.00296209
												0.16318	0.0029538
												0.16303	0.00294654
												0.162855	0.00294078
												0.162668	0.00293694
												0.162481	0.00293527
												0.162306	0.00293589
												0.162157	0.00293874
												0.162041	0.00294365
												0.161969	0.00295027
												0.161944	0.00295815
												0.161969	0.00296676
												0.162041	0.00297551
												0.162156	0.0029838
												0.162306	0.00299107
												0.16248	0.00299682
												0.162667	0.00300066
												0.162854	0.00300233
												0.163029	0.00300172
												0.163179	0.00299886
												0.163294	0.00299395
												0.163366	0.00298733
												0.163391	0.00297945
												0.163367	0.00297084
												0.167816	0.00299773
												0.167781	0.00298597
												0.167679	0.00297397
												0.167517	0.00296255
												0.167306	0.00295248
												0.167059	0.00294446
												0.166795	0.00293903
												0.16653	0.00293655
												0.166284	0.00293721
												0.166072	0.00294095
												0.165909	0.00294752
												0.165807	0.00295646
												0.165772	0.00296718
												0.165807	0.00297894
												0.165909	0.00299094
												0.166071	0.00300236
												0.166282	0.00301243
												0.166529	0.00302045
												0.166793	0.00302588
												0.167058	0.00302835
												0.167304	0.0030277
												0.167516	0.00302396
												0.167679	0.00301739
												0.167781	0.00300844
												0.167816	0.00299773
												0.167781	0.00298597
												0.169648	0.0030633
												0.169598	0.00304809
												0.16945	0.00303233
												0.169215	0.00301712
												0.168909	0.00300348
												0.168552	0.00299234
												0.168169	0.00298446
												0.167786	0.00298039
												0.167429	0.00298039
												0.167122	0.00298447
												0.166887	0.00299235
												0.166739	0.00300349
												0.166688	0.00301714
												0.166738	0.00303235
												0.166886	0.00304811
												0.167121	0.00306332
												0.167427	0.00307697
												0.167784	0.0030881
												0.168167	0.00309598
												0.16855	0.00310005
												0.168907	0.00310005
												0.169214	0.00309597
												0.169449	0.00308809
												0.169597	0.00307695
												0.169648	0.0030633
												0.169598	0.00304809
												0.167193	0.00306168
												0.167134	0.00304303
												0.166962	0.00302381
												0.166687	0.00300533
												0.166328	0.00298884
												0.16591	0.00297548
												0.165462	0.00296614
												0.165013	0.00296148
												0.164595	0.0029618
												0.164237	0.00296708
												0.163961	0.00297696
												0.163788	0.00299078
												0.163728	0.00300759
												0.163787	0.00302623
												0.16396	0.00304545
												0.164235	0.00306394
												0.164594	0.00308042
												0.165011	0.00309379
												0.16546	0.00310312
												0.165908	0.00310779
												0.166326	0.00310747
												0.166685	0.00310219
												0.166961	0.0030923
												0.167134	0.00307849
												0.167193	0.00306168
												0.167134	0.00304303
												0.138072	0.00314566
												0.138024	0.00312739
												0.137883	0.00310857
												0.137658	0.00309051
												0.137365	0.00307443
												0.137023	0.00306142
												0.136656	0.00305237
												0.136289	0.0030479
												0.135947	0.00304831
												0.135653	0.00305358
												0.135427	0.00306334
												0.135286	0.00307693
												0.135237	0.00309343
												0.135285	0.00311171
												0.135426	0.00313052
												0.135651	0.00314858
												0.135945	0.00316467
												0.136286	0.00317768
												0.136653	0.00318672
												0.13702	0.00319119
												0.137362	0.00319078
												0.137656	0.00318551
												0.137882	0.00317575
												0.138024	0.00316216
												0.138072	0.00314566
												0.138024	0.00312739
												0.0906291	0.00322201
												0.0906081	0.00320959
												0.0905462	0.00319704
												0.0904474	0.00318523
												0.0903185	0.00317496
												0.0901683	0.00316693
												0.0900071	0.00316169
												0.0898458	0.00315958
												0.0896955	0.00316077
												0.0895663	0.00316516
												0.089467	0.00317245
												0.0894045	0.00318216
												0.089383	0.00319361
												0.089404	0.00320604
												0.089466	0.00321858
												0.0895648	0.00323039
												0.0896936	0.00324066
												0.0898438	0.00324869
												0.090005	0.00325394
												0.0901663	0.00325604
												0.0903167	0.00325486
												0.0904459	0.00325047
												0.0905451	0.00324317
												0.0906076	0.00323346
												0.0906291	0.00322201
												0.0906081	0.00320959
												0.0694984	0.00326925
												0.0694835	0.00325839
												0.0694393	0.00324754
												0.0693688	0.00323743
												0.0692768	0.00322875
												0.0691696	0.0032221
												0.0690544	0.00321791
												0.0689392	0.00321649
												0.0688318	0.00321793
												0.0687395	0.00322213
												0.0686685	0.0032288
												0.0686238	0.00323749
												0.0686084	0.00324761
												0.0686233	0.00325846
												0.0686676	0.00326931
												0.0687381	0.00327942
												0.0688301	0.0032881
												0.0689373	0.00329476
												0.0690524	0.00329894
												0.0691677	0.00330036
												0.0692751	0.00329892
												0.0693674	0.00329472
												0.0694383	0.00328805
												0.069483	0.00327936
												0.0694984	0.00326925
												0.0694835	0.00325839
												0.0584735	0.00328796
												0.0584621	0.00327828
												0.0584281	0.0032687
												0.0583739	0.00325987
												0.0583031	0.00325238
												0.0582207	0.00324676
												0.0581321	0.00324337
												0.0580435	0.00324246
												0.0579609	0.00324409
												0.0578899	0.00324813
												0.0578353	0.00325433
												0.0578009	0.00326225
												0.057789	0.00327136
												0.0578005	0.00328104
												0.0578344	0.00329062
												0.0578886	0.00329945
												0.0579594	0.00330694
												0.0580418	0.00331256
												0.0581304	0.00331595
												0.058219	0.00331686
												0.0583016	0.00331524
												0.0583726	0.00331119
												0.0584272	0.00330499
												0.0584616	0.00329707
												0.0584735	0.00328796
												0.0584621	0.00327828
												0.0410341	0.00329646
												0.0410278	0.00328925
												0.0410088	0.00328226
												0.0409786	0.00327598
												0.0409391	0.00327083
												0.0408931	0.00326716
												0.0408436	0.00326522
												0.0407942	0.00326515
												0.040748	0.00326694
												0.0407084	0.00327048
												0.0406779	0.00327553
												0.0406587	0.00328174
												0.040652	0.00328868
												0.0406584	0.00329589
												0.0406774	0.00330288
												0.0407076	0.00330916
												0.0407471	0.00331431
												0.0407931	0.00331798
												0.0408425	0.00331992
												0.040892	0.00331999
												0.0409381	0.0033182
												0.0409778	0.00331466
												0.0410083	0.00330961
												0.0410275	0.0033034
												0.0410341	0.00329646
												0.0410278	0.00328925
												0.0327081	0.00334268
												0.0327023	0.00333542
												0.032685	0.00332843
												0.0326574	0.00332218
												0.0326214	0.00331711
												0.0325795	0.00331356
												0.0325344	0.00331176
												0.0324893	0.00331185
												0.0324472	0.00331382
												0.032411	0.00331753
												0.0323832	0.00332272
												0.0323657	0.00332906
												0.0323596	0.0033361
												0.0323654	0.00334336
												0.0323827	0.00335035
												0.0324103	0.0033566
												0.0324463	0.00336167
												0.0324883	0.00336522
												0.0325333	0.00336702
												0.0325785	0.00336693
												0.0326205	0.00336496
												0.0326567	0.00336125
												0.0326845	0.00335605
												0.032702	0.00334972
												0.0327081	0.00334268
												0.0327023	0.00333542
												0.0345717	0.00335369
												0.0345641	0.00334585
												0.0345416	0.0033382
												0.0345058	0.00333127
												0.0344589	0.00332553
												0.0344043	0.00332136
												0.0343457	0.00331906
												0.034287	0.00331878
												0.0342323	0.00332054
												0.0341853	0.00332421
												0.0341491	0.00332956
												0.0341264	0.00333621
												0.0341185	0.00334371
												0.034126	0.00335155
												0.0341485	0.00335919
												0.0341844	0.00336613
												0.0342312	0.00337187
												0.0342858	0.00337603
												0.0343444	0.00337834
												0.0344031	0.00337862
												0.0344578	0.00337686
												0.0345048	0.00337318
												0.034541	0.00336784
												0.0345638	0.00336119
												0.0345717	0.00335369
												0.0345641	0.00334585

## Sheet: Age Summary
	Relative Abundances			36Ar [fA]	%1s	37Ar [fA]	%1s	38Ar [fA]	%1s	39Ar [fA]	%1s	40Ar [fA]	%1s	40(r)/39(k)	± 2s	Age	± 2s	40Ar(r)	39Ar(k)	K/Ca	± 2s
																(Ma)		(%)	(%)
	21G23700	0.6		1.42025	0.254221	3.40259	2.72491	0.288361	3.01231	0.96593	1.06245	422.356	0.0396732	-1.45309	2.44192	-4.13242	6.95237	-0.331571	0.706692	0.121793	0.0071263
	21G23701	0.7		0.948456	0.277903	2.68946	3.33156	0.191628	4.73524	1.02386	1.00478	279.007	0.059623	-3.86179	1.67772	-11.0031	4.79458	-1.41475	0.749506	0.163422	0.0113751
	21G23703	0.8		0.648665	0.309202	2.18515	4.08449	0.135651	6.66172	0.981524	1.03568	191.714	0.0867585	-1.81208	1.33362	-5.15476	3.79905	-0.92641	0.7187	0.192871	0.0162556
	21G23704	1		0.66234	0.309872	2.51995	3.41977	0.141703	6.20704	1.12709	0.987252	195.973	0.084781	-1.39703	1.18621	-3.9728	3.37695	-0.80231	0.825281	0.192048	0.0136732
	21G23706	1.2		0.666045	0.287273	3.29425	2.99523	0.144325	6.33746	1.52389	0.657473	198.449	0.083758	-0.0922883	0.827751	-0.262179	2.3517	-0.0707699	1.11588	0.198638	0.0121834
	21G23707	1.4		0.760838	0.296756	4.57855	1.916	0.180979	5.16496	2.17265	0.494427	226.116	0.0736367	-0.309096	0.676003	-0.87825	1.92122	-0.296594	1.591	0.203771	0.00806499
	21G23709	1.8		1.15334	0.264896	9.42705	1.0636	0.283508	3.20376	4.32746	0.247279	345.278	0.0483664	0.392555	0.459948	1.11478	1.30576	0.49131	3.16879	0.197114	0.00430516
	21G23710	2.2		0.71958	0.291929	9.21089	1.05399	0.195395	4.63256	4.15115	0.256657	216.732	0.0768363	0.635716	0.331042	1.80497	0.939454	1.21588	3.03961	0.193516	0.0041988
	21G23712	2.6	4	0.614593	0.314916	10.9193	0.915758	0.194256	4.80765	4.80211	0.227206	186.361	0.0894421	0.781566	0.2631	2.21882	0.746473	2.01098	3.51614	0.188831	0.00356363
	21G23713	3.4	4	0.735595	0.289847	23.9612	0.531857	0.266318	3.29365	8.74208	0.1325	227.502	0.0732269	1.1244	0.159525	3.19125	0.452368	4.31304	6.39908	0.156606	0.00171695
	21G23715	4.2	4	0.574153	0.331621	43.5555	0.42623	0.270676	3.08298	11.6172	0.110726	178.399	0.093245	0.90501	0.106621	2.56903	0.30245	5.87917	8.49812	0.114414	0.00100788
	21G23716	5.4	4	0.345812	0.402738	60.6509	0.405479	0.24664	3.46891	11.8449	0.103089	110.426	0.150078	1.0223	0.0778981	2.9017	0.220932	10.9297	8.65704	0.0837013	0.000700539
	21G23718	7	4	0.294731	0.425098	104.048	0.380908	0.242114	3.59588	12.8857	0.100881	91.8775	0.180473	0.957382	0.06539	2.71759	0.185476	13.3575	9.39976	0.0529766	0.000417678
	21G23719	9		0.299194	0.430243	194.755	0.373125	0.256452	3.33239	13.6342	0.0968519	83.0551	0.199476	0.698568	0.063722	1.98332	0.180817	11.3623	9.90588	0.0298266	0.000230158
	21G23721	11		0.243542	0.50963	247.304	0.371516	0.192623	4.57341	10.0406	0.121781	59.251	0.279778	0.656849	0.0845514	1.86494	0.239938	10.9547	7.24604	0.0171819	0.000134674
	21G23722	13		0.19231	0.560023	256.031	0.371915	0.133755	6.9939	6.97399	0.158121	40.4963	0.40839	0.548927	0.109652	1.55865	0.311219	9.23024	4.99324	0.0114364	9.29438e-05
	21G23724	15		0.179397	0.622676	278.634	0.371132	0.114966	7.57469	5.854	0.194243	34.3015	0.482599	0.567987	0.135646	1.61275	0.384987	9.39702	4.16134	0.00875788	7.40789e-05
	21G23725	17		0.18704	0.610237	278.334	0.37195	0.113692	8.03939	5.07659	0.218138	35.8434	0.465414	0.502203	0.160055	1.42603	0.454309	6.86226	3.59142	0.00756657	6.60995e-05
	21G23727	20		0.280379	0.462682	325.668	0.370854	0.129184	6.49433	5.60632	0.197619	59.9667	0.275974	0.469702	0.162583	1.33378	0.461507	4.22737	3.95755	0.00712611	6.06602e-05
	21G23728	23		0.318193	0.429198	310.241	0.370918	0.12996	6.69247	5.16541	0.213212	71.9195	0.230337	0.393378	0.184309	1.11711	0.523241	2.71629	3.64152	0.00688308	5.97439e-05
	21G23730	26		0.361621	0.408094	291.52	0.371653	0.152416	5.64175	5.20028	0.212202	86.2385	0.191872	0.358231	0.194832	1.01733	0.553146	2.08237	3.6759	0.00739428	6.41145e-05
	21G23731	30		0.561121	0.33063	338.744	0.370856	0.191133	4.55758	6.04235	0.192327	142.615	0.116294	0.415512	0.208304	1.17995	0.591342	1.69704	4.27113	0.00739386	6.25143e-05
	21G23733	34		0.585664	0.327007	361.237	0.370677	0.180848	4.69098	4.98662	0.226644	146.144	0.11345	0.0919651	0.263212	0.261224	0.74759	0.299192	3.48639	0.00565957	5.01441e-05
	21G23734	38		0.44182	0.330884	314.23	0.370742	0.137189	6.54689	3.86218	0.270846	106.576	0.15544	0.00619731	0.268198	0.0176044	0.761855	0.0212843	2.684	0.00500882	4.72123e-05
			S	13.1947	0.0711083	3477.14	0.105481	4.51377	0.960874	138.608	0.039872	3736.6	0.02178
	Information on Analysis and Constants Used in Calculations									Results		40(a)/36(a)	± 2s	40(r)/39(k)	± 2s	Age	± 2s	MSWD	39Ar(k)	K/Ca	± 2s
																(Ma)			(%,n)
	Project = O-CONNOR (20-06)				Age Equations = Min et al. (2000)					Age Plateau				0.976098	0.0650851	2.77067	0.184729	2.28907	36.4701	0.119306	0.0488184
	Sample = SO80 57DS-1				Negative Intensities = Allowed										0.0666788		0.066673	0.0573101	5
	Material = Groundmass				Collector Calibrations = 36Ar					Full External Error							0.234207	2.41421	2σ Confidence Limit
	Location = West Outer Pseudofault				Decay 40K = 5.463 ± 0.107 E-10 1/a					Analytical Error							0.184605	1.51297	Error Magnification
	Region = Easter Microplate				Decay 39Ar = 2.940 ± 0.016 E-07 1/h
	Analyst = Daniel Heaton				Decay 37Ar = 8.230 ± 0.012 E-04 1/h					Total Fusion Age				0.56996	0.0451451	1.61835	0.12819		24	0.0168647	3.81452e-05
	Irradiation = 21-OSU-04 (4B30-21)				Decay 36Cl = 2.257 ± 0.015 E-06 1/a										0.0792075		0.07921
	Position = X: 0 | Y: 0 | Z/H: 53.91779 mm				Decay 40K(EC,β⁺) = 0.580 ± 0.014 E-10 1/a					Full External Error							0.153319
	FCT-NM Age = 28.201 ± 0.023 Ma				Decay 40K(β⁻) = 4.884 ± 0.099 E-10 1/a					Analytical Error							0.128129
	FCT-NM Reference = Kuiper et al (2008)				Atmospheric 40/36(a) = 298.56 ± 0.31
	FCT-NM 40Ar/39Ar Ratio = 10.00448 ± 0.01221				Atmospheric 38/36(a) = 0.1885 ± 0.0003					Normal Isochron Error Chron		298.385	3.24532	0.981739	0.137708	2.78667	0.390648	3.32344	36.4701
	FCT-NM J-value = 0.00155185 ± 0.00000189				Production 39/37(ca) = 0.0006425 ± 0.0000059								0.0108763		0.14027		0.140184	0.0188201	5
	Air Shot 40Ar/36Ar = 304.5130 ± 0.5725				Production 38/37(ca) = 0.0001800 ± 0.0000173					Full External Error							0.416622	2.63299	2σ Confidence Limit
	Air Shot MDF = 0.99510637 ± 0.00052730 (LIN)				Production 36/37(ca) = 0.0002703 ± 0.0000005					Analytical Error							0.390589	1.82303	Error Magnification
	Experiment Type = Incremental Heating				Production 40/39(k) = 0.000607 ± 0.000059												3		Number of Iterations
	Extraction Method = Bulk Laser Heating				Production 38/39(k) = 0.012077 ± 0.000011												1.37488e-06		Convergence
	Heating = 32 sec				Production 36/38(cl) = 262.80 ± 1.71
	Isolation = 2.00 min				Scaling Ratio K/Ca = 0.430					Inverse Isochron Error Chron		298.415	3.25241	0.98144	0.136906	2.78582	0.388372	3.33299	36.4701
	Instrument = ARGUS-VI-G				Abundance Ratio 40K/K = 1.1700 ± 0.0100 E-04								0.0108989		0.139495		0.13941	0.0185748	5
	Preferred Age = Plateau Age				Atomic Weight K = 39.0983 ± 0.0001 g					Full External Error							0.414473	2.63299	2σ Confidence Limit
	Age Classification = Unknown									Analytical Error							0.388312	1.82565	Error Magnification
	IGSN = Undefined																3		Number of Iterations
	Rock Class = Undefined																0.000634328		Convergence
	Lithology = Undefined																0.11169		Spreading Factor
	Lat-Lon = Undefined - Undefined

## Sheet: Incremental Heating Table
	Incremental Heating			36Ar(a) [fA]	37Ar(ca) [fA]	38Ar(cl) [fA]	39Ar(k) [fA]	40Ar(r) [fA]	Age	± 2s	40Ar(r)	39Ar(k)	K/Ca	± 2s
									(Ma)		(%)	(%)
	21G23700	0.6		1.41933	3.40259	0.00856521	0.963744	-1.40041	-4.13242	6.95237	-0.331571	0.706692	0.121793	0.0071263
	21G23701	0.7		0.947729	2.68946	0.000152231	1.02213	-3.94726	-11.0031	4.79458	-1.41475	0.749506	0.163422	0.0113751
	21G23703	0.8		0.648074	2.18515	0.00125885	0.98012	-1.77605	-5.15476	3.79905	-0.92641	0.7187	0.192871	0.0162556
	21G23704	1		0.661658	2.51995	0.00293466	1.12547	-1.57231	-3.9728	3.37695	-0.80231	0.825281	0.192048	0.0136732
	21G23706	1.2		0.665154	3.29425	0	1.52177	-0.140442	-0.262179	2.3517	-0.0707699	1.11588	0.198638	0.0121834
	21G23707	1.4		0.759599	4.57855	0.0107669	2.16971	-0.670648	-0.87825	1.92122	-0.296594	1.591	0.203771	0.00806499
	21G23709	1.8		1.15079	9.42705	0.0126984	4.3214	1.69639	1.11478	1.30576	0.49131	3.16879	0.197114	0.00430516
	21G23710	2.2		0.717089	9.21089	0.00850359	4.14524	2.63519	1.80497	0.939454	1.21588	3.03961	0.193516	0.0041988
	21G23712	2.6	4	0.611638	10.9193	0.0190861	4.79509	3.74768	2.21882	0.746473	2.01098	3.51614	0.188831	0.00356363
	21G23713	3.4	4	0.729115	23.9612	0.0191747	8.72669	9.81225	3.19125	0.452368	4.31304	6.39908	0.156606	0.00171695
	21G23715	4.2	4	0.562377	43.5555	0.0168648	11.5892	10.4884	2.56903	0.30245	5.87917	8.49812	0.114414	0.00100788
	21G23716	5.4	4	0.329412	60.6509	0.031048	11.8059	12.0692	2.9017	0.220932	10.9297	8.65704	0.0837013	0.000700539
	21G23718	7	4	0.266604	104.048	0.0183175	12.8188	12.2725	2.71759	0.185476	13.3575	9.39976	0.0529766	0.000417678
	21G23719	9		0.24655	194.755	0.011773	13.5091	9.43699	1.98332	0.180817	11.3623	9.90588	0.0298266	0.000230158
	21G23721	11		0.176696	247.304	0	9.88171	6.49079	1.86494	0.239938	10.9547	7.24604	0.0171819	0.000134674
	21G23722	13		0.123105	256.031	0	6.80949	3.73791	1.55865	0.311219	9.23024	4.99324	0.0114364	9.29438e-05
	21G23724	15		0.104082	278.634	0	5.67498	3.22332	1.61275	0.384987	9.39702	4.16134	0.00875788	7.40789e-05
	21G23725	17		0.111806	278.334	0	4.89776	2.45967	1.42603	0.454309	6.86226	3.59142	0.00756657	6.60995e-05
	21G23727	20		0.192351	325.668	0	5.39708	2.53501	1.33378	0.461507	4.22737	3.95755	0.00712611	6.06602e-05
	21G23728	23		0.234335	310.241	0	4.96608	1.95355	1.11711	0.523241	2.71629	3.64152	0.00688308	5.97439e-05
	21G23730	26		0.282823	291.52	0	5.01298	1.7958	1.01733	0.553146	2.08237	3.6759	0.00739428	6.41145e-05
	21G23731	30		0.469559	338.744	0	5.82471	2.42023	1.17995	0.591342	1.69704	4.27113	0.00739386	6.25143e-05
	21G23733	34		0.488022	361.237	0	4.75453	0.437251	0.261224	0.74759	0.299192	3.48639	0.00565957	5.01441e-05
	21G23734	38		0.356883	314.23	0	3.66028	0.0226839	0.0176044	0.761855	0.0212843	2.684	0.00500882	4.72123e-05
			S	12.2548	3477.14	0.161144	136.374	77.7277
	Information on Analysis				Results		40(r)/39(k)	± 2s	Age	± 2s	MSWD	39Ar(k)	K/Ca	± 2s
									(Ma)			(%,n)
	Project = O-CONNOR (20-06)				Age Plateau		0.976098	0.0650851	2.77067	0.184729	2.28907	36.4701	0.119306	0.0488184
	Sample = SO80 57DS-1							0.0666788		0.066673	0.0573101	5
	Material = Groundmass				Full External Error					0.234207	2.41421	2σ Confidence Limit
	Location = West Outer Pseudofault				Analytical Error					0.184605	1.51297	Error Magnification
	Region = Easter Microplate
	Analyst = Daniel Heaton				Total Fusion Age		0.56996	0.0451451	1.61835	0.12819		24	0.0168647	3.81452e-05
	Irradiation = 21-OSU-04 (4B30-21)							0.0792075		0.07921
	J = 0.00155185 ± 0.00000189				Full External Error					0.153319
	FCT-NM = 28.201 ± 0.023 Ma				Analytical Error					0.128129	■ Defining a mini plateau at 36%

## Sheet: Normal Isochron Table
	Normal Isochron			39(k)/36(a)	± 2s	40(a+r)/36(a)	± 2s			r.i.
	21G23700	0.6		0.679012	0.0148683	297.573	1.53231			0.229579
	21G23701	0.7		1.07851	0.022524	294.395	1.6748			0.260433
	21G23703	0.8		1.51236	0.0327387	295.819	1.90174			0.275339
	21G23704	1		1.70098	0.0352515	296.184	1.90498			0.288781
	21G23706	1.2		2.28785	0.0328769	298.349	1.78789			0.38443
	21G23707	1.4		2.85639	0.0329905	297.677	1.82322			0.49964
	21G23709	1.8		3.75517	0.0272667	300.034	1.61936			0.719434
	21G23710	2.2		5.78064	0.0450586	302.235	1.83079			0.727114
	21G23712	2.6	4	7.83976	0.061116	304.687	2.00403			0.781307
	21G23713	3.4	4	11.9689	0.0768837	312.018	1.88143			0.883324
	21G23715	4.2	4	20.6076	0.146904	317.21	2.22874			0.916166
	21G23716	5.4	4	35.8394	0.312389	335.199	3.01124			0.915566
	21G23718	7	4	48.082	0.464281	344.593	3.4827			0.913149
	21G23719	9		54.7924	0.590035	336.836	3.81125			0.920074
	21G23721	11		55.9251	0.816478	335.294	5.17523			0.918245
	21G23722	13		55.3144	1.01695	328.924	6.52902			0.896829
	21G23724	15		54.5241	1.23386	329.529	7.99627			0.902614
	21G23725	17		43.8059	0.947798	320.559	7.40634			0.8945
	21G23727	20		28.0584	0.409815	311.739	4.69009			0.891412
	21G23728	23		21.1923	0.271966	306.897	3.94943			0.874267
	21G23730	26		17.7248	0.205199	304.91	3.4607			0.868307
	21G23731	30		12.4046	0.111948	303.714	2.54801			0.85816
	21G23733	34		9.74246	0.0912908	299.456	2.49491			0.823176
	21G23734	38		10.2562	0.104973	298.624	2.68019			0.771695
	Results			40(a)/36(a)	± 2s	40(r)/39(k)	± 2s	Age	± 2s	MSWD
								(Ma)
	Normal Isochron Error Chron			298.385	3.24532	0.981739	0.137708	2.78667	0.390648	3.32344
					0.0108763		0.14027		0.140184	0.0188201
	Full External Error								0.416622
	Analytical Error								0.390589
	Statistics			2σ Confidence Limit	2.63299		Convergence	1.37488e-06
				Error Magnification	1.82303		Number of Iterations	3
				Number of Data Points	5		Calculated Line	Weighted York-2

## Sheet: Inverse Isochron Table
	Inverse Isochron			39(k)/40(a+r)	± 2s	36(a)/40(a+r)	± 2s			r.i.
	21G23700	0.6		0.00228183	4.86312e-05	0.00336052	1.73044e-05			0.00573682
	21G23701	0.7		0.00366347	7.38749e-05	0.0033968	1.93242e-05			0.0123952
	21G23703	0.8		0.00511244	0.000106421	0.00338044	2.17319e-05			0.0224991
	21G23704	1		0.005743	0.000113977	0.00337628	2.17155e-05			0.0225242
	21G23706	1.2		0.00766838	0.000101791	0.00335178	2.00859e-05			0.0352772
	21G23707	1.4		0.00959559	9.60618e-05	0.00335934	2.05754e-05			0.0353737
	21G23709	1.8		0.0125158	6.3158e-05	0.00333295	1.79888e-05			0.0343567
	21G23710	2.2		0.0191263	0.00010262	0.00330869	2.00424e-05			0.0726619
	21G23712	2.6	4	0.0257305	0.00012582	0.00328205	2.15871e-05			0.0994969
	21G23713	3.4	4	0.0383596	0.00011631	0.00320495	1.93254e-05			0.11732
	21G23715	4.2	4	0.0649651	0.000188381	0.00315249	2.21496e-05			0.170719
	21G23716	5.4	4	0.10692	0.000389843	0.00298331	2.68004e-05			0.275097
	21G23718	7	4	0.139533	0.000577923	0.00290198	2.93294e-05			0.31129
	21G23719	9		0.162668	0.000723378	0.0029688	3.35915e-05			0.316391
	21G23721	11		0.166794	0.00102199	0.00298245	4.60339e-05			0.331139
	21G23722	13		0.168168	0.00147994	0.00304022	6.03474e-05			0.381986
	21G23724	15		0.165461	0.00173245	0.00303463	7.36377e-05			0.366742
	21G23725	17		0.136655	0.00141774	0.00311955	7.20753e-05			0.36153
	21G23727	20		0.0900061	0.000623033	0.00320781	4.82613e-05			0.292561
	21G23728	23		0.0690534	0.000445011	0.00325843	4.19324e-05			0.255916
	21G23730	26		0.0581313	0.000342233	0.00327966	3.72239e-05			0.220398
	21G23731	30		0.0408431	0.000191055	0.00329257	2.7623e-05			0.137855
	21G23733	34		0.0325339	0.000174256	0.00333939	2.7822e-05			0.115375
	21G23734	38		0.0343451	0.000226604	0.0033487	3.00551e-05			0.163216
	Results			40(a)/36(a)	± 2s	40(r)/39(k)	± 2s	Age	± 2s	MSWD
								(Ma)
	Inverse Isochron Error Chron			298.415	3.25241	0.98144	0.136906	2.78582	0.388372	3.33299
					0.0108989		0.139495		0.13941	0.0185748
	Full External Error								0.414473
	Analytical Error								0.388312
	Statistics			2σ Confidence Limit	2.63299		Convergence	0.000634328
				Error Magnification	1.82565		Number of Iterations	3
				Number of Data Points	5		Calculated Line	Weighted York-2
				Spreading Factor	0.11169

## Sheet: Degassing Patterns
	Degassing Patterns			36Ar(a) [fA]	%1s	36Ar(c) [fA]	%1s	36Ar(ca) [fA]	%1s	36Ar(cl) [fA]	%1s	37Ar(ca) [fA]	%1s	38Ar(a) [fA]	%1s	38Ar(c) [fA]	%1s	38Ar(k) [fA]	%1s	38Ar(ca) [fA]	%1s	38Ar(cl) [fA]	%1s	39Ar(k) [fA]	%1s	39Ar(ca) [fA]	%1s	40Ar(r) [fA]	%1s	40Ar(a) [fA]	%1s	40Ar(c) [fA]	%1s	40Ar(k) [fA]	%1s
	21G23700	0.6		1.41933	0.254392	0	0	0.00091972	2.7302	1.63252e-06	101.887	3.40259	2.72491	0.267544	0.299994	0	0	0.0116391	1.06868	0.000612466	10.0081	0.00856521	101.891	0.963744	1.06488	0.00218616	2.87602	-1.40041	84.0182	423.756	0.27483	0	0	0.000584992	9.70858
	21G23701	0.7		0.947729	0.278128	0	0	0.00072696	3.3359	2.90165e-08	5973.88	2.68946	3.33156	0.178647	0.320369	0	0	0.0123443	1.01052	0.000484102	10.19	0.000152231	5973.88	1.02213	1.0065	0.00172798	3.45626	-3.94726	21.6987	282.954	0.296937	0	0	0.000620434	9.70235
	21G23703	0.8		0.648074	0.309507	0	0	0.000590645	4.08802	2.39975e-07	718.788	2.18515	4.08449	0.122162	0.347959	0	0	0.0118369	1.04108	0.000393326	10.4604	0.00125885	718.788	0.98012	1.03718	0.00140396	4.18682	-1.77605	36.7835	193.489	0.326513	0	0	0.000594933	9.70558
	21G23704	1		0.661658	0.310211	0	0	0.000681142	3.424	5.59467e-07	300.154	2.51995	3.41977	0.124723	0.348586	0	0	0.0135923	0.992774	0.000453591	10.2192	0.00293466	300.155	1.12547	0.988686	0.00161907	3.54136	-1.57231	42.4434	197.545	0.327181	0	0	0.00068316	9.70052
	21G23706	1.2		0.665154	0.287686	0	0	0.000890436	3.00005	0	0	3.29425	2.99523	0.125382	0.3287	0	0	0.0183785	0.664525	0.000592965	10.0851	0	0	1.52177	0.658402	0.00211656	3.13334	-0.140442	448.459	198.588	0.305907	0	0	0.000923717	9.67243
	21G23707	1.4		0.759599	0.297257	0	0	0.00123758	1.92353	2.05293e-06	86.9691	4.57855	1.916	0.143184	0.337109	0	0	0.0262036	0.503219	0.000824138	9.81876	0.0107669	86.974	2.16971	0.495106	0.00294172	2.12543	-0.670648	109.35	226.786	0.314925	0	0	0.00131701	9.66269
	21G23709	1.8		1.15079	0.265493	0	0	0.00254813	1.0771	2.42147e-06	71.7915	9.42705	1.0636	0.216923	0.309464	0	0	0.0521895	0.263482	0.00169687	9.68856	0.0126984	71.7973	4.3214	0.247634	0.00605688	1.40629	1.69639	58.5834	343.579	0.285136	0	0	0.00262309	9.65318
	21G23710	2.2		0.717089	0.292967	0	0	0.0024897	1.06761	1.62166e-06	106.652	9.21089	1.05399	0.135171	0.333333	0	0	0.050062	0.272332	0.00165796	9.68751	0.00850359	106.656	4.14524	0.257031	0.005918	1.39903	2.63519	26.0357	214.094	0.310879	0	0	0.00251616	9.65342
	21G23712	2.6	4	0.611638	0.31647	0	0	0.00295148	0.931404	3.64016e-06	49.0246	10.9193	0.915758	0.115294	0.354167	0	0	0.0579104	0.244699	0.00196547	9.67344	0.0190861	49.0333	4.79509	0.227547	0.00701563	1.29808	3.74768	16.83	182.611	0.33312	0	0	0.00291062	9.65268
	21G23713	3.4	4	0.729115	0.292465	0	0	0.00647671	0.558366	3.65725e-06	45.9268	23.9612	0.531857	0.137438	0.332892	0	0	0.105392	0.16038	0.00431301	9.64468	0.0191747	45.936	8.72669	0.132747	0.0153951	1.06267	9.81225	7.09256	217.685	0.310406	0	0	0.0052971	9.65091
	21G23715	4.2	4	0.562377	0.338702	0	0	0.011773	0.458881	3.21703e-06	49.8387	43.5555	0.42623	0.106008	0.374166	0	0	0.139963	0.142918	0.00783998	9.63943	0.0168648	49.8472	11.5892	0.111021	0.0279844	1.01394	10.4884	5.88954	167.903	0.354309	0	0	0.00703466	9.65064
	21G23716	5.4	4	0.329412	0.423354	0	0	0.0163939	0.439674	5.92283e-06	27.8405	60.6509	0.405479	0.0620942	0.452228	0	0	0.14258	0.137145	0.0109172	9.63853	0.031048	27.8557	11.8059	0.103483	0.0389682	1.00539	12.0692	3.80855	98.3494	0.435942	0	0	0.00716621	9.65055
	21G23718	7	4	0.266604	0.472004	0	0	0.0281241	0.417122	3.49471e-06	48.6499	104.048	0.380908	0.0502548	0.498065	0	0	0.154813	0.135685	0.0187286	9.63753	0.0183175	48.6586	12.8188	0.10154	0.0668507	0.995736	12.2725	3.41353	79.5972	0.483325	0	0	0.00778103	9.65053
	21G23719	9		0.24655	0.5294	0	0	0.0526423	0.410027	2.24624e-06	78.2367	194.755	0.373125	0.0464746	0.552762	0	0	0.163149	0.133189	0.0350559	9.63723	0.011773	78.2421	13.5091	0.0981806	0.12513	0.992785	9.43699	4.55985	73.6099	0.539519	0	0	0.00819999	9.6505
	21G23721	11		0.176696	0.719234	0	0	0.0668462	0.408564	0	0	247.304	0.371516	0.0333071	0.736599	0	0	0.119341	0.153837	0.0445146	9.63716	0	0	9.88171	0.124763	0.158893	0.992182	6.49079	6.43493	52.7542	0.726714	0	0	0.0059982	9.65081
	21G23722	13		0.123105	0.904547	0	0	0.0692052	0.408926	0	0	256.031	0.371915	0.0232053	0.918415	0	0	0.0822382	0.186814	0.0460856	9.63718	0	0	6.80949	0.163706	0.1645	0.992331	3.73791	9.98649	36.7543	0.910506	0	0	0.00413336	9.65139
	21G23724	15		0.104082	1.11316	0	0	0.0753147	0.408215	0	0	278.634	0.371132	0.0196195	1.12446	0	0	0.0685367	0.221874	0.0501541	9.63715	0	0	5.67498	0.2028	0.179022	0.992038	3.22332	11.9392	31.0747	1.118	0	0	0.00344471	9.65213
	21G23725	17		0.111806	1.0573	0	0	0.0752337	0.408958	0	0	278.334	0.37195	0.0210754	1.06919	0	0	0.0591502	0.246039	0.0501002	9.63718	0	0	4.89776	0.228988	0.17883	0.992344	2.45967	15.9337	33.3807	1.06241	0	0	0.00297294	9.65272
	21G23727	20		0.192351	0.699789	0	0	0.088028	0.407962	0	0	325.668	0.370854	0.0362582	0.717625	0	0	0.0651805	0.227418	0.0586202	9.63714	0	0	5.39708	0.208851	0.209241	0.991934	2.53501	17.3058	57.4284	0.707475	0	0	0.00327602	9.65226
	21G23728	23		0.234335	0.600802	0	0	0.0838582	0.40802	0	0	310.241	0.370918	0.0441721	0.621485	0	0	0.0599754	0.242626	0.0558434	9.63714	0	0	4.96608	0.225316	0.19933	0.991958	1.95355	23.4254	69.963	0.609737	0	0	0.00301441	9.65263
	21G23730	26		0.282823	0.534073	0	0	0.0787978	0.408688	0	0	291.52	0.371653	0.0533122	0.557238	0	0	0.0605417	0.24069	0.0524736	9.63717	0	0	5.01298	0.22323	0.187301	0.992233	1.7958	27.1928	84.4397	0.544105	0	0	0.00304288	9.65258
	21G23731	30		0.469559	0.403031	0	0	0.0915625	0.407963	0	0	338.744	0.370856	0.0885119	0.433261	0	0	0.070345	0.221989	0.0609739	9.63714	0	0	5.82471	0.202927	0.217643	0.991934	2.42023	25.0652	140.192	0.416233	0	0	0.0035356	9.65213
	21G23733	34		0.488022	0.400826	0	0	0.0976424	0.407801	0	0	361.237	0.370677	0.0919921	0.431211	0	0	0.0574205	0.258746	0.0650227	9.63713	0	0	4.75453	0.242589	0.232095	0.991868	0.437251	143.104	145.704	0.414099	0	0	0.002886	9.65305
	21G23734	38		0.356883	0.420976	0	0	0.0849363	0.407859	0	0	314.23	0.370742	0.0672725	0.450002	0	0	0.0442052	0.304576	0.0565614	9.63713	0	0	3.66028	0.290975	0.201893	0.991892	0.0226839	2163.83	106.551	0.433632	0	0	0.00222179	9.65439
			S	12.2548	0.0770767	0	0	0.939871	0.115935	3.07353e-05	20.0676	3477.14	0.105481	2.31003	0.0862678	0	0	1.64699	0.046362	0.625885	2.72738	0.161144	20.0734	136.374	0.0407856	2.23406	0.28092	77.7277	3.96016	3658.79	0.0811364	0	0	0.082779	2.36403
			S							13.1947	0.072061	3477.14	0.105481									4.74404	0.772276			138.608	0.0403829							3736.6	0.114446

## Sheet: Additional Parameters
	Additional Parameters			40Ar/39Ar	1s	37Ar/39Ar	1s	36Ar/39Ar	1s	Time (days)	37Ar (decay)	39Ar (decay)	40Ar (moles)
	21G23700	0.6		437.253	4.64883	3.5226	0.103026	1.47035	0.0160627	117.367	10.1827	1.00083	1.80346e-11
	21G23701	0.7		272.505	2.74291	2.62678	0.0914064	0.926353	0.0096573	117.373	10.184	1.00083	1.19136e-11
	21G23703	0.8		195.322	2.02999	2.22628	0.0938097	0.660875	0.00714306	117.386	10.1867	1.00083	8.18617e-12
	21G23704	1		173.875	1.72291	2.2358	0.0795818	0.587655	0.00608071	117.392	10.1879	1.00083	8.36805e-12
	21G23706	1.2		130.225	0.863115	2.16174	0.0662905	0.437068	0.00313594	117.405	10.1904	1.00083	8.47377e-12
	21G23707	1.4		104.074	0.520246	2.10736	0.0416996	0.350189	0.00201936	117.411	10.1917	1.00083	9.65517e-12
	21G23709	1.8		79.7878	0.201037	2.17843	0.0237878	0.266516	0.000965793	117.424	10.1942	1.00083	1.47434e-11
	21G23710	2.2		52.21	0.139877	2.21888	0.02407	0.173345	0.000673808	117.431	10.1956	1.00083	9.25445e-12
	21G23712	2.6	4	38.8082	0.0947609	2.27385	0.0214543	0.127984	0.000496991	117.443	10.1981	1.00083	7.95762e-12
	21G23713	3.4	4	26.0238	0.0393969	2.7409	0.0150232	0.0841442	0.000268165	117.449	10.1994	1.00083	9.71434e-12
	21G23715	4.2	4	15.3564	0.0222297	3.74922	0.0165107	0.0494226	0.000172791	117.462	10.2019	1.00083	7.61763e-12
	21G23716	5.4	4	9.32263	0.016974	5.12041	0.0214227	0.029195	0.00012137	117.468	10.2032	1.00083	4.71518e-12
	21G23718	7	4	7.1302	0.0147421	8.07469	0.0318175	0.0228728	9.99322e-05	117.481	10.2058	1.00083	3.92317e-12
	21G23719	9		6.09168	0.013508	14.2843	0.0550646	0.0219444	9.67771e-05	117.488	10.2071	1.00083	3.54645e-12
	21G23721	11		5.90114	0.0180063	24.6303	0.0962965	0.0242557	0.000127095	117.5	10.2096	1.00083	2.53002e-12
	21G23722	13		5.80677	0.0254298	36.7123	0.148366	0.0275754	0.000160466	117.506	10.2109	1.00083	1.72919e-12
	21G23724	15		5.85949	0.0304824	47.5971	0.19938	0.0306451	0.000199889	117.519	10.2134	1.00083	1.46467e-12
	21G23725	17		7.06053	0.036291	54.827	0.236413	0.0368436	0.000238766	117.525	10.2146	1.00083	1.53051e-12
	21G23727	20		10.6963	0.0363067	58.0894	0.244104	0.0500113	0.000251616	117.538	10.2173	1.00083	2.56058e-12
	21G23728	23		13.9233	0.0437011	60.0613	0.256961	0.0616007	0.000295215	117.544	10.2186	1.00083	3.07096e-12
	21G23730	26		16.5834	0.0474427	56.0585	0.239912	0.0695388	0.000319856	117.557	10.2211	1.00083	3.68238e-12
	21G23731	30		23.6026	0.0530475	56.0616	0.234203	0.0928648	0.000355207	117.563	10.2223	1.00083	6.08967e-12
	21G23733	34		29.3072	0.07428	72.4412	0.314739	0.117447	0.000467288	117.576	10.225	1.00083	6.24034e-12
	21G23734	38		27.5948	0.0861733	81.3608	0.373558	0.114397	0.00048916	117.583	10.2263	1.00083	4.5508e-12

## Sheet: Procedure Blanks
	Procedure Blanks		36Ar ± 1σ (SE) [fA]		37Ar ± 1σ (SE) [fA]		38Ar ± 1σ (SE) [fA]		39Ar ± 1σ (SE) [fA]		40Ar ± 1σ (SE) [fA]
	21G23700	0.6	0.00739849	0.000760195	0.000496346	0.00611637	-0.00644613	0.00615146	0.044674	0.00818211	1.65385	0.164539
	21G23701	0.7	0.00755861	0.000760195	0.000497516	0.00611637	-0.0058891	0.00615146	0.044926	0.00818211	1.70074	0.164539
	21G23703	0.8	0.00785976	0.000760195	5.85495e-05	0.00611637	-0.00516231	0.00615146	0.0452597	0.00818211	1.80306	0.164539
	21G23704	1	0.00798504	0.000760195	-0.000297463	0.00611637	-0.00499929	0.00615146	0.0453852	0.00818211	1.85091	0.164539
	21G23706	1.2	0.00820278	0.000760195	-0.00116557	0.00611637	-0.00495098	0.00615146	0.0456929	0.00818211	1.94095	0.164539
	21G23707	1.4	0.00829567	0.000760195	-0.00163356	0.00611637	-0.00503905	0.00615146	0.0459108	0.00818211	1.98169	0.164539
	21G23709	1.8	0.008451	0.000760195	-0.00254332	0.00611637	-0.00537671	0.00615146	0.0465372	0.00818211	2.05172	0.164539
	21G23710	2.2	0.00852066	0.000760195	-0.00299684	0.00611637	-0.00562927	0.00615146	0.0470116	0.00818211	2.08303	0.164539
	21G23712	2.6	0.00861862	0.000760195	-0.00365483	0.00611637	-0.00614188	0.00615146	0.0481009	0.00818211	2.12424	0.164539
	21G23713	3.4	0.00865552	0.000760195	-0.00388906	0.00611637	-0.00640481	0.00615146	0.0487509	0.00818211	2.1373	0.164539
	21G23715	4.2	0.00870836	0.000760195	-0.00413966	0.00611637	-0.00689567	0.00615146	0.0502145	0.00818211	2.14844	0.164539
	21G23716	5.4	0.00872576	0.000760195	-0.00415114	0.00611637	-0.00710575	0.00615146	0.0509983	0.00818211	2.14689	0.164539
	21G23718	7	0.00874728	0.000760195	-0.0039309	0.00611637	-0.00742606	0.00615146	0.0526532	0.00818211	2.12984	0.164539
	21G23719	9	0.00875218	0.000760195	-0.00371959	0.00611637	-0.00750355	0.00615146	0.0533822	0.00818211	2.11627	0.164539
	21G23721	11	0.0087568	0.000760195	-0.00312855	0.00611637	-0.007481	0.00615146	0.0545743	0.00818211	2.08173	0.164539
	21G23722	13	0.00875865	0.000760195	-0.00277023	0.00611637	-0.00736901	0.00615146	0.0549639	0.00818211	2.06234	0.164539
	21G23724	15	0.0087672	0.000760195	-0.0019977	0.00611637	-0.0069173	0.00615146	0.0551191	0.00818211	2.02393	0.164539
	21G23725	17	0.00877636	0.000760195	-0.0016178	0.00611637	-0.00656852	0.00615146	0.0547897	0.00818211	2.00709	0.164539
	21G23727	20	0.00881383	0.000760195	-0.000944174	0.00611637	-0.0055418	0.00615146	0.0529064	0.00818211	1.98356	0.164539
	21G23728	23	0.00884315	0.000760195	-0.000736501	0.00611637	-0.00491138	0.00615146	0.0513268	0.00818211	1.98106	0.164539
	21G23730	26	0.00893175	0.000760195	-0.000674161	0.00611637	-0.00336078	0.00615146	0.0465148	0.00818211	2.00056	0.164539
	21G23731	30	0.00899418	0.000760195	-0.000880122	0.00611637	-0.00243742	0.00615146	0.0431434	0.00818211	2.02593	0.164539
	21G23733	34	0.00917497	0.000760195	-0.00202208	0.00611637	-0.000159161	0.00615146	0.0334927	0.00818211	2.12395	0.164539
	21G23734	38	0.00928755	0.000760195	-0.00297661	0.00611637	0.00107608	0.00615146	0.0275499	0.00818211	2.19568	0.164539

## Sheet: Intercept Values
	Intercept Values		36Ar ± 1σ (SE) [fA]		r2	Regression (type,n)		37Ar ± 1σ (SE) [fA]		r2	Regression (type,n)		38Ar ± 1σ (SE) [fA]		r2	Regression (type,n)		39Ar ± 1σ (SE) [fA]		r2	Regression (type,n)		40Ar ± 1σ (SE) [fA]		r2	Regression (type,n)
	21G23700	0.6	1.38627	0.00171273	0.981996	EXP	150 of 150	0.32975	0.00645073	0.14821	EXP	150 of 150	0.279093	0.00600417	0.12136	EXP	148 of 150	1.00509	0.0060758	0.176379	EXP	150 of 150	424.01	0.0316868	0.99992	EXP	150 of 150
	21G23701	0.7	0.928381	0.00143408	0.97201	EXP	150 of 150	0.260713	0.00606843	0.105205	EXP	150 of 150	0.183863	0.00654624	0.0334224	EXP	150 of 150	1.06294	0.00611495	0.31541	EXP	149 of 150	280.708	0.0244996	0.999881	EXP	147 of 150
	21G23703	0.8	0.637625	0.00117608	0.958013	EXP	150 of 150	0.211425	0.00604281	0.058116	EXP	150 of 150	0.129161	0.00649697	0.0213241	EXP	150 of 150	1.02118	0.00591151	0.374921	EXP	150 of 150	193.517	0.0243308	0.999721	EXP	150 of 150
	21G23704	1	0.651027	0.00121814	0.956665	EXP	150 of 150	0.243424	0.0055902	0.0855018	EXP	149 of 150	0.135317	0.00616382	0.0257811	EXP	150 of 150	1.16604	0.0074234	0.404526	EXP	150 of 150	197.824	0.0230678	0.999761	EXP	150 of 150
	21G23706	1.2	0.654842	0.000970932	0.971881	EXP	150 of 150	0.317365	0.00722748	0.108959	EXP	150 of 150	0.137961	0.00664573	0.021787	EXP	150 of 150	1.56088	0.00562601	0.78612	EXP	150 of 150	200.39	0.0235606	0.999764	EXP	150 of 150
	21G23707	1.4	0.746966	0.00130711	0.963419	EXP	150 of 150	0.441024	0.00564443	0.275489	EXP	148 of 150	0.174169	0.00691355	0.0711123	EXP	147 of 150	2.20616	0.00676964	0.851967	EXP	150 of 150	228.098	0.0255117	0.999795	EXP	150 of 150
	21G23709	1.8	1.12819	0.00155963	0.978304	EXP	148 of 150	0.908647	0.00672517	0.613606	EXP	150 of 150	0.275357	0.00655463	0.184431	EXP	150 of 150	4.34929	0.00640938	0.969725	EXP	150 of 150	347.33	0.0285583	0.999903	EXP	149 of 150
	21G23710	2.2	0.707136	0.00115266	0.96788	EXP	150 of 150	0.887178	0.00631229	0.645625	EXP	148 of 150	0.187854	0.00651584	0.0694044	EXP	150 of 150	4.17446	0.00636456	0.968111	EXP	150 of 150	218.815	0.0256679	0.999768	EXP	150 of 150
	21G23712	2.6	0.605305	0.00114434	0.951831	EXP	149 of 150	1.05136	0.00638735	0.701685	EXP	150 of 150	0.186213	0.00690207	0.112722	EXP	150 of 150	4.82279	0.00666064	0.975767	EXP	150 of 150	188.485	0.0266658	0.999645	EXP	150 of 150
	21G23713	3.4	0.722819	0.00116303	0.967064	EXP	149 of 150	2.31095	0.00642648	0.926246	EXP	149 of 150	0.257307	0.00612561	0.137117	EXP	147 of 150	8.74092	0.00667552	0.993272	EXP	147 of 150	229.639	0.0260796	0.999786	EXP	150 of 150
	21G23715	4.2	0.566133	0.00118529	0.940384	EXP	150 of 150	4.20262	0.0065879	0.975364	EXP	150 of 150	0.261132	0.00550992	0.117863	EXP	150 of 150	11.6011	0.00770144	0.994838	EXP	148 of 150	180.547	0.0244678	0.999665	EXP	150 of 150
	21G23716	5.4	0.344463	0.000854443	0.895325	EXP	150 of 150	5.85303	0.00774584	0.98237	EXP	150 of 150	0.237121	0.00581951	0.240554	EXP	148 of 150	11.8283	0.0064545	0.996504	EXP	150 of 150	112.573	0.0197942	0.999219	EXP	149 of 150
	21G23718	7	0.294891	0.000723717	0.897936	EXP	148 of 150	10.0416	0.00734036	0.994567	EXP	148 of 150	0.232319	0.00603448	0.078406	EXP	150 of 150	12.8648	0.00736154	0.996347	EXP	145 of 150	94.0073	0.0205304	0.998587	EXP	150 of 150
	21G23719	9	0.299229	0.000771049	0.882377	EXP	150 of 150	18.797	0.00863075	0.997831	EXP	150 of 150	0.246439	0.00580501	0.146746	EXP	150 of 150	13.6097	0.00735071	0.99666	EXP	148 of 150	85.1714	0.0193709	0.998162	EXP	150 of 150
	21G23721	11	0.245203	0.000784897	0.806903	EXP	150 of 150	23.8644	0.0085662	0.998751	EXP	150 of 150	0.183257	0.00618167	0.0397783	EXP	150 of 150	10.0379	0.00727904	0.993858	EXP	149 of 150	61.3328	0.0201781	0.993156	EXP	150 of 150
	21G23722	13	0.195466	0.000595384	0.783756	EXP	150 of 150	24.7041	0.00993334	0.998242	EXP	150 of 150	0.125077	0.00692431	0.018436	EXP	150 of 150	6.98913	0.00631043	0.990083	EXP	146 of 150	42.5587	0.0166926	0.952532	EXP	149 of 150
	21G23724	15	0.182937	0.000676938	0.669673	EXP	148 of 150	26.8793	0.00894293	0.99885	EXP	150 of 150	0.106923	0.00604172	0.0195953	EXP	149 of 150	5.8757	0.00716966	0.981619	EXP	150 of 150	36.3254	0.0181674	0.686961	EXP	150 of 150
	21G23725	17	0.190366	0.000705579	0.663191	EXP	150 of 150	26.8475	0.0110742	0.99836	EXP	150 of 150	0.106011	0.00663784	0.0496829	EXP	150 of 150	5.10239	0.00686751	0.977221	EXP	149 of 150	37.8505	0.0274945	0.00603292	EXP	148 of 150
	21G23727	20	0.281024	0.000816286	0.844324	EXP	150 of 150	31.4059	0.00994377	0.998953	EXP	150 of 150	0.122379	0.00558181	0.0326725	EXP	150 of 150	5.62721	0.00676097	0.981947	EXP	150 of 150	61.9503	0.0177454	0.995805	EXP	150 of 150
	21G23728	23	0.317765	0.000859979	0.872846	EXP	150 of 150	29.9147	0.0094572	0.998962	EXP	150 of 150	0.123777	0.00602613	0.017422	EXP	150 of 150	5.18724	0.00675176	0.978895	EXP	150 of 150	73.9006	0.0192207	0.997418	EXP	150 of 150
	21G23730	26	0.360017	0.000951799	0.901377	EXP	150 of 150	28.1026	0.0107599	0.998475	EXP	150 of 150	0.147563	0.00588516	0.0926569	EXP	148 of 150	5.2171	0.00677947	0.978185	EXP	150 of 150	88.2391	0.0175056	0.998885	EXP	148 of 150
	21G23731	30	0.553767	0.00113861	0.942982	EXP	150 of 150	32.6509	0.0102471	0.998964	EXP	150 of 150	0.186825	0.00604342	0.0551492	EXP	150 of 150	6.05099	0.00751449	0.980139	EXP	150 of 150	144.641	0.0208379	0.999596	EXP	150 of 150
	21G23733	34	0.577775	0.00117769	0.945432	EXP	150 of 150	34.8088	0.0102664	0.999118	EXP	150 of 150	0.178919	0.00571768	0.0618708	EXP	150 of 150	4.99164	0.00724259	0.973462	EXP	150 of 150	148.268	0.020413	0.999641	EXP	150 of 150
	21G23734	38	0.438235	0.000766314	0.954194	EXP	149 of 150	30.2743	0.0085982	0.999145	EXP	150 of 150	0.136922	0.00642157	0.0317632	EXP	148 of 150	3.86767	0.00609142	0.966778	EXP	150 of 150	108.772	0.0192615	0.999273	EXP	149 of 150

## Sheet: Project Info
	Project Info		Analyst	Irradiation	X-pos	Y-pos	Z/H-pos	Project	Experiment	Nmb
	21G23700	0.6	Daniel Heaton	21-OSU-04	0	0	53.9178	Easter\O-Connor (20-06)	21G23697	1
	21G23701	0.7	Daniel Heaton	21-OSU-04	0	0	53.9178	Easter\O-Connor (20-06)	21G23697	1
	21G23703	0.8	Daniel Heaton	21-OSU-04	0	0	53.9178	Easter\O-Connor (20-06)	21G23697	1
	21G23704	1	Daniel Heaton	21-OSU-04	0	0	53.9178	Easter\O-Connor (20-06)	21G23697	1
	21G23706	1.2	Daniel Heaton	21-OSU-04	0	0	53.9178	Easter\O-Connor (20-06)	21G23697	1
	21G23707	1.4	Daniel Heaton	21-OSU-04	0	0	53.9178	Easter\O-Connor (20-06)	21G23697	1
	21G23709	1.8	Daniel Heaton	21-OSU-04	0	0	53.9178	Easter\O-Connor (20-06)	21G23697	1
	21G23710	2.2	Daniel Heaton	21-OSU-04	0	0	53.9178	Easter\O-Connor (20-06)	21G23697	1
	21G23712	2.6	Daniel Heaton	21-OSU-04	0	0	53.9178	Easter\O-Connor (20-06)	21G23697	1
	21G23713	3.4	Daniel Heaton	21-OSU-04	0	0	53.9178	Easter\O-Connor (20-06)	21G23697	1
	21G23715	4.2	Daniel Heaton	21-OSU-04	0	0	53.9178	Easter\O-Connor (20-06)	21G23697	1
	21G23716	5.4	Daniel Heaton	21-OSU-04	0	0	53.9178	Easter\O-Connor (20-06)	21G23697	1
	21G23718	7	Daniel Heaton	21-OSU-04	0	0	53.9178	Easter\O-Connor (20-06)	21G23697	1
	21G23719	9	Daniel Heaton	21-OSU-04	0	0	53.9178	Easter\O-Connor (20-06)	21G23697	1
	21G23721	11	Daniel Heaton	21-OSU-04	0	0	53.9178	Easter\O-Connor (20-06)	21G23697	1
	21G23722	13	Daniel Heaton	21-OSU-04	0	0	53.9178	Easter\O-Connor (20-06)	21G23697	1
	21G23724	15	Daniel Heaton	21-OSU-04	0	0	53.9178	Easter\O-Connor (20-06)	21G23697	1
	21G23725	17	Daniel Heaton	21-OSU-04	0	0	53.9178	Easter\O-Connor (20-06)	21G23697	1
	21G23727	20	Daniel Heaton	21-OSU-04	0	0	53.9178	Easter\O-Connor (20-06)	21G23697	1
	21G23728	23	Daniel Heaton	21-OSU-04	0	0	53.9178	Easter\O-Connor (20-06)	21G23697	1
	21G23730	26	Daniel Heaton	21-OSU-04	0	0	53.9178	Easter\O-Connor (20-06)	21G23697	1
	21G23731	30	Daniel Heaton	21-OSU-04	0	0	53.9178	Easter\O-Connor (20-06)	21G23697	1
	21G23733	34	Daniel Heaton	21-OSU-04	0	0	53.9178	Easter\O-Connor (20-06)	21G23697	1
	21G23734	38	Daniel Heaton	21-OSU-04	0	0	53.9178	Easter\O-Connor (20-06)	21G23697	1

[truncated: 2 more sheets: Sample Parameters, Irradiation Constants]
