# Supplementary material for: Synchronous motion of the Easter mantle plume and the East Pacific Rise
Source: Nat Commun. 2024 Nov 17;15:9953. doi: 10.1038/s41467-024-54115-2 (PMC11570642; doi:10.1038/s41467-024-54115-2)
Supplement: Supplementary file 5 — Supplementary Data 2 [file 41467_2024_54115_MOESM5_ESM.zip › NCOMMS-23-61651B_Dataset 2/21G23738.full.xls]

## Sheet: Hidden Data
Double Line Plot Age Plateau			Double Line Plot K/Ca Plateau			X-Y Plot Normal Isochron		X-Y Plot Inverse Isochron		Error Ellipses Normal Isochron		Error Ellipses Inverse Isochron														Used Measurements for Blank Corrections
Ar39k%	Line 1	Line 2	Ar39k%	Line 1	Line 2	X-axis	Y-axis	X-axis	Y-axis	X-axis	Y-axis	X-axis	Y-axis													Filename	Included	36Ar	1σ	37Ar	1σ	38Ar	1σ	39Ar	1σ	40Ar	1σ	Date		Filename	Included	40Ar/39Ar	1σ	J-value	1σ	Date	X	Y	H
0	-7.0971	-0.758009	0	0.147911	0.164544	1.17695	296.535	0.003969	0.00337228			0.00403431	0.00337243
0.590858	-7.0971	-0.758009	0.590858	0.147911	0.164544	2.64116	296.166	0.00891784	0.00337649			0.0040321	0.00336778
0.590858	-0.673218	-4.45245	0.590858	0.200158	0.186372	3.07012	296.83	0.010343	0.00336893			0.00402558	0.00336343
1.7087	-0.673218	-4.45245	1.7087	0.200158	0.186372	4.44917	298.19	0.0149206	0.00335357			0.00401521	0.00335969
1.7087	-3.63166	0.445987	1.7087	0.207481	0.236983	5.91035	297.934	0.0198378	0.00335645			0.00400169	0.0033568
2.34698	-3.63166	0.445987	2.34698	0.207481	0.236983	8.51513	303.24	0.0280805	0.00329772			0.00398594	0.00335497
2.34698	0.953509	-1.42406	2.34698	0.212964	0.199906	12.173	302.895	0.0401891	0.00330148			0.00396904	0.00335432
3.69177	0.953509	-1.42406	3.69177	0.212964	0.199906	14.331	303.149	0.0472739	0.00329871			0.00395213	0.00335489
3.69177	-1.23088	0.632114	3.69177	0.215606	0.228554	22.826	309.966	0.0736405	0.00322616			0.00393638	0.00335665
5.18746	-1.23088	0.632114	5.18746	0.215606	0.228554	33.3374	318.776	0.104579	0.003137			0.00392284	0.00335948
5.18746	2.20559	0.898615	5.18746	0.207402	0.200076	54.9491	328.994	0.167022	0.00303957			0.00391246	0.00336317
7.63265	2.20559	0.898615	7.63265	0.207402	0.200076	84.6762	343.967	0.246175	0.00290725			0.00390592	0.00336749
7.63265	0.555329	1.45615	7.63265	0.184983	0.189971	102.314	339.63	0.301252	0.00294438			0.00390369	0.00337213
11.0143	0.555329	1.45615	11.0143	0.184983	0.189971	131.735	344.304	0.382614	0.00290441			0.0039059	0.00337679
11.0143	1.33501	0.473838	11.0143	0.208577	0.201424	138.277	336.72	0.410659	0.00296982			0.00391242	0.00338113
13.7446	1.33501	0.473838	13.7446	0.208577	0.201424	126.869	321.132	0.395069	0.00311398			0.00392279	0.00338488
13.7446	1.15222	1.67018	13.7446	0.14807	0.151184	118.502	318.27	0.372332	0.00314198			0.00393631	0.00338776
18.1365	1.15222	1.67018	18.1365	0.14807	0.151184	96.6722	311.232	0.310612	0.00321304			0.00395206	0.00338959
18.1365	1.8973	1.52761	18.1365	0.117947	0.11595	74.1838	303.055	0.244787	0.00329973			0.00396896	0.00339024
24.4563	1.8973	1.52761	24.4563	0.117947	0.11595	57.2247	304.488	0.187937	0.0032842			0.00398586	0.00338967
24.4563	1.4174	1.71081	24.4563	0.092813	0.0943516	48.4138	300.952	0.160869	0.00332279			0.00400162	0.00338791
31.0223	1.4174	1.71081	31.0223	0.092813	0.0943516	38.0634	298.171	0.127656	0.00335377			0.00401515	0.00338509
31.0223	1.63592	1.39289	31.0223	0.0647617	0.0637455	35.8592	295.297	0.121434	0.00338642			0.00402554	0.00338139
37.9633	1.63592	1.39289	37.9633	0.0647617	0.0637455	31.2946	297.407	0.105225	0.0033624			0.00403208	0.00337707
37.9633	1.03857	1.22888	37.9633	0.0383133	0.0389036							0.00403431	0.00337243
46.545	1.03857	1.22888	46.545	0.0383133	0.0389036							0.0040321	0.00336778
46.545	1.08201	0.879537	46.545	0.0224782	0.0221399
56.2661	1.08201	0.879537	56.2661	0.0224782	0.0221399							0.00899659	0.00337686
56.2661	0.657618	0.901424	56.2661	0.0139841	0.0141986							0.00899393	0.00337202
64.133	0.657618	0.901424	64.133	0.0139841	0.0141986							0.00898608	0.00336748
64.133	0.665349	0.339831	64.133	0.0112637	0.0110911							0.00897358	0.00336355
70.0673	0.665349	0.339831	70.0673	0.0112637	0.0110911							0.00895729	0.00336051
70.0673	0.282246	0.657471	70.0673	0.00976768	0.00992242							0.00893831	0.00335855
74.4614	0.282246	0.657471	74.4614	0.00976768	0.00992242							0.00891793	0.00335781
74.4614	0.590945	0.149653	74.4614	0.00978378	0.00962803							0.00889754	0.00335835
78.1013	0.590945	0.149653	78.1013	0.00978378	0.00962803							0.00887854	0.00336013
78.1013	-0.0428016	0.385151	78.1013	0.0104542	0.0106233							0.00886222	0.00336302
81.864	-0.0428016	0.385151	81.864	0.0104542	0.0106233							0.00884969	0.00336682
81.864	0.523737	0.0616052	81.864	0.0120242	0.0118344							0.0088418	0.00337129
85.7204	0.523737	0.0616052	85.7204	0.0120242	0.0118344							0.00883909	0.00337611
85.7204	-0.11106	0.390257	85.7204	0.0123138	0.0125174							0.00884175	0.00338095
88.9264	-0.11106	0.390257	88.9264	0.0123138	0.0125174							0.0088496	0.0033855
88.9264	0.21615	-0.273825	88.9264	0.0119933	0.0118062							0.00886209	0.00338942
93.3344	0.21615	-0.273825	93.3344	0.0119933	0.0118062							0.00887839	0.00339247
93.3344	-0.525198	0.0110065	93.3344	0.00904241	0.00918774							0.00889737	0.00339442
97.3137	-0.525198	0.0110065	97.3137	0.00904241	0.00918774							0.00891775	0.00339516
97.3137	0.265781	-0.473989	97.3137	0.0065853	0.00647513							0.00893813	0.00339462
100	0.265781	-0.473989	100	0.0065853	0.00647513							0.00895713	0.00339285
												0.00897346	0.00338996
												0.00898599	0.00338615
												0.00899388	0.00338168
												0.00899659	0.00337686
												0.00899393	0.00337202
												0.0105037	0.00336978
												0.0104982	0.00336355
												0.0104822	0.00335768
												0.0104567	0.00335258
												0.0104235	0.0033486
												0.0103847	0.003346
												0.0103432	0.00334496
												0.0103016	0.00334556
												0.0102628	0.00334775
												0.0102295	0.00335139
												0.010204	0.00335622
												0.0101879	0.00336191
												0.0101824	0.00336809
												0.0101878	0.00337432
												0.0102038	0.00338019
												0.0102293	0.00338528
												0.0102626	0.00338927
												0.0103013	0.00339187
												0.0103429	0.0033929
												0.0103845	0.0033923
												0.0104233	0.00339011
												0.0104565	0.00338648
												0.0104821	0.00338165
												0.0104982	0.00337595
												0.0105037	0.00336978
												0.0104982	0.00336355
												0.015034	0.00335439
												0.0150302	0.00334923
												0.0150189	0.00334437
												0.0150009	0.00334014
												0.0149774	0.00333682
												0.0149501	0.00333464
												0.0149207	0.00333375
												0.0148914	0.00333422
												0.014864	0.003336
												0.0148405	0.00333898
												0.0148224	0.00334295
												0.0148111	0.00334765
												0.0148072	0.00335275
												0.014811	0.00335791
												0.0148223	0.00336277
												0.0148403	0.00336701
												0.0148638	0.00337033
												0.0148911	0.0033725
												0.0149205	0.00337339
												0.0149498	0.00337293
												0.0149772	0.00337114
												0.0150007	0.00336816
												0.0150187	0.00336419
												0.0150301	0.00335949
												0.015034	0.00335439
												0.0150302	0.00334923
												0.0199707	0.00335776
												0.0199663	0.00335235
												0.019953	0.00334722
												0.019932	0.00334272
												0.0199045	0.00333916
												0.0198724	0.00333677
												0.019838	0.00333573
												0.0198036	0.0033361
												0.0197715	0.00333785
												0.019744	0.00334087
												0.0197228	0.00334496
												0.0197095	0.00334982
												0.0197049	0.00335514
												0.0197093	0.00336055
												0.0197226	0.00336568
												0.0197437	0.00337018
												0.0197712	0.00337374
												0.0198032	0.00337613
												0.0198376	0.00337717
												0.019872	0.00337681
												0.0199041	0.00337505
												0.0199317	0.00337203
												0.0199528	0.00336794
												0.0199662	0.00336308
												0.0199707	0.00335776
												0.0199663	0.00335235
												0.0282057	0.00329918
												0.0282015	0.0032938
												0.028189	0.00328869
												0.0281692	0.00328419
												0.0281433	0.00328061
												0.0281131	0.0032782
												0.0280808	0.00327712
												0.0280484	0.00327745
												0.0280181	0.00327915
												0.0279922	0.00328212
												0.0279722	0.00328615
												0.0279597	0.00329097
												0.0279554	0.00329626
												0.0279596	0.00330164
												0.027972	0.00330675
												0.0279918	0.00331125
												0.0280177	0.00331482
												0.0280479	0.00331723
												0.0280803	0.00331831
												0.0281127	0.00331799
												0.0281429	0.00331629
												0.0281688	0.00331332
												0.0281888	0.00330928
												0.0282013	0.00330446
												0.0282057	0.00329918
												0.0282015	0.0032938
												0.0403296	0.00330346
												0.0403249	0.00329815
												0.0403109	0.00329308
												0.0402886	0.00328857
												0.0402596	0.00328495
												0.0402257	0.00328245
												0.0401893	0.00328125
												0.040153	0.00328143
												0.040119	0.00328297
												0.0400899	0.00328577
												0.0400675	0.00328965
												0.0400534	0.00329433
												0.0400485	0.0032995
												0.0400533	0.0033048
												0.0400672	0.00330988
												0.0400895	0.00331439
												0.0401185	0.00331801
												0.0401524	0.00332051
												0.0401888	0.00332171
												0.0402251	0.00332153
												0.0402591	0.00331999
												0.0402882	0.00331718
												0.0403106	0.00331331
												0.0403247	0.00330863
												0.0403296	0.00330346
												0.0403249	0.00329815
												0.0474832	0.00330199
												0.0474762	0.00329596
												0.0474554	0.00329011
												0.0474222	0.00328485
												0.0473789	0.00328053
												0.0473284	0.00327746
												0.0472742	0.00327583
												0.04722	0.00327576
												0.0471695	0.00327725
												0.0471261	0.00328021
												0.0470927	0.00328443
												0.0470717	0.00328962
												0.0470645	0.00329543
												0.0470715	0.00330146
												0.0470923	0.00330731
												0.0471255	0.00331257
												0.0471689	0.00331689
												0.0472193	0.00331996
												0.0472735	0.00332159
												0.0473277	0.00332166
												0.0473782	0.00332017
												0.0474217	0.00331721
												0.047455	0.00331299
												0.047476	0.0033078
												0.0474832	0.00330199
												0.0474762	0.00329596
												0.0738808	0.00323023
												0.0738727	0.00322462
												0.0738488	0.00321911
												0.0738107	0.00321409
												0.073761	0.00320989
												0.073703	0.00320679
												0.0736409	0.00320502
												0.0735787	0.00320469
												0.0735207	0.00320582
												0.0734709	0.00320834
												0.0734326	0.00321207
												0.0734085	0.00321676
												0.0734003	0.00322209
												0.0734084	0.0032277
												0.0734323	0.00323321
												0.0734704	0.00323824
												0.0735201	0.00324244
												0.073578	0.00324553
												0.0736402	0.0032473
												0.0737024	0.00324764
												0.0737603	0.00324651
												0.0738101	0.00324399
												0.0738484	0.00324026
												0.0738725	0.00323556
												0.0738808	0.00323023
												0.0738727	0.00322462
												0.104873	0.00314145
												0.104863	0.00313575
												0.104834	0.00313015
												0.104787	0.00312501
												0.104726	0.00312068
												0.104656	0.00311747
												0.10458	0.00311559
												0.104504	0.00311517
												0.104433	0.00311624
												0.104372	0.00311872
												0.104325	0.00312245
												0.104296	0.00312716
												0.104286	0.00313255
												0.104296	0.00313825
												0.104325	0.00314385
												0.104372	0.00314899
												0.104432	0.00315331
												0.104503	0.00315653
												0.104579	0.00315841
												0.104655	0.00315883
												0.104726	0.00315776
												0.104787	0.00315528
												0.104833	0.00315155
												0.104863	0.00314683
												0.104873	0.00314145
												0.104863	0.00313575
												0.167631	0.00304737
												0.16761	0.00304013
												0.167549	0.00303286
												0.167453	0.00302604
												0.167327	0.00302014
												0.16718	0.00301557
												0.167022	0.00301263
												0.166864	0.00301153
												0.166717	0.00301234
												0.166591	0.00301501
												0.166494	0.00301935
												0.166433	0.00302507
												0.166413	0.00303177
												0.166433	0.00303901
												0.166494	0.00304629
												0.166591	0.00305311
												0.166717	0.003059
												0.166864	0.00306357
												0.167021	0.00306651
												0.167179	0.00306761
												0.167326	0.0030668
												0.167452	0.00306413
												0.167549	0.00305979
												0.16761	0.00305408
												0.167631	0.00304737
												0.16761	0.00304013
												0.247322	0.00291851
												0.247283	0.00290975
												0.247168	0.00290083
												0.246986	0.00289234
												0.246749	0.00288487
												0.246472	0.00287892
												0.246175	0.00287491
												0.245879	0.0028731
												0.245602	0.00287362
												0.245365	0.00287643
												0.245182	0.00288134
												0.245068	0.00288801
												0.245029	0.002896
												0.245068	0.00290476
												0.245182	0.00291368
												0.245364	0.00292217
												0.245602	0.00292964
												0.245878	0.00293558
												0.246175	0.0029396
												0.246472	0.00294141
												0.246748	0.00294089
												0.246986	0.00293808
												0.247168	0.00293317
												0.247282	0.00292649
												0.247322	0.00291851
												0.247283	0.00290975
												0.302616	0.00295592
												0.302569	0.00294759
												0.302433	0.00293905
												0.302217	0.00293086
												0.301934	0.0029236
												0.301606	0.00291776
												0.301253	0.00291373
												0.3009	0.00291178
												0.300571	0.00291206
												0.300289	0.00291455
												0.300072	0.00291906
												0.299936	0.0029253
												0.299889	0.00293285
												0.299936	0.00294117
												0.300072	0.00294972
												0.300288	0.00295791
												0.300571	0.00296517
												0.300899	0.00297101
												0.301252	0.00297504
												0.301605	0.00297699
												0.301934	0.00297671
												0.302216	0.00297422
												0.302433	0.00296971
												0.302569	0.00296347
												0.302616	0.00295592
												0.302569	0.00294759
												0.384519	0.00291741
												0.384455	0.00290585
												0.384264	0.0028942
												0.383962	0.00288324
												0.383567	0.00287373
												0.383108	0.00286631
												0.382615	0.00286148
												0.382122	0.00285958
												0.381662	0.00286073
												0.381267	0.00286487
												0.380965	0.00287169
												0.380774	0.00288075
												0.380709	0.00289142
												0.380774	0.00290297
												0.380964	0.00291462
												0.381267	0.00292558
												0.381662	0.0029351
												0.382121	0.00294252
												0.382614	0.00294735
												0.383107	0.00294925
												0.383567	0.00294809
												0.383961	0.00294396
												0.384264	0.00293713
												0.384454	0.00292808
												0.384519	0.00291741
												0.384455	0.00290585
												0.413318	0.00298769
												0.413227	0.00297273
												0.412962	0.00295757
												0.412539	0.00294325
												0.411989	0.00293074
												0.411347	0.00292089
												0.410659	0.00291438
												0.409971	0.00291164
												0.40933	0.00291287
												0.408779	0.00291799
												0.408357	0.00292663
												0.408091	0.00293822
												0.408	0.00295196
												0.408091	0.00296692
												0.408356	0.00298207
												0.408779	0.0029964
												0.409329	0.00300891
												0.40997	0.00301875
												0.410659	0.00302527
												0.411347	0.003028
												0.411988	0.00302677
												0.412539	0.00302166
												0.412961	0.00301302
												0.413227	0.00300143
												0.413318	0.00298769
												0.413227	0.00297273
												0.39833	0.00313792
												0.398219	0.00311861
												0.397893	0.00309899
												0.397375	0.00308039
												0.3967	0.00306409
												0.395913	0.00305118
												0.395069	0.00304255
												0.394225	0.00303879
												0.393439	0.00304015
												0.392763	0.00304655
												0.392245	0.00305754
												0.391919	0.00307238
												0.391808	0.00309005
												0.391919	0.00310936
												0.392244	0.00312897
												0.392762	0.00314757
												0.393438	0.00316388
												0.394224	0.00317679
												0.395068	0.00318542
												0.395912	0.00318918
												0.396699	0.00318781
												0.397374	0.00318142
												0.397892	0.00317043
												0.398218	0.00315559
												0.39833	0.00313792
												0.398219	0.00311861
												0.37623	0.00317285
												0.376098	0.00315221
												0.375708	0.00313088
												0.375089	0.0031103
												0.374282	0.00309188
												0.373342	0.00307687
												0.372333	0.00306631
												0.371324	0.00306089
												0.370383	0.00306101
												0.369576	0.00306664
												0.368956	0.00307741
												0.368566	0.00309258
												0.368433	0.00311112
												0.368566	0.00313176
												0.368955	0.00315309
												0.369575	0.00317367
												0.370382	0.00319209
												0.371322	0.0032071
												0.372331	0.00321766
												0.37334	0.00322307
												0.374281	0.00322296
												0.375088	0.00321732
												0.375708	0.00320656
												0.376097	0.00319139
												0.37623	0.00317285
												0.376098	0.00315221
												0.313923	0.0032445
												0.31381	0.00322428
												0.31348	0.00320328
												0.312954	0.00318296
												0.312268	0.00316468
												0.311469	0.0031497
												0.310612	0.00313904
												0.309755	0.00313342
												0.308956	0.00313322
												0.30827	0.00313847
												0.307744	0.00314879
												0.307413	0.0031635
												0.3073	0.00318158
												0.307413	0.0032018
												0.307743	0.00322279
												0.308269	0.00324312
												0.308955	0.0032614
												0.309754	0.00327638
												0.310611	0.00328704
												0.311468	0.00329266
												0.312267	0.00329286
												0.312953	0.00328761
												0.313479	0.00327729
												0.31381	0.00326258
												0.313923	0.0032445
												0.31381	0.00322428
												0.246831	0.0033237
												0.246762	0.00330821
												0.246558	0.00329214
												0.246233	0.00327659
												0.24581	0.00326261
												0.245317	0.00325117
												0.244787	0.00324303
												0.244258	0.00323876
												0.243765	0.00323864
												0.243341	0.00324269
												0.243016	0.00325062
												0.242812	0.0032619
												0.242742	0.00327576
												0.242811	0.00329126
												0.243016	0.00330732
												0.24334	0.00332288
												0.243764	0.00333685
												0.244257	0.0033483
												0.244786	0.00335643
												0.245315	0.00336071
												0.245808	0.00336082
												0.246232	0.00335678
												0.246557	0.00334884
												0.246762	0.00333756
												0.246831	0.0033237
												0.246762	0.00330821
												0.189158	0.00330145
												0.189116	0.00328847
												0.188995	0.0032752
												0.188801	0.00326254
												0.188548	0.00325136
												0.188254	0.00324241
												0.187938	0.00323632
												0.187622	0.00323349
												0.187327	0.00323411
												0.187074	0.00323815
												0.18688	0.00324532
												0.186758	0.00325514
												0.186716	0.00326695
												0.186758	0.00327993
												0.18688	0.0032932
												0.187073	0.00330586
												0.187326	0.00331704
												0.187621	0.00332598
												0.187936	0.00333208
												0.188252	0.00333491
												0.188547	0.00333429
												0.1888	0.00333025
												0.188994	0.00332307
												0.189116	0.00331325
												0.189158	0.00330145
												0.189116	0.00328847
												0.161979	0.00334013
												0.161941	0.00332816
												0.161831	0.00331583
												0.161654	0.00330398
												0.161424	0.0032934
												0.161157	0.00328483
												0.160869	0.00327885
												0.160582	0.00327586
												0.160314	0.00327606
												0.160084	0.00327945
												0.159907	0.0032858
												0.159796	0.00329466
												0.159758	0.00330545
												0.159796	0.00331741
												0.159906	0.00332974
												0.160083	0.00334159
												0.160313	0.00335217
												0.16058	0.00336074
												0.160868	0.00336673
												0.161155	0.00336972
												0.161423	0.00336951
												0.161653	0.00336612
												0.16183	0.00335977
												0.161941	0.00335091
												0.161979	0.00334013
												0.161941	0.00332816
												0.128209	0.00336318
												0.12819	0.00335375
												0.128135	0.00334433
												0.128047	0.00333555
												0.127933	0.00332801
												0.1278	0.00332223
												0.127657	0.00331859
												0.127513	0.00331736
												0.12738	0.0033186
												0.127265	0.00332225
												0.127177	0.00332804
												0.127122	0.00333558
												0.127103	0.00334437
												0.127122	0.0033538
												0.127177	0.00336322
												0.127265	0.003372
												0.127379	0.00337954
												0.127512	0.00338532
												0.127655	0.00338896
												0.127798	0.00339019
												0.127932	0.00338895
												0.128047	0.0033853
												0.128135	0.00337951
												0.12819	0.00337197
												0.128209	0.00336318
												0.12819	0.00335375
												0.122003	0.00339616
												0.121984	0.00338632
												0.121927	0.00337649
												0.121837	0.00336734
												0.121719	0.00335949
												0.121582	0.00335347
												0.121435	0.0033497
												0.121288	0.00334843
												0.12115	0.00334975
												0.121032	0.00335357
												0.120942	0.00335963
												0.120885	0.00336751
												0.120865	0.00337668
												0.120885	0.00338652
												0.120941	0.00339635
												0.121031	0.0034055
												0.121149	0.00341335
												0.121286	0.00341937
												0.121434	0.00342314
												0.121581	0.00342441
												0.121718	0.00342309
												0.121836	0.00341927
												0.121927	0.00341321
												0.121984	0.00340533
												0.122003	0.00339616
												0.121984	0.00338632
												0.105876	0.00337449
												0.105854	0.00336269
												0.105789	0.00335087
												0.105686	0.00333984
												0.105551	0.00333034
												0.105394	0.00332303
												0.105226	0.0033184
												0.105057	0.00331677
												0.1049	0.00331825
												0.104765	0.00332274
												0.104662	0.00332993
												0.104596	0.00333933
												0.104574	0.00335031
												0.104596	0.0033621
												0.104661	0.00337392
												0.104764	0.00338496
												0.104899	0.00339445
												0.105056	0.00340176
												0.105224	0.00340639
												0.105392	0.00340802
												0.10555	0.00340654
												0.105684	0.00340206
												0.105788	0.00339487
												0.105853	0.00338546
												0.105876	0.00337449
												0.105854	0.00336269

## Sheet: Age Summary
	Relative Abundances			36Ar [fA]	%1s	37Ar [fA]	%1s	38Ar [fA]	%1s	39Ar [fA]	%1s	40Ar [fA]	%1s	40(r)/39(k)	± 2s	Age	± 2s	40Ar(r)	39Ar(k)	K/Ca	± 2s
																(Ma)		(%)	(%)
	21G23741	0.6		1.06631	0.262905	3.45122	2.53159	0.21387	4.05644	1.25612	0.820299	315.924	0.0408971	-1.72041	1.45053	-4.86706	4.10905	-0.682827	0.590858	0.156228	0.00831638
	21G23742	0.7		0.899613	0.271859	5.27807	1.72841	0.180593	4.98348	2.37564	0.438233	266.014	0.048293	-0.90648	0.667894	-2.56284	1.88962	-0.80838	1.11785	0.193265	0.00689285
	21G23744	0.8		0.441905	0.341735	2.62089	3.22822	0.102008	8.65181	1.35621	0.769525	130.961	0.0975484	-0.563538	0.721013	-1.59283	2.03882	-0.582866	0.638276	0.222232	0.0147513
	21G23745	1		0.643045	0.287297	5.94454	1.53652	0.154704	5.83779	2.85769	0.37359	191.272	0.0670387	-0.0832698	0.420715	-0.235274	1.18878	-0.124242	1.34479	0.206435	0.00652913
	21G23747	1.2		0.538704	0.297893	6.14584	1.42074	0.137621	6.06999	3.17806	0.325013	160.005	0.079785	-0.105958	0.32965	-0.299383	0.931498	-0.210195	1.49569	0.22208	0.00647378
	21G23748	1.4	4	0.612356	0.303768	10.9518	0.873702	0.163618	5.22232	5.19612	0.211484	184.796	0.0693585	0.549599	0.231498	1.5521	0.653488	1.54328	2.44518	0.203739	0.00366324
	21G23750	1.8	4	0.593976	0.297121	16.4597	0.645758	0.20089	4.43719	7.18691	0.159236	178.569	0.0716106	0.35608	0.159511	1.00574	0.450412	1.43102	3.38161	0.187477	0.00249404
	21G23751	2.2	4	0.407594	0.331718	12.1536	0.850251	0.139955	6.46251	5.80197	0.195081	122.569	0.104306	0.320199	0.15248	0.904422	0.430584	1.51366	2.7303	0.205	0.00357687
	21G23753	2.6	4	0.415566	0.312342	26.7852	0.504162	0.202963	4.44169	9.33765	0.127833	126.572	0.101012	0.499686	0.0917366	1.4112	0.25898	3.67955	4.39195	0.149627	0.00155665
	21G23754	3.4	4	0.415631	0.322947	49.3123	0.41529	0.250986	3.48138	13.4433	0.0986989	128.252	0.0994298	0.606405	0.0654871	1.71245	0.184845	6.34134	6.31979	0.116949	0.00099855
	21G23756	4.2	4	0.270889	0.406518	64.0257	0.398782	0.221245	3.99073	13.9753	0.0992082	83.4355	0.152775	0.553852	0.0519707	1.56411	0.146705	9.24959	6.56599	0.0935823	0.000769281
	21G23757	5.4	4	0.200601	0.473168	98.5759	0.383556	0.204973	4.27842	14.7932	0.0954069	59.844	0.212147	0.536245	0.0430474	1.5144	0.12152	13.199	6.94097	0.0642536	0.000508075
	21G23759	7		0.232826	0.381645	202.834	0.373137	0.2505	3.45105	18.3422	0.0820911	60.465	0.210459	0.401406	0.0337001	1.13372	0.0951527	12.0902	8.58175	0.0386084	0.000295164
	21G23760	9		0.264081	0.403204	397.634	0.370631	0.286044	3.03731	20.8853	0.0775265	53.9307	0.23588	0.347238	0.0358525	0.980775	0.101238	13.2828	9.72114	0.0223091	0.000169125
	21G23762	11		0.258437	0.376123	509.445	0.370629	0.237363	3.79921	17.0221	0.0825903	40.6638	0.311889	0.27597	0.0431661	0.779521	0.121903	11.3301	7.86687	0.0140913	0.000107255
	21G23763	13		0.230219	0.434494	484.48	0.370535	0.180876	4.79721	12.9048	0.103347	31.8846	0.398042	0.177916	0.0576243	0.50259	0.162759	7.02722	5.9343	0.0111774	8.63233e-05
	21G23765	15		0.18878	0.438993	407.286	0.370674	0.127727	6.55719	9.58669	0.123929	25.0505	0.5069	0.166328	0.0664224	0.469858	0.187612	6.19151	4.3941	0.00984505	7.73714e-05
	21G23766	17		0.172406	0.482046	342.219	0.371004	0.115091	7.87045	7.9444	0.145856	24.8734	0.510635	0.13108	0.0781134	0.370299	0.220646	4.07074	3.63992	0.0097059	7.78759e-05
	21G23768	20		0.195702	0.42843	325.802	0.371517	0.123822	7.61336	8.19431	0.145137	32.625	0.389276	0.0605901	0.0757439	0.171175	0.213976	1.48294	3.76266	0.0105387	8.45428e-05
	21G23769	23		0.222751	0.436991	294.995	0.37143	0.149335	5.58682	8.37347	0.137502	43.5511	0.291768	0.103599	0.0817987	0.292671	0.231066	1.94679	3.85641	0.0119293	9.49205e-05
	21G23771	26		0.204221	0.424669	235.633	0.372716	0.146535	6.25958	6.95494	0.165789	42.2967	0.299841	0.0494128	0.0887273	0.139599	0.250658	0.794819	3.20594	0.0124156	0.000101816
	21G23772	30		0.337134	0.358244	338.031	0.371195	0.217189	4.03946	9.57181	0.124114	73.2857	0.173899	-0.0102068	0.0867119	-0.028837	0.244988	-0.130286	4.40806	0.0118998	9.35307e-05
	21G23774	34		0.34318	0.340519	398.379	0.37087	0.214233	4.01636	8.70074	0.138753	69.5471	0.183134	-0.0909926	0.0948814	-0.257096	0.268102	-1.10488	3.97932	0.00911507	7.26661e-05
	21G23775	38		0.283628	0.381778	375.379	0.370953	0.164478	5.14618	5.9419	0.1883	54.18	0.235244	-0.0368464	0.130913	-0.104104	0.369885	-0.387691	2.68627	0.00653022	5.50847e-05
			S	9.43956	0.07321	4613.82	0.103709	4.38662	0.98225	215.181	0.0278556	2500.57	0.0249823
	Information on Analysis and Constants Used in Calculations									Results		40(a)/36(a)	± 2s	40(r)/39(k)	± 2s	Age	± 2s	MSWD	39Ar(k)	K/Ca	± 2s
																(Ma)			(%,n)
	Project = O-CONNOR (20-06)				Age Equations = Min et al. (2000)					Age Plateau Error Mean				0.538014	0.0479679	1.5194	0.135459	3.13583	32.7758	0.145804	0.042339
	Sample = SO80 61DS-5				Negative Intensities = Allowed										0.0891574		0.0891533	0.00448774	7
	Material = Groundmass				Collector Calibrations = 36Ar					Full External Error							0.156796	2.1547	2σ Confidence Limit
	Location = Smt nearest to West Rift				Decay 40K = 5.463 ± 0.107 E-10 1/a					Analytical Error							0.135409	1.77083	Error Magnification
	Region = Easter Chain (Pacific)				Decay 39Ar = 2.940 ± 0.016 E-07 1/h
	Analyst = Daniel Heaton				Decay 37Ar = 8.230 ± 0.012 E-04 1/h					Total Fusion Age				0.256828	0.0216052	0.725463	0.0610413		24	0.0197782	4.25451e-05
	Irradiation = 21-OSU-04 (4B31-21)				Decay 36Cl = 2.257 ± 0.015 E-06 1/a										0.084123		0.0841411
	Position = X: 0 | Y: 0 | Z/H: 56.15626 mm				Decay 40K(EC,β⁺) = 0.580 ± 0.014 E-10 1/a					Full External Error							0.071749
	FCT-NM Age = 28.201 ± 0.023 Ma				Decay 40K(β⁻) = 4.884 ± 0.099 E-10 1/a					Analytical Error							0.061016
	FCT-NM Reference = Kuiper et al (2008)				Atmospheric 40/36(a) = 298.56 ± 0.31
	FCT-NM 40Ar/39Ar Ratio = 10.05904 ± 0.01217				Atmospheric 38/36(a) = 0.1885 ± 0.0003					Normal Isochron Error Chron		296.966	2.24364	0.577287	0.0722254	1.63026	0.203912	2.96102	32.7758
	FCT-NM J-value = 0.00154344 ± 0.00000187				Production 39/37(ca) = 0.0006425 ± 0.0000059								0.00755522		0.125112		0.12508	0.0112284	7
	Air Shot 40Ar/36Ar = 304.5010 ± 0.5664				Production 38/37(ca) = 0.0001800 ± 0.0000173					Full External Error							0.220814	2.26491	2σ Confidence Limit
	Air Shot MDF = 0.99511604 ± 0.00052303 (LIN)				Production 36/37(ca) = 0.0002703 ± 0.0000005					Analytical Error							0.203874	1.72076	Error Magnification
	Experiment Type = Incremental Heating				Production 40/39(k) = 0.000607 ± 0.000059												5		Number of Iterations
	Extraction Method = Bulk Laser Heating				Production 38/39(k) = 0.012077 ± 0.000011												8.03915e-07		Convergence
	Heating = 32 sec				Production 36/38(cl) = 262.80 ± 1.71
	Isolation = 2.00 min				Scaling Ratio K/Ca = 0.430					Inverse Isochron Error Chron		296.987	2.25041	0.57742	0.0717501	1.63063	0.202571	2.96847	32.7758
	Instrument = ARGUS-VI-G				Abundance Ratio 40K/K = 1.1700 ± 0.0100 E-04								0.00757746		0.12426		0.124228	0.0110576	7
	Preferred Age = Plateau Age				Atomic Weight K = 39.0983 ± 0.0001 g					Full External Error							0.219583	2.26491	2σ Confidence Limit
	Age Classification = Unknown									Analytical Error							0.202532	1.72293	Error Magnification
	IGSN = Undefined																3		Number of Iterations
	Rock Class = Undefined																0.00036689		Convergence
	Lithology = Undefined																0.125932		Spreading Factor
	Lat-Lon = Undefined - Undefined

## Sheet: Incremental Heating Table
	Incremental Heating			36Ar(a) [fA]	37Ar(ca) [fA]	38Ar(cl) [fA]	39Ar(k) [fA]	40Ar(r) [fA]	Age	± 2s	40Ar(r)	39Ar(k)	K/Ca	± 2s
									(Ma)		(%)	(%)
	21G23741	0.6		1.06538	3.45122	0	1.2539	-2.15721	-4.86706	4.10905	-0.682827	0.590858	0.156228	0.00831638
	21G23742	0.7		0.898186	5.27807	0	2.37225	-2.1504	-2.56284	1.88962	-0.80838	1.11785	0.193265	0.00689285
	21G23744	0.8		0.441196	2.62089	0.00201238	1.35453	-0.763328	-1.59283	2.03882	-0.582866	0.638276	0.222232	0.0147513
	21G23745	1		0.641439	5.94454	0	2.85387	-0.237641	-0.235274	1.18878	-0.124242	1.34479	0.206435	0.00652913
	21G23747	1.2		0.537043	6.14584	0	3.17411	-0.336323	-0.299383	0.931498	-0.210195	1.49569	0.22208	0.00647378
	21G23748	1.4	4	0.609396	10.9518	0	5.18909	2.85192	1.5521	0.653488	1.54328	2.44518	0.203739	0.00366324
	21G23750	1.8	4	0.589527	16.4597	0.000132412	7.17634	2.55535	1.00574	0.450412	1.43102	3.38161	0.187477	0.00249404
	21G23751	2.2	4	0.404309	12.1536	0	5.79416	1.85529	0.904422	0.430584	1.51366	2.7303	0.205	0.00357687
	21G23753	2.6	4	0.408325	26.7852	0.00860918	9.32044	4.6573	1.4112	0.25898	3.67955	4.39195	0.149627	0.00155665
	21G23754	3.4	4	0.402301	49.3123	0.00430315	13.4116	8.1329	1.71245	0.184845	6.34134	6.31979	0.116949	0.00099855
	21G23756	4.2	4	0.253582	64.0257	0	13.9341	7.71744	1.56411	0.146705	9.24959	6.56599	0.0935823	0.000769281
	21G23757	5.4	4	0.173956	98.5759	0	14.7299	7.89883	1.5144	0.12152	13.199	6.94097	0.0642536	0.000508075
	21G23759	7		0.178	202.834	0	18.2119	7.31036	1.13372	0.0951527	12.0902	8.58175	0.0386084	0.000295164
	21G23760	9		0.156601	397.634	0	20.6299	7.16348	0.980775	0.101238	13.2828	9.72114	0.0223091	0.000169125
	21G23762	11		0.120734	509.445	0	16.6948	4.60727	0.779521	0.121903	11.3301	7.86687	0.0140913	0.000107255
	21G23763	13		0.0992642	484.48	0	12.5936	2.2406	0.50259	0.162759	7.02722	5.9343	0.0111774	8.63233e-05
	21G23765	15		0.0786906	407.286	0	9.32501	1.55101	0.469858	0.187612	6.19151	4.3941	0.00984505	7.73714e-05
	21G23766	17		0.0799042	342.219	0	7.72452	1.01253	0.370299	0.220646	4.07074	3.63992	0.0097059	7.78759e-05
	21G23768	20		0.107638	325.802	0	7.98498	0.483811	0.171175	0.213976	1.48294	3.76266	0.0105387	8.45428e-05
	21G23769	23		0.143014	294.995	0	8.18393	0.847848	0.292671	0.231066	1.94679	3.85641	0.0119293	9.49205e-05
	21G23771	26		0.140529	235.633	0	6.80355	0.336182	0.139599	0.250658	0.794819	3.20594	0.0124156	0.000101816
	21G23772	30		0.245765	338.031	0	9.35462	-0.0954807	-0.028837	0.244988	-0.130286	4.40806	0.0118998	9.35307e-05
	21G23774	34		0.235498	398.379	0	8.44478	-0.768413	-0.257096	0.268102	-1.10488	3.97932	0.00911507	7.26661e-05
	21G23775	38		0.182163	375.379	0	5.70072	-0.210051	-0.104104	0.369885	-0.387691	2.68627	0.00653022	5.50847e-05
			S	8.19244	4613.82	0.0150571	212.217	54.5033
	Information on Analysis				Results		40(r)/39(k)	± 2s	Age	± 2s	MSWD	39Ar(k)	K/Ca	± 2s
									(Ma)			(%,n)
	Project = O-CONNOR (20-06)				Age Plateau Error Mean		0.538014	0.0479679	1.5194	0.135459	3.13583	32.7758	0.145804	0.042339
	Sample = SO80 61DS-5							0.0891574		0.0891533	0.00448774	7
	Material = Groundmass				Full External Error					0.156796	2.1547	2σ Confidence Limit
	Location = Smt nearest to West Rift				Analytical Error					0.135409	1.77083	Error Magnification
	Region = Easter Chain (Pacific)
	Analyst = Daniel Heaton				Total Fusion Age		0.256828	0.0216052	0.725463	0.0610413		24	0.0197782	4.25451e-05
	Irradiation = 21-OSU-04 (4B31-21)							0.084123		0.0841411
	J = 0.00154344 ± 0.00000187				Full External Error					0.071749
	FCT-NM = 28.201 ± 0.023 Ma				Analytical Error					0.061016	■ Defining a mini plateau at 33%

## Sheet: Normal Isochron Table
	Normal Isochron			39(k)/36(a)	± 2s	40(a+r)/36(a)	± 2s			r.i.
	21G23741	0.6		1.17695	0.020311	296.535	1.57937			0.301348
	21G23742	0.7		2.64116	0.0272823	296.166	1.63812			0.519127
	21G23744	0.8		3.07012	0.0517694	296.83	2.11314			0.390478
	21G23745	1		4.44917	0.0420127	298.19	1.76374			0.594195
	21G23747	1.2		5.91035	0.052227	297.934	1.84311			0.653501
	21G23748	1.4	4	8.51513	0.0632742	303.24	1.89861			0.801225
	21G23750	1.8	4	12.173	0.0825896	302.895	1.86493			0.85839
	21G23751	2.2	4	14.331	0.111024	303.149	2.12431			0.824361
	21G23753	2.6	4	22.826	0.156516	309.966	2.06859			0.884066
	21G23754	3.4	4	33.3374	0.232249	318.776	2.22166			0.918929
	21G23756	4.2	4	54.9491	0.490702	328.994	3.03534			0.919806
	21G23757	5.4	4	84.6762	0.944519	343.967	4.05169			0.918952
	21G23759	7		102.314	1.06728	339.63	3.77866			0.913848
	21G23760	9		131.735	1.94852	344.304	5.31748			0.946668
	21G23762	11		138.277	2.58243	336.72	6.60458			0.943985
	21G23763	13		126.869	2.9114	321.132	7.76911			0.940034
	21G23765	15		118.502	2.8555	318.27	8.27914			0.91548
	21G23766	17		96.6722	2.22832	311.232	7.7891			0.904872
	21G23768	20		74.1838	1.27748	303.055	5.65369			0.894606
	21G23769	23		57.2247	0.83748	304.488	4.71822			0.908617
	21G23771	26		48.4138	0.64559	300.952	4.27842			0.876362
	21G23772	30		38.0634	0.403688	298.171	3.23781			0.918823
	21G23774	34		35.8592	0.394371	295.297	3.31249			0.911218
	21G23775	38		31.2946	0.417656	297.407	4.03577			0.894531
	Results			40(a)/36(a)	± 2s	40(r)/39(k)	± 2s	Age	± 2s	MSWD
								(Ma)
	Normal Isochron Error Chron			296.966	2.24364	0.577287	0.0722254	1.63026	0.203912	2.96102
					0.00755522		0.125112		0.12508	0.0112284
	Full External Error								0.220814
	Analytical Error								0.203874
	Statistics			2σ Confidence Limit	2.26491		Convergence	8.03915e-07
				Error Magnification	1.72076		Number of Iterations	5
				Number of Data Points	7		Calculated Line	Weighted York-2

## Sheet: Inverse Isochron Table
	Inverse Isochron			39(k)/40(a+r)	± 2s	36(a)/40(a+r)	± 2s			r.i.
	21G23741	0.6		0.003969	6.53123e-05	0.00337228	1.7961e-05			0.00763354
	21G23742	0.7		0.00891784	7.87477e-05	0.00337649	1.86756e-05			0.0191005
	21G23744	0.8		0.010343	0.000160657	0.00336893	2.39835e-05			0.0344218
	21G23745	1		0.0149206	0.000113414	0.00335357	1.98358e-05			0.0399852
	21G23747	1.2		0.0198378	0.000132938	0.00335645	2.0764e-05			0.0614226
	21G23748	1.4	4	0.0280805	0.000125153	0.00329772	2.06473e-05			0.068959
	21G23750	1.8	4	0.0401891	0.000140517	0.00330148	2.03273e-05			0.09529
	21G23751	2.2	4	0.0472739	0.000209381	0.00329871	2.31157e-05			0.140226
	21G23753	2.6	4	0.0736405	0.000240253	0.00322616	2.15301e-05			0.187475
	21G23754	3.4	4	0.104579	0.000293428	0.003137	2.18629e-05			0.202263
	21G23756	4.2	4	0.167022	0.000609163	0.00303957	2.80435e-05			0.277519
	21G23757	5.4	4	0.246175	0.00114646	0.00290725	3.42454e-05			0.328284
	21G23759	7		0.301252	0.00136329	0.00294438	3.27587e-05			0.352042
	21G23760	9		0.382614	0.00190512	0.00290441	4.48562e-05			0.289573
	21G23762	11		0.410659	0.00265882	0.00296982	5.82514e-05			0.306563
	21G23763	13		0.395069	0.00326102	0.00311398	7.53362e-05			0.31752
	21G23765	15		0.372332	0.00389848	0.00314198	8.17322e-05			0.377532
	21G23766	17		0.310612	0.00331147	0.00321304	8.04117e-05			0.39106
	21G23768	20		0.244787	0.00204477	0.00329973	6.15587e-05			0.389084
	21G23769	23		0.187937	0.00122069	0.0032842	5.08905e-05			0.338406
	21G23771	26		0.160869	0.0011105	0.00332279	4.72377e-05			0.36652
	21G23772	30		0.127656	0.000552941	0.00335377	3.64183e-05			0.257222
	21G23774	34		0.121434	0.000568979	0.00338642	3.79871e-05			0.255281
	21G23775	38		0.105225	0.000650793	0.0033624	4.56272e-05			0.263788
	Results			40(a)/36(a)	± 2s	40(r)/39(k)	± 2s	Age	± 2s	MSWD
								(Ma)
	Inverse Isochron Error Chron			296.987	2.25041	0.57742	0.0717501	1.63063	0.202571	2.96847
					0.00757746		0.12426		0.124228	0.0110576
	Full External Error								0.219583
	Analytical Error								0.202532
	Statistics			2σ Confidence Limit	2.26491		Convergence	0.00036689
				Error Magnification	1.72293		Number of Iterations	3
				Number of Data Points	7		Calculated Line	Weighted York-2
				Spreading Factor	0.125932

## Sheet: Degassing Patterns
	Degassing Patterns			36Ar(a) [fA]	%1s	36Ar(c) [fA]	%1s	36Ar(ca) [fA]	%1s	36Ar(cl) [fA]	%1s	37Ar(ca) [fA]	%1s	38Ar(a) [fA]	%1s	38Ar(c) [fA]	%1s	38Ar(k) [fA]	%1s	38Ar(ca) [fA]	%1s	38Ar(cl) [fA]	%1s	39Ar(k) [fA]	%1s	39Ar(ca) [fA]	%1s	40Ar(r) [fA]	%1s	40Ar(a) [fA]	%1s	40Ar(c) [fA]	%1s	40Ar(k) [fA]	%1s
	21G23741	0.6		1.06538	0.263145	0	0	0.000932866	2.53729	0	0	3.45122	2.53159	0.200824	0.307451	0	0	0.0151433	0.826678	0.00062122	9.9572	0	0	1.2539	0.821764	0.00221741	2.69357	-2.15721	42.1487	318.08	0.282951	0	0	0.000761117	9.68493
	21G23742	0.7		0.898186	0.272305	0	0	0.00142666	1.73675	0	0	5.27807	1.72841	0.169308	0.315327	0	0	0.0286497	0.448002	0.000950053	9.78388	0	0	2.37225	0.438868	0.00339116	1.95801	-2.1504	36.8373	268.162	0.291489	0	0	0.00143996	9.65997
	21G23744	0.8		0.441196	0.342324	0	0	0.000708427	3.2327	3.84773e-07	438.935	2.62089	3.22822	0.0831655	0.377448	0	0	0.0163586	0.775731	0.000471761	10.1567	0.00201238	438.936	1.35453	0.770493	0.00168392	3.35676	-0.763328	63.9673	131.724	0.357773	0	0	0.000822198	9.68071
	21G23745	1		0.641439	0.288042	0	0	0.00160681	1.54589	0	0	5.94454	1.53652	0.120911	0.329013	0	0	0.0344661	0.384772	0.00107002	9.75181	0	0	2.85387	0.374098	0.00381937	1.79089	-0.237641	252.622	191.508	0.306242	0	0	0.0017323	9.65725
	21G23747	1.2		0.537043	0.298847	0	0	0.00166122	1.43087	0	0	6.14584	1.42074	0.101233	0.338513	0	0	0.0383337	0.33764	0.00110625	9.73424	0	0	3.17411	0.325424	0.0039487	1.6926	-0.336323	155.556	160.339	0.316427	0	0	0.00192669	9.65549
	21G23748	1.4	4	0.609396	0.305274	0	0	0.00296027	0.890087	0	0	10.9518	0.873702	0.114871	0.344199	0	0	0.0626686	0.230108	0.00197132	9.66955	0	0	5.18909	0.211778	0.00703652	1.26876	2.85192	21.0596	181.941	0.322503	0	0	0.00314978	9.65232
	21G23750	1.8	4	0.589527	0.299406	0	0	0.00444907	0.66776	2.53257e-08	6746.54	16.4597	0.645758	0.111126	0.339006	0	0	0.0866686	0.183122	0.00296275	9.65163	0.000132412	6746.54	7.17634	0.15948	0.0105754	1.12401	2.55535	22.3976	176.009	0.316954	0	0	0.00435604	9.65132
	21G23751	2.2	4	0.404309	0.334487	0	0	0.00328511	0.86708	0	0	12.1536	0.850251	0.0762123	0.370355	0	0	0.0699761	0.215087	0.00218764	9.66746	0	0	5.79416	0.195352	0.00780867	1.25273	1.85529	23.8095	120.711	0.350282	0	0	0.00351705	9.65198
	21G23753	2.6	4	0.408325	0.318022	0	0	0.00724004	0.532052	1.64689e-06	105.008	26.7852	0.504162	0.0769692	0.355554	0	0	0.112563	0.156542	0.00482134	9.64319	0.00860918	105.012	9.32044	0.128083	0.0172095	1.04909	4.6573	9.17853	121.909	0.334595	0	0	0.00565751	9.65085
	21G23754	3.4	4	0.402301	0.333979	0	0	0.0133291	0.448738	8.23219e-07	204.49	49.3123	0.41529	0.0758337	0.369896	0	0	0.161972	0.133766	0.00887622	9.63895	0.00430315	204.492	13.4116	0.0989608	0.0316832	1.00939	8.1329	5.39871	120.111	0.349797	0	0	0.00814087	9.65051
	21G23756	4.2	4	0.253582	0.435268	0	0	0.0173061	0.433506	0	0	64.0257	0.398782	0.0478003	0.4634	0	0	0.168282	0.134199	0.0115246	9.63825	0	0	13.9341	0.0995452	0.0411365	1.00271	7.71744	4.69069	75.7096	0.44752	0	0	0.00845801	9.65051
	21G23757	5.4	4	0.173956	0.549415	0	0	0.0266451	0.419542	0	0	98.5759	0.383556	0.0327906	0.57196	0	0	0.177893	0.131527	0.0177437	9.63764	0	0	14.7299	0.0959129	0.063335	0.996752	7.89883	4.01264	51.9362	0.559172	0	0	0.00894105	9.65048
	21G23759	7		0.178	0.514925	0	0	0.0548261	0.410038	0	0	202.834	0.373137	0.0335529	0.538914	0	0	0.219945	0.122418	0.0365102	9.63723	0	0	18.2119	0.0829832	0.130321	0.99279	7.31036	4.19695	53.1436	0.525322	0	0	0.0110546	9.65036
	21G23760	9		0.156601	0.735279	0	0	0.107481	0.407759	0	0	397.634	0.370631	0.0295192	0.752274	0	0	0.249147	0.120046	0.0715741	9.63713	0	0	20.6299	0.0794419	0.25548	0.99185	7.16348	5.16191	46.7547	0.742598	0	0	0.0125223	9.65033
	21G23762	11		0.120734	0.929778	0	0	0.137703	0.407757	0	0	509.445	0.370629	0.0227584	0.943275	0	0	0.201623	0.124777	0.0917002	9.63713	0	0	16.6948	0.0864257	0.327319	0.99185	4.60727	7.82031	36.0464	0.935576	0	0	0.0101337	9.65039
	21G23763	13		0.0992642	1.14224	0	0	0.130955	0.407671	0	0	484.48	0.370535	0.0187113	1.15326	0	0	0.152093	0.141124	0.0872064	9.63713	0	0	12.5936	0.108702	0.311278	0.991815	2.2406	16.1939	29.6363	1.14697	0	0	0.0076443	9.65061
	21G23765	15		0.0786906	1.19775	0	0	0.110089	0.407798	0	0	407.286	0.370674	0.0148332	1.20826	0	0	0.112618	0.158452	0.0733115	9.63713	0	0	9.32501	0.130411	0.261681	0.991867	1.55101	19.9669	23.4939	1.20226	0	0	0.00566028	9.65088
	21G23766	17		0.0799042	1.14236	0	0	0.0925018	0.408098	0	0	342.219	0.371004	0.015062	1.15337	0	0	0.093289	0.1772	0.0615994	9.63714	0	0	7.72452	0.152642	0.219876	0.99199	1.01253	29.7956	23.8562	1.14708	0	0	0.00468878	9.65121
	21G23768	20		0.107638	0.847644	0	0	0.0880642	0.408564	0	0	325.802	0.371517	0.0202897	0.862428	0	0	0.0964346	0.175955	0.0586443	9.63716	0	0	7.98498	0.151196	0.209328	0.992182	0.483811	62.5051	32.1364	0.854001	0	0	0.00484689	9.65118
	21G23769	23		0.143014	0.717728	0	0	0.0797372	0.408485	0	0	294.995	0.37143	0.0269581	0.735128	0	0	0.0988373	0.168584	0.0530991	9.63716	0	0	8.18393	0.142551	0.189534	0.992149	0.847848	39.4783	42.6983	0.725223	0	0	0.00496765	9.65105
	21G23771	26		0.140529	0.644464	0	0	0.0636916	0.409655	0	0	235.633	0.372716	0.0264898	0.663788	0	0	0.0821664	0.193159	0.0424139	9.63721	0	0	6.80355	0.170911	0.151394	0.992631	0.336182	89.7815	41.9564	0.652802	0	0	0.00412975	9.65151
	21G23772	30		0.245765	0.514337	0	0	0.0913697	0.408272	0	0	338.031	0.371195	0.0463266	0.538353	0	0	0.112976	0.157348	0.0608455	9.63715	0	0	9.35462	0.129067	0.217185	0.992061	-0.0954807	424.776	73.3755	0.524747	0	0	0.00567826	9.65086
	21G23774	34		0.235498	0.530128	0	0	0.107682	0.407976	0	0	398.379	0.37087	0.0443914	0.553459	0	0	0.101988	0.171584	0.0717083	9.63714	0	0	8.44478	0.146086	0.255959	0.99194	-0.768413	52.1367	70.3104	0.540233	0	0	0.00512598	9.65111
	21G23775	38		0.182163	0.6364	0	0	0.101465	0.408051	0	0	375.379	0.370953	0.0343377	0.655962	0	0	0.0688476	0.219959	0.0675683	9.63714	0	0	5.70072	0.200703	0.241181	0.991971	-0.210051	177.647	54.3866	0.644842	0	0	0.00346034	9.65209
			S	8.19244	0.0861224	0	0	1.24712	0.114038	2.88021e-06	118.232	4613.82	0.103709	1.54428	0.0953307	0	0	2.56294	0.0355971	0.830488	2.68851	0.0150571	118.245	212.217	0.0285081	2.96438	0.276816	54.5033	4.20605	2445.94	0.0901772	0	0	0.128815	2.2859
			S							9.43956	0.0762476	4613.82	0.103709									4.95276	0.577653			215.181	0.0283728							2500.57	0.127221

## Sheet: Additional Parameters
	Additional Parameters			40Ar/39Ar	1s	37Ar/39Ar	1s	36Ar/39Ar	1s	Time (days)	37Ar (decay)	39Ar (decay)	40Ar (moles)
	21G23741	0.6		251.509	2.06569	2.74754	0.0731166	0.848898	0.00731241	117.719	10.2539	1.00083	1.349e-11
	21G23742	0.7		111.975	0.493684	2.22174	0.039616	0.378682	0.00195289	117.726	10.2552	1.00083	1.13588e-11
	21G23744	0.8		96.564	0.74903	1.93251	0.0641338	0.325838	0.00274353	117.738	10.2577	1.00083	5.59204e-12
	21G23745	1		66.9325	0.254047	2.0802	0.0328937	0.225023	0.0010605	117.744	10.259	1.00083	8.16731e-12
	21G23747	1.2		50.3468	0.168492	1.93383	0.0281845	0.169507	0.000747321	117.758	10.2617	1.00083	6.83222e-12
	21G23748	1.4	4	35.5643	0.0791543	2.10768	0.0189467	0.117849	0.0004362	117.764	10.2629	1.00083	7.8908e-12
	21G23750	1.8	4	24.8464	0.0433812	2.29024	0.0152324	0.0826469	0.000278604	117.776	10.2655	1.00083	7.62489e-12
	21G23751	2.2	4	21.1255	0.0467329	2.09473	0.0182733	0.070251	0.000270346	117.783	10.2668	1.00083	5.23371e-12
	21G23753	2.6	4	13.5551	0.0220846	2.86852	0.0149196	0.0445044	0.000150197	117.795	10.2693	1.00083	5.40464e-12
	21G23754	3.4	4	9.54019	0.0133657	3.66816	0.0156578	0.0309172	0.000104405	117.802	10.2707	1.00083	5.47636e-12
	21G23756	4.2	4	5.97023	0.0108754	4.58136	0.0188265	0.0193834	8.11097e-05	117.815	10.2732	1.00083	3.56269e-12
	21G23757	5.4	4	4.04536	0.00941002	6.66358	0.0263374	0.0135603	6.54544e-05	117.821	10.2745	1.00083	2.55534e-12
	21G23759	7		3.29649	0.00744687	11.0583	0.0422495	0.0126934	4.95518e-05	117.833	10.277	1.00083	2.58185e-12
	21G23760	9		2.58223	0.00641151	19.0389	0.0720913	0.0126443	5.19163e-05	117.84	10.2783	1.00083	2.30284e-12
	21G23762	11		2.38888	0.00770746	29.9284	0.113644	0.0151824	5.84652e-05	117.853	10.281	1.00083	1.73635e-12
	21G23763	13		2.47074	0.0101607	37.5425	0.144417	0.0178397	7.96751e-05	117.859	10.2823	1.00083	1.36147e-12
	21G23765	15		2.61305	0.0136357	42.4845	0.166047	0.0196919	8.98245e-05	117.872	10.2849	1.00083	1.06966e-12
	21G23766	17		3.13094	0.0166271	43.0768	0.171723	0.0217016	0.000109296	117.878	10.2862	1.00083	1.0621e-12
	21G23768	20		3.98142	0.0165409	39.7595	0.158585	0.0238827	0.000108032	117.892	10.2889	1.00083	1.39309e-12
	21G23769	23		5.20108	0.0167758	35.2298	0.139533	0.026602	0.000121867	117.898	10.2902	1.00083	1.85963e-12
	21G23771	26		6.08153	0.0208367	33.8799	0.138205	0.0293634	0.000133863	117.911	10.2928	1.00083	1.80607e-12
	21G23772	30		7.65641	0.0163577	35.3152	0.138222	0.0352216	0.000133537	117.917	10.2941	1.00083	3.1293e-12
	21G23774	34		7.99324	0.0183654	45.7868	0.181305	0.0394427	0.000145032	117.93	10.2967	1.00083	2.96966e-12
	21G23775	38		9.1183	0.0274757	63.175	0.262813	0.0477336	0.000203197	117.936	10.2979	1.00083	2.31349e-12

## Sheet: Procedure Blanks
	Procedure Blanks		36Ar ± 1σ (SE) [fA]		37Ar ± 1σ (SE) [fA]		38Ar ± 1σ (SE) [fA]		39Ar ± 1σ (SE) [fA]		40Ar ± 1σ (SE) [fA]
	21G23741	0.6	0.0083359	0.000378588	0.0114739	0.0058173	0.00500137	0.00622514	0.0576591	0.00809627	2.25274	0.125862
	21G23742	0.7	0.00750097	0.000378588	0.00899613	0.0058173	0.00182085	0.00622514	0.056243	0.00809627	1.94339	0.125862
	21G23744	0.8	0.00663524	0.000378588	0.00516598	0.0058173	-0.00276305	0.00622514	0.0544774	0.00809627	1.58892	0.125862
	21G23745	1	0.00652535	0.000378588	0.00373726	0.0058173	-0.00428831	0.00622514	0.0540446	0.00809627	1.51855	0.125862
	21G23747	1.2	0.00680026	0.000378588	0.00158946	0.0058173	-0.00614848	0.00622514	0.0539011	0.00809627	1.54004	0.125862
	21G23748	1.4	0.00710236	0.000378588	0.000915146	0.0058173	-0.00649843	0.00622514	0.0541225	0.00809627	1.60893	0.125862
	21G23750	1.8	0.00789364	0.000378588	8.01393e-05	0.0058173	-0.00642436	0.00622514	0.0549579	0.00809627	1.81373	0.125862
	21G23751	2.2	0.00833386	0.000378588	-0.000132322	0.0058173	-0.00609037	0.00622514	0.0555136	0.00809627	1.93393	0.125862
	21G23753	2.6	0.00919953	0.000378588	-0.0002615	0.0058173	-0.00503406	0.00622514	0.0567701	0.00809627	2.17651	0.125862
	21G23754	3.4	0.00963164	0.000378588	-0.000209763	0.0058173	-0.00431144	0.00622514	0.057497	0.00809627	2.29953	0.125862
	21G23756	4.2	0.0102513	0.000378588	1.70305e-05	0.0058173	-0.002942	0.00622514	0.0587513	0.00809627	2.47702	0.125862
	21G23757	5.4	0.0104654	0.000378588	0.000166815	0.0058173	-0.00228412	0.00622514	0.0593177	0.00809627	2.53819	0.125862
	21G23759	7	0.0106735	0.000378588	0.00048627	0.0058173	-0.00114798	0.00622514	0.0602597	0.00809627	2.59581	0.125862
	21G23760	9	0.0106634	0.000378588	0.000640819	0.0058173	-0.000712281	0.00622514	0.0606137	0.00809627	2.59076	0.125862
	21G23762	11	0.010402	0.000378588	0.000930636	0.0058173	-0.000179065	0.00622514	0.061062	0.00809627	2.50849	0.125862
	21G23763	13	0.0101762	0.000378588	0.00104763	0.0058173	-0.000138008	0.00622514	0.0611229	0.00809627	2.43908	0.125862
	21G23765	15	0.00953753	0.000378588	0.00126159	0.0058173	-0.000550845	0.00622514	0.0609234	0.00809627	2.24461	0.125862
	21G23766	17	0.00918636	0.000378588	0.00135761	0.0058173	-0.000994126	0.00622514	0.060677	0.00809627	2.13843	0.125862
	21G23768	20	0.00843953	0.000378588	0.00159461	0.0058173	-0.00245956	0.00622514	0.0598641	0.00809627	1.91481	0.125862
	21G23769	23	0.0081276	0.000378588	0.00174678	0.0058173	-0.00339842	0.00622514	0.0593573	0.00809627	1.82296	0.125862
	21G23771	26	0.00769843	0.000378588	0.00223359	0.0058173	-0.00585735	0.00622514	0.0580941	0.00809627	1.70284	0.125862
	21G23772	30	0.00766453	0.000378588	0.0025796	0.0058173	-0.00722456	0.00622514	0.0574347	0.00809627	1.6999	0.125862
	21G23774	34	0.0080884	0.000378588	0.00359862	0.0058173	-0.0102729	0.00622514	0.0560866	0.00809627	1.84975	0.125862
	21G23775	38	0.00861824	0.000378588	0.00431862	0.0058173	-0.0119161	0.00622514	0.0554389	0.00809627	2.02515	0.125862

## Sheet: Intercept Values
	Intercept Values		36Ar ± 1σ (SE) [fA]		r2	Regression (type,n)		37Ar ± 1σ (SE) [fA]		r2	Regression (type,n)		38Ar ± 1σ (SE) [fA]		r2	Regression (type,n)		39Ar ± 1σ (SE) [fA]		r2	Regression (type,n)		40Ar ± 1σ (SE) [fA]		r2	Regression (type,n)
	21G23741	0.6	1.04403	0.00154908	0.976353	EXP	150 of 150	0.343125	0.00592923	0.144346	EXP	150 of 150	0.216782	0.00591598	0.145223	EXP	150 of 150	1.30661	0.00624376	0.627481	EXP	150 of 150	318.177	0.0291938	0.999885	EXP	149 of 150
	21G23742	0.7	0.881279	0.00142557	0.970797	EXP	149 of 150	0.516139	0.00628436	0.328826	EXP	150 of 150	0.18065	0.00637448	0.0255775	EXP	150 of 150	2.41834	0.00632996	0.900158	EXP	150 of 150	267.957	0.0257321	0.999871	EXP	147 of 150
	21G23744	0.8	0.43585	0.00108236	0.919712	EXP	150 of 150	0.256932	0.00559942	0.131646	EXP	146 of 150	0.098249	0.00613294	0.0155065	EXP	150 of 150	1.40296	0.00645209	0.702899	EXP	150 of 150	132.55	0.021882	0.999517	EXP	149 of 150
	21G23745	1	0.631104	0.00114237	0.959533	EXP	150 of 150	0.574706	0.00621991	0.422686	EXP	150 of 150	0.148905	0.00641874	0.039431	EXP	150 of 150	2.89544	0.00670151	0.919088	EXP	150 of 150	192.791	0.0245069	0.999748	EXP	150 of 150
	21G23747	1.2	0.530034	0.00102122	0.956684	EXP	150 of 150	0.591739	0.00563178	0.451314	EXP	147 of 150	0.130128	0.00544541	0.0158576	EXP	150 of 150	3.21384	0.00609753	0.95058	EXP	149 of 150	161.545	0.0213482	0.999723	EXP	145 of 150
	21G23748	1.4	0.601873	0.00123063	0.947786	EXP	150 of 150	1.05242	0.00595867	0.735181	EXP	149 of 150	0.155522	0.00572803	0.000121069	EXP	146 of 150	5.22062	0.00681824	0.979608	EXP	149 of 150	186.405	0.0242213	0.999736	EXP	148 of 150
	21G23750	1.8	0.584812	0.00113292	0.953075	EXP	148 of 150	1.58003	0.00602149	0.878519	EXP	150 of 150	0.192503	0.00625428	0.0514879	EXP	150 of 150	7.20089	0.00706237	0.988383	EXP	148 of 150	180.383	0.022593	0.999744	EXP	150 of 150
	21G23751	2.2	0.404223	0.00093248	0.928186	EXP	150 of 150	1.16633	0.00678171	0.717964	EXP	150 of 150	0.132498	0.0064375	0.0141171	EXP	150 of 150	5.8244	0.00720726	0.981269	EXP	150 of 150	124.503	0.02244	0.999366	EXP	150 of 150
	21G23753	2.6	0.412832	0.000840369	0.945555	EXP	146 of 150	2.56986	0.00663917	0.933609	EXP	148 of 150	0.195946	0.00639473	0.109482	EXP	149 of 150	9.34117	0.00718252	0.99311	EXP	149 of 150	128.749	0.0224763	0.999415	EXP	150 of 150
	21G23754	3.4	0.413326	0.000903482	0.93437	EXP	150 of 150	4.73081	0.0068747	0.978289	EXP	150 of 150	0.244223	0.00600359	0.168339	EXP	149 of 150	13.4242	0.00770251	0.996339	EXP	148 of 150	130.552	0.020498	0.99952	EXP	150 of 150
	21G23756	4.2	0.27336	0.000828441	0.850528	EXP	150 of 150	6.14112	0.00721388	0.985501	EXP	150 of 150	0.216143	0.00613478	0.130041	EXP	150 of 150	13.9543	0.00844707	0.995804	EXP	150 of 150	85.9125	0.0201736	0.998501	EXP	150 of 150
	21G23757	5.4	0.205305	0.000730898	0.766317	EXP	150 of 150	9.45402	0.00794486	0.993334	EXP	148 of 150	0.200687	0.00605084	0.0737751	EXP	150 of 150	14.7682	0.00847597	0.996275	EXP	150 of 150	62.3822	0.0166343	0.996902	EXP	149 of 150
	21G23759	7	0.236813	0.000607694	0.879995	EXP	148 of 150	19.4484	0.0087973	0.997836	EXP	150 of 150	0.246905	0.0058703	0.105535	EXP	147 of 150	18.2979	0.00818894	0.997724	EXP	150 of 150	63.0608	0.0187684	0.996249	EXP	148 of 150
	21G23760	9	0.267161	0.00079214	0.831955	EXP	150 of 150	38.1214	0.0109991	0.999136	EXP	148 of 150	0.282538	0.00593069	0.142194	EXP	150 of 150	20.8269	0.00865793	0.998092	EXP	149 of 150	56.5215	0.0184791	0.993647	EXP	150 of 150
	21G23762	11	0.261418	0.000679641	0.870842	EXP	147 of 150	48.8282	0.0146246	0.999119	EXP	150 of 150	0.234866	0.00639751	0.129141	EXP	148 of 150	16.9861	0.0071423	0.998073	EXP	150 of 150	43.1723	0.0156044	0.979725	EXP	150 of 150
	21G23763	13	0.233784	0.000757326	0.803305	EXP	150 of 150	46.4298	0.0131361	0.999232	EXP	148 of 150	0.178972	0.00591937	0.0564743	EXP	150 of 150	12.8924	0.0080614	0.9957	EXP	150 of 150	34.3236	0.0163024	0.771587	EXP	147 of 150
	21G23765	15	0.192896	0.000593218	0.795739	EXP	150 of 150	39.0222	0.0111297	0.999177	EXP	149 of 150	0.125928	0.00547829	0.00868715	EXP	147 of 150	9.59294	0.00699926	0.994024	EXP	147 of 150	27.2951	0.0168175	0.697365	EXP	150 of 150
	21G23766	17	0.176641	0.000617186	0.720725	EXP	150 of 150	32.7843	0.0101253	0.999003	EXP	150 of 150	0.112973	0.00645667	0.0451273	EXP	150 of 150	7.95977	0.00707244	0.990649	EXP	150 of 150	27.0119	0.0170525	0.632957	EXP	150 of 150
	21G23768	20	0.198521	0.00059648	0.83017	EXP	149 of 150	31.2037	0.0111505	0.998711	EXP	149 of 150	0.120153	0.00695503	0.0132806	EXP	150 of 150	8.20744	0.00748438	0.990192	EXP	150 of 150	34.5398	0.0169711	0.906033	EXP	149 of 150
	21G23769	23	0.224482	0.000733466	0.800998	EXP	150 of 150	28.25	0.00947243	0.998815	EXP	150 of 150	0.144479	0.00542934	0.0645763	EXP	150 of 150	8.38507	0.00681406	0.992386	EXP	148 of 150	45.374	0.0174613	0.987143	EXP	150 of 150
	21G23771	26	0.206054	0.000622544	0.813061	EXP	149 of 150	22.5602	0.00961193	0.998116	EXP	150 of 150	0.139246	0.00661232	0.0515529	EXP	150 of 150	6.97337	0.00726154	0.987178	EXP	150 of 150	43.9996	0.0155792	0.989857	EXP	148 of 150
	21G23772	30	0.335117	0.000863626	0.898083	EXP	146 of 150	32.3595	0.0103039	0.998926	EXP	150 of 150	0.207844	0.00605562	0.100575	EXP	150 of 150	9.57466	0.00700362	0.993726	EXP	150 of 150	74.9855	0.0200106	0.99787	EXP	150 of 150
	21G23774	34	0.341413	0.000800263	0.910774	EXP	150 of 150	38.1277	0.0110458	0.999106	EXP	149 of 150	0.201868	0.00581322	0.0972536	EXP	150 of 150	8.7072	0.00761192	0.990923	EXP	150 of 150	71.3969	0.0195019	0.997524	EXP	150 of 150
	21G23775	38	0.284101	0.000786243	0.866504	EXP	149 of 150	35.9229	0.0105335	0.999102	EXP	150 of 150	0.150956	0.00560987	0.0754734	EXP	147 of 150	5.96345	0.00697176	0.983527	EXP	150 of 150	56.2052	0.0200853	0.993784	EXP	150 of 150

## Sheet: Project Info
	Project Info		Analyst	Irradiation	X-pos	Y-pos	Z/H-pos	Project	Experiment	Nmb
	21G23741	0.6	Daniel Heaton	21-OSU-04	0	0	56.1563	Easter\O-Connor (20-06)	21G23738	1
	21G23742	0.7	Daniel Heaton	21-OSU-04	0	0	56.1563	Easter\O-Connor (20-06)	21G23738	1
	21G23744	0.8	Daniel Heaton	21-OSU-04	0	0	56.1563	Easter\O-Connor (20-06)	21G23738	1
	21G23745	1	Daniel Heaton	21-OSU-04	0	0	56.1563	Easter\O-Connor (20-06)	21G23738	1
	21G23747	1.2	Daniel Heaton	21-OSU-04	0	0	56.1563	Easter\O-Connor (20-06)	21G23738	1
	21G23748	1.4	Daniel Heaton	21-OSU-04	0	0	56.1563	Easter\O-Connor (20-06)	21G23738	1
	21G23750	1.8	Daniel Heaton	21-OSU-04	0	0	56.1563	Easter\O-Connor (20-06)	21G23738	1
	21G23751	2.2	Daniel Heaton	21-OSU-04	0	0	56.1563	Easter\O-Connor (20-06)	21G23738	1
	21G23753	2.6	Daniel Heaton	21-OSU-04	0	0	56.1563	Easter\O-Connor (20-06)	21G23738	1
	21G23754	3.4	Daniel Heaton	21-OSU-04	0	0	56.1563	Easter\O-Connor (20-06)	21G23738	1
	21G23756	4.2	Daniel Heaton	21-OSU-04	0	0	56.1563	Easter\O-Connor (20-06)	21G23738	1
	21G23757	5.4	Daniel Heaton	21-OSU-04	0	0	56.1563	Easter\O-Connor (20-06)	21G23738	1
	21G23759	7	Daniel Heaton	21-OSU-04	0	0	56.1563	Easter\O-Connor (20-06)	21G23738	1
	21G23760	9	Daniel Heaton	21-OSU-04	0	0	56.1563	Easter\O-Connor (20-06)	21G23738	1
	21G23762	11	Daniel Heaton	21-OSU-04	0	0	56.1563	Easter\O-Connor (20-06)	21G23738	1
	21G23763	13	Daniel Heaton	21-OSU-04	0	0	56.1563	Easter\O-Connor (20-06)	21G23738	1
	21G23765	15	Daniel Heaton	21-OSU-04	0	0	56.1563	Easter\O-Connor (20-06)	21G23738	1
	21G23766	17	Daniel Heaton	21-OSU-04	0	0	56.1563	Easter\O-Connor (20-06)	21G23738	1
	21G23768	20	Daniel Heaton	21-OSU-04	0	0	56.1563	Easter\O-Connor (20-06)	21G23738	1
	21G23769	23	Daniel Heaton	21-OSU-04	0	0	56.1563	Easter\O-Connor (20-06)	21G23738	1
	21G23771	26	Daniel Heaton	21-OSU-04	0	0	56.1563	Easter\O-Connor (20-06)	21G23738	1
	21G23772	30	Daniel Heaton	21-OSU-04	0	0	56.1563	Easter\O-Connor (20-06)	21G23738	1
	21G23774	34	Daniel Heaton	21-OSU-04	0	0	56.1563	Easter\O-Connor (20-06)	21G23738	1
	21G23775	38	Daniel Heaton	21-OSU-04	0	0	56.1563	Easter\O-Connor (20-06)	21G23738	1

[truncated: 2 more sheets: Sample Parameters, Irradiation Constants]
