# Supplementary material for: Synchronous motion of the Easter mantle plume and the East Pacific Rise
Source: Nat Commun. 2024 Nov 17;15:9953. doi: 10.1038/s41467-024-54115-2 (PMC11570642; doi:10.1038/s41467-024-54115-2)
Supplement: Supplementary file 5 — Supplementary Data 2 [file 41467_2024_54115_MOESM5_ESM.zip › NCOMMS-23-61651B_Dataset 2/21G23779.full.xls]

## Sheet: Hidden Data
Double Line Plot Age Plateau			Double Line Plot K/Ca Plateau			X-Y Plot Normal Isochron		X-Y Plot Inverse Isochron		Error Ellipses Normal Isochron		Error Ellipses Inverse Isochron														Used Measurements for Blank Corrections
Ar39k%	Line 1	Line 2	Ar39k%	Line 1	Line 2	X-axis	Y-axis	X-axis	Y-axis	X-axis	Y-axis	X-axis	Y-axis													Filename	Included	36Ar	1σ	37Ar	1σ	38Ar	1σ	39Ar	1σ	40Ar	1σ	Date		Filename	Included	40Ar/39Ar	1σ	J-value	1σ	Date	X	Y	H
0	-17198.3	-4668.95	0	0.104638	0.128505	0.490843	296.349	0.0016563	0.0033744			0.00172277	0.00337441
0.598629	-17198.3	-4668.95	0.598629	0.104638	0.128505	0.791086	295.239	0.00267947	0.00338708			0.0017205	0.00337062
0.598629	-6686.07	-17198.3	0.598629	0.196062	0.148917	1.02695	297.462	0.00345239	0.00336178			0.00171386	0.00336708
1.25024	-6686.07	-17198.3	1.25024	0.196062	0.148917	1.31639	295.116	0.0044606	0.0033885			0.0017033	0.00336405
1.25024	-7535.77	1154.58	1.25024	0.19573	0.246484	1.5336	295.926	0.00518237	0.00337922			0.00168954	0.00336172
2.23433	-7535.77	1154.58	2.23433	0.19573	0.246484	1.75755	298.297	0.00589194	0.00335236			0.0016735	0.00336025
2.23433	-3820.88	-11809.6	2.23433	0.311438	0.225486	1.94339	297.344	0.00653586	0.00336311			0.0016563	0.00335975
3.1018	-3820.88	-11809.6	3.1018	0.311438	0.225486	2.50871	296.852	0.00845107	0.00336869			0.0016391	0.00336025
3.1018	-8402.84	-1849.84	3.1018	0.253205	0.336212	3.07719	297.208	0.0103536	0.00336465			0.00162307	0.00336171
4.19581	-8402.84	-1849.84	4.19581	0.253205	0.336212	3.97288	298.387	0.0133145	0.00335136			0.0016093	0.00336404
4.19581	2310.86	-3203.53	4.19581	0.331524	0.267354	5.22341	300.156	0.0174023	0.0033316			0.00159874	0.00336707
5.59773	2310.86	-3203.53	5.59773	0.331524	0.267354	6.29303	300.797	0.0209212	0.0033245			0.00159209	0.0033706
5.59773	-4035.74	302.011	5.59773	0.25064	0.282463	7.04908	299.919	0.0235032	0.00333423			0.00158983	0.00337439
7.96217	-4035.74	302.011	7.96217	0.25064	0.282463	8.2835	300.866	0.0275322	0.00332374			0.00159209	0.00337818
7.96217	-257.092	-3805.14	7.96217	0.272862	0.250252	10.4938	301.862	0.0347637	0.00331277			0.00159873	0.00338172
10.849	-257.092	-3805.14	10.849	0.272862	0.250252	15.1278	299.862	0.0504492	0.00333486			0.0016093	0.00338475
10.849	-2697.25	76.9825	10.849	0.207908	0.220635	18.929	301.338	0.0628165	0.00331854			0.00162306	0.00338708
14.7673	-2697.25	76.9825	14.7673	0.207908	0.220635	22.8575	298.179	0.0766569	0.00335369			0.00163909	0.00338854
14.7673	929.158	-1189.39	14.7673	0.159568	0.153929	23.7541	297.609	0.0798165	0.00336012			0.0016563	0.00338905
19.8296	929.158	-1189.39	19.8296	0.159568	0.153929	24.897	301.019	0.082709	0.00332204			0.0016735	0.00338855
19.8296	115.14	1705.77	19.8296	0.108692	0.111516	22.7454	295.475	0.0769791	0.00338438			0.00168953	0.00338709
25.7681	115.14	1705.77	25.7681	0.108692	0.111516	19.4708	291.777	0.0667317	0.00342728			0.0017033	0.00338476
25.7681	1721.53	397.125	25.7681	0.07111	0.0698051	17.4289	291.92	0.0597042	0.00342559			0.00171386	0.00338173
33.1021	1721.53	397.125	33.1021	0.07111	0.0698051	16.4401	295.7	0.0555974	0.00338181			0.0017205	0.0033782
33.1021	-23.9873	1173.63	33.1021	0.0428429	0.0435422							0.00172277	0.00337441
41.6162	-23.9873	1173.63	41.6162	0.0428429	0.0435422							0.0017205	0.00337062
41.6162	1354.48	305.074	41.6162	0.0243165	0.0239443
50.8812	1354.48	305.074	50.8812	0.0243165	0.0239443							0.0027786	0.0033871
50.8812	475.648	1399.73	50.8812	0.0144645	0.014689							0.00277523	0.00338296
59.4376	475.648	1399.73	59.4376	0.0144645	0.014689							0.00276532	0.00337909
59.4376	700.527	-187.294	59.4376	0.0105122	0.0103468							0.00274957	0.00337577
66.4065	700.527	-187.294	66.4065	0.0105122	0.0103468							0.00272904	0.00337322
66.4065	6.39925	868.395	66.4065	0.00837116	0.00850798							0.00270513	0.00337162
73.044	6.39925	868.395	73.044	0.00837116	0.00850798							0.00267948	0.00337107
73.044	393.48	-492.903	73.044	0.00758077	0.00745584							0.00265382	0.00337161
78.7785	393.48	-492.903	78.7785	0.00758077	0.00745584							0.00262991	0.0033732
78.7785	-545.695	306.912	78.7785	0.00699998	0.00711725							0.00260938	0.00337575
84.5666	-545.695	306.912	84.5666	0.00699998	0.00711725							0.00259362	0.00337906
84.5666	779.604	-190.705	84.5666	0.00667249	0.00655528							0.00258372	0.00338292
89.1682	779.604	-190.705	89.1682	0.00667249	0.00655528							0.00258034	0.00338707
89.1682	-993.852	185.254	89.1682	0.00612188	0.00624355							0.00258372	0.00339121
92.6054	-993.852	185.254	92.6054	0.00612188	0.00624355							0.00259362	0.00339508
92.6054	-401.882	-1675.66	92.6054	0.00521835	0.00510915							0.00260937	0.0033984
95.7113	-401.882	-1675.66	95.7113	0.00521835	0.00510915							0.00262991	0.00340095
95.7113	-1958.7	-313.298	95.7113	0.0044295	0.0045395							0.00265381	0.00340255
98.148	-1958.7	-313.298	98.148	0.0044295	0.0045395							0.00267947	0.0034031
98.148	495.142	-1532.57	98.148	0.00366927	0.00356194							0.00270513	0.00340256
100	495.142	-1532.57	100	0.00366927	0.00356194							0.00272904	0.00340096
												0.00274957	0.00339842
												0.00276532	0.00339511
												0.00277523	0.00339125
												0.0027786	0.0033871
												0.00277523	0.00338296
												0.0035345	0.0033618
												0.0035317	0.00335784
												0.0035235	0.00335414
												0.00351045	0.00335097
												0.00349345	0.00334853
												0.00347364	0.003347
												0.00345239	0.00334647
												0.00343114	0.00334699
												0.00341133	0.00334851
												0.00339432	0.00335094
												0.00338127	0.00335411
												0.00337307	0.0033578
												0.00337027	0.00336176
												0.00337307	0.00336572
												0.00338127	0.00336941
												0.00339432	0.00337258
												0.00341133	0.00337502
												0.00343113	0.00337655
												0.00345238	0.00337708
												0.00347364	0.00337656
												0.00349344	0.00337504
												0.00351045	0.00337261
												0.0035235	0.00336945
												0.0035317	0.00336576
												0.0035345	0.0033618
												0.0035317	0.00335784
												0.00458172	0.00338853
												0.0045776	0.00338371
												0.0045655	0.00337922
												0.00454625	0.00337536
												0.00452116	0.00337239
												0.00449195	0.00337052
												0.0044606	0.00336988
												0.00442925	0.0033705
												0.00440004	0.00337235
												0.00437495	0.00337531
												0.0043557	0.00337916
												0.0043436	0.00338364
												0.00433947	0.00338846
												0.0043436	0.00339328
												0.0043557	0.00339778
												0.00437494	0.00340164
												0.00440003	0.0034046
												0.00442924	0.00340647
												0.00446059	0.00340711
												0.00449194	0.00340649
												0.00452115	0.00340464
												0.00454624	0.00340169
												0.00456549	0.00339784
												0.00457759	0.00339335
												0.00458172	0.00338853
												0.0045776	0.00338371
												0.00530079	0.00337926
												0.00529676	0.00337468
												0.00528493	0.00337042
												0.00526611	0.00336675
												0.00524159	0.00336394
												0.00521303	0.00336216
												0.00518238	0.00336155
												0.00515173	0.00336214
												0.00512317	0.0033639
												0.00509864	0.0033667
												0.00507982	0.00337035
												0.00506799	0.00337461
												0.00506396	0.00337918
												0.00506799	0.00338375
												0.00507982	0.00338802
												0.00509864	0.00339168
												0.00512316	0.0033945
												0.00515172	0.00339627
												0.00518237	0.00339689
												0.00521302	0.00339629
												0.00524158	0.00339454
												0.0052661	0.00339174
												0.00528492	0.00338809
												0.00529675	0.00338383
												0.00530079	0.00337926
												0.00529676	0.00337468
												0.00599267	0.0033524
												0.00598924	0.00334804
												0.00597918	0.00334397
												0.00596317	0.00334047
												0.00594231	0.00333778
												0.00591802	0.00333609
												0.00589195	0.0033355
												0.00586588	0.00333607
												0.00584159	0.00333774
												0.00582073	0.00334041
												0.00580472	0.0033439
												0.00579465	0.00334796
												0.00579122	0.00335233
												0.00579465	0.00335669
												0.00580471	0.00336076
												0.00582072	0.00336426
												0.00584158	0.00336695
												0.00586587	0.00336864
												0.00589194	0.00336923
												0.00591801	0.00336866
												0.0059423	0.00336699
												0.00596316	0.00336432
												0.00597917	0.00336083
												0.00598923	0.00335677
												0.00599267	0.0033524
												0.00598924	0.00334804
												0.00660217	0.00336314
												0.00659991	0.00335944
												0.00659329	0.00335599
												0.00658275	0.00335303
												0.00656902	0.00335075
												0.00655303	0.00334932
												0.00653586	0.00334882
												0.0065187	0.0033493
												0.0065027	0.00335072
												0.00648897	0.00335299
												0.00647843	0.00335594
												0.0064718	0.00335938
												0.00646954	0.00336308
												0.0064718	0.00336678
												0.00647842	0.00337023
												0.00648896	0.0033732
												0.00650269	0.00337547
												0.00651869	0.00337691
												0.00653585	0.0033774
												0.00655301	0.00337692
												0.00656901	0.0033755
												0.00658274	0.00337324
												0.00659328	0.00337029
												0.00659991	0.00336684
												0.00660217	0.00336314
												0.00659991	0.00335944
												0.00851944	0.00336873
												0.00851712	0.00336477
												0.00851029	0.00336108
												0.00849943	0.0033579
												0.00848527	0.00335546
												0.00846878	0.00335392
												0.00845108	0.00335339
												0.00843339	0.0033539
												0.0084169	0.00335541
												0.00840274	0.00335784
												0.00839187	0.003361
												0.00838504	0.00336468
												0.0083827	0.00336864
												0.00838503	0.0033726
												0.00839186	0.0033763
												0.00840272	0.00337947
												0.00841688	0.00338191
												0.00843337	0.00338345
												0.00845106	0.00338398
												0.00846876	0.00338348
												0.00848525	0.00338196
												0.00849941	0.00337954
												0.00851028	0.00337638
												0.00851711	0.00337269
												0.00851944	0.00336873
												0.00851712	0.00336477
												0.0104152	0.0033647
												0.0104131	0.00336094
												0.0104069	0.00335743
												0.0103971	0.00335441
												0.0103844	0.00335209
												0.0103696	0.00335063
												0.0103537	0.00335012
												0.0103377	0.0033506
												0.0103229	0.00335204
												0.0103102	0.00335434
												0.0103004	0.00335734
												0.0102942	0.00336084
												0.0102921	0.00336459
												0.0102942	0.00336836
												0.0103004	0.00337186
												0.0103101	0.00337488
												0.0103229	0.0033772
												0.0103377	0.00337867
												0.0103536	0.00337917
												0.0103696	0.00337869
												0.0103844	0.00337725
												0.0103971	0.00337496
												0.0104069	0.00337196
												0.0104131	0.00336846
												0.0104152	0.0033647
												0.0104131	0.00336094
												0.013382	0.00335141
												0.0133797	0.00334773
												0.013373	0.00334429
												0.0133623	0.00334133
												0.0133483	0.00333906
												0.013332	0.00333763
												0.0133145	0.00333713
												0.0132971	0.0033376
												0.0132808	0.00333901
												0.0132668	0.00334126
												0.0132561	0.00334419
												0.0132493	0.00334762
												0.013247	0.0033513
												0.0132493	0.00335499
												0.0132561	0.00335842
												0.0132668	0.00336138
												0.0132808	0.00336365
												0.013297	0.00336509
												0.0133145	0.00336559
												0.013332	0.00336512
												0.0133483	0.00336371
												0.0133623	0.00336146
												0.013373	0.00335852
												0.0133797	0.00335509
												0.013382	0.00335141
												0.0133797	0.00334773
												0.0174733	0.00333169
												0.0174709	0.00332808
												0.0174638	0.00332471
												0.0174525	0.00332182
												0.0174378	0.00331958
												0.0174207	0.00331817
												0.0174024	0.00331767
												0.017384	0.00331813
												0.0173669	0.0033195
												0.0173522	0.00332169
												0.0173409	0.00332456
												0.0173338	0.00332791
												0.0173314	0.00333152
												0.0173338	0.00333512
												0.0173409	0.00333849
												0.0173522	0.00334139
												0.0173669	0.00334362
												0.017384	0.00334504
												0.0174023	0.00334553
												0.0174207	0.00334508
												0.0174378	0.00334371
												0.0174525	0.00334152
												0.0174638	0.00333864
												0.0174708	0.00333529
												0.0174733	0.00333169
												0.0174709	0.00332808
												0.0209937	0.0033246
												0.0209913	0.00332099
												0.020984	0.00331761
												0.0209725	0.00331471
												0.0209575	0.00331247
												0.02094	0.00331105
												0.0209212	0.00331055
												0.0209024	0.003311
												0.020885	0.00331237
												0.0208699	0.00331456
												0.0208584	0.00331744
												0.0208511	0.00332079
												0.0208487	0.0033244
												0.0208511	0.00332802
												0.0208584	0.00333139
												0.0208699	0.0033343
												0.0208849	0.00333654
												0.0209024	0.00333795
												0.0209212	0.00333846
												0.02094	0.00333801
												0.0209575	0.00333664
												0.0209725	0.00333444
												0.020984	0.00333157
												0.0209913	0.00332821
												0.0209937	0.0033246
												0.0209913	0.00332099
												0.0235746	0.00333434
												0.0235721	0.00333066
												0.023565	0.00332722
												0.0235537	0.00332425
												0.0235389	0.00332197
												0.0235217	0.00332052
												0.0235033	0.00332001
												0.0234848	0.00332047
												0.0234676	0.00332186
												0.0234528	0.0033241
												0.0234415	0.00332702
												0.0234344	0.00333044
												0.0234319	0.00333412
												0.0234343	0.0033378
												0.0234415	0.00334124
												0.0234528	0.0033442
												0.0234676	0.00334648
												0.0234848	0.00334793
												0.0235032	0.00334844
												0.0235217	0.00334799
												0.0235389	0.00334659
												0.0235537	0.00334436
												0.023565	0.00334143
												0.0235721	0.00333801
												0.0235746	0.00333434
												0.0235721	0.00333066
												0.0276091	0.00332387
												0.0276065	0.00332006
												0.0275988	0.0033165
												0.0275866	0.00331344
												0.0275706	0.00331108
												0.0275521	0.00330958
												0.0275322	0.00330904
												0.0275123	0.00330951
												0.0274937	0.00331095
												0.0274778	0.00331325
												0.0274656	0.00331627
												0.0274579	0.00331981
												0.0274553	0.0033236
												0.0274579	0.00332741
												0.0274656	0.00333097
												0.0274778	0.00333403
												0.0274937	0.00333639
												0.0275122	0.00333789
												0.0275321	0.00333843
												0.027552	0.00333796
												0.0275706	0.00333653
												0.0275865	0.00333422
												0.0275988	0.0033312
												0.0276064	0.00332767
												0.0276091	0.00332387
												0.0276065	0.00332006
												0.0348678	0.00331298
												0.0348643	0.00330865
												0.0348539	0.00330461
												0.0348374	0.00330112
												0.0348158	0.00329842
												0.0347907	0.00329671
												0.0347637	0.00329609
												0.0347367	0.0032966
												0.0347116	0.00329822
												0.03469	0.00330083
												0.0346735	0.00330425
												0.0346631	0.00330826
												0.0346595	0.00331257
												0.034663	0.0033169
												0.0346734	0.00332094
												0.03469	0.00332443
												0.0347116	0.00332712
												0.0347367	0.00332884
												0.0347636	0.00332946
												0.0347906	0.00332895
												0.0348157	0.00332733
												0.0348373	0.00332472
												0.0348539	0.00332129
												0.0348643	0.00331729
												0.0348678	0.00331298
												0.0348643	0.00330865
												0.0506321	0.0033354
												0.0506259	0.00332912
												0.0506076	0.00332323
												0.0505786	0.00331814
												0.0505407	0.00331418
												0.0504966	0.00331164
												0.0504493	0.00331068
												0.0504019	0.00331137
												0.0503578	0.00331365
												0.0503199	0.00331739
												0.0502908	0.00332231
												0.0502726	0.00332809
												0.0502663	0.00333433
												0.0502725	0.00334061
												0.0502908	0.00334649
												0.0503198	0.00335159
												0.0503577	0.00335554
												0.0504018	0.00335809
												0.0504491	0.00335905
												0.0504965	0.00335836
												0.0505406	0.00335607
												0.0505785	0.00335234
												0.0506076	0.00334742
												0.0506258	0.00334164
												0.0506321	0.0033354
												0.0506259	0.00332912
												0.0630718	0.00331926
												0.0630631	0.00331157
												0.0630376	0.00330435
												0.062997	0.0032981
												0.0629442	0.00329324
												0.0628826	0.00329011
												0.0628166	0.00328891
												0.0627505	0.00328974
												0.0626889	0.00329252
												0.062636	0.00329708
												0.0625955	0.0033031
												0.0625699	0.00331017
												0.0625612	0.00331781
												0.0625699	0.0033255
												0.0625954	0.00333272
												0.0626359	0.00333897
												0.0626888	0.00334383
												0.0627503	0.00334696
												0.0628164	0.00334816
												0.0628825	0.00334733
												0.062944	0.00334455
												0.0629969	0.00333999
												0.0630375	0.00333397
												0.063063	0.0033269
												0.0630718	0.00331926
												0.0630631	0.00331157
												0.0770051	0.00335497
												0.0769933	0.00334521
												0.0769585	0.00333604
												0.0769032	0.00332807
												0.0768311	0.00332185
												0.0767472	0.00331779
												0.076657	0.00331618
												0.0765669	0.00331713
												0.0764829	0.00332057
												0.0764108	0.00332627
												0.0763554	0.00333384
												0.0763206	0.00334275
												0.0763087	0.00335242
												0.0763205	0.00336217
												0.0763553	0.00337134
												0.0764106	0.00337931
												0.0764827	0.00338554
												0.0765667	0.00338959
												0.0766568	0.0033912
												0.0767469	0.00339025
												0.0768309	0.00338681
												0.076903	0.00338111
												0.0769584	0.00337355
												0.0769932	0.00336463
												0.0770051	0.00335497
												0.0769933	0.00334521
												0.080179	0.00336145
												0.0801667	0.00335169
												0.0801305	0.00334249
												0.0800729	0.0033345
												0.0799979	0.00332826
												0.0799105	0.00332418
												0.0798167	0.00332255
												0.0797229	0.00332349
												0.0796354	0.00332692
												0.0795603	0.00333261
												0.0795027	0.00334018
												0.0794665	0.0033491
												0.0794541	0.00335878
												0.0794664	0.00336855
												0.0795026	0.00337774
												0.0795602	0.00338573
												0.0796352	0.00339198
												0.0797226	0.00339605
												0.0798164	0.00339768
												0.0799102	0.00339675
												0.0799977	0.00339332
												0.0800727	0.00338762
												0.0801304	0.00338006
												0.0801666	0.00337113
												0.080179	0.00336145
												0.0801667	0.00335169
												0.0831721	0.00332388
												0.0831564	0.0033123
												0.0831102	0.00330138
												0.0830366	0.00329187
												0.0829407	0.00328441
												0.082829	0.00327952
												0.0827092	0.00327753
												0.0825893	0.00327857
												0.0824776	0.00328257
												0.0823816	0.00328927
												0.082308	0.00329819
												0.0822617	0.00330875
												0.0822458	0.00332021
												0.0822616	0.00333179
												0.0823078	0.00334271
												0.0823814	0.00335222
												0.0824773	0.00335968
												0.0825889	0.00336457
												0.0827088	0.00336656
												0.0828287	0.00336552
												0.0829404	0.00336152
												0.0830364	0.00335482
												0.08311	0.0033459
												0.0831563	0.00333534
												0.0831721	0.00332388
												0.0831564	0.0033123
												0.0775281	0.00338663
												0.0775094	0.00337349
												0.0774546	0.0033611
												0.0773674	0.00335029
												0.0772538	0.00334181
												0.0771214	0.00333622
												0.0769793	0.00333392
												0.0768372	0.00333506
												0.0767048	0.00333956
												0.076591	0.00334711
												0.0765037	0.0033572
												0.0764489	0.00336914
												0.0764301	0.00338212
												0.0764487	0.00339526
												0.0765035	0.00340765
												0.0765907	0.00341846
												0.0767044	0.00342694
												0.0768368	0.00343253
												0.0769789	0.00343483
												0.077121	0.00343369
												0.0772534	0.0034292
												0.0773672	0.00342164
												0.0774544	0.00341155
												0.0775093	0.00339961
												0.0775281	0.00338663
												0.0775094	0.00337349
												0.0672728	0.00342915
												0.0672544	0.00341688
												0.0672004	0.00340531
												0.0671144	0.00339525
												0.0670024	0.00338736
												0.0668719	0.00338219
												0.0667319	0.0033801
												0.0665918	0.00338122
												0.0664613	0.00338548
												0.0663492	0.00339259
												0.0662632	0.00340206
												0.0662091	0.00341325
												0.0661906	0.0034254
												0.066209	0.00343767
												0.0662631	0.00344924
												0.066349	0.0034593
												0.066461	0.00346719
												0.0665915	0.00347236
												0.0667315	0.00347445
												0.0668716	0.00347333
												0.0670021	0.00346907
												0.0671142	0.00346196
												0.0672002	0.00345249
												0.0672543	0.0034413
												0.0672728	0.00342915
												0.0672544	0.00341688
												0.0603166	0.00342745
												0.0602958	0.00341323
												0.0602347	0.00339986
												0.0601374	0.00338824
												0.0600106	0.00337917
												0.0598629	0.00337326
												0.0597044	0.00337091
												0.0595459	0.00337229
												0.0593981	0.00337731
												0.0592713	0.00338561
												0.0591739	0.00339664
												0.0591127	0.00340965
												0.0590918	0.00342374
												0.0591126	0.00343795
												0.0591737	0.00345133
												0.059271	0.00346295
												0.0593978	0.00347202
												0.0595455	0.00347793
												0.059704	0.00348028
												0.0598626	0.00347889
												0.0600103	0.00347388
												0.0601371	0.00346557
												0.0602345	0.00345454
												0.0602957	0.00344154
												0.0603166	0.00342745
												0.0602958	0.00341323
												0.0563394	0.00338405
												0.0563142	0.00336769
												0.0562401	0.0033523
												0.0561222	0.00333892
												0.0559686	0.00332846
												0.0557897	0.00332163
												0.0555976	0.00331891
												0.0554056	0.00332047
												0.0552266	0.00332622
												0.0550729	0.00333575
												0.054955	0.00334842
												0.0548808	0.00336337
												0.0548555	0.00337957
												0.0548807	0.00339593
												0.0549548	0.00341132
												0.0550727	0.0034247
												0.0552263	0.00343516
												0.0554052	0.00344199
												0.0555973	0.00344471
												0.0557893	0.00344314
												0.0559683	0.0034374
												0.056122	0.00342787
												0.0562399	0.0034152
												0.0563141	0.00340025
												0.0563394	0.00338405
												0.0563142	0.00336769

## Sheet: Age Summary
	Relative Abundances			36Ar [fA]	%1s	37Ar [fA]	%1s	38Ar [fA]	%1s	39Ar [fA]	%1s	40Ar [fA]	%1s	40(r)/39(k)	± 2s	Age	± 2s	40Ar(r)	39Ar(k)	K/Ca	± 2s
																(ka)		(%)	(%)
	21G23782	0.6		1.03548	0.216353	1.87389	4.70888	0.207243	4.34301	0.509211	2.00175	306.712	0.0155034	-4.50446	2.93313	-13477.2	8808.2	-0.746073	0.598629	0.116572	0.0119336
	21G23783	0.7		0.699372	0.235287	1.37849	6.57783	0.148998	5.64352	0.553853	1.84671	206.372	0.021801	-4.19772	1.95576	-12556.2	5870.18	-1.12477	0.651609	0.172489	0.0235722
	21G23785	0.8		0.813641	0.226668	1.62411	5.61404	0.17236	5.3005	0.836162	1.1876	241.897	0.0187498	-1.06939	1.4551	-3190.59	4345.18	-0.369194	0.984093	0.221107	0.0253768
	21G23786	1		0.559538	0.273281	1.1791	7.8882	0.122157	7.42623	0.736909	1.35606	165.035	0.0262269	-2.61613	1.33425	-7815.25	3994.38	-1.16695	0.867471	0.268462	0.0429763
	21G23788	1.2		0.605733	0.259991	1.35459	6.94815	0.122697	7.47763	0.929262	1.14113	179.145	0.0253859	-1.71729	1.09607	-5126.34	3276.5	-0.889959	1.094	0.294708	0.0415033
	21G23789	1.4		0.677373	0.250349	1.70843	5.28891	0.153234	5.58065	1.1908	0.853667	201.921	0.0221447	-0.14971	0.924706	-446.335	2757.19	-0.0882081	1.40193	0.299439	0.0320848
	21G23791	1.8		1.03335	0.211742	3.23689	2.94126	0.227766	4.0217	2.00858	0.50655	307.001	0.0149343	-0.625942	0.726832	-1866.86	2168.87	-0.409105	2.36444	0.266552	0.0159113
	21G23792	2.2		0.977625	0.226215	4.02754	2.123	0.22888	3.80609	2.45243	0.40374	289.887	0.0162643	-0.680983	0.594456	-2031.11	1774.02	-0.575501	2.88686	0.261557	0.0113052
	21G23794	2.6		1.08238	0.215003	6.67284	1.45492	0.252201	3.44289	3.32941	0.296297	321.157	0.0147896	-0.439342	0.464991	-1310.13	1387.12	-0.454877	3.91828	0.214272	0.00636328
	21G23795	3.4		1.08451	0.211191	11.7848	0.863014	0.271601	3.36827	4.30351	0.252662	322.653	0.0141934	-0.0436475	0.355321	-130.116	1059.27	-0.0581141	5.06228	0.156749	0.0028195
	21G23797	4.2	4	0.97012	0.207263	19.6814	0.60818	0.267544	3.45135	5.05217	0.202599	289.592	0.0160567	0.305499	0.266931	910.456	795.316	0.531635	5.93851	0.110104	0.00141198
	21G23798	5.4	4	0.999267	0.207075	37.9836	0.429599	0.282768	3.06024	6.2482	0.1719	297.491	0.0159539	0.355467	0.222273	1059.33	662.204	0.743671	7.33403	0.0704576	0.000652413
	21G23800	7	4	1.04442	0.208528	71.9296	0.375536	0.299622	2.8249	7.27138	0.149832	307.416	0.0155302	0.192862	0.200941	574.824	598.811	0.453281	8.51404	0.0431925	0.000349625
	21G23801	9	4	0.987041	0.211421	140.108	0.359793	0.28765	3.2025	7.95247	0.136667	285.578	0.0163471	0.278421	0.176098	829.777	524.703	0.766542	9.26501	0.0241304	0.000186094
	21G23803	11	4	0.749839	0.229608	214.196	0.355172	0.237808	3.87462	7.39873	0.144402	208.875	0.0211848	0.31464	0.155077	937.691	462.043	1.09378	8.5564	0.0145768	0.000112211
	21G23804	13		0.456836	0.303423	243.826	0.354763	0.160374	6.03842	6.07058	0.170838	117.229	0.0376912	0.0860911	0.148936	256.617	443.91	0.434309	6.96889	0.0104295	8.27268e-05
	21G23806	15		0.375146	0.342699	286.991	0.353799	0.143898	6.27287	5.81714	0.188898	89.6733	0.0467461	0.146748	0.144618	437.397	430.998	0.921782	6.63755	0.00843957	6.8412e-05
	21G23807	17		0.288134	0.397609	278.328	0.353888	0.104361	8.32518	5.04523	0.206897	63.4858	0.0652728	-0.0166762	0.14867	-49.7117	443.192	-0.127828	5.7345	0.00751831	6.24625e-05
	21G23809	20		0.287659	0.383579	299.223	0.354148	0.119962	7.11848	5.10411	0.205492	61.5423	0.0668456	-0.0400499	0.142999	-119.391	426.303	-0.319649	5.78807	0.00705862	5.86344e-05
	21G23810	23		0.225472	0.446747	253.884	0.354373	0.0921734	9.69222	4.06814	0.252183	47.2164	0.087629	0.0987845	0.162777	294.45	485.154	0.816996	4.60163	0.00661389	5.86061e-05
	21G23812	26		0.183074	0.503422	202.864	0.355878	0.0811964	11.2332	3.0472	0.32242	37.8934	0.108448	-0.135612	0.197729	-404.299	589.553	-1.04388	3.43719	0.00618272	6.08355e-05
	21G23813	30		0.194696	0.457825	219.486	0.355241	0.0752573	11.8253	2.77676	0.368293	39.4992	0.104992	-0.348369	0.21353	-1038.77	636.887	-2.32463	3.10592	0.00516375	5.46014e-05
	21G23815	34		0.172234	0.530095	198.271	0.356122	0.0585692	14.9613	2.19518	0.466788	34.6351	0.117423	-0.380965	0.275813	-1136	822.699	-2.27444	2.43665	0.0044845	5.50028e-05
	21G23816	38		0.146121	0.585295	186.914	0.356985	0.0524578	16.5704	1.69174	0.600379	28.2692	0.148016	-0.173984	0.340013	-518.714	1013.86	-0.967274	1.852	0.00361561	5.36657e-05
			S	15.6491	0.0534168	2688.52	0.103798	4.17078	1.04879	86.5892	0.0585782	4450.17	0.00489423
	Information on Analysis and Constants Used in Calculations									Results		40(a)/36(a)	± 2s	40(r)/39(k)	± 2s	Age	± 2s	MSWD	39Ar(k)	K/Ca	± 2s
																(ka)			(%,n)
	Project = O-CONNOR (20-06)				Age Equations = Min et al. (2000)					Age Plateau				0.288405	0.0867531	859.524	258.496	0.353045	39.608	0.0524922	0.0345551
	Sample = SO80 51DS-1				Negative Intensities = Allowed										0.300803		0.300743	0.842075	5
	Material = Groundmass				Collector Calibrations = 36Ar					Full External Error							262.328	2.41421	2σ Confidence Limit
	Location = Off-Axis Smt near EPR				Decay 40K = 5.463 ± 0.107 E-10 1/a					Analytical Error							258.487	1	Error Magnification
	Region = Easter Microplate				Decay 39Ar = 2.940 ± 0.016 E-07 1/h
	Analyst = Daniel Heaton				Decay 37Ar = 8.230 ± 0.012 E-04 1/h					Total Fusion Age				-0.0599298	0.0647157	-178.657	192.935		24	0.0135727	3.25525e-05
	Irradiation = 21-OSU-04 (4B14-21)				Decay 36Cl = 2.257 ± 0.015 E-06 1/a										1.07986		1.07991
	Position = X: 0 | Y: 0 | Z/H: 25.81211 mm				Decay 40K(EC,β⁺) = 0.580 ± 0.014 E-10 1/a					Full External Error							193.158
	FCT-NM Age = 28.201 ± 0.023 Ma				Decay 40K(β⁻) = 4.884 ± 0.099 E-10 1/a					Analytical Error							192.934
	FCT-NM Reference = Kuiper et al (2008)				Atmospheric 40/36(a) = 298.56 ± 0.31
	FCT-NM 40Ar/39Ar Ratio = 9.53362 ± 0.01220				Atmospheric 38/36(a) = 0.1885 ± 0.0003					Normal Isochron		298.514	2.55431	0.293834	0.343033	875.698	1022.08	0.581742	39.608
	FCT-NM J-value = 0.00162850 ± 0.00000208				Production 39/37(ca) = 0.0006425 ± 0.0000059								0.00855676		1.16744		1.16716	0.626926	5
	Air Shot 40Ar/36Ar = 304.3220 ± 0.3135				Production 38/37(ca) = 0.0001800 ± 0.0000173					Full External Error							1023.09	2.63299	2σ Confidence Limit
	Air Shot MDF = 0.99526041 ± 0.00035947 (LIN)				Production 36/37(ca) = 0.0002703 ± 0.0000005					Analytical Error							1022.08	1	Error Magnification
	Experiment Type = Incremental Heating				Production 40/39(k) = 0.000607 ± 0.000059												3		Number of Iterations
	Extraction Method = Bulk Laser Heating				Production 38/39(k) = 0.012077 ± 0.000011												1.87604e-06		Convergence
	Heating = 32 sec				Production 36/38(cl) = 262.80 ± 1.71
	Isolation = 2.00 min				Scaling Ratio K/Ca = 0.430					Inverse Isochron Clustered Points		298.517	2.55277	0.293743	0.270887	875.429	807.121	0.580637	39.608
	Instrument = ARGUS-VI-G				Abundance Ratio 40K/K = 1.1700 ± 0.0100 E-04								0.00855151		0.922189		0.921972	0.627656	5
	Preferred Age = Plateau Age				Atomic Weight K = 39.0983 ± 0.0001 g					Full External Error							808.403	2.63299	2σ Confidence Limit
	Age Classification = Unknown									Analytical Error							807.118	1	Error Magnification
	IGSN = Undefined																3		Number of Iterations
	Rock Class = Undefined																2.60963e-06		Convergence
	Lithology = Undefined									■ The weighted mean on the age plateau is defined as a mini plateau at 40% width							0.00509977		Spreading Factor
	Lat-Lon = Undefined - Undefined

## Sheet: Incremental Heating Table
	Incremental Heating			36Ar(a) [fA]	37Ar(ca) [fA]	38Ar(cl) [fA]	39Ar(k) [fA]	40Ar(r) [fA]	Age	± 2s	40Ar(r)	39Ar(k)	K/Ca	± 2s
									(ka)		(%)	(%)
	21G23782	0.6		1.03497	1.87389	0.00567846	0.508007	-2.2883	-13477.2	8808.2	-0.746073	0.598629	0.116572	0.0119336
	21G23783	0.7		0.698998	1.37849	0.0103104	0.552967	-2.3212	-12556.2	5870.18	-1.12477	0.651609	0.172489	0.0235722
	21G23785	0.8		0.813201	1.62411	0.00869321	0.835119	-0.893067	-3190.59	4345.18	-0.369194	0.984093	0.221107	0.0253768
	21G23786	1		0.559218	1.1791	0.00764183	0.736151	-1.92587	-7815.25	3994.38	-1.16695	0.867471	0.268462	0.0429763
	21G23788	1.2		0.605367	1.35459	0	0.928391	-1.59431	-5126.34	3276.5	-0.889959	1.094	0.294708	0.0415033
	21G23789	1.4		0.676909	1.70843	0.0109613	1.1897	-0.17811	-446.335	2757.19	-0.0882081	1.40193	0.299439	0.0320848
	21G23791	1.8		1.03247	3.23689	0.00832907	2.0065	-1.25595	-1866.86	2168.87	-0.409105	2.36444	0.266552	0.0159113
	21G23792	2.2		0.976534	4.02754	0.0144916	2.44984	-1.6683	-2031.11	1774.02	-0.575501	2.88686	0.261557	0.0113052
	21G23794	2.6		1.08057	6.67284	0.00715422	3.32512	-1.46087	-1310.13	1387.12	-0.454877	3.91828	0.214272	0.00636328
	21G23795	3.4		1.08132	11.7848	0.0137693	4.29594	-0.187507	-130.116	1059.27	-0.0581141	5.06228	0.156749	0.0028195
	21G23797	4.2	4	0.964796	19.6814	0.0212745	5.03953	1.53957	910.456	795.316	0.531635	5.93851	0.110104	0.00141198
	21G23798	5.4	4	0.988997	37.9836	0.0143399	6.22379	2.21235	1059.33	662.204	0.743671	7.33403	0.0704576	0.000652413
	21G23800	7	4	1.02498	71.9296	0.00620771	7.22516	1.39346	574.824	598.811	0.453281	8.51404	0.0431925	0.000349625
	21G23801	9	4	0.94917	140.108	0	7.86245	2.18908	829.777	524.703	0.766542	9.26501	0.0241304	0.000186094
	21G23803	11	4	0.691942	214.196	0	7.26111	2.28464	937.691	462.043	1.09378	8.5564	0.0145768	0.000112211
	21G23804	13		0.39093	243.826	0	5.91392	0.509136	256.617	443.91	0.434309	6.96889	0.0104295	8.27268e-05
	21G23806	15		0.297573	286.991	0	5.63274	0.826592	437.397	430.998	0.921782	6.63755	0.00843957	6.8412e-05
	21G23807	17		0.212902	278.328	0	4.8664	-0.0811529	-49.7117	443.192	-0.127828	5.7345	0.00751831	6.24625e-05
	21G23809	20		0.206779	299.223	0	4.91186	-0.19672	-119.391	426.303	-0.319649	5.78807	0.00705862	5.86344e-05
	21G23810	23		0.156847	253.884	0	3.90502	0.385756	294.45	485.154	0.816996	4.60163	0.00661389	5.86061e-05
	21G23812	26		0.128239	202.864	0	2.91686	-0.395561	-404.299	589.553	-1.04388	3.43719	0.00618272	6.08355e-05
	21G23813	30		0.135369	219.486	0	2.63574	-0.918209	-1038.77	636.887	-2.32463	3.10592	0.00516375	5.46014e-05
	21G23815	34		0.118641	198.271	0	2.06779	-0.787755	-1136	822.699	-2.27444	2.43665	0.0044845	5.50028e-05
	21G23816	38		0.0955979	186.914	0	1.57164	-0.273441	-518.714	1013.86	-0.967274	1.852	0.00361561	5.36657e-05
			S	14.9223	2688.52	0.128851	84.8618	-5.08575
	Information on Analysis				Results		40(r)/39(k)	± 2s	Age	± 2s	MSWD	39Ar(k)	K/Ca	± 2s
									(ka)			(%,n)
	Project = O-CONNOR (20-06)				Age Plateau		0.288405	0.0867531	859.524	258.496	0.353045	39.608	0.0524922	0.0345551
	Sample = SO80 51DS-1							0.300803		0.300743	0.842075	5
	Material = Groundmass				Full External Error					262.328	2.41421	2σ Confidence Limit
	Location = Off-Axis Smt near EPR				Analytical Error					258.487	1	Error Magnification
	Region = Easter Microplate
	Analyst = Daniel Heaton				Total Fusion Age		-0.0599298	0.0647157	-178.657	192.935		24	0.0135727	3.25525e-05
	Irradiation = 21-OSU-04 (4B14-21)							1.07986		1.07991
	J = 0.00162850 ± 0.00000208				Full External Error					193.158
	FCT-NM = 28.201 ± 0.023 Ma				Analytical Error					192.934	■ Defining a mini plateau at 40%

## Sheet: Normal Isochron Table
	Normal Isochron			39(k)/36(a)	± 2s	40(a+r)/36(a)	± 2s			r.i.
	21G23782	0.6		0.490843	0.019812	296.349	1.28631			0.106987
	21G23783	0.7		0.791086	0.0295014	295.239	1.39616			0.125729
	21G23785	0.8		1.02695	0.0248633	297.462	1.35396			0.186727
	21G23786	1		1.31639	0.0364575	295.116	1.62154			0.196588
	21G23788	1.2		1.5336	0.0359315	295.926	1.54721			0.221048
	21G23789	1.4		1.75755	0.0313	298.297	1.50057			0.28028
	21G23791	1.8		1.94339	0.0213615	297.344	1.26349			0.384671
	21G23792	2.2		2.50871	0.0232459	296.852	1.34808			0.487583
	21G23794	2.6		3.07719	0.0225632	297.208	1.28325			0.586084
	21G23795	3.4		3.97288	0.0262258	298.387	1.26698			0.640355
	21G23797	4.2	4	5.22341	0.0304048	300.156	1.25497			0.714055
	21G23798	5.4	4	6.29303	0.0341442	300.797	1.26267			0.769206
	21G23800	7	4	7.04908	0.0367605	299.919	1.27882			0.81329
	21G23801	9	4	8.2835	0.0431458	300.866	1.33004			0.84408
	21G23803	11	4	10.4938	0.0611877	301.862	1.52069			0.857864
	21G23804	13		15.1278	0.12161	299.862	2.17514			0.892597
	21G23806	15		18.929	0.184001	301.338	2.69061			0.908481
	21G23807	17		22.8575	0.272812	298.179	3.33678			0.924835
	21G23809	20		23.7541	0.283237	297.609	3.32908			0.924734
	21G23810	23		24.897	0.356549	301.019	4.03719			0.920519
	21G23812	26		22.7454	0.369664	295.475	4.40924			0.898783
	21G23813	30		19.4708	0.305809	291.777	4.01932			0.856689
	21G23815	34		17.4289	0.325736	291.92	4.66258			0.836128
	21G23816	38		16.4401	0.370154	295.7	5.50325			0.805678
	Results			40(a)/36(a)	± 2s	40(r)/39(k)	± 2s	Age	± 2s	MSWD
								(ka)
	Normal Isochron			298.514	2.55431	0.293834	0.343033	875.698	1022.08	0.581742
					0.00855676		1.16744		1.16716	0.626926
	Full External Error								1023.09
	Analytical Error								1022.08
	Statistics			2σ Confidence Limit	2.63299		Convergence	1.87604e-06
				Error Magnification	1		Number of Iterations	3
				Number of Data Points	5		Calculated Line	Weighted York-2

## Sheet: Inverse Isochron Table
	Inverse Isochron			39(k)/40(a+r)	± 2s	36(a)/40(a+r)	± 2s			r.i.
	21G23782	0.6		0.0016563	6.647e-05	0.0033744	1.46466e-05			0.000551933
	21G23783	0.7		0.00267947	9.9131e-05	0.00338708	1.60173e-05			0.00108665
	21G23785	0.8		0.00345239	8.2115e-05	0.00336178	1.53018e-05			0.00129891
	21G23786	1		0.0044606	0.000121126	0.0033885	1.86184e-05			0.00184407
	21G23788	1.2		0.00518237	0.000118417	0.00337922	1.76678e-05			0.00215774
	21G23789	1.4		0.00589194	0.000100723	0.00335236	1.6864e-05			0.00228098
	21G23791	1.8		0.00653586	6.63134e-05	0.00336311	1.42907e-05			0.00206931
	21G23792	2.2		0.00845107	6.83693e-05	0.00336869	1.52981e-05			0.00288013
	21G23794	2.6		0.0103536	6.15121e-05	0.00336465	1.45274e-05			0.00341089
	21G23795	3.4		0.0133145	6.75086e-05	0.00335136	1.42302e-05			0.00374307
	21G23797	4.2	4	0.0174023	7.0918e-05	0.0033316	1.39297e-05			0.00605292
	21G23798	5.4	4	0.0209212	7.25363e-05	0.0033245	1.39554e-05			0.00699589
	21G23800	7	4	0.0235032	7.13191e-05	0.00333423	1.42168e-05			0.00745724
	21G23801	9	4	0.0275322	7.68993e-05	0.00332374	1.46932e-05			0.00865817
	21G23803	11	4	0.0347637	0.000104171	0.00331277	1.66888e-05			0.0118936
	21G23804	13		0.0504492	0.000182889	0.00333486	2.41904e-05			0.021612
	21G23806	15		0.0628165	0.000255266	0.00331854	2.96308e-05			0.0240933
	21G23807	17		0.0766569	0.000348206	0.00335369	3.75296e-05			0.0335312
	21G23809	20		0.0798165	0.000362458	0.00336012	3.75866e-05			0.0351906
	21G23810	23		0.082709	0.000463159	0.00332204	4.45544e-05			0.0409026
	21G23812	26		0.0769791	0.000549003	0.00338438	5.05034e-05			0.0442083
	21G23813	30		0.0667317	0.000541063	0.00342728	4.72118e-05			0.0394817
	21G23815	34		0.0597042	0.000612424	0.00342559	5.47139e-05			0.0336661
	21G23816	38		0.0555974	0.000741964	0.00338181	6.29387e-05			0.0352869
	Results			40(a)/36(a)	± 2s	40(r)/39(k)	± 2s	Age	± 2s	MSWD
								(ka)
	Inverse Isochron Clustered Points			298.517	2.55277	0.293743	0.270887	875.429	807.121	0.580637
					0.00855151		0.922189		0.921972	0.627656
	Full External Error								808.403
	Analytical Error								807.118
	Statistics			2σ Confidence Limit	2.63299		Convergence	2.60963e-06
				Error Magnification	1		Number of Iterations	3
				Number of Data Points	5		Calculated Line	Weighted York-2
				Spreading Factor	0.00509977

## Sheet: Degassing Patterns
	Degassing Patterns			36Ar(a) [fA]	%1s	36Ar(c) [fA]	%1s	36Ar(ca) [fA]	%1s	36Ar(cl) [fA]	%1s	37Ar(ca) [fA]	%1s	38Ar(a) [fA]	%1s	38Ar(c) [fA]	%1s	38Ar(k) [fA]	%1s	38Ar(ca) [fA]	%1s	38Ar(cl) [fA]	%1s	39Ar(k) [fA]	%1s	39Ar(ca) [fA]	%1s	40Ar(r) [fA]	%1s	40Ar(a) [fA]	%1s	40Ar(c) [fA]	%1s	40Ar(k) [fA]	%1s
	21G23782	0.6		1.03497	0.216471	0	0	0.000506513	4.71195	1.08791e-06	158.809	1.87389	4.70888	0.195092	0.26859	0	0	0.0061352	2.00854	0.000337301	10.7196	0.00567846	158.812	0.508007	2.00652	0.00120398	4.79791	-2.2883	32.4962	309	0.240158	0	0	0.00030836	9.8564
	21G23783	0.7		0.698998	0.235439	0	0	0.000372607	6.58002	1.97543e-06	81.6608	1.37849	6.57783	0.131761	0.2841	0	0	0.00667818	1.85188	0.000248129	11.6621	0.0103104	81.666	0.552967	1.84969	0.000885683	6.64185	-2.3212	23.2219	208.693	0.257386	0	0	0.000335651	9.82567
	21G23785	0.8		0.813201	0.226811	0	0	0.000438996	5.61661	1.66575e-06	105.234	1.62411	5.61404	0.153288	0.276992	0	0	0.0100857	1.1925	0.000292339	11.1469	0.00869321	105.238	0.835119	1.1891	0.00104349	5.68892	-0.893067	68.0238	242.789	0.249518	0	0	0.000506917	9.72299
	21G23786	1		0.559218	0.273474	0	0	0.000318712	7.89004	1.46437e-06	118.817	1.1791	7.8882	0.105413	0.316337	0	0	0.0088905	1.36046	0.000212239	12.4483	0.00764183	118.821	0.736151	1.35748	0.000757575	7.94167	-1.92587	25.4643	166.96	0.292582	0	0	0.000446844	9.74501
	21G23788	1.2		0.605367	0.260182	0	0	0.000366145	6.95023	0	0	1.35459	6.94815	0.114112	0.304919	0	0	0.0112122	1.14576	0.000243826	11.8749	0	0	0.928391	1.14222	0.000870322	7.0088	-1.59431	31.8923	180.738	0.280198	0	0	0.000563534	9.71736
	21G23789	1.4		0.676909	0.250547	0	0	0.000461789	5.29164	2.1008e-06	78.1189	1.70843	5.28891	0.127597	0.29674	0	0	0.014368	0.859196	0.000307518	10.9868	0.0109613	78.1243	1.1897	0.854469	0.00109767	5.36833	-0.17811	308.831	202.098	0.271274	0	0	0.000722148	9.68776
	21G23791	1.8		1.03247	0.211937	0	0	0.00087493	2.94617	1.59649e-06	110.196	3.23689	2.94126	0.194621	0.264949	0	0	0.0242325	0.51501	0.000582639	10.0692	0.00832907	110.199	2.0065	0.507085	0.0020797	3.08178	-1.25595	58.0569	308.255	0.236079	0	0	0.00121795	9.66331
	21G23792	2.2		0.976534	0.22648	0	0	0.00108865	2.12979	2.77786e-06	60.2526	4.02754	2.123	0.184077	0.276721	0	0	0.0295868	0.414073	0.000724958	9.86124	0.0144916	60.2596	2.44984	0.404174	0.0025877	2.31377	-1.6683	43.6451	291.554	0.249218	0	0	0.00148706	9.65846
	21G23794	2.6		1.08057	0.215376	0	0	0.00180367	1.46482	1.37153e-06	121.688	6.67284	1.45492	0.203688	0.267709	0	0	0.0401575	0.310038	0.00120111	9.73929	0.00715422	121.691	3.32512	0.296687	0.0042873	1.72139	-1.46087	52.9182	322.615	0.239171	0	0	0.00201835	9.65456
	21G23795	3.4		1.08132	0.21183	0	0	0.00318543	0.879598	2.63983e-06	66.6237	11.7848	0.863014	0.203828	0.264864	0	0	0.0518821	0.268642	0.00212126	9.66859	0.0137693	66.6301	4.29594	0.253117	0.00757174	1.26142	-0.187507	407.034	322.838	0.235983	0	0	0.00260764	9.65332
	21G23797	4.2	4	0.964796	0.208436	0	0	0.0053199	0.631492	4.07915e-06	43.5346	19.6814	0.60818	0.181864	0.262158	0	0	0.0608624	0.222172	0.00354266	9.64919	0.0212745	43.5443	5.03953	0.203126	0.0126453	1.10285	1.53957	43.6872	288.049	0.232941	0	0	0.00305899	9.65214
	21G23798	5.4	4	0.988997	0.20928	0	0	0.010267	0.462012	2.74966e-06	60.6865	37.9836	0.429599	0.186426	0.262829	0	0	0.0751647	0.194674	0.00683705	9.63958	0.0143399	60.6934	6.22379	0.17262	0.0244045	1.01536	2.21235	31.2644	295.275	0.233697	0	0	0.00377784	9.65154
	21G23800	7	4	1.02498	0.212628	0	0	0.0194426	0.412222	1.19046e-06	138.247	71.9296	0.375536	0.193209	0.265502	0	0	0.0872583	0.175722	0.0129473	9.63732	0.00620771	138.25	7.22516	0.150925	0.0462147	0.993694	1.39346	52.0945	306.018	0.236699	0	0	0.00438567	9.65118
	21G23801	9	4	0.94917	0.220429	0	0	0.0378711	0.397934	0	0	140.108	0.359793	0.178919	0.27179	0	0	0.0949549	0.165336	0.0252194	9.63672	0	0	7.86245	0.138693	0.0900191	0.987852	2.18908	31.624	283.384	0.243732	0	0	0.00477251	9.651
	21G23803	11	4	0.691942	0.250992	0	0	0.0578971	0.39376	0	0	214.196	0.355172	0.130431	0.297116	0	0	0.0876925	0.173492	0.0385552	9.63655	0	0	7.26111	0.148322	0.137621	0.986178	2.28464	24.6432	206.586	0.271686	0	0	0.0044075	9.65114
	21G23804	13		0.39093	0.360726	0	0	0.0659063	0.393392	0	0	243.826	0.354763	0.0736903	0.394213	0	0	0.0714224	0.198833	0.0438887	9.63653	0	0	5.91392	0.177298	0.156658	0.986031	0.509136	86.4988	116.716	0.375419	0	0	0.00358975	9.65163
	21G23806	15		0.297573	0.443989	0	0	0.0775737	0.392523	0	0	286.991	0.353799	0.0560924	0.471601	0	0	0.0680267	0.217251	0.0516584	9.6365	0	0	5.63274	0.197732	0.184392	0.985685	0.826592	49.274	88.8433	0.456007	0	0	0.00341908	9.65203
	21G23807	17		0.212902	0.555706	0	0	0.075232	0.392603	0	0	278.328	0.353888	0.040132	0.578005	0	0	0.0587715	0.235419	0.050099	9.6365	0	0	4.8664	0.217537	0.178826	0.985717	-0.0811529	445.755	63.564	0.565354	0	0	0.00295391	9.65245
	21G23809	20		0.206779	0.555295	0	0	0.0808799	0.392837	0	0	299.223	0.354148	0.0389779	0.57761	0	0	0.0593205	0.234917	0.0538601	9.63651	0	0	4.91186	0.216993	0.192251	0.98581	-0.19672	178.526	61.7361	0.56495	0	0	0.0029815	9.65244
	21G23810	23		0.156847	0.664836	0	0	0.0686248	0.39304	0	0	253.884	0.354373	0.0295657	0.683585	0	0	0.047161	0.280742	0.0456991	9.63652	0	0	3.90502	0.265925	0.16312	0.985891	0.385756	82.3894	46.8282	0.672921	0	0	0.00237035	9.65366
	21G23812	26		0.128239	0.738202	0	0	0.0548342	0.394397	0	0	202.864	0.355878	0.0241731	0.755131	0	0	0.035227	0.351419	0.0365155	9.63657	0	0	2.91686	0.339699	0.13034	0.986433	-0.395561	72.9017	38.2872	0.745491	0	0	0.00177054	9.65598
	21G23813	30		0.135369	0.680716	0	0	0.0593269	0.393822	0	0	219.486	0.355241	0.0255171	0.699039	0	0	0.0318318	0.401779	0.0395074	9.63655	0	0	2.63574	0.391569	0.141019	0.986203	-0.918209	30.6447	40.4158	0.688615	0	0	0.00159989	9.65794
	21G23815	34		0.118641	0.789925	0	0	0.0535928	0.394617	0	0	198.271	0.356122	0.0223639	0.805768	0	0	0.0249726	0.507305	0.0356888	9.63658	0	0	2.06779	0.499258	0.127389	0.98652	-0.787755	36.1958	35.4216	0.796741	0	0	0.00125515	9.66291
	21G23816	38		0.0955979	0.918699	0	0	0.0505228	0.395397	0	0	186.914	0.356985	0.0180202	0.932357	0	0	0.0189807	0.656834	0.0336445	9.63661	0	0	1.57164	0.650639	0.120092	0.986833	-0.273441	97.7118	28.5417	0.924567	0	0	0.000953987	9.67191
			S	14.9223	0.0562972	0	0	0.726708	0.11494	2.46992e-05	23.8847	2688.52	0.103798	2.81286	0.0677105	0	0	1.02488	0.0639235	0.483934	2.79852	0.128851	23.8877	84.8618	0.0600546	1.72738	0.286627	-5.08575	53.9929	4455.21	0.0614402	0	0	0.0515111	2.34907
			S							15.6491	0.0539475	2688.52	0.103798									4.45052	0.756938			86.5892	0.0591337							4450.17	0.0871255

## Sheet: Additional Parameters
	Additional Parameters			40Ar/39Ar	1s	37Ar/39Ar	1s	36Ar/39Ar	1s	Time (days)	37Ar (decay)	39Ar (decay)	40Ar (moles)
	21G23782	0.6		602.329	12.0575	3.67999	0.188294	2.03349	0.0409424	117.974	10.3056	1.00083	1.30966e-11
	21G23783	0.7		372.611	6.88152	2.48892	0.170047	1.26274	0.0235076	117.98	10.3068	1.00083	8.81208e-12
	21G23785	0.8		289.294	3.43607	1.94233	0.111457	0.973066	0.0117647	117.992	10.3094	1.00083	1.0329e-11
	21G23786	1		223.955	3.03753	1.60007	0.128068	0.759305	0.0105036	117.999	10.3106	1.00083	7.04698e-12
	21G23788	1.2		192.782	2.20043	1.4577	0.10264	0.651843	0.00762899	118.012	10.3133	1.00083	7.64947e-12
	21G23789	1.4		169.567	1.44803	1.4347	0.0768618	0.56884	0.0050605	118.018	10.3146	1.00083	8.62201e-12
	21G23791	1.8		152.844	0.774569	1.61153	0.0480969	0.514467	0.00282455	118.031	10.3171	1.00083	1.31089e-11
	21G23792	2.2		118.204	0.477623	1.64227	0.0354901	0.398635	0.00184486	118.037	10.3184	1.00083	1.23782e-11
	21G23794	2.6		96.4606	0.286165	2.00421	0.0297583	0.325096	0.00119013	118.05	10.3211	1.00083	1.37134e-11
	21G23795	3.4		74.9744	0.189731	2.73841	0.0246249	0.252005	0.000829857	118.056	10.3224	1.00083	1.37773e-11
	21G23797	4.2	4	57.3203	0.116495	3.89564	0.0249725	0.19202	0.000556543	118.069	10.3249	1.00083	1.23656e-11
	21G23798	5.4	4	47.6123	0.0821975	6.07913	0.028129	0.159929	0.000430413	118.075	10.3262	1.00083	1.27029e-11
	21G23800	7	4	42.2775	0.0636848	9.89215	0.0399962	0.143635	0.000368819	118.088	10.3289	1.00083	1.31267e-11
	21G23801	9	4	35.9106	0.0494277	17.6181	0.0678078	0.124118	0.000312463	118.094	10.3302	1.00083	1.21942e-11
	21G23803	11	4	28.2312	0.0412029	28.9503	0.110997	0.101347	0.000274895	118.107	10.3327	1.00083	8.91897e-12
	21G23804	13		19.311	0.0337839	40.1653	0.158153	0.0752542	0.000262044	118.113	10.334	1.00083	5.00567e-12
	21G23806	15		15.4154	0.0299977	49.3354	0.197869	0.0644898	0.000252357	118.126	10.3367	1.00083	3.82905e-12
	21G23807	17		12.5833	0.0272994	55.1665	0.226145	0.0571102	0.000255978	118.133	10.338	1.00083	2.71085e-12
	21G23809	20		12.0574	0.0260549	58.6239	0.240034	0.0563584	0.000245246	118.145	10.3405	1.00083	2.62786e-12
	21G23810	23		11.6064	0.030986	62.4078	0.271439	0.0554238	0.000284329	118.151	10.3418	1.00083	2.01614e-12
	21G23812	26		12.4355	0.0423017	66.5739	0.319696	0.0600792	0.000359165	118.165	10.3445	1.00083	1.61805e-12
	21G23813	30		14.2249	0.0544766	79.0437	0.404466	0.0701162	0.000411985	118.171	10.3458	1.00084	1.68662e-12
	21G23815	34		15.7778	0.0759435	90.3214	0.530298	0.0784603	0.000554183	118.183	10.3483	1.00084	1.47892e-12
	21G23816	38		16.7102	0.103328	110.486	0.77174	0.0863732	0.00072421	118.19	10.3496	1.00084	1.2071e-12

## Sheet: Procedure Blanks
	Procedure Blanks		36Ar ± 1σ (SE) [fA]		37Ar ± 1σ (SE) [fA]		38Ar ± 1σ (SE) [fA]		39Ar ± 1σ (SE) [fA]		40Ar ± 1σ (SE) [fA]
	21G23782	0.6	0.00756951	0.000568319	0.00261595	0.0060794	-0.00325966	0.00614139	0.0466066	0.00777441	1.65022	0.0373806
	21G23783	0.7	0.00748361	0.000568319	0.000631086	0.0060794	-0.00400617	0.00614139	0.0492275	0.00777441	1.64423	0.0373806
	21G23785	0.8	0.00742956	0.000568319	-0.00158649	0.0060794	-0.00486221	0.00614139	0.0534194	0.00777441	1.64041	0.0373806
	21G23786	1	0.00745072	0.000568319	-0.00201616	0.0060794	-0.00502905	0.00614139	0.0550573	0.00777441	1.64234	0.0373806
	21G23788	1.2	0.00757349	0.000568319	-0.00192764	0.0060794	-0.0049567	0.00614139	0.0576845	0.00777441	1.65408	0.0373806
	21G23789	1.4	0.00765918	0.000568319	-0.00157844	0.0060794	-0.00477244	0.00614139	0.0585954	0.00777441	1.66297	0.0373806
	21G23791	1.8	0.00786328	0.000568319	-0.000626815	0.0060794	-0.00422532	0.00614139	0.0599034	0.00777441	1.68633	0.0373806
	21G23792	2.2	0.00797463	0.000568319	-0.000135792	0.0060794	-0.00390109	0.00614139	0.0603458	0.00777441	1.70046	0.0373806
	21G23794	2.6	0.00821287	0.000568319	0.000682297	0.0060794	-0.00320074	0.00614139	0.0609282	0.00777441	1.73457	0.0373806
	21G23795	3.4	0.00832164	0.000568319	0.000893161	0.0060794	-0.00289272	0.00614139	0.0610742	0.00777441	1.75232	0.0373806
	21G23797	4.2	0.00852023	0.000568319	0.000853492	0.0060794	-0.00238537	0.00614139	0.06119	0.00777441	1.7898	0.0373806
	21G23798	5.4	0.00860663	0.000568319	0.000577112	0.0060794	-0.00220602	0.00614139	0.0611835	0.00777441	1.80905	0.0373806
	21G23800	7	0.00875377	0.000568319	-0.000580477	0.0060794	-0.00203298	0.00614139	0.0610796	0.00777441	1.84943	0.0373806
	21G23801	9	0.00880506	0.000568319	-0.00138271	0.0060794	-0.00205973	0.00614139	0.0610013	0.00777441	1.86788	0.0373806
	21G23803	11	0.00887039	0.000568319	-0.00337891	0.0060794	-0.0023382	0.00614139	0.0608077	0.00777441	1.90203	0.0373806
	21G23804	13	0.00888464	0.000568319	-0.00451317	0.0060794	-0.00259123	0.00614139	0.0606942	0.00777441	1.91716	0.0373806
	21G23806	15	0.00887757	0.000568319	-0.0069789	0.0060794	-0.00336517	0.00614139	0.0604088	0.00777441	1.94311	0.0373806
	21G23807	17	0.00885879	0.000568319	-0.00807136	0.0060794	-0.0038368	0.00614139	0.0602424	0.00777441	1.95188	0.0373806
	21G23809	20	0.00879902	0.000568319	-0.00979405	0.0060794	-0.00495023	0.00614139	0.0598129	0.00777441	1.96092	0.0373806
	21G23810	23	0.00876188	0.000568319	-0.010279	0.0060794	-0.00557467	0.00614139	0.0595301	0.00777441	1.96049	0.0373806
	21G23812	26	0.00868093	0.000568319	-0.0100126	0.0060794	-0.00697967	0.00614139	0.0587139	0.00777441	1.94671	0.0373806
	21G23813	30	0.00864744	0.000568319	-0.00907475	0.0060794	-0.00765784	0.00614139	0.0581909	0.00777441	1.93327	0.0373806
	21G23815	34	0.00860663	0.000568319	-0.00509864	0.0060794	-0.00895848	0.00614139	0.0567902	0.00777441	1.89105	0.0373806
	21G23816	38	0.00860682	0.000568319	-0.00182951	0.0060794	-0.00954494	0.00614139	0.055871	0.00777441	1.86145	0.0373806

## Sheet: Intercept Values
	Intercept Values		36Ar ± 1σ (SE) [fA]		r2	Regression (type,n)		37Ar ± 1σ (SE) [fA]		r2	Regression (type,n)		38Ar ± 1σ (SE) [fA]		r2	Regression (type,n)		39Ar ± 1σ (SE) [fA]		r2	Regression (type,n)		40Ar ± 1σ (SE) [fA]		r2	Regression (type,n)
	21G23782	0.6	1.01324	0.00149807	0.975636	EXP	150 of 150	0.181868	0.00582162	0.00512676	EXP	149 of 150	0.202019	0.00646089	0.0749817	EXP	150 of 150	0.552987	0.00650175	0.00660228	EXP	150 of 150	308.363	0.0293899	0.999874	EXP	150 of 150
	21G23783	0.7	0.686722	0.00111474	0.967113	EXP	150 of 150	0.132478	0.00616781	0.00157855	EXP	149 of 150	0.143579	0.00562535	0.0951421	EXP	147 of 150	0.600001	0.00655528	0.0603453	EXP	150 of 150	208.016	0.0250376	0.999777	EXP	150 of 150
	21G23785	0.8	0.797648	0.00124396	0.970056	EXP	150 of 150	0.153714	0.00622559	0.0166951	EXP	150 of 150	0.165864	0.00664519	0.0726254	EXP	149 of 150	0.884933	0.00608152	0.324129	EXP	150 of 150	243.537	0.0256861	0.999835	EXP	150 of 150
	21G23786	1	0.550881	0.00111794	0.94903	EXP	150 of 150	0.110718	0.00647802	0.00335309	EXP	150 of 150	0.11597	0.00655884	0.0339422	EXP	150 of 150	0.787869	0.0061838	0.220394	EXP	147 of 150	166.677	0.0218207	0.999713	EXP	150 of 150
	21G23788	1.2	0.595869	0.00112913	0.955737	EXP	150 of 150	0.127551	0.00661581	0.00862291	EXP	150 of 150	0.116577	0.0066981	0.0101418	EXP	149 of 150	0.98178	0.00711668	0.338091	EXP	150 of 150	180.799	0.0259016	0.999672	EXP	149 of 150
	21G23789	1.4	0.665532	0.00120925	0.958055	EXP	150 of 150	0.161702	0.00610645	0.0243438	EXP	150 of 150	0.147009	0.0058326	0.0758129	EXP	150 of 150	1.24277	0.00644723	0.593678	EXP	150 of 150	203.584	0.0245375	0.999774	EXP	150 of 150
	21G23791	1.8	1.01147	0.00142649	0.977668	EXP	150 of 150	0.308657	0.00667936	0.148959	EXP	150 of 150	0.221382	0.00667684	0.0680521	EXP	150 of 150	2.05732	0.00643522	0.847813	EXP	150 of 150	308.687	0.0265474	0.999895	EXP	150 of 150
	21G23792	2.2	0.957456	0.00153586	0.971073	EXP	148 of 150	0.384648	0.00528648	0.299922	EXP	150 of 150	0.22281	0.00605911	0.0886834	EXP	150 of 150	2.49914	0.00597804	0.911963	EXP	150 of 150	291.588	0.0287338	0.99986	EXP	150 of 150
	21G23794	2.6	1.05943	0.0015549	0.975355	EXP	150 of 150	0.638026	0.00663448	0.437782	EXP	150 of 150	0.24661	0.00601852	0.110698	EXP	150 of 150	3.37182	0.00586272	0.956815	EXP	150 of 150	322.891	0.0293039	0.999884	EXP	150 of 150
	21G23795	3.4	1.06161	0.00149942	0.976526	EXP	150 of 150	1.12636	0.0064619	0.711671	EXP	150 of 150	0.266134	0.00666011	0.110928	EXP	150 of 150	4.34066	0.00735506	0.960386	EXP	150 of 150	324.406	0.0264558	0.999905	EXP	150 of 150
	21G23797	4.2	0.950712	0.00126038	0.978954	EXP	149 of 150	1.87999	0.00707703	0.866754	EXP	150 of 150	0.262623	0.00677511	0.161794	EXP	150 of 150	5.08527	0.00631545	0.979901	EXP	150 of 150	291.382	0.027656	0.999869	EXP	150 of 150
	21G23798	5.4	0.979107	0.001303	0.97887	EXP	150 of 150	3.62672	0.00659251	0.968024	EXP	150 of 150	0.277882	0.00597579	0.148345	EXP	149 of 150	6.27464	0.00697306	0.984023	EXP	150 of 150	299.3	0.029245	0.999863	EXP	149 of 150
	21G23800	7	1.02311	0.00139524	0.979018	EXP	149 of 150	6.86446	0.00678413	0.989757	EXP	150 of 150	0.294749	0.00570307	0.152639	EXP	149 of 150	7.29203	0.00708133	0.988644	EXP	149 of 150	309.265	0.0296988	0.999868	EXP	150 of 150
	21G23801	9	0.967432	0.00134752	0.978395	EXP	149 of 150	13.369	0.00840604	0.995778	EXP	150 of 150	0.282864	0.00674541	0.0780152	EXP	150 of 150	7.96926	0.00694566	0.990674	EXP	150 of 150	287.446	0.0279654	0.999861	EXP	150 of 150
	21G23803	11	0.737123	0.00115618	0.971942	EXP	147 of 150	20.4321	0.00868821	0.998161	EXP	148 of 150	0.233216	0.00674932	0.125111	EXP	150 of 150	7.4184	0.00673824	0.989944	EXP	150 of 150	210.777	0.0236797	0.999798	EXP	149 of 150
	21G23804	13	0.45257	0.00103326	0.927917	EXP	149 of 150	23.2551	0.00961122	0.998201	EXP	149 of 150	0.156263	0.0073676	0.0480808	EXP	150 of 150	6.09752	0.00641749	0.986397	EXP	147 of 150	119.146	0.0235584	0.999167	EXP	150 of 150
	21G23806	15	0.373224	0.000975517	0.899169	EXP	150 of 150	27.3631	0.00943909	0.998832	EXP	148 of 150	0.139169	0.00649723	0.0526822	EXP	150 of 150	5.8452	0.0073903	0.980352	EXP	150 of 150	91.6164	0.0189703	0.998917	EXP	150 of 150
	21G23807	17	0.288698	0.000864443	0.856758	EXP	150 of 150	26.5325	0.00922957	0.998744	EXP	150 of 150	0.0995355	0.00602825	0.00024537	EXP	150 of 150	5.07741	0.00663621	0.978112	EXP	150 of 150	65.4377	0.0178851	0.997213	EXP	148 of 150
	21G23809	20	0.288177	0.00081129	0.866957	EXP	150 of 150	28.5163	0.0108244	0.998517	EXP	150 of 150	0.113875	0.00581572	0.0421987	EXP	150 of 150	5.13554	0.00670816	0.979006	EXP	150 of 150	63.5033	0.0171771	0.997179	EXP	150 of 150
	21G23810	23	0.227743	0.000728922	0.801753	EXP	150 of 150	24.1905	0.00909034	0.998519	EXP	150 of 150	0.0857252	0.00637052	0.0294803	EXP	150 of 150	4.10505	0.00644317	0.967122	EXP	150 of 150	49.1769	0.0177369	0.991845	EXP	150 of 150
	21G23812	26	0.186484	0.000640691	0.740729	EXP	148 of 150	19.3224	0.00885309	0.997805	EXP	150 of 150	0.0734472	0.00662584	0.0322512	EXP	150 of 150	3.08897	0.0058156	0.95354	EXP	150 of 150	39.8401	0.0170717	0.979026	EXP	150 of 150
	21G23813	30	0.197739	0.000591486	0.82968	EXP	148 of 150	20.9047	0.0088135	0.998214	EXP	149 of 150	0.0668862	0.0063234	0.012355	EXP	150 of 150	2.81951	0.00648006	0.929474	EXP	150 of 150	41.4325	0.017959	0.980575	EXP	150 of 150
	21G23815	34	0.175883	0.000635088	0.739439	EXP	150 of 150	18.8826	0.00883486	0.997731	EXP	149 of 150	0.0490556	0.00613336	9.19442e-07	EXP	150 of 150	2.23976	0.00654001	0.880218	EXP	150 of 150	36.5261	0.0160219	0.969453	EXP	149 of 150
	21G23816	38	0.150521	0.000569023	0.659996	EXP	150 of 150	17.8017	0.00918555	0.997149	EXP	149 of 150	0.0424157	0.00603449	0.00243197	EXP	150 of 150	1.7382	0.00641931	0.80993	EXP	150 of 150	30.1307	0.0188023	0.759284	EXP	147 of 150

## Sheet: Project Info
	Project Info		Analyst	Irradiation	X-pos	Y-pos	Z/H-pos	Project	Experiment	Nmb
	21G23782	0.6	Daniel Heaton	21-OSU-04	0	0	25.8121	Easter\O-Connor (20-06)	21G23779	1
	21G23783	0.7	Daniel Heaton	21-OSU-04	0	0	25.8121	Easter\O-Connor (20-06)	21G23779	1
	21G23785	0.8	Daniel Heaton	21-OSU-04	0	0	25.8121	Easter\O-Connor (20-06)	21G23779	1
	21G23786	1	Daniel Heaton	21-OSU-04	0	0	25.8121	Easter\O-Connor (20-06)	21G23779	1
	21G23788	1.2	Daniel Heaton	21-OSU-04	0	0	25.8121	Easter\O-Connor (20-06)	21G23779	1
	21G23789	1.4	Daniel Heaton	21-OSU-04	0	0	25.8121	Easter\O-Connor (20-06)	21G23779	1
	21G23791	1.8	Daniel Heaton	21-OSU-04	0	0	25.8121	Easter\O-Connor (20-06)	21G23779	1
	21G23792	2.2	Daniel Heaton	21-OSU-04	0	0	25.8121	Easter\O-Connor (20-06)	21G23779	1
	21G23794	2.6	Daniel Heaton	21-OSU-04	0	0	25.8121	Easter\O-Connor (20-06)	21G23779	1
	21G23795	3.4	Daniel Heaton	21-OSU-04	0	0	25.8121	Easter\O-Connor (20-06)	21G23779	1
	21G23797	4.2	Daniel Heaton	21-OSU-04	0	0	25.8121	Easter\O-Connor (20-06)	21G23779	1
	21G23798	5.4	Daniel Heaton	21-OSU-04	0	0	25.8121	Easter\O-Connor (20-06)	21G23779	1
	21G23800	7	Daniel Heaton	21-OSU-04	0	0	25.8121	Easter\O-Connor (20-06)	21G23779	1
	21G23801	9	Daniel Heaton	21-OSU-04	0	0	25.8121	Easter\O-Connor (20-06)	21G23779	1
	21G23803	11	Daniel Heaton	21-OSU-04	0	0	25.8121	Easter\O-Connor (20-06)	21G23779	1
	21G23804	13	Daniel Heaton	21-OSU-04	0	0	25.8121	Easter\O-Connor (20-06)	21G23779	1
	21G23806	15	Daniel Heaton	21-OSU-04	0	0	25.8121	Easter\O-Connor (20-06)	21G23779	1
	21G23807	17	Daniel Heaton	21-OSU-04	0	0	25.8121	Easter\O-Connor (20-06)	21G23779	1
	21G23809	20	Daniel Heaton	21-OSU-04	0	0	25.8121	Easter\O-Connor (20-06)	21G23779	1
	21G23810	23	Daniel Heaton	21-OSU-04	0	0	25.8121	Easter\O-Connor (20-06)	21G23779	1
	21G23812	26	Daniel Heaton	21-OSU-04	0	0	25.8121	Easter\O-Connor (20-06)	21G23779	1
	21G23813	30	Daniel Heaton	21-OSU-04	0	0	25.8121	Easter\O-Connor (20-06)	21G23779	1
	21G23815	34	Daniel Heaton	21-OSU-04	0	0	25.8121	Easter\O-Connor (20-06)	21G23779	1
	21G23816	38	Daniel Heaton	21-OSU-04	0	0	25.8121	Easter\O-Connor (20-06)	21G23779	1

[truncated: 2 more sheets: Sample Parameters, Irradiation Constants]
