# Supplementary material for: Synchronous motion of the Easter mantle plume and the East Pacific Rise
Source: Nat Commun. 2024 Nov 17;15:9953. doi: 10.1038/s41467-024-54115-2 (PMC11570642; doi:10.1038/s41467-024-54115-2)
Supplement: Supplementary file 5 — Supplementary Data 2 [file 41467_2024_54115_MOESM5_ESM.zip › NCOMMS-23-61651B_Dataset 2/21G23840.full.xls]

## Sheet: Hidden Data
Double Line Plot Age Plateau			Double Line Plot K/Ca Plateau			X-Y Plot Normal Isochron		X-Y Plot Inverse Isochron		Error Ellipses Normal Isochron		Error Ellipses Inverse Isochron														Used Measurements for Blank Corrections
Ar39k%	Line 1	Line 2	Ar39k%	Line 1	Line 2	X-axis	Y-axis	X-axis	Y-axis	X-axis	Y-axis	X-axis	Y-axis													Filename	Included	36Ar	1σ	37Ar	1σ	38Ar	1σ	39Ar	1σ	40Ar	1σ	Date		Filename	Included	40Ar/39Ar	1σ	J-value	1σ	Date	X	Y	H
0	-1.05	4.05	0	0.0123856	0.0285334	0.148235	299.974	0.000494158	0.00333362			0.000670633	0.00333363
0.0963204	-1.05	4.05	0.0963204	0.0123856	0.0285334	0.193986	301.402	0.000643613	0.00331783			0.00066462	0.00332725
0.0963204	4.05	2.29716	0.0963204	0.0300421	0.0137413	0.22748	296.073	0.000768324	0.00337755			0.00064699	0.00332129
0.192814	4.05	2.29716	0.192814	0.0300421	0.0137413	0.244378	296.924	0.000823033	0.00336787			0.000618945	0.00331618
0.192814	-1.05	4.05	0.192814	0.00915993	0.0413852	0.369404	300.518	0.00122922	0.00332759			0.000582397	0.00331226
0.254973	-1.05	4.05	0.254973	0.00915993	0.0413852	0.383393	297.684	0.00128792	0.00335926			0.000539834	0.00330979
0.254973	4.05	-1.05	0.254973	0.0612208	0.00514149	0.550848	296.968	0.00185491	0.00336737			0.000494159	0.00330895
0.307691	4.05	-1.05	0.307691	0.0612208	0.00514149	0.939088	296.032	0.00317225	0.00337801			0.000448484	0.00330979
0.307691	-1.05	4.05	0.307691	0.0155259	0.0389425	1.38681	299.45	0.00463119	0.00333945			0.000405921	0.00331225
0.400118	-1.05	4.05	0.400118	0.0155259	0.0389425	3.37888	299.613	0.0112775	0.00333764			0.000369372	0.00331617
0.400118	4.05	-1.05	0.400118	0.0290455	0.0180923	8.56125	307.989	0.0277973	0.00324687			0.000341327	0.00332128
0.56246	4.05	-1.05	0.56246	0.0290455	0.0180923	25.8659	313.627	0.0824736	0.0031885			0.000323696	0.00332722
0.56246	-1.05	4.05	0.56246	0.0166332	0.0253722	69.5829	335.659	0.207302	0.00297921			0.000317683	0.00333361
0.74078	-1.05	4.05	0.74078	0.0166332	0.0253722	124.594	374.169	0.332989	0.00267259			0.000323695	0.00333999
0.74078	2.21431	-1.05	0.74078	0.0255676	0.0195537	171.601	384.735	0.446024	0.00259919			0.000341325	0.00334594
1.02509	2.21431	-1.05	1.02509	0.0255676	0.0195537	187.231	391.973	0.477662	0.0025512			0.00036937	0.00335106
1.02509	-1.05	4.05	1.02509	0.0181107	0.0214359	230.374	427.552	0.538822	0.0023389			0.000405919	0.00335498
1.44385	-1.05	4.05	1.44385	0.0181107	0.0214359	237.758	435.556	0.545872	0.00229591			0.000448481	0.00335745
1.44385	3.72442	-1.05	1.44385	0.0201914	0.0186625	168.458	394.719	0.426779	0.00253345			0.000494156	0.00335829
2.40495	3.72442	-1.05	2.40495	0.0201914	0.0186625	105.265	328.252	0.320683	0.00304644			0.000539831	0.00335745
2.40495	1.55001	4.05	2.40495	0.0186209	0.0197839	78.6222	327.289	0.240222	0.0030554			0.000582394	0.00335499
3.69595	1.55001	4.05	3.69595	0.0186209	0.0197839	25.0417	309.006	0.0810396	0.00323618			0.000618943	0.00335107
3.69595	2.29064	1.17433	3.69595	0.0185093	0.0180734	70.6007	317.303	0.222502	0.00315156			0.000646989	0.00334596
7.61079	2.29064	1.17433	7.61079	0.0185093	0.0180734	61.5345	297.374	0.206926	0.00336277			0.000664619	0.00334002
7.61079	1.32722	1.84443	7.61079	0.0142153	0.0144571							0.000670633	0.00333363
17.2601	1.32722	1.84443	17.2601	0.0142153	0.0144571							0.00066462	0.00332725
17.2601	2.00158	1.60809	17.2601	0.011825	0.0116389
32.8083	2.00158	1.60809	32.8083	0.011825	0.0116389							0.000847857	0.00331785
32.8083	1.30268	1.6847	32.8083	0.0101664	0.0103285							0.000840898	0.00331068
48.2535	1.30268	1.6847	48.2535	0.0101664	0.0103285							0.000820495	0.003304
48.2535	1.69412	1.27386	48.2535	0.0100346	0.00987408							0.000788037	0.00329827
61.7961	1.69412	1.27386	61.7961	0.0100346	0.00987408							0.000745737	0.00329386
61.7961	1.42752	1.90321	61.7961	0.00994808	0.0101175							0.000696478	0.00329109
71.2603	1.42752	1.90321	71.2603	0.00994808	0.0101175							0.000643616	0.00329014
71.2603	1.97296	1.45455	71.2603	0.00995527	0.00978316							0.000590753	0.00329108
79.9356	1.97296	1.45455	79.9356	0.00995527	0.00978316							0.000541493	0.00329384
79.9356	1.35324	2.04228	79.9356	0.00844982	0.00861366							0.000499193	0.00329824
86.195	1.35324	2.04228	86.195	0.00844982	0.00861366							0.000466734	0.00330397
86.195	1.29728	0.380992	86.195	0.00684227	0.00668972							0.000446329	0.00331064
90.6509	1.29728	0.380992	90.6509	0.00684227	0.00668972							0.000439369	0.00331781
90.6509	0.437206	1.7368	90.6509	0.00514911	0.00528562							0.000446328	0.00332498
94.0653	0.437206	1.7368	94.0653	0.00514911	0.00528562							0.000466731	0.00333166
94.0653	2.20186	0.279854	94.0653	0.00370254	0.00359046							0.000499189	0.00333739
96.7482	2.20186	0.279854	96.7482	0.00370254	0.00359046							0.000541489	0.0033418
96.7482	-0.204892	1.7845	96.7482	0.0030194	0.00312687							0.000590748	0.00334457
98.9083	-0.204892	1.7845	98.9083	0.0030194	0.00312687							0.00064361	0.00334552
98.9083	1.69769	-1.05	98.9083	0.00262894	0.00246397							0.000696472	0.00334458
100	1.69769	-1.05	100	0.00262894	0.00246397							0.000745732	0.00334182
												0.000788033	0.00333742
												0.000820492	0.00333169
												0.000840897	0.00332502
												0.000847857	0.00331785
												0.000840898	0.00331068
												0.00118343	0.00337759
												0.00116929	0.00336847
												0.00112782	0.00335997
												0.00106185	0.00335266
												0.000975879	0.00334706
												0.000875764	0.00334353
												0.000768327	0.00334231
												0.00066089	0.0033435
												0.000560774	0.00334701
												0.000474803	0.00335261
												0.000408834	0.0033599
												0.000367364	0.00336839
												0.000353219	0.00337751
												0.000367362	0.00338663
												0.000408831	0.00339513
												0.000474798	0.00340243
												0.000560768	0.00340804
												0.000660883	0.00341157
												0.00076832	0.00341278
												0.000875757	0.00341159
												0.000975873	0.00340808
												0.00106184	0.00340249
												0.00112781	0.0033952
												0.00116928	0.00338671
												0.00118343	0.00337759
												0.00116929	0.00336847
												0.00137054	0.00336792
												0.00135188	0.00335683
												0.00129719	0.00334649
												0.00121018	0.0033376
												0.00109679	0.00333078
												0.000964742	0.00332649
												0.000823037	0.00332502
												0.000681332	0.00332646
												0.000549284	0.00333073
												0.000435891	0.00333753
												0.000348882	0.0033464
												0.000294185	0.00335673
												0.000275528	0.00336781
												0.000294183	0.00337891
												0.000348878	0.00338925
												0.000435886	0.00339813
												0.000549277	0.00340495
												0.000681324	0.00340924
												0.000823029	0.00341072
												0.000964734	0.00340927
												0.00109678	0.003405
												0.00121017	0.0033982
												0.00129718	0.00338934
												0.00135188	0.00337901
												0.00137054	0.00336792
												0.00135188	0.00335683
												0.00166661	0.00332765
												0.00165171	0.00331744
												0.00160802	0.00330791
												0.00153851	0.00329973
												0.00144792	0.00329344
												0.00134243	0.00328949
												0.00122923	0.00328812
												0.00111602	0.00328945
												0.00101053	0.00329337
												0.000919944	0.00329963
												0.000850433	0.00330779
												0.000806736	0.0033173
												0.000791831	0.00332752
												0.000806733	0.00333773
												0.000850427	0.00334726
												0.000919935	0.00335544
												0.00101052	0.00336173
												0.00111601	0.00336568
												0.00122922	0.00336705
												0.00134242	0.00336572
												0.00144791	0.0033618
												0.0015385	0.00335554
												0.00160801	0.00334738
												0.00165171	0.00333787
												0.00166661	0.00332765
												0.00165171	0.00331744
												0.00154919	0.00335931
												0.00154029	0.00335148
												0.00151419	0.00334418
												0.00147267	0.00333791
												0.00141856	0.00333309
												0.00135555	0.00333006
												0.00128792	0.00332902
												0.0012203	0.00333003
												0.00115728	0.00333305
												0.00110317	0.00333784
												0.00106165	0.0033441
												0.00103555	0.00335139
												0.00102664	0.00335922
												0.00103554	0.00336705
												0.00106164	0.00337435
												0.00110316	0.00338062
												0.00115728	0.00338544
												0.00122029	0.00338847
												0.00128791	0.00338951
												0.00135554	0.00338849
												0.00141855	0.00338548
												0.00147266	0.00338069
												0.00151418	0.00337443
												0.00154029	0.00336714
												0.00154919	0.00335931
												0.00154029	0.00335148
												0.00219212	0.00336746
												0.00218064	0.00335901
												0.00214695	0.00335113
												0.00209336	0.00334436
												0.00202352	0.00333916
												0.00194219	0.00333588
												0.00185492	0.00333474
												0.00176764	0.00333583
												0.00168631	0.00333907
												0.00161647	0.00334424
												0.00156288	0.00335098
												0.00152919	0.00335884
												0.00151769	0.00336729
												0.00152918	0.00337573
												0.00156287	0.00338361
												0.00161646	0.00339038
												0.00168629	0.00339559
												0.00176762	0.00339887
												0.0018549	0.0034
												0.00194218	0.00339891
												0.00202351	0.00339567
												0.00209335	0.00339051
												0.00214694	0.00338376
												0.00218063	0.0033759
												0.00219212	0.00336746
												0.00218064	0.00335901
												0.00353677	0.00337817
												0.00352435	0.00336895
												0.00348794	0.00336035
												0.00343001	0.00335296
												0.00335452	0.00334727
												0.00326661	0.00334368
												0.00317226	0.00334242
												0.00307792	0.0033436
												0.00299	0.00334711
												0.00291451	0.00335274
												0.00285658	0.00336008
												0.00282016	0.00336865
												0.00280773	0.00337785
												0.00282015	0.00338707
												0.00285656	0.00339567
												0.00291449	0.00340306
												0.00298998	0.00340875
												0.00307789	0.00341234
												0.00317223	0.0034136
												0.00326658	0.00341243
												0.00335449	0.00340891
												0.00342999	0.00340329
												0.00348792	0.00339594
												0.00352434	0.00338737
												0.00353677	0.00337817
												0.00352435	0.00336895
												0.00497161	0.00333969
												0.00496002	0.00333013
												0.00492602	0.00332121
												0.00487192	0.00331353
												0.00480142	0.00330762
												0.00471932	0.00330387
												0.00463121	0.00330255
												0.0045431	0.00330375
												0.004461	0.00330738
												0.00439049	0.00331319
												0.00433638	0.00332079
												0.00430237	0.00332967
												0.00429076	0.00333921
												0.00430236	0.00334877
												0.00433636	0.00335769
												0.00439045	0.00336537
												0.00446095	0.00337128
												0.00454305	0.00337503
												0.00463116	0.00337635
												0.00471927	0.00337515
												0.00480138	0.00337152
												0.00487188	0.00336571
												0.00492599	0.00335811
												0.00496	0.00334923
												0.00497161	0.00333969
												0.00496002	0.00333013
												0.01167	0.0033382
												0.0116567	0.00332917
												0.0116175	0.00332071
												0.0115551	0.00331341
												0.0114738	0.00330776
												0.0113791	0.00330414
												0.0112775	0.00330281
												0.0111759	0.00330385
												0.0110813	0.0033072
												0.011	0.00331262
												0.0109376	0.00331974
												0.0108984	0.00332809
												0.010885	0.00333709
												0.0108983	0.00334612
												0.0109375	0.00335458
												0.0109999	0.00336188
												0.0110812	0.00336753
												0.0111758	0.00337115
												0.0112774	0.00337248
												0.011379	0.00337144
												0.0114737	0.00336809
												0.011555	0.00336267
												0.0116174	0.00335555
												0.0116566	0.0033472
												0.01167	0.0033382
												0.0116567	0.00332917
												0.0285407	0.00324924
												0.0285154	0.00323534
												0.0284412	0.00322223
												0.0283231	0.0032108
												0.0281691	0.00320183
												0.0279899	0.00319593
												0.0277975	0.00319349
												0.0276051	0.0031947
												0.0274257	0.00319946
												0.0272718	0.00320746
												0.0271536	0.00321813
												0.0270793	0.00323077
												0.0270539	0.00324451
												0.0270792	0.0032584
												0.0271534	0.00327151
												0.0272715	0.00328294
												0.0274255	0.00329192
												0.0276047	0.00329782
												0.0277971	0.00330025
												0.0279895	0.00329904
												0.0281688	0.00329428
												0.0283228	0.00328629
												0.028441	0.00327561
												0.0285153	0.00326297
												0.0285407	0.00324924
												0.0285154	0.00323534
												0.0832489	0.0031949
												0.0832226	0.00318153
												0.0831452	0.00316863
												0.0830221	0.00315709
												0.0828616	0.00314768
												0.0826746	0.00314106
												0.082474	0.00313767
												0.0822733	0.00313775
												0.0820863	0.00314128
												0.0819256	0.00314804
												0.0818023	0.00315755
												0.0817248	0.00316917
												0.0816983	0.0031821
												0.0817246	0.00319548
												0.0818019	0.00320837
												0.081925	0.00321992
												0.0820855	0.00322932
												0.0822725	0.00323594
												0.0824731	0.00323933
												0.0826738	0.00323925
												0.0828609	0.00323572
												0.0830215	0.00322897
												0.0831448	0.00321946
												0.0832223	0.00320784
												0.0832489	0.0031949
												0.0832226	0.00318153
												0.208489	0.00298934
												0.208449	0.00297377
												0.20833	0.00295857
												0.208142	0.00294478
												0.207896	0.00293334
												0.20761	0.00292502
												0.207302	0.00292039
												0.206995	0.00291978
												0.206709	0.00292321
												0.206463	0.00293046
												0.206274	0.00294103
												0.206155	0.00295421
												0.206115	0.00296908
												0.206155	0.00298465
												0.206274	0.00299985
												0.206462	0.00301364
												0.206708	0.00302508
												0.206994	0.0030334
												0.207301	0.00303803
												0.207609	0.00303864
												0.207895	0.00303521
												0.208141	0.00302796
												0.20833	0.00301739
												0.208449	0.00300421
												0.208489	0.00298934
												0.208449	0.00297377
												0.334681	0.00268271
												0.334624	0.00266364
												0.334455	0.00264518
												0.334186	0.00262859
												0.333836	0.002615
												0.333428	0.00260533
												0.33299	0.00260024
												0.332552	0.00260009
												0.332144	0.00260488
												0.331793	0.00261428
												0.331524	0.00262766
												0.331355	0.00264409
												0.331298	0.00266247
												0.331355	0.00268154
												0.331524	0.0027
												0.331793	0.0027166
												0.332143	0.00273019
												0.332551	0.00273986
												0.332989	0.00274494
												0.333427	0.00274509
												0.333835	0.00274031
												0.334185	0.00273091
												0.334454	0.00271753
												0.334623	0.00270109
												0.334681	0.00268271
												0.334624	0.00266364
												0.448893	0.00261334
												0.448795	0.00258855
												0.448509	0.00256449
												0.448053	0.00254278
												0.447459	0.00252493
												0.446767	0.00251213
												0.446025	0.00250527
												0.445282	0.0025048
												0.44459	0.00251077
												0.443996	0.00252277
												0.44354	0.00253998
												0.443254	0.00256122
												0.443156	0.00258504
												0.443253	0.00260984
												0.44354	0.0026339
												0.443996	0.00265561
												0.44459	0.00267346
												0.445281	0.00268626
												0.446024	0.00269312
												0.446766	0.00269358
												0.447458	0.00268761
												0.448052	0.00267562
												0.448508	0.00265841
												0.448795	0.00263717
												0.448893	0.00261334
												0.448795	0.00258855
												0.481407	0.0025684
												0.481279	0.00253922
												0.480905	0.00251085
												0.480311	0.00248524
												0.479535	0.00246412
												0.478632	0.00244893
												0.477663	0.00244071
												0.476694	0.00244003
												0.475791	0.00244692
												0.475015	0.00246091
												0.47442	0.00248106
												0.474046	0.00250599
												0.473918	0.002534
												0.474045	0.00256318
												0.474419	0.00259155
												0.475014	0.00261716
												0.47579	0.00263828
												0.476693	0.00265347
												0.477662	0.00266168
												0.478631	0.00266237
												0.479534	0.00265548
												0.48031	0.00264149
												0.480905	0.00262134
												0.481279	0.00259641
												0.481407	0.0025684
												0.481279	0.00253922
												0.545419	0.00236481
												0.545194	0.00232792
												0.544535	0.00229177
												0.543487	0.00225884
												0.542121	0.00223136
												0.54053	0.00221121
												0.538822	0.00219977
												0.537115	0.0021978
												0.535523	0.00220545
												0.534157	0.0022222
												0.533108	0.00224689
												0.532449	0.00227786
												0.532224	0.00231299
												0.532449	0.00234988
												0.533108	0.00238603
												0.534156	0.00241896
												0.535522	0.00244644
												0.537114	0.00246659
												0.538821	0.00247803
												0.540529	0.00248
												0.54212	0.00247235
												0.543486	0.0024556
												0.544535	0.00243091
												0.545194	0.00239994
												0.545419	0.00236481
												0.545194	0.00232792
												0.553214	0.00232357
												0.552964	0.00228283
												0.55223	0.00224298
												0.551064	0.00220675
												0.549543	0.00217658
												0.547773	0.00215455
												0.545873	0.00214216
												0.543972	0.00214024
												0.542202	0.00214893
												0.540681	0.00216764
												0.539514	0.00219509
												0.538781	0.00222941
												0.53853	0.00226826
												0.53878	0.002309
												0.539514	0.00234884
												0.54068	0.00238508
												0.542201	0.00241524
												0.543971	0.00243728
												0.545871	0.00244967
												0.547772	0.00245159
												0.549542	0.0024429
												0.551063	0.00242419
												0.55223	0.00239674
												0.552963	0.00236242
												0.553214	0.00232357
												0.552964	0.00228283
												0.433238	0.00256602
												0.433019	0.00252366
												0.432374	0.00248197
												0.431347	0.00244379
												0.43001	0.00241172
												0.428452	0.00238794
												0.42678	0.00237408
												0.425108	0.00237108
												0.42355	0.00237915
												0.422212	0.00239773
												0.421186	0.00242556
												0.42054	0.00246074
												0.42032	0.00250088
												0.42054	0.00254323
												0.421185	0.00258492
												0.422211	0.0026231
												0.423549	0.00265518
												0.425107	0.00267895
												0.426778	0.00269281
												0.42845	0.00269581
												0.430008	0.00268775
												0.431346	0.00266917
												0.432373	0.00264134
												0.433018	0.00260615
												0.433238	0.00256602
												0.433019	0.00252366
												0.326081	0.00308523
												0.325897	0.00304265
												0.325358	0.00300033
												0.324501	0.00296116
												0.323383	0.00292779
												0.322081	0.00290251
												0.320684	0.00288704
												0.319287	0.00288244
												0.317986	0.00288901
												0.316868	0.0029063
												0.31601	0.00293315
												0.31547	0.00296772
												0.315286	0.00300766
												0.31547	0.00305023
												0.316008	0.00309255
												0.316866	0.00313173
												0.317984	0.00316509
												0.319285	0.00319037
												0.320682	0.00320584
												0.322079	0.00321045
												0.323381	0.00320388
												0.324499	0.00318658
												0.325357	0.00315973
												0.325896	0.00312516
												0.326081	0.00308523
												0.325897	0.00304265
												0.244537	0.00309107
												0.244391	0.00304564
												0.24396	0.00300087
												0.243274	0.00295981
												0.242381	0.00292527
												0.241341	0.0028996
												0.240224	0.00288455
												0.239107	0.00288113
												0.238066	0.0028896
												0.237172	0.00290936
												0.236486	0.00293908
												0.236055	0.00297672
												0.235908	0.00301973
												0.236054	0.00306516
												0.236485	0.00310993
												0.23717	0.00315099
												0.238064	0.00318553
												0.239104	0.0032112
												0.240221	0.00322625
												0.241338	0.00322967
												0.242379	0.0032212
												0.243272	0.00320144
												0.243958	0.00317172
												0.24439	0.00313408
												0.244537	0.00309107
												0.244391	0.00304564
												0.0822327	0.00324457
												0.0821923	0.0032218
												0.0820732	0.0032
												0.0818837	0.00318068
												0.0816367	0.00316513
												0.081349	0.00315443
												0.0810402	0.0031493
												0.0807314	0.00315009
												0.0804436	0.00315674
												0.0801964	0.00316881
												0.0800066	0.00318548
												0.0798873	0.00320559
												0.0798465	0.00322779
												0.079887	0.00325057
												0.080006	0.00327236
												0.0801955	0.00329169
												0.0804425	0.00330723
												0.0807302	0.00331793
												0.081039	0.00332307
												0.0813478	0.00332228
												0.0816357	0.00331562
												0.0818829	0.00330355
												0.0820726	0.00328689
												0.0821919	0.00326677
												0.0822327	0.00324457
												0.0821923	0.0032218
												0.228365	0.00320502
												0.228166	0.00314053
												0.227581	0.00307679
												0.22665	0.00301814
												0.225436	0.00296859
												0.224022	0.00293151
												0.222505	0.00290942
												0.220987	0.00290383
												0.219573	0.00291513
												0.218358	0.00294254
												0.217426	0.00298419
												0.21684	0.00303725
												0.21664	0.0030981
												0.216839	0.00316259
												0.217424	0.00322633
												0.218355	0.00328498
												0.219569	0.00333453
												0.220983	0.00337161
												0.2225	0.0033937
												0.224018	0.00339929
												0.225432	0.00338799
												0.226647	0.00336058
												0.227579	0.00331893
												0.228165	0.00326587
												0.228365	0.00320502
												0.228166	0.00314053
												0.217157	0.00346192
												0.216809	0.00335587
												0.215788	0.0032503
												0.214163	0.00315239
												0.212045	0.00306882
												0.209578	0.00300528
												0.20693	0.0029661
												0.204282	0.00295396
												0.201814	0.00296967
												0.199695	0.00301217
												0.198068	0.00307857
												0.197045	0.00316433
												0.196696	0.00326362
												0.197043	0.00336966
												0.198064	0.00347523
												0.199689	0.00357314
												0.201808	0.00365671
												0.204275	0.00372025
												0.206922	0.00375943
												0.20957	0.00377158
												0.212038	0.00375586
												0.214158	0.00371336
												0.215784	0.00364696
												0.216807	0.0035612
												0.217157	0.00346192
												0.216809	0.00335587

## Sheet: Age Summary
	Relative Abundances			36Ar [fA]	%1s	37Ar [fA]	%1s	38Ar [fA]	%1s	39Ar [fA]	%1s	40Ar [fA]	%1s	40(r)/39(k)	± 2s	Age	± 2s	40Ar(r)	39Ar(k)	K/Ca	± 2s
																(Ma)		(%)	(%)
	21G23843	0.6		0.338761	0.365672	1.05449	8.39589	0.0931001	10.2007	0.0508506	17.6178	101.533	0.053986	9.54046	15.8544	28.1709	46.4561	0.471449	0.0963204	0.0204595	0.00807392
	21G23844	0.7		0.259378	0.410853	0.987279	9.73507	0.0664998	13.3508	0.0508977	15.6686	78.0957	0.0696147	14.6497	14.0324	43.081	40.7838	0.942873	0.0964938	0.0218917	0.0081504
	21G23846	0.8		0.142485	0.504953	0.550906	16.9254	0.0269443	34.2175	0.0327326	26.7206	42.1419	0.127381	-10.9339	15.153	-32.8278	45.9058	-0.840076	0.0621593	0.0252726	0.0161127
	21G23847	1		0.112466	0.614777	0.355863	26.057	0.0304952	28.8609	0.0276889	32.9857	33.3648	0.159966	-6.69501	16.3629	-20.0311	49.2257	-0.551021	0.0527173	0.0331811	0.0280397
	21G23849	1.2		0.130539	0.575957	0.760165	12.0641	0.0285491	28.5364	0.0486338	17.6118	39.1674	0.135874	5.30103	9.91548	15.7063	29.2526	0.651614	0.0924277	0.0272342	0.0117083
	21G23850	1.4		0.220984	0.441849	1.54281	5.66611	0.0362633	24.721	0.0855548	10.0252	65.6592	0.0814045	-2.28431	7.21112	-6.80991	21.5376	-0.2942	0.162342	0.0235689	0.00547661
	21G23852	1.8		0.169139	0.470786	1.90171	5.05896	0.0309301	27.6345	0.0941083	8.9709	50.0761	0.107295	-2.89095	5.39597	-8.62266	16.1322	-0.536244	0.17832	0.0210027	0.0043695
	21G23853	2.2		0.158467	0.511357	2.82269	3.37836	0.0374217	23.0483	0.149911	5.6746	46.6853	0.1148	-2.69172	3.42672	-8.02714	10.2414	-0.85388	0.284311	0.0225607	0.00300691
	21G23855	2.6		0.15857	0.535874	4.74353	2.04456	0.0325767	26.8726	0.221176	3.62281	47.1001	0.1143	0.642098	2.42125	1.90965	7.19721	0.297367	0.418755	0.0197733	0.00166262
	21G23856	3.4		0.151162	0.497468	11.0812	0.925524	0.0282755	30.1944	0.507758	1.71171	44.393	0.120208	0.311501	0.940697	0.926676	2.79774	0.351293	0.961107	0.019427	0.000764428
	21G23858	4.5		0.0826198	0.752781	15.0587	0.74376	0.0290948	29.9089	0.682151	1.30008	24.1925	0.220182	1.10132	0.580473	3.2742	1.72418	3.06133	1.29099	0.0192024	0.000581508
	21G23859	6	4	0.0917964	0.661211	47.9389	0.425381	0.0346939	24.8022	2.07003	0.410621	24.7271	0.216688	0.582501	0.187754	1.73248	0.558157	4.80385	3.91484	0.0182914	0.000217944
	21G23861	8	4	0.112985	0.606393	150.759	0.379896	0.0781915	11.2433	5.12317	0.178453	24.2494	0.220297	0.53317	0.0869833	1.58583	0.258605	11.0513	9.64933	0.0143362	0.000120892
	21G23862	11	4	0.14524	0.559258	296.845	0.375117	0.117727	7.80058	8.28973	0.123532	24.327	0.219036	0.606839	0.0661847	1.80483	0.196747	20.203	15.5482	0.0117319	9.30447e-05
	21G23864	14	4	0.138136	0.548307	337.596	0.374788	0.107628	7.80659	8.26227	0.120229	18.0428	0.295612	0.50218	0.0642453	1.49369	0.191014	22.3924	15.4452	0.0102475	8.10595e-05
	21G23865	17	4	0.120045	0.616537	304.727	0.375405	0.100596	9.26711	7.25012	0.140513	14.7727	0.363227	0.498917	0.070675	1.48399	0.210132	23.8245	13.5426	0.00995435	8.02655e-05
	21G23867	20	4	0.0785118	0.751121	211.292	0.377401	0.0674831	12.6227	5.06565	0.182312	9.15239	0.582001	0.559922	0.0800038	1.66536	0.237845	30.16	9.46422	0.0100328	8.47222e-05
	21G23868	24	4	0.0722256	0.824856	196.889	0.377743	0.0523923	16.2456	4.64544	0.210035	8.28112	0.636041	0.576201	0.0871907	1.71375	0.259204	31.4428	8.67528	0.00986922	8.60568e-05
	21G23870	28	4	0.0637727	0.905888	164.328	0.379392	0.0347732	26.9974	3.36606	0.283217	7.6417	0.69705	0.57082	0.115888	1.69776	0.34452	24.3551	6.25934	0.00853174	8.19168e-05
	21G23871	32		0.0619228	0.882805	147.513	0.380487	0.0241945	40.2614	2.41587	0.397638	7.23938	0.731468	0.282067	0.154035	0.839134	0.458142	9.04366	4.45595	0.00676599	7.62747e-05
	21G23873	36		0.062242	0.96854	146.581	0.380491	0.019917	45.1281	1.87271	0.50285	7.40475	0.723395	0.36541	0.218502	1.087	0.649795	8.7767	3.41435	0.00521736	6.82577e-05
	21G23874	40		0.100351	0.706532	164.796	0.378766	0.0261182	34.0501	1.50339	0.617547	17.2456	0.308016	0.417149	0.323178	1.24086	0.961005	3.3804	2.68288	0.0036465	5.60417e-05
	21G23876	44		0.0584936	0.98723	157.44	0.379546	0.0164892	53.8213	1.22635	0.717919	5.0577	1.05605	0.265482	0.334426	0.789804	0.994697	5.90624	2.16011	0.00307313	5.37334e-05
	21G23877	46		0.035198	1.48298	96.0281	0.388366	0.0013818	602.307	0.630375	1.41504	2.74855	1.90735	-0.0192703	0.589785	-0.0573422	1.75503	-0.398704	1.09172	0.00254645	8.24824e-05
			S	3.06549	0.120195	2463.59	0.112708	1.12174	3.86535	53.6726	0.0827269	743.299	0.0352255
	Information on Analysis and Constants Used in Calculations									Results		40(a)/36(a)	± 2s	40(r)/39(k)	± 2s	Age	± 2s	MSWD	39Ar(k)	K/Ca	± 2s
																(Ma)			(%,n)
	Project = O-CONNOR (20-06)				Age Equations = Min et al. (2000)					Age Plateau				0.54699	0.0310098	1.62691	0.0922855	1.14772	82.499	0.0116244	0.00226271
	Sample = SO80 52DS-1				Negative Intensities = Allowed										0.0566917		0.0567242	0.329602	8
	Material = Groundmass				Collector Calibrations = 36Ar					Full External Error							0.125163	2.06904	2σ Confidence Limit
	Location = Orongo FZ				Decay 40K = 5.463 ± 0.107 E-10 1/a					Analytical Error							0.0921915	1.07132	Error Magnification
	Region = Easter Microplate				Decay 39Ar = 2.940 ± 0.016 E-07 1/h
	Analyst = Daniel Heaton				Decay 37Ar = 8.230 ± 0.012 E-04 1/h					Total Fusion Age				0.515486	0.0450905	1.53325	0.134117		24	0.00909184	2.57475e-05
	Irradiation = 21-OSU-04 (4B15-21)				Decay 36Cl = 2.257 ± 0.015 E-06 1/a										0.0874718		0.0874726
	Position = X: 0 | Y: 0 | Z/H: 27.49975 mm				Decay 40K(EC,β⁺) = 0.580 ± 0.014 E-10 1/a					Full External Error							0.156004
	FCT-NM Age = 28.201 ± 0.023 Ma				Decay 40K(β⁻) = 4.884 ± 0.099 E-10 1/a					Analytical Error							0.13406
	FCT-NM Reference = Kuiper et al (2008)				Atmospheric 40/36(a) = 298.56 ± 0.31
	FCT-NM 40Ar/39Ar Ratio = 9.55073 ± 0.01222				Atmospheric 38/36(a) = 0.1885 ± 0.0003					Normal Isochron		299.926	5.77567	0.534233	0.0546968	1.58899	0.162667	1.29645	82.499
	FCT-NM J-value = 0.00162558 ± 0.00000208				Production 39/37(ca) = 0.0006425 ± 0.0000059								0.0192569		0.102384		0.102371	0.25477	8
	Air Shot 40Ar/36Ar = 304.8360 ± 0.5822				Production 38/37(ca) = 0.0001800 ± 0.0000173					Full External Error							0.182429	2.1547	2σ Confidence Limit
	Air Shot MDF = 0.99484632 ± 0.00053319 (LIN)				Production 36/37(ca) = 0.0002703 ± 0.0000005					Analytical Error							0.162616	1.13862	Error Magnification
	Experiment Type = Incremental Heating				Production 40/39(k) = 0.000607 ± 0.000059												7		Number of Iterations
	Extraction Method = Bulk Laser Heating				Production 38/39(k) = 0.012077 ± 0.000011												2.09219e-06		Convergence
	Heating = 30 sec				Production 36/38(cl) = 262.80 ± 1.71
	Isolation = 2.00 min				Scaling Ratio K/Ca = 0.430					Inverse Isochron		299.83	5.79094	0.537532	0.0542613	1.59879	0.161372	1.30227	82.499
	Instrument = ARGUS-VI-G				Abundance Ratio 40K/K = 1.1700 ± 0.0100 E-04								0.0193141		0.100945		0.100934	0.252076	8
	Preferred Age = Plateau Age				Atomic Weight K = 39.0983 ± 0.0001 g					Full External Error							0.181508	2.1547	2σ Confidence Limit
	Age Classification = Unknown									Analytical Error							0.16132	1.14117	Error Magnification
	IGSN = Undefined																3		Number of Iterations
	Rock Class = Undefined																0.00182759		Convergence
	Lithology = Undefined																0.249091		Spreading Factor
	Lat-Lon = Undefined - Undefined

## Sheet: Incremental Heating Table
	Incremental Heating			36Ar(a) [fA]	37Ar(ca) [fA]	38Ar(cl) [fA]	39Ar(k) [fA]	40Ar(r) [fA]	Age	± 2s	40Ar(r)	39Ar(k)	K/Ca	± 2s
									(Ma)		(%)	(%)
	21G23843	0.6		0.338471	1.05449	0.0285026	0.0501731	0.478674	28.1709	46.4561	0.471449	0.0963204	0.0204595	0.00807392
	21G23844	0.7		0.259108	0.987279	0.0168731	0.0502634	0.736344	43.081	40.7838	0.942873	0.0964938	0.0218917	0.0081504
	21G23846	0.8		0.142336	0.550906	0	0.0323786	-0.354024	-32.8278	45.9058	-0.840076	0.0621593	0.0252726	0.0161127
	21G23847	1		0.112368	0.355863	0.00891809	0.0274603	-0.183847	-20.0311	49.2257	-0.551021	0.0527173	0.0331811	0.0280397
	21G23849	1.2		0.130333	0.760165	0.00326314	0.0481454	0.25522	15.7063	29.2526	0.651614	0.0924277	0.0272342	0.0117083
	21G23850	1.4		0.220567	1.54281	0	0.0845636	-0.19317	-6.80991	21.5376	-0.2942	0.162342	0.0235689	0.00547661
	21G23852	1.8		0.168624	1.90171	0	0.0928864	-0.26853	-8.62266	16.1322	-0.536244	0.17832	0.0210027	0.0043695
	21G23853	2.2		0.157703	2.82269	0.00539794	0.148097	-0.398636	-8.02714	10.2414	-0.85388	0.284311	0.0225607	0.00300691
	21G23855	2.6		0.157288	4.74353	0	0.218129	0.14006	1.90965	7.19721	0.297367	0.418755	0.0197733	0.00166262
	21G23856	3.4		0.148167	11.0812	0	0.500638	0.155949	0.926676	2.79774	0.351293	0.961107	0.019427	0.000764428
	21G23858	4.5		0.0785487	15.0587	0.00345635	0.672475	0.740613	3.2742	1.72418	3.06133	1.29099	0.0192024	0.000581508
	21G23859	6	4	0.0788385	47.9389	0	2.03923	1.18785	1.73248	0.558157	4.80385	3.91484	0.0182914	0.000217944
	21G23861	8	4	0.0722349	150.759	0	5.02631	2.67988	1.58583	0.258605	11.0513	9.64933	0.0143362	0.000120892
	21G23862	11	4	0.0650031	296.845	0	8.09901	4.91479	1.80483	0.196747	20.203	15.5482	0.0117319	9.30447e-05
	21G23864	14	4	0.0468842	337.596	0	8.04537	4.04023	1.49369	0.191014	22.3924	15.4452	0.0102475	8.10595e-05
	21G23865	17	4	0.0376772	304.727	0	7.05433	3.51953	1.48399	0.210132	23.8245	13.5426	0.00995435	8.02655e-05
	21G23867	20	4	0.0213995	211.292	0	4.92989	2.76036	1.66536	0.237845	30.16	9.46422	0.0100328	8.47222e-05
	21G23868	24	4	0.0190064	196.889	0	4.51894	2.60381	1.71375	0.259204	31.4428	8.67528	0.00986922	8.60568e-05
	21G23870	28	4	0.0193548	164.328	0	3.26048	1.86115	1.69776	0.34452	24.3551	6.25934	0.00853174	8.19168e-05
	21G23871	32		0.0220501	147.513	0	2.3211	0.654705	0.839134	0.458142	9.04366	4.45595	0.00676599	7.62747e-05
	21G23873	36		0.0226212	146.581	0	1.77853	0.649892	1.087	0.649795	8.7767	3.41435	0.00521736	6.82577e-05
	21G23874	40		0.0558071	164.796	0	1.39751	0.582969	1.24086	0.961005	3.3804	2.68288	0.0036465	5.60417e-05
	21G23876	44		0.0159375	157.44	0	1.1252	0.29872	0.789804	0.994697	5.90624	2.16011	0.00307313	5.37334e-05
	21G23877	46		0.00924159	96.0281	0	0.568677	-0.0109586	-0.0573422	1.75503	-0.398704	1.09172	0.00254645	8.24824e-05
			S	2.39957	2463.59	0.0664113	52.0898	26.8516
	Information on Analysis				Results		40(r)/39(k)	± 2s	Age	± 2s	MSWD	39Ar(k)	K/Ca	± 2s
									(Ma)			(%,n)
	Project = O-CONNOR (20-06)				Age Plateau		0.54699	0.0310098	1.62691	0.0922855	1.14772	82.499	0.0116244	0.00226271
	Sample = SO80 52DS-1							0.0566917		0.0567242	0.329602	8
	Material = Groundmass				Full External Error					0.125163	2.06904	2σ Confidence Limit
	Location = Orongo FZ				Analytical Error					0.0921915	1.07132	Error Magnification
	Region = Easter Microplate
	Analyst = Daniel Heaton				Total Fusion Age		0.515486	0.0450905	1.53325	0.134117		24	0.00909184	2.57475e-05
	Irradiation = 21-OSU-04 (4B15-21)							0.0874718		0.0874726
	J = 0.00162558 ± 0.00000208				Full External Error					0.156004
	FCT-NM = 28.201 ± 0.023 Ma				Analytical Error					0.13406

## Sheet: Normal Isochron Table
	Normal Isochron			39(k)/36(a)	± 2s	40(a+r)/36(a)	± 2s			r.i.
	21G23843	0.6		0.148235	0.0529489	299.974	2.21989			0.0202766
	21G23844	0.7		0.193986	0.0615796	301.402	2.51521			0.0255566
	21G23846	0.8		0.22748	0.122921	296.073	3.08854			0.0181536
	21G23847	1		0.244378	0.162593	296.924	3.77782			0.0179138
	21G23849	1.2		0.369404	0.131509	300.518	3.5639			0.0315628
	21G23850	1.4		0.383393	0.0778488	297.684	2.68055			0.0428969
	21G23852	1.8		0.550848	0.10027	296.968	2.87763			0.050623
	21G23853	2.2		0.939088	0.108318	296.032	3.11874			0.0869984
	21G23855	2.6		1.38681	0.102988	299.45	3.30865			0.142416
	21G23856	3.4		3.37888	0.122242	299.613	3.12743			0.273217
	21G23858	4.5		8.56125	0.263486	307.989	5.06823			0.496399
	21G23859	6	4	25.8659	0.454644	313.627	5.03898			0.847571
	21G23861	8	4	69.5829	1.38342	335.659	6.72421			0.958854
	21G23862	11	4	124.594	3.37687	374.169	10.2276			0.982614
	21G23864	14	4	171.601	6.20369	384.735	14.0602			0.984405
	21G23865	17	4	187.231	8.11124	391.973	17.1797			0.983885
	21G23867	20	4	230.374	13.7071	427.552	25.871			0.979321
	21G23868	24	4	237.758	15.9265	435.556	29.6374			0.98028
	21G23870	28	4	168.458	10.604	394.719	25.3429			0.971857
	21G23871	32		105.265	5.52499	328.252	17.6762			0.950215
	21G23873	36		78.6222	4.42463	327.289	18.6963			0.949933
	21G23874	40		25.0417	0.737935	309.006	8.33469			0.867561
	21G23876	44		70.6007	5.46541	317.303	24.9661			0.943137
	21G23877	46		61.5345	7.36274	297.374	36.1568			0.916117
	Results			40(a)/36(a)	± 2s	40(r)/39(k)	± 2s	Age	± 2s	MSWD
								(Ma)
	Normal Isochron			299.926	5.77567	0.534233	0.0546968	1.58899	0.162667	1.29645
					0.0192569		0.102384		0.102371	0.25477
	Full External Error								0.182429
	Analytical Error								0.162616
	Statistics			2σ Confidence Limit	2.1547		Convergence	2.09219e-06
				Error Magnification	1.13862		Number of Iterations	7
				Number of Data Points	8		Calculated Line	Weighted York-2

## Sheet: Inverse Isochron Table
	Inverse Isochron			39(k)/40(a+r)	± 2s	36(a)/40(a+r)	± 2s			r.i.
	21G23843	0.6		0.000494158	0.000176475	0.00333362	2.46697e-05			0.00044112
	21G23844	0.7		0.000643613	0.000204244	0.00331783	2.76875e-05			0.000731996
	21G23846	0.8		0.000768324	0.000415105	0.00337755	3.52336e-05			0.00115159
	21G23847	1		0.000823033	0.000547505	0.00336787	4.285e-05			0.00120934
	21G23849	1.2		0.00122922	0.000437391	0.00332759	3.94625e-05			0.00175001
	21G23850	1.4		0.00128792	0.000261274	0.00335926	3.02491e-05			0.00145104
	21G23852	1.8		0.00185491	0.000337215	0.00336737	3.263e-05			0.00261404
	21G23853	2.2		0.00317225	0.000364517	0.00337801	3.55879e-05			0.00435466
	21G23855	2.6		0.00463119	0.000340424	0.00333945	3.68979e-05			0.00643427
	21G23856	3.4		0.0112775	0.000392526	0.00333764	3.48392e-05			0.0159093
	21G23858	4.5		0.0277973	0.00074338	0.00324687	5.34302e-05			0.0440665
	21G23859	6	4	0.0824736	0.000775312	0.0031885	5.1229e-05			0.124361
	21G23861	8	4	0.207302	0.00118722	0.00297921	5.9682e-05			0.169249
	21G23862	11	4	0.332989	0.00169183	0.00267259	7.30531e-05			0.138251
	21G23864	14	4	0.446024	0.0028685	0.00259919	9.49879e-05			0.148815
	21G23865	17	4	0.477662	0.0037445	0.0025512	0.000111816			0.153695
	21G23867	20	4	0.538822	0.00659743	0.0023389	0.000141526			0.183
	21G23868	24	4	0.545872	0.00734169	0.00229591	0.000156225			0.176941
	21G23870	28	4	0.426779	0.00645928	0.00253345	0.00016266			0.200111
	21G23871	32		0.320683	0.0053974	0.00304644	0.000164049			0.236229
	21G23873	36		0.240222	0.00431486	0.0030554	0.000174539			0.204061
	21G23874	40		0.0810396	0.00119313	0.00323618	8.72881e-05			0.095573
	21G23876	44		0.222502	0.00586291	0.00315156	0.000247971			0.215224
	21G23877	46		0.206926	0.0102306	0.00336277	0.000408868			0.242134
	Results			40(a)/36(a)	± 2s	40(r)/39(k)	± 2s	Age	± 2s	MSWD
								(Ma)
	Inverse Isochron			299.83	5.79094	0.537532	0.0542613	1.59879	0.161372	1.30227
					0.0193141		0.100945		0.100934	0.252076
	Full External Error								0.181508
	Analytical Error								0.16132
	Statistics			2σ Confidence Limit	2.1547		Convergence	0.00182759
				Error Magnification	1.14117		Number of Iterations	3
				Number of Data Points	8		Calculated Line	Weighted York-2
				Spreading Factor	0.249091

## Sheet: Degassing Patterns
	Degassing Patterns			36Ar(a) [fA]	%1s	36Ar(c) [fA]	%1s	36Ar(ca) [fA]	%1s	36Ar(cl) [fA]	%1s	37Ar(ca) [fA]	%1s	38Ar(a) [fA]	%1s	38Ar(c) [fA]	%1s	38Ar(k) [fA]	%1s	38Ar(ca) [fA]	%1s	38Ar(cl) [fA]	%1s	39Ar(k) [fA]	%1s	39Ar(ca) [fA]	%1s	40Ar(r) [fA]	%1s	40Ar(a) [fA]	%1s	40Ar(c) [fA]	%1s	40Ar(k) [fA]	%1s
	21G23843	0.6		0.338471	0.366055	0	0	0.000285029	8.39761	5.49552e-06	33.3499	1.05449	8.39589	0.0638017	0.399095	0	0	0.00060594	17.8563	0.000189809	12.7761	0.0285026	33.3626	0.0501731	17.8561	0.000677512	8.44615	0.478674	81.1489	101.054	0.380542	0	0	3.04551e-05	20.2968
	21G23844	0.7		0.259108	0.411404	0	0	0.000266862	9.73656	3.25343e-06	52.6484	0.987279	9.73507	0.0488419	0.441061	0	0	0.000607031	15.8671	0.00017771	13.6934	0.0168731	52.6564	0.0502634	15.8668	0.000634327	9.77845	0.736344	45.1885	77.3593	0.424346	0	0	3.05099e-05	18.5709
	21G23846	0.8		0.142336	0.505792	0	0	0.00014891	16.9262	0	0	0.550906	16.9254	0.0268304	0.530195	0	0	0.000391037	27.0135	9.9163e-05	19.4732	0	0	0.0323786	27.0134	0.000353957	16.9504	-0.354024	63.8115	42.4959	0.516373	0	0	1.96538e-05	28.6853
	21G23847	1		0.112368	0.615719	0	0	9.61897e-05	26.0576	1.71984e-06	98.7172	0.355863	26.057	0.0211814	0.635917	0	0	0.000331638	33.2612	6.40553e-05	27.7796	0.00891809	98.7215	0.0274603	33.261	0.000228642	26.0733	-0.183847	117.589	33.5486	0.62444	0	0	1.66684e-05	34.6326
	21G23849	1.2		0.130333	0.577182	0	0	0.000205473	12.0653	6.29359e-07	249.738	0.760165	12.0641	0.0245677	0.598682	0	0	0.000581451	17.7911	0.00013683	15.4363	0.00326314	249.74	0.0481454	17.7909	0.000488406	12.0992	0.25522	91.8163	38.9121	0.586477	0	0	2.92242e-05	20.2395
	21G23850	1.4		0.220567	0.442814	0	0	0.000417021	5.66866	0	0	1.54281	5.66611	0.0415768	0.470494	0	0	0.00102127	10.1434	0.000277706	11.1733	0	0	0.0845636	10.143	0.000991255	5.74032	-0.19317	157.514	65.8523	0.454863	0	0	5.13301e-05	14.0001
	21G23852	1.8		0.168624	0.472473	0	0	0.000514033	5.06182	0	0	1.90171	5.05896	0.0317857	0.49851	0	0	0.00112179	9.08961	0.000342308	10.878	0	0	0.0928864	9.08916	0.00122185	5.14194	-0.26853	92.8815	50.3445	0.483784	0	0	5.63821e-05	13.2565
	21G23853	2.2		0.157703	0.514096	0	0	0.000762974	3.38263	1.04132e-06	159.836	2.82269	3.37836	0.0297271	0.538122	0	0	0.00178857	5.74496	0.000508085	10.2054	0.00539794	159.839	0.148097	5.74425	0.00181358	3.50138	-0.398636	63.3931	47.0839	0.52451	0	0	8.9895e-05	11.2303
	21G23855	2.6		0.157288	0.540501	0	0	0.00128218	2.05161	0	0	4.74353	2.04456	0.0296488	0.563402	0	0	0.00263434	3.67467	0.000853836	9.84465	0	0	0.218129	3.67356	0.00304772	2.24201	0.14006	188.506	46.9599	0.550415	0	0	0.000132404	10.3256
	21G23856	3.4		0.148167	0.507881	0	0	0.00299525	0.941007	0	0	11.0812	0.925524	0.0279295	0.532188	0	0	0.00604621	1.73848	0.00199462	9.67437	0	0	0.500638	1.73615	0.00711968	1.30499	0.155949	150.984	44.2368	0.51842	0	0	0.000303887	9.80493
	21G23858	4.5		0.0785487	0.792786	0	0	0.00407038	0.762941	6.66942e-07	251.938	15.0587	0.74376	0.0148064	0.808573	0	0	0.00812149	1.32196	0.00271057	9.65868	0.00345635	251.94	0.672475	1.31889	0.00967524	1.18304	0.740613	26.3204	23.4515	0.799578	0	0	0.000408193	9.73971
	21G23859	6	4	0.0788385	0.77356	0	0	0.0129579	0.458093	0	0	47.9389	0.425381	0.0148611	0.789732	0	0	0.0246278	0.426704	0.008629	9.63939	0	0	2.03923	0.417105	0.0308008	1.01358	1.18785	16.1108	23.538	0.78052	0	0	0.00123781	9.65901
	21G23861	8	4	0.0722349	0.977108	0	0	0.0407501	0.416198	0	0	150.759	0.379896	0.0136163	0.989961	0	0	0.0607028	0.203845	0.0271366	9.63749	0	0	5.02631	0.182901	0.0968626	0.99535	2.67988	8.15513	21.5665	0.982628	0	0	0.00305097	9.65173
	21G23862	11	4	0.0650031	1.34903	0	0	0.0802373	0.411841	0	0	296.845	0.375117	0.0122531	1.35837	0	0	0.0978117	0.156954	0.0534322	9.6373	0	0	8.09901	0.128587	0.190723	0.993536	4.91479	5.45172	19.4073	1.35304	0	0	0.0049161	9.65086
	21G23864	14	4	0.0468842	1.80317	0	0	0.0912523	0.411541	0	0	337.596	0.374788	0.00883767	1.81017	0	0	0.0971639	0.15512	0.0607674	9.63729	0	0	8.04537	0.126342	0.216906	0.993411	4.04023	6.39538	13.9977	1.80617	0	0	0.00488354	9.65083
	21G23865	17	4	0.0376772	2.16112	0	0	0.0823678	0.412103	0	0	304.727	0.375405	0.00710216	2.16696	0	0	0.0851951	0.172382	0.0548509	9.63731	0	0	7.05433	0.147022	0.195787	0.993644	3.51953	7.08131	11.2489	2.16362	0	0	0.00428198	9.65112
	21G23867	20	4	0.0213995	2.96893	0	0	0.0571123	0.413922	0	0	211.292	0.377401	0.00403381	2.97319	0	0	0.0595383	0.209626	0.0380326	9.63739	0	0	4.92989	0.189323	0.135755	0.9944	2.76036	7.14168	6.38904	2.97075	0	0	0.00299244	9.65186
	21G23868	24	4	0.0190064	3.34222	0	0	0.0532192	0.414234	0	0	196.889	0.377743	0.00358271	3.346	0	0	0.0545752	0.235572	0.0354401	9.63741	0	0	4.51894	0.217702	0.126501	0.99453	2.60381	7.56287	5.67456	3.34384	0	0	0.00274299	9.65246
	21G23870	28	4	0.0193548	3.13361	0	0	0.0444179	0.415738	0	0	164.328	0.379392	0.00364839	3.13764	0	0	0.0393768	0.307619	0.0295791	9.63747	0	0	3.26048	0.294159	0.105581	0.995158	1.86115	10.1468	5.77858	3.13534	0	0	0.00197911	9.65448
	21G23871	32		0.0220501	2.59117	0	0	0.0398727	0.416738	0	0	147.513	0.380487	0.00415644	2.59604	0	0	0.0280319	0.425493	0.0265523	9.63751	0	0	2.3211	0.415866	0.094777	0.995576	0.654705	27.3016	6.58326	2.59325	0	0	0.00140891	9.65896
	21G23873	36		0.0226212	2.76309	0	0	0.0396209	0.416741	0	0	146.581	0.380491	0.00426409	2.76766	0	0	0.0214793	0.539653	0.0263846	9.63751	0	0	1.77853	0.532095	0.0941783	0.995577	0.649892	29.8935	6.75378	2.76504	0	0	0.00107957	9.66466
	21G23874	40		0.0558071	1.31298	0	0	0.0445443	0.415167	0	0	164.796	0.378766	0.0105196	1.32257	0	0	0.0168777	0.674628	0.0296633	9.63745	0	0	1.39751	0.668598	0.105881	0.994919	0.582969	38.7307	16.6618	1.31709	0	0	0.000848287	9.67313
	21G23876	44		0.0159375	3.78967	0	0	0.0425562	0.415879	0	0	157.44	0.379546	0.00300422	3.79301	0	0	0.013589	0.792684	0.0283393	9.63748	0	0	1.1252	0.787558	0.101155	0.995216	0.29872	62.9798	4.7583	3.7911	0	0	0.000682996	9.68208
	21G23877	46		0.00924159	5.7723	0	0	0.0259564	0.423944	0	0	96.0281	0.388366	0.00174204	5.77449	0	0	0.00686791	1.57487	0.0172851	9.63783	0	0	0.568677	1.5723	0.061698	0.998613	-0.0109586	1530.29	2.75917	5.77324	0	0	0.000345187	9.77725
			S	2.39957	0.157329	0	0	0.66591	0.123497	1.28064e-05	32.4215	2463.59	0.112708	0.452319	0.162967	0	0	0.629088	0.0904201	0.443447	2.86186	0.0664113	32.4198	52.0898	0.0857125	1.58286	0.295531	26.8516	4.37275	716.416	0.159766	0	0	0.0316185	3.08867
			S							3.06549	0.12604	2463.59	0.112708									1.59127	1.57168			53.6726	0.0836401							743.299	0.220601

## Sheet: Additional Parameters
	Additional Parameters			40Ar/39Ar	1s	37Ar/39Ar	1s	36Ar/39Ar	1s	Time (days)	37Ar (decay)	39Ar (decay)	40Ar (moles)
	21G23843	0.6		1996.68	351.774	20.7371	4.04707	6.6619	1.17393	118.726	10.4599	1.00084	4.33544e-12
	21G23844	0.7		1534.37	240.416	19.3973	3.57814	5.09607	0.798757	118.733	10.4612	1.00084	3.33469e-12
	21G23846	0.8		1287.46	344.022	16.8305	5.3235	4.35301	1.16336	118.745	10.4638	1.00084	1.79946e-12
	21G23847	1		1204.99	397.477	12.8522	5.40253	4.06176	1.34003	118.752	10.4652	1.00084	1.42468e-12
	21G23849	1.2		805.353	141.841	15.6304	3.33671	2.68412	0.472974	118.765	10.4678	1.00084	1.67245e-12
	21G23850	1.4		767.452	76.9413	18.033	2.07661	2.58295	0.259197	118.771	10.4691	1.00084	2.80365e-12
	21G23852	1.8		532.111	47.7386	20.2077	2.0812	1.79728	0.161454	118.783	10.4717	1.00084	2.13825e-12
	21G23853	2.2		311.421	17.6755	18.8291	1.2435	1.05708	0.060228	118.79	10.473	1.00084	1.99346e-12
	21G23855	2.6		212.953	7.71871	21.4468	0.892172	0.71694	0.026256	118.803	10.4757	1.00084	2.01117e-12
	21G23856	3.4		87.4295	1.50022	21.8238	0.424671	0.297705	0.0053067	118.809	10.477	1.00084	1.89558e-12
	21G23858	4.5		35.4651	0.467639	22.0754	0.330643	0.121117	0.00181952	118.822	10.4796	1.00084	1.03302e-12
	21G23859	6	4	11.9453	0.0554605	23.1585	0.136921	0.0443454	0.000345157	118.828	10.4809	1.00084	1.05585e-12
	21G23861	8	4	4.73327	0.0134192	29.4268	0.123511	0.0220537	0.000139403	118.841	10.4836	1.00084	1.03545e-12
	21G23862	11	4	2.9346	0.00737961	35.8088	0.141421	0.0175205	0.000100347	118.847	10.4849	1.00084	1.03876e-12
	21G23864	14	4	2.18376	0.00696895	40.86	0.160825	0.0167189	9.38491e-05	118.86	10.4875	1.00084	7.7043e-13
	21G23865	17	4	2.03758	0.00793554	42.0307	0.168476	0.0165577	0.000104702	118.866	10.4888	1.00084	6.30795e-13
	21G23867	20	4	1.80676	0.0110192	41.7108	0.174822	0.0154989	0.000119795	118.879	10.4915	1.00084	3.90807e-13
	21G23868	24	4	1.78264	0.0119405	42.3834	0.183185	0.0155476	0.000132338	118.885	10.4928	1.00084	3.53604e-13
	21G23870	28	4	2.27022	0.017081	48.8192	0.231132	0.0189458	0.00017982	118.898	10.4954	1.00084	3.26301e-13
	21G23871	32		2.99659	0.0249485	61.0599	0.336044	0.0256316	0.000248172	118.904	10.4967	1.00084	3.09121e-13
	21G23873	36		3.95404	0.034835	78.2723	0.49357	0.0332364	0.000362708	118.917	10.4995	1.00084	3.16183e-13
	21G23874	40		11.4711	0.0791624	109.616	0.794115	0.0667502	0.000626368	118.924	10.5008	1.00084	7.36386e-13
	21G23876	44		4.12418	0.0526644	128.381	1.04255	0.0476972	0.000582224	118.936	10.5033	1.00084	2.15964e-13
	21G23877	46		4.36019	0.103552	152.335	2.23531	0.0558366	0.00114452	118.942	10.5046	1.00084	1.17363e-13

## Sheet: Procedure Blanks
	Procedure Blanks		36Ar ± 1σ (SE) [fA]		37Ar ± 1σ (SE) [fA]		38Ar ± 1σ (SE) [fA]		39Ar ± 1σ (SE) [fA]		40Ar ± 1σ (SE) [fA]
	21G23843	0.6	0.0102738	0.00038324	-0.0125635	0.00625096	-0.0323195	0.00621188	0.0294789	0.00611663	2.42692	0.0508641
	21G23844	0.7	0.00944264	0.00038324	-0.00580336	0.00625096	-0.0245047	0.00621188	0.0334608	0.00611663	2.18135	0.0508641
	21G23846	0.8	0.0081611	0.00038324	0.00296948	0.00625096	-0.0133074	0.00621188	0.0392668	0.00611663	1.81061	0.0508641
	21G23847	1	0.00764002	0.00038324	0.00560381	0.00625096	-0.00921218	0.00621188	0.0414419	0.00611663	1.6643	0.0508641
	21G23849	1.2	0.00698633	0.00038324	0.00732218	0.00625096	-0.00479381	0.00621188	0.0438629	0.00611663	1.48816	0.0508641
	21G23850	1.4	0.0067752	0.00038324	0.00707505	0.00625096	-0.00370283	0.00621188	0.0444935	0.00611663	1.43497	0.0508641
	21G23852	1.8	0.00653657	0.00038324	0.00512726	0.00625096	-0.0030941	0.00621188	0.044904	0.00611663	1.3824	0.0508641
	21G23853	2.2	0.00649154	0.00038324	0.00369262	0.00625096	-0.00334254	0.00621188	0.0447949	0.00611663	1.37724	0.0508641
	21G23855	2.6	0.00651473	0.00038324	0.000292318	0.00625096	-0.00451284	0.00621188	0.0441501	0.00611663	1.39816	0.0508641
	21G23856	3.4	0.00656653	0.00038324	-0.00129246	0.00625096	-0.00519221	0.00621188	0.0437389	0.00611663	1.41826	0.0508641
	21G23858	4.5	0.00671663	0.00038324	-0.00402577	0.00625096	-0.00644022	0.00621188	0.0428962	0.00611663	1.46807	0.0508641
	21G23859	6	0.00680395	0.00038324	-0.00506144	0.00625096	-0.00690323	0.00621188	0.0425237	0.00611663	1.49442	0.0508641
	21G23861	8	0.00698905	0.00038324	-0.00631462	0.00625096	-0.00732238	0.00621188	0.0419727	0.00611663	1.54561	0.0508641
	21G23862	11	0.00706887	0.00038324	-0.0064275	0.00625096	-0.00721219	0.00621188	0.0418582	0.00611663	1.56549	0.0508641
	21G23864	14	0.00719784	0.00038324	-0.00573124	0.00625096	-0.00637212	0.00621188	0.0419629	0.00611663	1.59297	0.0508641
	21G23865	17	0.00724256	0.00038324	-0.00496241	0.00625096	-0.0056648	0.00621188	0.042189	0.00611663	1.59967	0.0508641
	21G23867	20	0.00728587	0.00038324	-0.00263812	0.00625096	-0.00369533	0.00621188	0.0430295	0.00611663	1.5976	0.0508641
	21G23868	24	0.00728094	0.00038324	-0.00132957	0.00625096	-0.00262919	0.00621188	0.0435794	0.00611663	1.58927	0.0508641
	21G23870	28	0.00722321	0.00038324	0.00129129	0.00625096	-0.000543286	0.00621188	0.04489	0.00611663	1.56085	0.0508641
	21G23871	32	0.00717253	0.00038324	0.00241014	0.00625096	0.000325748	0.00621188	0.0456055	0.00611663	1.54228	0.0508641
	21G23873	36	0.00702822	0.00038324	0.00370442	0.00625096	0.0012683	0.00621188	0.0470857	0.00611663	1.49958	0.0508641
	21G23874	40	0.00694792	0.00038324	0.0035239	0.00625096	0.00106323	0.00621188	0.0476966	0.00611663	1.48063	0.0508641
	21G23876	44	0.00678223	0.00038324	0.000844377	0.00625096	-0.00123432	0.00621188	0.0485296	0.00611663	1.45382	0.0508641
	21G23877	46	0.00670549	0.00038324	-0.00200125	0.00625096	-0.00360573	0.00621188	0.0486547	0.00611663	1.44993	0.0508641

## Sheet: Intercept Values
	Intercept Values		36Ar ± 1σ (SE) [fA]		r2	Regression (type,n)		37Ar ± 1σ (SE) [fA]		r2	Regression (type,n)		38Ar ± 1σ (SE) [fA]		r2	Regression (type,n)		39Ar ± 1σ (SE) [fA]		r2	Regression (type,n)		40Ar ± 1σ (SE) [fA]		r2	Regression (type,n)
	21G23843	0.6	0.338631	0.000885935	0.910264	EXP	150 of 150	0.0866928	0.00549862	0.0327221	EXP	150 of 150	0.0598212	0.00705294	0.0191357	EXP	150 of 150	0.0800255	0.00647216	0.0705314	EXP	150 of 150	103.959	0.0204292	0.999281	EXP	150 of 150
	21G23844	0.7	0.260855	0.000788116	0.865192	EXP	150 of 150	0.0871148	0.00652911	0.0335008	EXP	149 of 150	0.0413097	0.00621407	0.00461115	EXP	150 of 150	0.0840543	0.00504263	0.162056	EXP	150 of 150	80.2771	0.0191968	0.99877	EXP	150 of 150
	21G23846	0.8	0.14627	0.00049926	0.79359	EXP	148 of 150	0.0548054	0.00615313	0.0190525	EXP	150 of 150	0.0133592	0.00668364	0.000993226	EXP	150 of 150	0.0718038	0.00617847	0.0559243	EXP	150 of 150	43.9525	0.01716	0.993752	EXP	150 of 150
	21G23847	1	0.116652	0.000496046	0.635775	EXP	150 of 150	0.0390831	0.00608382	0.00293999	EXP	150 of 150	0.0209687	0.00610603	0.014102	EXP	150 of 150	0.0689654	0.00670903	0.0645551	EXP	150 of 150	35.0291	0.0161694	0.98534	EXP	149 of 150
	21G23849	1.2	0.133516	0.000555418	0.684963	EXP	150 of 150	0.0788202	0.00593765	0.0229322	EXP	147 of 150	0.0234611	0.00514029	0.000795282	EXP	148 of 150	0.092206	0.00592247	0.0573572	EXP	145 of 150	40.6555	0.015654	0.992915	EXP	147 of 150
	21G23850	1.4	0.220972	0.000729278	0.83436	EXP	150 of 150	0.152168	0.00531218	0.0242527	EXP	149 of 150	0.0321867	0.00633466	0.000140594	EXP	150 of 150	0.129537	0.00593918	0.0824192	EXP	147 of 150	67.0942	0.0164224	0.998522	EXP	147 of 150
	21G23852	1.8	0.17048	0.000567201	0.800321	EXP	150 of 150	0.183929	0.00650397	0.0444501	EXP	150 of 150	0.0275173	0.00574206	0.00112262	EXP	150 of 150	0.13845	0.00574528	0.122431	EXP	150 of 150	51.4585	0.0173112	0.996326	EXP	150 of 150
	21G23853	2.2	0.160092	0.000598718	0.76427	EXP	150 of 150	0.269053	0.00634929	0.077583	EXP	150 of 150	0.0336935	0.00585469	0.0153524	EXP	150 of 150	0.193809	0.00583816	0.0140877	EXP	150 of 150	48.0626	0.016889	0.995379	EXP	150 of 150
	21G23855	2.6	0.160215	0.000647899	0.749643	EXP	150 of 150	0.446114	0.00642215	0.314522	EXP	150 of 150	0.0277282	0.00603956	0.000301961	EXP	149 of 150	0.264004	0.00510027	0.00426363	EXP	146 of 150	48.4983	0.0176376	0.995164	EXP	150 of 150
	21G23856	3.4	0.153086	0.000531853	0.799591	EXP	148 of 150	1.04005	0.00622274	0.726583	EXP	148 of 150	0.0227919	0.00572784	0.00085784	EXP	149 of 150	0.548461	0.00609532	0.161394	EXP	150 of 150	45.8113	0.0161422	0.994728	EXP	148 of 150
	21G23858	4.5	0.0867989	0.000431528	0.356199	EXP	150 of 150	1.41075	0.00661728	0.806797	EXP	149 of 150	0.0223548	0.00596514	0.0162669	EXP	150 of 150	0.720969	0.00633781	0.339894	EXP	150 of 150	25.6606	0.0158203	0.873849	EXP	149 of 150
	21G23859	6	0.095781	0.000402256	0.539374	EXP	148 of 150	4.49826	0.00675149	0.976949	EXP	150 of 150	0.0274331	0.00582546	0.00254953	EXP	146 of 150	2.10018	0.00572397	0.907978	EXP	148 of 150	26.2215	0.016844	0.856811	EXP	150 of 150
	21G23861	8	0.116504	0.000487256	0.633741	EXP	148 of 150	14.1521	0.00793661	0.996718	EXP	150 of 150	0.0700634	0.00609159	0.0100912	EXP	150 of 150	5.13452	0.00614443	0.983288	EXP	149 of 150	25.795	0.0163279	0.696098	EXP	150 of 150
	21G23862	11	0.147848	0.000615845	0.651988	EXP	150 of 150	27.8681	0.00867507	0.998965	EXP	150 of 150	0.109301	0.0066334	0.0273822	EXP	150 of 150	8.28203	0.00683909	0.992167	EXP	148 of 150	25.8925	0.0158786	0.619668	EXP	149 of 150
	21G23864	14	0.141092	0.000554357	0.649003	EXP	150 of 150	31.6876	0.00902858	0.99914	EXP	149 of 150	0.100147	0.00552688	0.0474264	EXP	147 of 150	8.25484	0.00638643	0.993005	EXP	150 of 150	19.6358	0.0160517	0.857143	EXP	150 of 150
	21G23865	17	0.123601	0.000551127	0.5516	EXP	150 of 150	28.5991	0.00980165	0.998784	EXP	150 of 150	0.0938948	0.00682097	0.0238295	EXP	150 of 150	7.24896	0.00709011	0.988852	EXP	150 of 150	16.3724	0.0170902	0.935777	EXP	148 of 150
	21G23867	20	0.0833864	0.000390474	0.265833	EXP	148 of 150	19.8257	0.00916358	0.997835	EXP	150 of 150	0.0630923	0.00569904	0.00513587	EXP	150 of 150	5.07839	0.00629325	0.982541	EXP	144 of 150	10.75	0.0158181	0.979654	EXP	150 of 150
	21G23868	24	0.0772883	0.000404236	0.163633	EXP	147 of 150	18.4731	0.00872589	0.997714	EXP	150 of 150	0.0492232	0.00568931	0.00522172	EXP	149 of 150	4.66124	0.00710988	0.972402	EXP	150 of 150	9.8704	0.0136789	0.986596	EXP	150 of 150
	21G23870	28	0.0690373	0.000385509	0.0329679	EXP	149 of 150	15.4167	0.00838191	0.997002	EXP	150 of 150	0.0338715	0.00690911	0.000163866	EXP	150 of 150	3.39082	0.00701305	0.948533	EXP	149 of 150	9.20255	0.0158167	0.983646	EXP	150 of 150
	21G23871	32	0.0671935	0.000341831	0.136257	EXP	147 of 150	13.8387	0.00804421	0.996406	EXP	150 of 150	0.0242709	0.00737253	2.8144e-05	EXP	150 of 150	2.44703	0.00721941	0.893448	EXP	150 of 150	8.78166	0.0147289	0.987564	EXP	150 of 150
	21G23873	36	0.0673586	0.000421126	0.0178625	EXP	150 of 150	13.749	0.00793256	0.996506	EXP	150 of 150	0.0209801	0.0063673	0.000843437	EXP	150 of 150	1.90859	0.00701541	0.833656	EXP	150 of 150	8.90433	0.0167962	0.981529	EXP	150 of 150
	21G23874	40	0.104217	0.000529787	0.383368	EXP	150 of 150	15.455	0.00763316	0.997546	EXP	148 of 150	0.0269123	0.00623542	0.00816326	EXP	150 of 150	1.5421	0.00686405	0.743779	EXP	150 of 150	18.7262	0.0153129	0.819415	EXP	150 of 150
	21G23876	44	0.0634794	0.000388873	0.00712797	EXP	150 of 150	14.759	0.00788002	0.997049	EXP	150 of 150	0.0150849	0.00620946	0.00412684	EXP	148 of 150	1.26755	0.0062251	0.697718	EXP	150 of 150	6.51152	0.016299	0.987784	EXP	150 of 150
	21G23877	46	0.0408224	0.000321878	0.19669	EXP	150 of 150	8.99836	0.00730216	0.993297	EXP	150 of 150	-0.00223817	0.00540918	0.0174735	EXP	149 of 150	0.67526	0.0064104	0.273448	EXP	150 of 150	4.19848	0.0126956	0.994291	EXP	150 of 150

## Sheet: Project Info
	Project Info		Analyst	Irradiation	X-pos	Y-pos	Z/H-pos	Project	Experiment	Nmb
	21G23843	0.6	Daniel Heaton	21-OSU-04	0	0	27.4997	Easter\O-Connor (20-06)	21G23840	1
	21G23844	0.7	Daniel Heaton	21-OSU-04	0	0	27.4997	Easter\O-Connor (20-06)	21G23840	1
	21G23846	0.8	Daniel Heaton	21-OSU-04	0	0	27.4997	Easter\O-Connor (20-06)	21G23840	1
	21G23847	1	Daniel Heaton	21-OSU-04	0	0	27.4997	Easter\O-Connor (20-06)	21G23840	1
	21G23849	1.2	Daniel Heaton	21-OSU-04	0	0	27.4997	Easter\O-Connor (20-06)	21G23840	1
	21G23850	1.4	Daniel Heaton	21-OSU-04	0	0	27.4997	Easter\O-Connor (20-06)	21G23840	1
	21G23852	1.8	Daniel Heaton	21-OSU-04	0	0	27.4997	Easter\O-Connor (20-06)	21G23840	1
	21G23853	2.2	Daniel Heaton	21-OSU-04	0	0	27.4997	Easter\O-Connor (20-06)	21G23840	1
	21G23855	2.6	Daniel Heaton	21-OSU-04	0	0	27.4997	Easter\O-Connor (20-06)	21G23840	1
	21G23856	3.4	Daniel Heaton	21-OSU-04	0	0	27.4997	Easter\O-Connor (20-06)	21G23840	1
	21G23858	4.5	Daniel Heaton	21-OSU-04	0	0	27.4997	Easter\O-Connor (20-06)	21G23840	1
	21G23859	6	Daniel Heaton	21-OSU-04	0	0	27.4997	Easter\O-Connor (20-06)	21G23840	1
	21G23861	8	Daniel Heaton	21-OSU-04	0	0	27.4997	Easter\O-Connor (20-06)	21G23840	1
	21G23862	11	Daniel Heaton	21-OSU-04	0	0	27.4997	Easter\O-Connor (20-06)	21G23840	1
	21G23864	14	Daniel Heaton	21-OSU-04	0	0	27.4997	Easter\O-Connor (20-06)	21G23840	1
	21G23865	17	Daniel Heaton	21-OSU-04	0	0	27.4997	Easter\O-Connor (20-06)	21G23840	1
	21G23867	20	Daniel Heaton	21-OSU-04	0	0	27.4997	Easter\O-Connor (20-06)	21G23840	1
	21G23868	24	Daniel Heaton	21-OSU-04	0	0	27.4997	Easter\O-Connor (20-06)	21G23840	1
	21G23870	28	Daniel Heaton	21-OSU-04	0	0	27.4997	Easter\O-Connor (20-06)	21G23840	1
	21G23871	32	Daniel Heaton	21-OSU-04	0	0	27.4997	Easter\O-Connor (20-06)	21G23840	1
	21G23873	36	Daniel Heaton	21-OSU-04	0	0	27.4997	Easter\O-Connor (20-06)	21G23840	1
	21G23874	40	Daniel Heaton	21-OSU-04	0	0	27.4997	Easter\O-Connor (20-06)	21G23840	1
	21G23876	44	Daniel Heaton	21-OSU-04	0	0	27.4997	Easter\O-Connor (20-06)	21G23840	1
	21G23877	46	Daniel Heaton	21-OSU-04	0	0	27.4997	Easter\O-Connor (20-06)	21G23840	1

[truncated: 2 more sheets: Sample Parameters, Irradiation Constants]
