# Supplementary material for: Synchronous motion of the Easter mantle plume and the East Pacific Rise
Source: Nat Commun. 2024 Nov 17;15:9953. doi: 10.1038/s41467-024-54115-2 (PMC11570642; doi:10.1038/s41467-024-54115-2)
Supplement: Supplementary file 5 — Supplementary Data 2 [file 41467_2024_54115_MOESM5_ESM.zip › NCOMMS-23-61651B_Dataset 2/SO80 51DS-1 (n=2).full.xls]

## Sheet: Hidden Data
Double Line Plot Age Plateau			Double Line Plot K/Ca Plateau			X-Y Plot Normal Isochron		X-Y Plot Inverse Isochron		Error Ellipses Normal Isochron		Error Ellipses Inverse Isochron														Used Measurements for Blank Corrections
Ar39k%	Line 1	Line 2	Ar39k%	Line 1	Line 2	X-axis	Y-axis	X-axis	Y-axis	X-axis	Y-axis	X-axis	Y-axis													Filename	Included	36Ar	1σ	37Ar	1σ	38Ar	1σ	39Ar	1σ	40Ar	1σ	Date		Filename	Included	40Ar/39Ar	1σ	J-value	1σ	Date	X	Y	H
0	-1248.26	2485.8	0	0.198642	0.210391	2.42366	299.063	0.00810419	0.00334378			0.00819023	0.00334387
8.1174	-1248.26	2485.8	8.1174	0.198642	0.210391	4.487	298.464	0.0150336	0.00335048			0.00818731	0.00333985
8.1174	1417.81	-1545	8.1174	0.197736	0.181811	5.59455	298.91	0.0187165	0.00334549			0.00817871	0.00333609
13.2043	1417.81	-1545	13.2043	0.197736	0.181811	5.60671	301.503	0.0185959	0.00331672			0.00816504	0.00333287
13.2043	-1599.02	1972.28	13.2043	0.154002	0.172658	6.52479	300.415	0.0217192	0.00332873			0.00814722	0.00333038
16.5572	-1599.02	1972.28	16.5572	0.154002	0.172658	7.3384	302.376	0.0242691	0.00330714			0.00812647	0.00332881
16.5572	3243.25	-114.98	16.5572	0.121614	0.112431	8.13591	302.699	0.0268779	0.00330361			0.0081042	0.00332826
20.437	3243.25	-114.98	20.437	0.121614	0.112431	12.3827	287.402	0.043085	0.00347945			0.00808193	0.00332876
20.437	-770.237	2464.88	20.437	0.0990964	0.108003	12.0397	311.46	0.0386558	0.00321068			0.00806118	0.00333029
23.6706	-770.237	2464.88	23.6706	0.0990964	0.108003	5.93843	298.843	0.0198714	0.00334624			0.00804335	0.00333274
23.6706	3509.44	-410.783	23.6706	0.0972913	0.0876672	5.39604	301.154	0.0179179	0.00332056			0.00802968	0.00333594
26.1575	3509.44	-410.783	26.1575	0.0972913	0.0876672	7.50674	299.462	0.0250674	0.00333932			0.00802108	0.00333967
26.1575	-515.473	3547.5	26.1575	0.0846698	0.0968776	10.4418	303.143	0.034445	0.00329877			0.00801814	0.00334368
28.0691	-515.473	3547.5	28.0691	0.0846698	0.0968776	13.7715	309.916	0.0444362	0.00322668			0.00802107	0.0033477
28.0691	2869.28	-8245.63	28.0691	0.158576	0.0856244	9.3252	307.033	0.030372	0.00325698			0.00802966	0.00335146
28.6003	2869.28	-8245.63	28.6003	0.158576	0.0856244	8.70349	304.996	0.0285364	0.00327873			0.00804333	0.00335468
28.6003	-1725.93	8108.3	28.6003	0.0940229	0.150726	8.64493	299.544	0.0288603	0.00333841			0.00806115	0.00335717
29.2657	-1725.93	8108.3	29.2657	0.0940229	0.150726	16.7565	309.921	0.0540669	0.00322662			0.0080819	0.00335874
29.2657	2224.76	-1940.95	29.2657	0.0519748	0.0471308	18.7129	300.049	0.0623659	0.00333278			0.00810417	0.00335929
31.3525	2224.76	-1940.95	31.3525	0.0519748	0.0471308	22.6881	297.932	0.076152	0.00335647			0.00812644	0.00335879
31.3525	-101.011	2965.58	31.3525	0.0364034	0.0380123	40.0281	296.664	0.134928	0.00337082			0.0081472	0.00335726
35.755	-101.011	2965.58	35.755	0.0364034	0.0380123	32.5194	288.685	0.112647	0.00346399			0.00816502	0.00335481
35.755	1824.41	-1107.87	35.755	0.0341304	0.0323897	28.0991	291.28	0.0964676	0.00343312			0.0081787	0.00335161
39.4422	1824.41	-1107.87	39.4422	0.0341304	0.0323897	22.5842	291.953	0.0773559	0.00342521			0.0081873	0.00334788
39.4422	-716.286	3332.39	39.4422	0.0319429	0.0352895	18.0135	298.753	0.0602956	0.00334725			0.00819023	0.00334387
41.2994	-716.286	3332.39	41.2994	0.0319429	0.0352895	16.4437	285.183	0.0576601	0.00350652			0.00818731	0.00333985
41.2994	5686.92	-773.85	41.2994	0.0378875	0.031555	16.2144	278.283	0.0582659	0.00359346
42.331	5686.92	-773.85	42.331	0.0378875	0.031555	27.4814	255.266	0.107658	0.00391749			0.0153065	0.0033509
42.331	530.974	4882.2	42.331	0.0240077	0.0264025	24.493	231.746	0.105689	0.00431507			0.0152972	0.00334467
44.1391	530.974	4882.2	44.1391	0.0240077	0.0264025	24.2808	229.313	0.105885	0.00436085			0.0152699	0.00333883
44.1391	4125.62	280.208	44.1391	0.0208596	0.019171							0.0152266	0.00333379
46.3031	4125.62	280.208	46.3031	0.0208596	0.019171	0.490843	296.349	0.0016563	0.0033744			0.0151701	0.00332988
46.3031	-622.316	1300.6	46.3031	0.0132397	0.0136237	0.791086	295.239	0.00267947	0.00338708			0.0151043	0.00332738
52.9547	-622.316	1300.6	52.9547	0.0132397	0.0136237	1.02695	297.462	0.00345239	0.00336178			0.0150337	0.00332646
52.9547	2889.4	1150.76	52.9547	0.0111327	0.0107463	1.31639	295.116	0.0044606	0.0033885			0.0149631	0.00332717
58.3011	2889.4	1150.76	58.3011	0.0111327	0.0107463	1.5336	295.926	0.00518237	0.00337922			0.0148973	0.00332947
58.3011	-1143.5	1618	58.3011	0.00971049	0.0103399	1.75755	298.297	0.00589194	0.00335236			0.0148407	0.0033332
61.2423	-1143.5	1618	61.2423	0.00971049	0.0103399	1.94339	297.344	0.00653586	0.00336311			0.0147974	0.00333811
61.2423	507.626	-672.625	61.2423	0.00803499	0.00786824	2.50871	296.852	0.00845107	0.00336869			0.0147701	0.00334386
70.693	507.626	-672.625	70.693	0.00803499	0.00786824	3.07719	297.208	0.0103536	0.00336465			0.0147608	0.00335007
70.693	-1035.71	753.229	70.693	0.00706393	0.00735062	3.97288	298.387	0.0133145	0.00335136			0.0147701	0.0033563
75.1694	-1035.71	753.229	75.1694	0.00706393	0.00735062	5.22341	300.156	0.0174023	0.0033316			0.0147973	0.00336214
75.1694	214.201	-2025.13	75.1694	0.0070782	0.00670675	6.29303	300.797	0.0209212	0.0033245			0.0148407	0.00336718
78.4529	214.201	-2025.13	78.4529	0.0070782	0.00670675	7.04908	299.919	0.0235032	0.00333423			0.0148972	0.00337109
78.4529	-1646.5	101.525	78.4529	0.00638723	0.00665752	8.2835	300.866	0.0275322	0.00332374			0.014963	0.00337359
82.9208	-1646.5	101.525	82.9208	0.00638723	0.00665752	10.4938	301.862	0.0347637	0.00331277			0.0150336	0.00337451
82.9208	-20.5273	-1724.17	82.9208	0.00507737	0.00492225	15.1278	299.862	0.0504492	0.00333486			0.0151042	0.0033738
88.8327	-20.5273	-1724.17	88.8327	0.00507737	0.00492225	18.929	301.338	0.0628165	0.00331854			0.01517	0.0033715
88.8327	-1439.05	1502.9	88.8327	0.00370079	0.00394447	22.8575	298.179	0.0766569	0.00335369			0.0152265	0.00336777
91.6205	-1439.05	1502.9	91.6205	0.00370079	0.00394447	23.7541	297.609	0.0798165	0.00336012			0.0152699	0.00336286
91.6205	-776.523	-4076.84	91.6205	0.00238512	0.00223862	24.897	301.019	0.082709	0.00332204			0.0152972	0.00335711
94.4826	-776.523	-4076.84	94.4826	0.00238512	0.00223862	22.7454	295.475	0.0769791	0.00338438			0.0153065	0.0033509
94.4826	-5549.22	-1914	94.4826	0.00147488	0.00156885	19.4708	291.777	0.0667317	0.00342728			0.0152972	0.00334467
97.3239	-5549.22	-1914	97.3239	0.00147488	0.00156885	17.4289	291.92	0.0597042	0.00342559
97.3239	-1851.63	-7552.93	97.3239	0.00137727	0.00121321	16.4401	295.7	0.0555974	0.00338181			0.0192257	0.0033464
98.6956	-1851.63	-7552.93	98.6956	0.00137727	0.00121321							0.0192084	0.00333682
98.6956	-12228.2	-4071.49	98.6956	0.000941732	0.00115323							0.0191575	0.00332783
99.5793	-12228.2	-4071.49	99.5793	0.000941732	0.00115323							0.0190766	0.00332004
99.5793	-266.195	-16776.4	99.5793	0.00114197	0.000749342							0.0189711	0.00331399
100	-266.195	-16776.4	100	0.00114197	0.000749342							0.0188483	0.00331009
												0.0187165	0.00330859
0	-18276.6	-4668.95	0	0.104638	0.128505							0.0185847	0.00330962
0.598629	-18276.6	-4668.95	0.598629	0.104638	0.128505							0.0184619	0.00331308
0.598629	-6686.07	-18276.6	0.598629	0.196062	0.148917							0.0183565	0.00331875
1.25024	-6686.07	-18276.6	1.25024	0.196062	0.148917							0.0182755	0.00332625
1.25024	-7535.77	1154.58	1.25024	0.19573	0.246484							0.0182246	0.00333506
2.23433	-7535.77	1154.58	2.23433	0.19573	0.246484							0.0182073	0.00334457
2.23433	-3820.88	-11809.6	2.23433	0.311438	0.225486							0.0182246	0.00335415
3.1018	-3820.88	-11809.6	3.1018	0.311438	0.225486							0.0182755	0.00336314
3.1018	-8402.84	-1849.84	3.1018	0.253205	0.336212							0.0183564	0.00337093
4.19581	-8402.84	-1849.84	4.19581	0.253205	0.336212							0.0184618	0.00337698
4.19581	2310.86	-3203.53	4.19581	0.331524	0.267354							0.0185846	0.00338088
5.59773	2310.86	-3203.53	5.59773	0.331524	0.267354							0.0187164	0.00338238
5.59773	-4035.74	302.011	5.59773	0.25064	0.282463							0.0188482	0.00338136
7.96217	-4035.74	302.011	7.96217	0.25064	0.282463							0.018971	0.00337789
7.96217	-257.092	-3805.14	7.96217	0.272862	0.250252							0.0190765	0.00337222
10.849	-257.092	-3805.14	10.849	0.272862	0.250252							0.0191574	0.00336472
10.849	-2697.25	76.9825	10.849	0.207908	0.220635							0.0192083	0.00335591
14.7673	-2697.25	76.9825	14.7673	0.207908	0.220635							0.0192257	0.0033464
14.7673	929.158	-1189.39	14.7673	0.159568	0.153929							0.0192084	0.00333682
19.8296	929.158	-1189.39	19.8296	0.159568	0.153929
19.8296	115.14	1705.77	19.8296	0.108692	0.111516							0.0190316	0.0033175
25.7681	115.14	1705.77	25.7681	0.108692	0.111516							0.0190168	0.00330857
25.7681	1721.53	397.125	25.7681	0.07111	0.0698051							0.0189733	0.0033002
33.1021	1721.53	397.125	33.1021	0.07111	0.0698051							0.018904	0.00329295
33.1021	-23.9873	1173.63	33.1021	0.0428429	0.0435422							0.0188138	0.00328732
41.6162	-23.9873	1173.63	41.6162	0.0428429	0.0435422							0.0187087	0.0032837
41.6162	1354.48	305.074	41.6162	0.0243165	0.0239443							0.0185959	0.00328232
50.8812	1354.48	305.074	50.8812	0.0243165	0.0239443							0.0184831	0.00328329
50.8812	475.648	1399.73	50.8812	0.0144645	0.014689							0.018378	0.00328654
59.4376	475.648	1399.73	59.4376	0.0144645	0.014689							0.0182878	0.00329184
59.4376	700.527	-187.294	59.4376	0.0105122	0.0103468							0.0182185	0.00329884
66.4065	700.527	-187.294	66.4065	0.0105122	0.0103468							0.0181749	0.00330706
66.4065	6.39925	868.395	66.4065	0.00837116	0.00850798							0.0181601	0.00331593
73.044	6.39925	868.395	73.044	0.00837116	0.00850798							0.0181749	0.00332486
73.044	393.48	-492.903	73.044	0.00758077	0.00745584							0.0182184	0.00333323
78.7785	393.48	-492.903	78.7785	0.00758077	0.00745584							0.0182877	0.00334048
78.7785	-545.695	306.912	78.7785	0.00699998	0.00711725							0.0183779	0.00334611
84.5666	-545.695	306.912	84.5666	0.00699998	0.00711725							0.018483	0.00334973
84.5666	779.604	-190.705	84.5666	0.00667249	0.00655528							0.0185958	0.00335111
89.1682	779.604	-190.705	89.1682	0.00667249	0.00655528							0.0187086	0.00335014
89.1682	-993.852	185.254	89.1682	0.00612188	0.00624355							0.0188137	0.00334689
92.6054	-993.852	185.254	92.6054	0.00612188	0.00624355							0.018904	0.00334159
92.6054	-401.882	-1675.66	92.6054	0.00521835	0.00510915							0.0189732	0.00333459
95.7113	-401.882	-1675.66	95.7113	0.00521835	0.00510915							0.0190168	0.00332637
95.7113	-1958.7	-313.298	95.7113	0.0044295	0.0045395							0.0190316	0.0033175
98.148	-1958.7	-313.298	98.148	0.0044295	0.0045395							0.0190168	0.00330857
98.148	495.142	-1532.57	98.148	0.00366927	0.00356194
100	495.142	-1532.57	100	0.00366927	0.00356194							0.022323	0.00333004
												0.0223024	0.00331994
												0.0222421	0.00331044
												0.0221462	0.00330219
												0.0220212	0.00329575
												0.0218756	0.00329155
												0.0217193	0.00328989
												0.0215631	0.00329088
												0.0214175	0.00329444
												0.0212924	0.00330034
												0.0211964	0.00330818
												0.0211361	0.00331741
												0.0211155	0.00332742
												0.0211361	0.00333752
												0.0211964	0.00334701
												0.0212923	0.00335526
												0.0214173	0.00336171
												0.0215629	0.0033659
												0.0217192	0.00336756
												0.0218754	0.00336658
												0.022021	0.00336301
												0.0221461	0.00335711
												0.022242	0.00334928
												0.0223024	0.00334004
												0.022323	0.00333004
												0.0223024	0.00331994
												0.0251695	0.00330908
												0.0251388	0.00329531
												0.0250489	0.00328235
												0.0249058	0.00327108
												0.0247194	0.00326227
												0.0245023	0.00325651
												0.0242692	0.00325421
												0.0240362	0.00325551
												0.0238191	0.00326033
												0.0236326	0.00326834
												0.0234895	0.003279
												0.0233995	0.00329157
												0.0233688	0.00330521
												0.0233994	0.00331897
												0.0234894	0.00333193
												0.0236324	0.00334321
												0.0238189	0.00335202
												0.024036	0.00335777
												0.024269	0.00336008
												0.024502	0.00335878
												0.0247192	0.00335396
												0.0249057	0.00334594
												0.0250488	0.00333529
												0.0251388	0.00332272
												0.0251695	0.00330908
												0.0251388	0.00329531
												0.0281277	0.00330697
												0.0280851	0.00329113
												0.0279603	0.00327614
												0.0277617	0.00326302
												0.0275029	0.00325266
												0.0272015	0.00324578
												0.026878	0.00324284
												0.0265545	0.00324404
												0.0262531	0.0032493
												0.0259942	0.00325826
												0.0257956	0.00327031
												0.0256707	0.00328463
												0.025628	0.00330024
												0.0256706	0.00331609
												0.0257954	0.00333108
												0.025994	0.0033442
												0.0262528	0.00335455
												0.0265542	0.00336144
												0.0268777	0.00336438
												0.0272012	0.00336318
												0.0275026	0.00335792
												0.0277615	0.00334896
												0.0279602	0.0033369
												0.0280851	0.00332258
												0.0281277	0.00330697
												0.0280851	0.00329113
												0.0504671	0.00351013
												0.0502158	0.00343961
												0.0494786	0.00337181
												0.0483057	0.00331135
												0.046777	0.00326234
												0.0449967	0.00322812
												0.0430862	0.00321104
												0.0411755	0.00321225
												0.039395	0.00323166
												0.037866	0.00326796
												0.0366926	0.00331868
												0.0359549	0.00338035
												0.035703	0.00344877
												0.0359543	0.00351929
												0.0366915	0.00358709
												0.0378644	0.00364755
												0.0393931	0.00369656
												0.0411734	0.00373078
												0.0430839	0.00374786
												0.0449946	0.00374666
												0.0467751	0.00372724
												0.0483041	0.00369094
												0.0494775	0.00364022
												0.0502152	0.00357855
												0.0504671	0.00351013
												0.0502158	0.00343961
												0.0438924	0.00322881
												0.0437141	0.00317368
												0.0431912	0.00312107
												0.0423591	0.00307457
												0.0412747	0.00303734
												0.0400118	0.00301193
												0.0386565	0.00300006
												0.0373012	0.00300254
												0.0360381	0.00301921
												0.0349535	0.00304893
												0.0341212	0.00308967
												0.0335979	0.00313866
												0.0334192	0.00319256
												0.0335975	0.00324769
												0.0341204	0.0033003
												0.0349525	0.0033468
												0.0360369	0.00338403
												0.0372998	0.00340944
												0.0386551	0.00342131
												0.0400104	0.00341883
												0.0412734	0.00340216
												0.0423581	0.00337244
												0.0431904	0.0033317
												0.0437137	0.00328271
												0.0438924	0.00322881
												0.0437141	0.00317368
												0.0207116	0.00334795
												0.020683	0.003336
												0.0205991	0.00332475
												0.0204656	0.00331496
												0.0202916	0.0033073
												0.020089	0.0033023
												0.0198715	0.00330029
												0.0196541	0.00330142
												0.0194514	0.0033056
												0.0192774	0.00331255
												0.0191439	0.00332179
												0.0190599	0.0033327
												0.0190313	0.00334454
												0.0190599	0.00335649
												0.0191438	0.00336774
												0.0192773	0.00337753
												0.0194513	0.00338518
												0.0196539	0.00339018
												0.0198713	0.00339219
												0.0200888	0.00339107
												0.0202914	0.00338689
												0.0204655	0.00337994
												0.020599	0.00337069
												0.0206829	0.00335978
												0.0207116	0.00334795
												0.020683	0.003336
												0.018265	0.00332125
												0.0182532	0.00331344
												0.0182185	0.00330612
												0.0181634	0.00329978
												0.0180915	0.00329485
												0.0180078	0.00329168
												0.0179179	0.00329048
												0.0178281	0.00329133
												0.0177444	0.00329417
												0.0176725	0.0032988
												0.0176173	0.00330493
												0.0175826	0.00331211
												0.0175707	0.00331988
												0.0175825	0.00332769
												0.0176172	0.00333501
												0.0176724	0.00334135
												0.0177443	0.00334628
												0.017828	0.00334945
												0.0179178	0.00335065
												0.0180077	0.0033498
												0.0180914	0.00334696
												0.0181633	0.00334232
												0.0182185	0.0033362
												0.0182532	0.00332901
												0.018265	0.00332125
												0.0182532	0.00331344
												0.0256741	0.00334083
												0.0256534	0.00333025
												0.0255928	0.00332029
												0.0254964	0.00331162
												0.0253708	0.00330485
												0.0252245	0.00330042
												0.0250675	0.00329864
												0.0249105	0.00329964
												0.0247642	0.00330334
												0.0246385	0.00330949
												0.0245421	0.00331767
												0.0244814	0.00332733
												0.0244607	0.00333781
												0.0244814	0.00334839
												0.024542	0.00335835
												0.0246383	0.00336701
												0.024764	0.00337379
												0.0249103	0.00337822
												0.0250673	0.00338
												0.0252243	0.003379
												0.0253706	0.0033753
												0.0254963	0.00336915
												0.0255927	0.00336096
												0.0256534	0.00335131
												0.0256741	0.00334083
												0.0256534	0.00333025
												0.0360609	0.00330438
												0.0360059	0.00328408
												0.0358446	0.00326478
												0.0355878	0.0032478
												0.0352532	0.00323429
												0.0348635	0.00322518
												0.0344453	0.00322108
												0.034027	0.00322227
												0.0336373	0.00322868
												0.0333026	0.00323986
												0.0330457	0.00325506
												0.0328842	0.00327324
												0.0328291	0.00329315
												0.0328841	0.00331345
												0.0330454	0.00333275
												0.0333022	0.00334973
												0.0336368	0.00336324
												0.0340265	0.00337236
												0.0344447	0.00337646
												0.034863	0.00337527
												0.0352527	0.00336886
												0.0355874	0.00335767
												0.0358443	0.00334248
												0.0360058	0.0033243
												0.0360609	0.00330438
												0.0360059	0.00328408
												0.0483185	0.00324261
												0.0481864	0.00320087
												0.0477987	0.0031609
												0.0471819	0.0031254
												0.0463779	0.00309681
												0.0454417	0.00307707
												0.0444369	0.00306753
												0.043432	0.00306883
												0.0424956	0.00308088
												0.0416915	0.00310288
												0.0410744	0.00313331
												0.0406864	0.0031701
												0.0405539	0.00321075
												0.040686	0.00325248
												0.0410737	0.00329246
												0.0416905	0.00332795
												0.0424945	0.00335654
												0.0434308	0.00337628
												0.0444356	0.00338583
												0.0454404	0.00338453
												0.0463768	0.00337247
												0.047181	0.00335048
												0.0477981	0.00332005
												0.0481861	0.00328325
												0.0483185	0.00324261
												0.0481864	0.00320087
												0.0317587	0.00326167
												0.0317115	0.00324248
												0.031573	0.00322429
												0.0313527	0.00320832
												0.0310655	0.00319566
												0.0307311	0.00318719
												0.0303722	0.00318347
												0.0300133	0.00318476
												0.0296788	0.00319097
												0.0293916	0.00320168
												0.0291712	0.00321616
												0.0290326	0.00323342
												0.0289853	0.00325229
												0.0290325	0.00327147
												0.0291709	0.00328967
												0.0293912	0.00330564
												0.0296784	0.00331829
												0.0300128	0.00332677
												0.0303717	0.00333049
												0.0307306	0.00332919
												0.0310651	0.00332298
												0.0313523	0.00331227
												0.0315728	0.00329779
												0.0317113	0.00328053
												0.0317587	0.00326167
												0.0317115	0.00324248
												0.0297131	0.00328198
												0.0296731	0.00326608
												0.0295556	0.00325103
												0.0293686	0.00323787
												0.0291249	0.0032275
												0.0288412	0.00322062
												0.0285366	0.0032177
												0.0282321	0.00321894
												0.0279482	0.00322425
												0.0277045	0.00323328
												0.0275175	0.0032454
												0.0273999	0.0032598
												0.0273597	0.00327549
												0.0273998	0.00329139
												0.0275173	0.00330644
												0.0277043	0.0033196
												0.0279479	0.00332997
												0.0282317	0.00333685
												0.0285363	0.00333977
												0.0288408	0.00333853
												0.0291246	0.00333322
												0.0293684	0.00332419
												0.0295554	0.00331207
												0.029673	0.00329767
												0.0297131	0.00328198
												0.0296731	0.00326608
												0.0292459	0.0033395
												0.0292327	0.0033316
												0.0291943	0.00332417
												0.029133	0.00331771
												0.0290532	0.00331265
												0.0289602	0.00330935
												0.0288604	0.00330804
												0.0287606	0.00330879
												0.0286676	0.00331156
												0.0285878	0.00331616
												0.0285265	0.00332228
												0.028488	0.0033295
												0.0284748	0.00333732
												0.0284879	0.00334522
												0.0285264	0.00335265
												0.0285877	0.00335912
												0.0286675	0.00336417
												0.0287605	0.00336747
												0.0288602	0.00336879
												0.02896	0.00336803
												0.029053	0.00336526
												0.0291329	0.00336066
												0.0291942	0.00335454
												0.0292327	0.00334733
												0.0292459	0.0033395
												0.0292327	0.0033316
												0.0550103	0.00323098
												0.0549782	0.00321736
												0.054884	0.00320438
												0.0547342	0.00319291
												0.0545388	0.00318374
												0.0543113	0.00317749
												0.0540671	0.00317459
												0.0538229	0.00317523
												0.0535954	0.00317938
												0.0533999	0.00318675
												0.05325	0.00319683
												0.0531556	0.00320895
												0.0531234	0.00322227
												0.0531555	0.00323588
												0.0532497	0.00324887
												0.0533996	0.00326034
												0.0535949	0.00326951
												0.0538225	0.00327576
												0.0540666	0.00327866
												0.0543108	0.00327802
												0.0545384	0.00327387
												0.0547338	0.0032665
												0.0548838	0.00325642
												0.0549781	0.0032443
												0.0550103	0.00323098
												0.0549782	0.00321736
												0.0643849	0.00334338
												0.0643162	0.0033182
												0.0641146	0.00329402
												0.0637939	0.00327248
												0.0633758	0.00325505
												0.062889	0.00324292
												0.0623664	0.00323691
												0.0618439	0.00323743
												0.0613569	0.00324446
												0.0609387	0.0032575
												0.0606177	0.00327567
												0.0604159	0.00329774
												0.060347	0.00332219
												0.0604157	0.00334737
												0.0606172	0.00337155
												0.060938	0.00339309
												0.061356	0.00341052
												0.0618429	0.00342265
												0.0623654	0.00342866
												0.062888	0.00342813
												0.063375	0.00342111
												0.0637932	0.00340807
												0.0641141	0.00338989
												0.064316	0.00336783
												0.0643849	0.00334338
												0.0643162	0.0033182
												0.0769064	0.00336161
												0.0768808	0.00334856
												0.0768055	0.00333605
												0.0766857	0.00332493
												0.0765295	0.00331596
												0.0763476	0.00330975
												0.0761523	0.00330672
												0.075957	0.00330708
												0.075775	0.00331081
												0.0756187	0.00331765
												0.0754988	0.00332714
												0.0754233	0.00333862
												0.0753975	0.00335132
												0.0754232	0.00336438
												0.0754984	0.00337689
												0.0756183	0.00338801
												0.0757745	0.00339698
												0.0759564	0.00340319
												0.0761516	0.00340622
												0.0763469	0.00340585
												0.0765289	0.00340212
												0.0766852	0.00339528
												0.0768052	0.0033858
												0.0768806	0.00337431
												0.0769064	0.00336161
												0.0768808	0.00334856
												0.13817	0.00340043
												0.138059	0.00336519
												0.137736	0.00333033
												0.137221	0.00329824
												0.13655	0.00327109
												0.135768	0.00325074
												0.134929	0.00323857
												0.13409	0.00323541
												0.133308	0.00324149
												0.132636	0.00325637
												0.132121	0.00327906
												0.131796	0.003308
												0.131686	0.00334122
												0.131796	0.00337646
												0.132119	0.00341131
												0.132634	0.00344341
												0.133306	0.00347055
												0.134087	0.00349091
												0.134926	0.00350307
												0.135766	0.00350623
												0.136548	0.00350016
												0.137219	0.00348527
												0.137735	0.00346259
												0.138059	0.00343365
												0.13817	0.00340043
												0.138059	0.00336519
												0.116155	0.00349459
												0.116035	0.00345761
												0.115685	0.00342106
												0.115128	0.00338744
												0.114402	0.00335904
												0.113556	0.00333778
												0.112648	0.00332513
												0.11174	0.00332194
												0.110894	0.00332843
												0.110167	0.00334416
												0.10961	0.00336806
												0.109259	0.00339849
												0.109139	0.00343338
												0.109258	0.00347037
												0.109608	0.00350691
												0.110166	0.00354053
												0.110892	0.00356894
												0.111738	0.00359019
												0.112646	0.00360284
												0.113553	0.00360603
												0.1144	0.00359954
												0.115126	0.00358381
												0.115684	0.00355992
												0.116035	0.00352948
												0.116155	0.00349459
												0.116035	0.00345761
												0.0986452	0.00344976
												0.0985712	0.00342505
												0.0983538	0.00340089
												0.0980079	0.00337893
												0.097557	0.00336067
												0.0970319	0.00334734
												0.0964683	0.00333986
												0.0959047	0.00333873
												0.0953794	0.00334404
												0.0949283	0.00335541
												0.0945821	0.00337209
												0.0943644	0.00339292
												0.09429	0.00341649
												0.094364	0.0034412
												0.0945814	0.00346535
												0.0949273	0.00348731
												0.0953782	0.00350558
												0.0959033	0.00351891
												0.0964669	0.00352639
												0.0970305	0.00352752
												0.0975558	0.00352221
												0.0980069	0.00351083
												0.0983531	0.00349416
												0.0985708	0.00347333
												0.0986452	0.00344976
												0.0985712	0.00342505
												0.0785862	0.00343375
												0.0785444	0.00341449
												0.0784216	0.00339596
												0.0782262	0.00337943
												0.0779715	0.00336601
												0.0776748	0.00335663
												0.0773564	0.00335192
												0.077038	0.00335221
												0.0767412	0.00335747
												0.0764863	0.00336735
												0.0762907	0.00338117
												0.0761677	0.003398
												0.0761256	0.00341668
												0.0761674	0.00343594
												0.0762902	0.00345447
												0.0764856	0.003471
												0.0767403	0.00348442
												0.077037	0.0034938
												0.0773554	0.00349851
												0.0776738	0.00349822
												0.0779706	0.00349296
												0.0782255	0.00348308
												0.0784211	0.00346926
												0.0785441	0.00345243
												0.0785862	0.00343375
												0.0785444	0.00341449
												0.0622914	0.00335823
												0.0622235	0.00333228
												0.0620243	0.00330736
												0.0617072	0.00328515
												0.061294	0.00326718
												0.0608126	0.00325466
												0.0602961	0.00324845
												0.0597795	0.00324897
												0.0592981	0.0032562
												0.0588847	0.00326962
												0.0585674	0.00328834
												0.0583678	0.00331107
												0.0582997	0.00333627
												0.0583676	0.00336221
												0.0585668	0.00338714
												0.0588839	0.00340934
												0.0592972	0.00342732
												0.0597785	0.00343984
												0.060295	0.00344604
												0.0608116	0.00344552
												0.061293	0.0034383
												0.0617065	0.00342487
												0.0620237	0.00340616
												0.0622233	0.00338343
												0.0622914	0.00335823
												0.0622235	0.00333228
												0.0595473	0.00351667
												0.0594831	0.00348879
												0.0592947	0.00346211
												0.0589949	0.00343847
												0.0586042	0.00341945
												0.0581491	0.00340638
												0.0576607	0.00340013
												0.0571722	0.00340112
												0.056717	0.0034093
												0.056326	0.00342411
												0.056026	0.00344453
												0.0558373	0.00346918
												0.0557729	0.00349637
												0.055837	0.00352426
												0.0560254	0.00355093
												0.0563252	0.00357458
												0.056716	0.00359359
												0.0571711	0.00360667
												0.0576595	0.00361292
												0.058148	0.00361192
												0.0586032	0.00360374
												0.0589941	0.00358894
												0.0592942	0.00356851
												0.0594828	0.00354387
												0.0595473	0.00351667
												0.0594831	0.00348879
												0.0601324	0.00360465
												0.060069	0.00357361
												0.0598827	0.00354392
												0.0595862	0.0035176
												0.0591998	0.00349646
												0.0587497	0.00348193
												0.0582667	0.003475
												0.0577836	0.00347614
												0.0573333	0.00348527
												0.0569467	0.00350178
												0.0566499	0.00352454
												0.0564633	0.00355199
												0.0563995	0.00358227
												0.0564629	0.00361332
												0.0566492	0.003643
												0.0569457	0.00366932
												0.0573321	0.00369046
												0.0577822	0.00370499
												0.0582652	0.00371193
												0.0587483	0.00371079
												0.0591986	0.00370165
												0.0595852	0.00368514
												0.059882	0.00366238
												0.0600686	0.00363493
												0.0601324	0.00360465
												0.060069	0.00357361
												0.115569	0.00399312
												0.1153	0.00390198
												0.114511	0.00381191
												0.113254	0.00372902
												0.111616	0.00365899
												0.109709	0.00360657
												0.107661	0.00357533
												0.105614	0.00356742
												0.103705	0.00358336
												0.102066	0.00362207
												0.100808	0.00368092
												0.100017	0.00375588
												0.0997469	0.00384186
												0.100016	0.003933
												0.100805	0.00402307
												0.102062	0.00410595
												0.1037	0.00417599
												0.105607	0.00422841
												0.107655	0.00425964
												0.109702	0.00426756
												0.111611	0.00425162
												0.11325	0.00421291
												0.114508	0.00415406
												0.115299	0.0040791
												0.115569	0.00399312
												0.1153	0.00390198
												0.117949	0.00443771
												0.117533	0.0043088
												0.116309	0.00418032
												0.114362	0.00406102
												0.111823	0.00395904
												0.108867	0.00388131
												0.105694	0.00383315
												0.102521	0.00381783
												0.0995633	0.0038364
												0.0970234	0.00388759
												0.095074	0.00396791
												0.0938481	0.00407189
												0.0934291	0.00419244
												0.0938456	0.00432135
												0.0950692	0.00444983
												0.0970166	0.00456913
												0.099555	0.00467111
												0.102511	0.00474883
												0.105684	0.00479699
												0.108858	0.00481231
												0.111815	0.00479374
												0.114355	0.00474256
												0.116304	0.00466224
												0.11753	0.00455826
												0.117949	0.00443771
												0.117533	0.0043088
												0.131372	0.00463075
												0.130506	0.00436867
												0.127962	0.00410606
												0.123914	0.00386081
												0.118637	0.00364963
												0.112491	0.00348693
												0.105895	0.00338378
												0.0992983	0.00334722
												0.0931503	0.00337974
												0.0878701	0.00347912
												0.0838177	0.00363858
												0.081269	0.00384727
												0.0803979	0.00409096
												0.0812636	0.00435304
												0.0838073	0.00461565
												0.0878555	0.0048609
												0.0931324	0.00507207
												0.0992783	0.00523477
												0.105874	0.00533792
												0.112471	0.00537448
												0.118619	0.00534197
												0.123899	0.00524259
												0.127952	0.00508312
												0.130501	0.00487444
												0.131372	0.00463075
												0.130506	0.00436867
												0.00172277	0.00337441
												0.0017205	0.00337062
												0.00171386	0.00336708
												0.0017033	0.00336405
												0.00168954	0.00336172
												0.0016735	0.00336025
												0.0016563	0.00335975
												0.0016391	0.00336025
												0.00162307	0.00336171
												0.0016093	0.00336404
												0.00159874	0.00336707
												0.00159209	0.0033706
												0.00158983	0.00337439
												0.00159209	0.00337818
												0.00159873	0.00338172
												0.0016093	0.00338475
												0.00162306	0.00338708
												0.00163909	0.00338854
												0.0016563	0.00338905
												0.0016735	0.00338855
												0.00168953	0.00338709
												0.0017033	0.00338476
												0.00171386	0.00338173
												0.0017205	0.0033782
												0.00172277	0.00337441
												0.0017205	0.00337062
												0.0027786	0.0033871
												0.00277523	0.00338296
												0.00276532	0.00337909
												0.00274957	0.00337577
												0.00272904	0.00337322
												0.00270513	0.00337162
												0.00267948	0.00337107
												0.00265382	0.00337161
												0.00262991	0.0033732
												0.00260938	0.00337575
												0.00259362	0.00337906
												0.00258372	0.00338292
												0.00258034	0.00338707
												0.00258372	0.00339121
												0.00259362	0.00339508
												0.00260937	0.0033984
												0.00262991	0.00340095
												0.00265381	0.00340255
												0.00267947	0.0034031
												0.00270513	0.00340256
												0.00272904	0.00340096
												0.00274957	0.00339842
												0.00276532	0.00339511
												0.00277523	0.00339125
												0.0027786	0.0033871
												0.00277523	0.00338296
												0.0035345	0.0033618
												0.0035317	0.00335784
												0.0035235	0.00335414
												0.00351045	0.00335097
												0.00349345	0.00334853
												0.00347364	0.003347
												0.00345239	0.00334647
												0.00343114	0.00334699
												0.00341133	0.00334851
												0.00339432	0.00335094
												0.00338127	0.00335411
												0.00337307	0.0033578
												0.00337027	0.00336176
												0.00337307	0.00336572
												0.00338127	0.00336941
												0.00339432	0.00337258
												0.00341133	0.00337502
												0.00343113	0.00337655
												0.00345238	0.00337708
												0.00347364	0.00337656
												0.00349344	0.00337504
												0.00351045	0.00337261
												0.0035235	0.00336945
												0.0035317	0.00336576
												0.0035345	0.0033618
												0.0035317	0.00335784
												0.00458172	0.00338853
												0.0045776	0.00338371
												0.0045655	0.00337922
												0.00454625	0.00337536
												0.00452116	0.00337239
												0.00449195	0.00337052
												0.0044606	0.00336988
												0.00442925	0.0033705
												0.00440004	0.00337235
												0.00437495	0.00337531
												0.0043557	0.00337916
												0.0043436	0.00338364
												0.00433947	0.00338846
												0.0043436	0.00339328
												0.0043557	0.00339778
												0.00437494	0.00340164
												0.00440003	0.0034046
												0.00442924	0.00340647
												0.00446059	0.00340711
												0.00449194	0.00340649
												0.00452115	0.00340464
												0.00454624	0.00340169
												0.00456549	0.00339784
												0.00457759	0.00339335
												0.00458172	0.00338853
												0.0045776	0.00338371
												0.00530079	0.00337926
												0.00529676	0.00337468
												0.00528493	0.00337042
												0.00526611	0.00336675
												0.00524159	0.00336394
												0.00521303	0.00336216
												0.00518238	0.00336155
												0.00515173	0.00336214
												0.00512317	0.0033639
												0.00509864	0.0033667
												0.00507982	0.00337035
												0.00506799	0.00337461
												0.00506396	0.00337918
												0.00506799	0.00338375
												0.00507982	0.00338802
												0.00509864	0.00339168
												0.00512316	0.0033945
												0.00515172	0.00339627
												0.00518237	0.00339689
												0.00521302	0.00339629
												0.00524158	0.00339454
												0.0052661	0.00339174
												0.00528492	0.00338809
												0.00529675	0.00338383
												0.00530079	0.00337926
												0.00529676	0.00337468
												0.00599267	0.0033524
												0.00598924	0.00334804
												0.00597918	0.00334397
												0.00596317	0.00334047
												0.00594231	0.00333778
												0.00591802	0.00333609
												0.00589195	0.0033355
												0.00586588	0.00333607
												0.00584159	0.00333774
												0.00582073	0.00334041
												0.00580472	0.0033439
												0.00579465	0.00334796
												0.00579122	0.00335233
												0.00579465	0.00335669
												0.00580471	0.00336076
												0.00582072	0.00336426
												0.00584158	0.00336695
												0.00586587	0.00336864
												0.00589194	0.00336923
												0.00591801	0.00336866
												0.0059423	0.00336699
												0.00596316	0.00336432
												0.00597917	0.00336083
												0.00598923	0.00335677
												0.00599267	0.0033524
												0.00598924	0.00334804
												0.00660217	0.00336314
												0.00659991	0.00335944
												0.00659329	0.00335599
												0.00658275	0.00335303
												0.00656902	0.00335075
												0.00655303	0.00334932
												0.00653586	0.00334882
												0.0065187	0.0033493
												0.0065027	0.00335072
												0.00648897	0.00335299
												0.00647843	0.00335594
												0.0064718	0.00335938
												0.00646954	0.00336308
												0.0064718	0.00336678
												0.00647842	0.00337023
												0.00648896	0.0033732
												0.00650269	0.00337547
												0.00651869	0.00337691
												0.00653585	0.0033774
												0.00655301	0.00337692
												0.00656901	0.0033755
												0.00658274	0.00337324
												0.00659328	0.00337029
												0.00659991	0.00336684
												0.00660217	0.00336314
												0.00659991	0.00335944
												0.00851944	0.00336873
												0.00851712	0.00336477
												0.00851029	0.00336108
												0.00849943	0.0033579
												0.00848527	0.00335546
												0.00846878	0.00335392
												0.00845108	0.00335339
												0.00843339	0.0033539
												0.0084169	0.00335541
												0.00840274	0.00335784
												0.00839187	0.003361
												0.00838504	0.00336468
												0.0083827	0.00336864
												0.00838503	0.0033726
												0.00839186	0.0033763
												0.00840272	0.00337947
												0.00841688	0.00338191
												0.00843337	0.00338345
												0.00845106	0.00338398
												0.00846876	0.00338348
												0.00848525	0.00338196
												0.00849941	0.00337954
												0.00851028	0.00337638
												0.00851711	0.00337269
												0.00851944	0.00336873
												0.00851712	0.00336477
												0.0104152	0.0033647
												0.0104131	0.00336094
												0.0104069	0.00335743
												0.0103971	0.00335441
												0.0103844	0.00335209
												0.0103696	0.00335063
												0.0103537	0.00335012
												0.0103377	0.0033506
												0.0103229	0.00335204
												0.0103102	0.00335434
												0.0103004	0.00335734
												0.0102942	0.00336084
												0.0102921	0.00336459
												0.0102942	0.00336836
												0.0103004	0.00337186
												0.0103101	0.00337488
												0.0103229	0.0033772
												0.0103377	0.00337867
												0.0103536	0.00337917
												0.0103696	0.00337869
												0.0103844	0.00337725
												0.0103971	0.00337496
												0.0104069	0.00337196
												0.0104131	0.00336846
												0.0104152	0.0033647
												0.0104131	0.00336094
												0.013382	0.00335141
												0.0133797	0.00334773
												0.013373	0.00334429
												0.0133623	0.00334133
												0.0133483	0.00333906
												0.013332	0.00333763
												0.0133145	0.00333713
												0.0132971	0.0033376
												0.0132808	0.00333901
												0.0132668	0.00334126
												0.0132561	0.00334419
												0.0132493	0.00334762
												0.013247	0.0033513
												0.0132493	0.00335499
												0.0132561	0.00335842
												0.0132668	0.00336138
												0.0132808	0.00336365
												0.013297	0.00336509
												0.0133145	0.00336559
												0.013332	0.00336512
												0.0133483	0.00336371
												0.0133623	0.00336146
												0.013373	0.00335852
												0.0133797	0.00335509
												0.013382	0.00335141
												0.0133797	0.00334773
												0.0174733	0.00333169
												0.0174709	0.00332808
												0.0174638	0.00332471
												0.0174525	0.00332182
												0.0174378	0.00331958
												0.0174207	0.00331817
												0.0174024	0.00331767
												0.017384	0.00331813
												0.0173669	0.0033195
												0.0173522	0.00332169
												0.0173409	0.00332456
												0.0173338	0.00332791
												0.0173314	0.00333152
												0.0173338	0.00333512
												0.0173409	0.00333849
												0.0173522	0.00334139
												0.0173669	0.00334362
												0.017384	0.00334504
												0.0174023	0.00334553
												0.0174207	0.00334508
												0.0174378	0.00334371
												0.0174525	0.00334152
												0.0174638	0.00333864
												0.0174708	0.00333529
												0.0174733	0.00333169
												0.0174709	0.00332808
												0.0209937	0.0033246
												0.0209913	0.00332099
												0.020984	0.00331761
												0.0209725	0.00331471
												0.0209575	0.00331247
												0.02094	0.00331105
												0.0209212	0.00331055
												0.0209024	0.003311
												0.020885	0.00331237
												0.0208699	0.00331456
												0.0208584	0.00331744
												0.0208511	0.00332079
												0.0208487	0.0033244
												0.0208511	0.00332802
												0.0208584	0.00333139
												0.0208699	0.0033343
												0.0208849	0.00333654
												0.0209024	0.00333795
												0.0209212	0.00333846
												0.02094	0.00333801
												0.0209575	0.00333664
												0.0209725	0.00333444
												0.020984	0.00333157
												0.0209913	0.00332821
												0.0209937	0.0033246
												0.0209913	0.00332099
												0.0235746	0.00333434
												0.0235721	0.00333066
												0.023565	0.00332722
												0.0235537	0.00332425
												0.0235389	0.00332197
												0.0235217	0.00332052
												0.0235033	0.00332001
												0.0234848	0.00332047
												0.0234676	0.00332186
												0.0234528	0.0033241
												0.0234415	0.00332702
												0.0234344	0.00333044
												0.0234319	0.00333412
												0.0234343	0.0033378
												0.0234415	0.00334124
												0.0234528	0.0033442
												0.0234676	0.00334648
												0.0234848	0.00334793
												0.0235032	0.00334844
												0.0235217	0.00334799
												0.0235389	0.00334659
												0.0235537	0.00334436
												0.023565	0.00334143
												0.0235721	0.00333801
												0.0235746	0.00333434
												0.0235721	0.00333066
												0.0276091	0.00332387
												0.0276065	0.00332006
												0.0275988	0.0033165
												0.0275866	0.00331344
												0.0275706	0.00331108
												0.0275521	0.00330958
												0.0275322	0.00330904
												0.0275123	0.00330951
												0.0274937	0.00331095
												0.0274778	0.00331325
												0.0274656	0.00331627
												0.0274579	0.00331981
												0.0274553	0.0033236
												0.0274579	0.00332741
												0.0274656	0.00333097
												0.0274778	0.00333403
												0.0274937	0.00333639
												0.0275122	0.00333789
												0.0275321	0.00333843
												0.027552	0.00333796
												0.0275706	0.00333653
												0.0275865	0.00333422
												0.0275988	0.0033312
												0.0276064	0.00332767
												0.0276091	0.00332387
												0.0276065	0.00332006
												0.0348678	0.00331298
												0.0348643	0.00330865
												0.0348539	0.00330461
												0.0348374	0.00330112
												0.0348158	0.00329842
												0.0347907	0.00329671
												0.0347637	0.00329609
												0.0347367	0.0032966
												0.0347116	0.00329822
												0.03469	0.00330083
												0.0346735	0.00330425
												0.0346631	0.00330826
												0.0346595	0.00331257
												0.034663	0.0033169
												0.0346734	0.00332094
												0.03469	0.00332443
												0.0347116	0.00332712
												0.0347367	0.00332884
												0.0347636	0.00332946
												0.0347906	0.00332895
												0.0348157	0.00332733
												0.0348373	0.00332472
												0.0348539	0.00332129
												0.0348643	0.00331729
												0.0348678	0.00331298
												0.0348643	0.00330865
												0.0506321	0.0033354
												0.0506259	0.00332912
												0.0506076	0.00332323
												0.0505786	0.00331814
												0.0505407	0.00331418
												0.0504966	0.00331164
												0.0504493	0.00331068
												0.0504019	0.00331137
												0.0503578	0.00331365
												0.0503199	0.00331739
												0.0502908	0.00332231
												0.0502726	0.00332809
												0.0502663	0.00333433
												0.0502725	0.00334061
												0.0502908	0.00334649
												0.0503198	0.00335159
												0.0503577	0.00335554
												0.0504018	0.00335809
												0.0504491	0.00335905
												0.0504965	0.00335836
												0.0505406	0.00335607
												0.0505785	0.00335234
												0.0506076	0.00334742
												0.0506258	0.00334164
												0.0506321	0.0033354
												0.0506259	0.00332912
												0.0630718	0.00331926
												0.0630631	0.00331157
												0.0630376	0.00330435
												0.062997	0.0032981
												0.0629442	0.00329324
												0.0628826	0.00329011
												0.0628166	0.00328891
												0.0627505	0.00328974
												0.0626889	0.00329252
												0.062636	0.00329708
												0.0625955	0.0033031
												0.0625699	0.00331017
												0.0625612	0.00331781
												0.0625699	0.0033255
												0.0625954	0.00333272
												0.0626359	0.00333897
												0.0626888	0.00334383
												0.0627503	0.00334696
												0.0628164	0.00334816
												0.0628825	0.00334733
												0.062944	0.00334455
												0.0629969	0.00333999
												0.0630375	0.00333397
												0.063063	0.0033269
												0.0630718	0.00331926
												0.0630631	0.00331157
												0.0770051	0.00335497
												0.0769933	0.00334521
												0.0769585	0.00333604
												0.0769032	0.00332807
												0.0768311	0.00332185
												0.0767472	0.00331779
												0.076657	0.00331618
												0.0765669	0.00331713
												0.0764829	0.00332057
												0.0764108	0.00332627
												0.0763554	0.00333384
												0.0763206	0.00334275
												0.0763087	0.00335242
												0.0763205	0.00336217
												0.0763553	0.00337134
												0.0764106	0.00337931
												0.0764827	0.00338554
												0.0765667	0.00338959
												0.0766568	0.0033912
												0.0767469	0.00339025
												0.0768309	0.00338681
												0.076903	0.00338111
												0.0769584	0.00337355
												0.0769932	0.00336463
												0.0770051	0.00335497
												0.0769933	0.00334521
												0.080179	0.00336145
												0.0801667	0.00335169
												0.0801305	0.00334249
												0.0800729	0.0033345
												0.0799979	0.00332826
												0.0799105	0.00332418
												0.0798167	0.00332255
												0.0797229	0.00332349
												0.0796354	0.00332692
												0.0795603	0.00333261
												0.0795027	0.00334018
												0.0794665	0.0033491
												0.0794541	0.00335878
												0.0794664	0.00336855
												0.0795026	0.00337774
												0.0795602	0.00338573
												0.0796352	0.00339198
												0.0797226	0.00339605
												0.0798164	0.00339768
												0.0799102	0.00339675
												0.0799977	0.00339332
												0.0800727	0.00338762
												0.0801304	0.00338006
												0.0801666	0.00337113
												0.080179	0.00336145
												0.0801667	0.00335169
												0.0831721	0.00332388
												0.0831564	0.0033123
												0.0831102	0.00330138
												0.0830366	0.00329187
												0.0829407	0.00328441
												0.082829	0.00327952
												0.0827092	0.00327753
												0.0825893	0.00327857
												0.0824776	0.00328257
												0.0823816	0.00328927
												0.082308	0.00329819
												0.0822617	0.00330875
												0.0822458	0.00332021
												0.0822616	0.00333179
												0.0823078	0.00334271
												0.0823814	0.00335222
												0.0824773	0.00335968
												0.0825889	0.00336457
												0.0827088	0.00336656
												0.0828287	0.00336552
												0.0829404	0.00336152
												0.0830364	0.00335482
												0.08311	0.0033459
												0.0831563	0.00333534
												0.0831721	0.00332388
												0.0831564	0.0033123
												0.0775281	0.00338663
												0.0775094	0.00337349
												0.0774546	0.0033611
												0.0773674	0.00335029
												0.0772538	0.00334181
												0.0771214	0.00333622
												0.0769793	0.00333392
												0.0768372	0.00333506
												0.0767048	0.00333956
												0.076591	0.00334711
												0.0765037	0.0033572
												0.0764489	0.00336914
												0.0764301	0.00338212
												0.0764487	0.00339526
												0.0765035	0.00340765
												0.0765907	0.00341846
												0.0767044	0.00342694
												0.0768368	0.00343253
												0.0769789	0.00343483
												0.077121	0.00343369
												0.0772534	0.0034292
												0.0773672	0.00342164
												0.0774544	0.00341155
												0.0775093	0.00339961
												0.0775281	0.00338663
												0.0775094	0.00337349
												0.0672728	0.00342915
												0.0672544	0.00341688
												0.0672004	0.00340531
												0.0671144	0.00339525
												0.0670024	0.00338736
												0.0668719	0.00338219
												0.0667319	0.0033801
												0.0665918	0.00338122
												0.0664613	0.00338548
												0.0663492	0.00339259
												0.0662632	0.00340206
												0.0662091	0.00341325
												0.0661906	0.0034254
												0.066209	0.00343767
												0.0662631	0.00344924
												0.066349	0.0034593
												0.066461	0.00346719
												0.0665915	0.00347236
												0.0667315	0.00347445
												0.0668716	0.00347333
												0.0670021	0.00346907
												0.0671142	0.00346196
												0.0672002	0.00345249
												0.0672543	0.0034413
												0.0672728	0.00342915
												0.0672544	0.00341688
												0.0603166	0.00342745
												0.0602958	0.00341323
												0.0602347	0.00339986
												0.0601374	0.00338824
												0.0600106	0.00337917
												0.0598629	0.00337326
												0.0597044	0.00337091
												0.0595459	0.00337229
												0.0593981	0.00337731
												0.0592713	0.00338561
												0.0591739	0.00339664
												0.0591127	0.00340965
												0.0590918	0.00342374
												0.0591126	0.00343795
												0.0591737	0.00345133
												0.059271	0.00346295
												0.0593978	0.00347202
												0.0595455	0.00347793
												0.059704	0.00348028
												0.0598626	0.00347889
												0.0600103	0.00347388
												0.0601371	0.00346557
												0.0602345	0.00345454
												0.0602957	0.00344154
												0.0603166	0.00342745
												0.0602958	0.00341323
												0.0563394	0.00338405
												0.0563142	0.00336769
												0.0562401	0.0033523
												0.0561222	0.00333892
												0.0559686	0.00332846
												0.0557897	0.00332163
												0.0555976	0.00331891
												0.0554056	0.00332047
												0.0552266	0.00332622
												0.0550729	0.00333575
												0.054955	0.00334842
												0.0548808	0.00336337
												0.0548555	0.00337957
												0.0548807	0.00339593
												0.0549548	0.00341132
												0.0550727	0.0034247
												0.0552263	0.00343516
												0.0554052	0.00344199
												0.0555973	0.00344471
												0.0557893	0.00344314
												0.0559683	0.0034374
												0.056122	0.00342787
												0.0562399	0.0034152
												0.0563141	0.00340025
												0.0563394	0.00338405
												0.0563142	0.00336769

## Sheet: Age Summary
	Relative Abundances			36Ar [fA]	%1s	37Ar [fA]	%1s	38Ar [fA]	%1s	39Ar [fA]	%1s	40Ar [fA]	%1s	40(r)/39(k)	± 2s	Age	± 2s	40Ar(r)	39Ar(k)	K/Ca	± 2s
																(ka)		(%)	(%)
	21G20031	0.6	4	0.669128	0.230222	3.40505	1.3347	0.160043	5.55516	1.62169	0.529502	199.837	0.0264367	0.20761	0.626529	618.773	1867.03	0.16825	1.54514	0.204516	0.00587437
	21G20032	0.7	4	0.226808	0.349743	2.29961	1.89291	0.0604884	15.1217	1.01637	0.902972	67.509	0.0748791	-0.0213333	0.496937	-63.5951	1481.4	-0.0320715	0.968294	0.189774	0.00796221
	21G20034	0.8	4	0.120045	0.532329	1.76109	2.51432	0.0366559	23.9137	0.67006	1.35124	35.7405	0.135807	0.0626091	0.599078	186.626	1785.65	0.117181	0.638212	0.16333	0.00932776
	21G20035	0.9	4	0.138833	0.502322	2.84435	1.57785	0.0507852	18.3498	0.775904	1.16308	41.6268	0.11729	0.524932	0.563761	1564.14	1679.12	0.976145	0.738532	0.117022	0.00459156
	21G20037	1	4	0.0996001	0.555668	2.679	1.64909	0.0343916	25.8644	0.64686	1.37632	29.7039	0.164951	0.28431	0.542881	847.324	1617.56	0.617493	0.615515	0.10355	0.00445332
	21G20038	1.1	4	0.0682373	0.759107	2.30701	1.83911	0.0324868	26.264	0.497646	1.83477	20.4445	0.232639	0.519961	0.6581	1549.33	1960.11	1.26188	0.47338	0.0924793	0.00481207
	21G20039	1.2	4	0.0473651	0.845428	1.80659	2.45284	0.0239227	37.916	0.382535	2.29249	14.1894	0.34361	0.508776	0.682051	1516.02	2031.49	1.36746	0.363863	0.0907737	0.00610389
	21G20041	1.3	4	0.00866013	3.31894	0.373221	12.389	0.00876817	99.5322	0.106217	8.32489	2.45979	1.94195	-0.901117	1.86158	-2688.17	5557.46	-3.88236	0.101111	0.1221	0.0364756
	21G20042	1.4	4	0.0111524	2.9525	0.466474	9.49832	-0.000898908	931.239	0.133054	6.61592	3.43435	1.38171	1.07145	1.65238	3191.18	4917.11	4.14169	0.126659	0.122374	0.0283514
	21G20043	1.6	4	0.0710859	0.637619	3.61279	1.24783	0.0252801	33.2029	0.418656	2.08958	20.9517	0.231803	0.0476049	0.698773	141.903	2082.86	0.0945966	0.397217	0.0495528	0.00242198
	21G20045	1.8	4	0.165521	0.434615	10.1508	0.490071	0.0505594	17.6771	0.884867	0.956432	49.0211	0.0997075	0.480664	0.514764	1432.28	1533.29	0.861239	0.838013	0.0372078	0.000804456
	21G20046	2	4	0.100571	0.57153	9.51084	0.524393	0.0363918	25.5156	0.741764	1.18886	29.3475	0.165035	0.120198	0.491929	358.27	1466.14	0.3013	0.701873	0.0332601	0.000870378
	21G20047	2.2	4	0.0367648	1.05445	4.73939	0.943986	0.0123204	74.5228	0.373558	2.28401	10.7569	0.446271	0.438958	0.679573	1308.05	2024.34	1.51196	0.353499	0.0336162	0.00167327
	21G20049	2.6	4	0.0156342	2.15043	2.54893	1.66813	0.000586366	1515.23	0.207456	4.2099	4.63189	1.03748	0.824627	1.08513	2456.54	3230.39	3.66423	0.196367	0.0347212	0.00316625
	21G20050	3	4	0.0403489	1.0117	6.15429	0.771174	0.0180921	47.5421	0.364696	2.22226	11.8777	0.404926	0.908628	0.730915	2706.59	2175.61	2.75963	0.344178	0.0252051	0.0011974
	21G20051	3.4	4	0.0521129	0.83314	9.27538	0.547564	0.013588	62.3734	0.437703	2.0091	15.1298	0.319202	0.739439	0.645772	2202.92	1922.71	2.11006	0.411918	0.0200153	0.000844327
	21G20053	3.8	4	0.164991	0.411695	42.4843	0.274697	0.0510151	17.3537	1.35436	0.646162	45.983	0.10416	0.11378	0.322592	339.142	961.459	0.328367	1.26612	0.0134317	0.000191979
	21G20055	4.2	4	0.0749901	0.653527	41.9273	0.277885	0.0390822	22.5698	1.09359	0.81716	19.7291	0.242304	0.678033	0.291946	2020.08	869.321	3.66579	1.01768	0.0109395	0.000193194
	21G20057	5	4	0.0381626	1.11204	25.1696	0.316759	0.0199692	41.7558	0.602987	1.49585	9.40959	0.50655	0.0795943	0.463249	237.253	1380.75	0.496379	0.55987	0.0100252	0.000314711
	21G20058	6		0.110666	0.534551	101.963	0.259394	0.0494947	18.0968	1.95103	0.439131	24.761	0.194405	-0.0276748	0.197956	-82.4995	590.125	-0.210739	1.79894	0.00795162	8.33756e-05
	21G20059	7.2		0.0367137	1.13242	53.283	0.268838	0.0196045	43.9546	0.927316	0.921401	6.61951	0.725667	-0.0473785	0.300037	-141.239	894.468	-0.639215	0.852072	0.00720728	0.000143346
	21G20061	8.6		0.031193	1.20706	40.8694	0.278831	0.0282575	32.1592	0.681355	1.26679	5.81589	0.828584	-0.303673	0.375419	-905.463	1119.66	-3.42055	0.625015	0.00689248	0.000185724
	21G20062	10		0.0476081	0.844303	58.7671	0.269066	0.0242392	34.633	0.929155	0.959041	9.24092	0.522368	-0.259085	0.293074	-772.487	874.013	-2.49919	0.850466	0.00652237	0.000135149
	21G20063	12		0.0796452	0.667023	101.44	0.260784	0.0327753	26.2587	1.24466	0.690401	15.2482	0.314261	-0.29257	0.285617	-872.349	851.821	-2.26309	1.12533	0.00499981	7.7559e-05
	21G20065	14		0.0477881	0.891544	62.5653	0.267064	0.0147944	62.8247	0.596394	1.46379	9.22483	0.520404	0.0107096	0.493463	31.9245	1470.97	0.0645715	0.530656	0.00382263	0.000121839
	21G20066	17		0.0634337	0.778159	106.207	0.260063	0.0366334	22.9893	0.639252	1.39214	9.90346	0.485881	-0.813519	0.552832	-2426.68	1650.16	-4.6906	0.544794	0.00231187	7.32483e-05
	21G20067	20		0.0782554	0.684425	160.17	0.257521	0.0200228	46.045	0.669788	1.2799	9.7295	0.49832	-1.25054	0.608497	-3731.61	1817.61	-7.28612	0.540848	0.00152187	4.69888e-05
	21G20069	24		0.0345163	1.14945	90.8544	0.261018	0.0211807	42.4292	0.332044	2.59566	2.5422	1.88132	-1.57541	0.95383	-4702.28	2850.65	-16.9595	0.261104	0.00129524	8.20326e-05
	21G20070	28		0.0267594	1.32452	72.3703	0.263033	0.00910028	94.2276	0.222792	3.98394	1.66815	2.86848	-2.72789	1.36206	-8149.85	4078.37	-28.829	0.168199	0.00104748	0.000105752
	21G20071	32		0.0137754	2.4703	38.1682	0.287374	0.0197456	45.5214	0.108463	8.02692	0.792796	6.09786	-2.85193	2.75641	-8521.32	8255.12	-30.1957	0.0800853	0.000945656	0.000196315
	21G23782	0.6		1.03548	0.216353	1.87389	4.70888	0.207243	4.34301	0.509211	2.00175	306.712	0.0155034	-4.50446	2.93313	-13477.2	8808.2	-0.746073	0.48468	0.116572	0.0119336
	21G23783	0.7		0.699372	0.235287	1.37849	6.57783	0.148998	5.64352	0.553853	1.84671	206.372	0.021801	-4.19772	1.95576	-12556.2	5870.18	-1.12477	0.527575	0.172489	0.0235722
	21G23785	0.8		0.813641	0.226668	1.62411	5.61404	0.17236	5.3005	0.836162	1.1876	241.897	0.0187498	-1.06939	1.4551	-3190.59	4345.18	-0.369194	0.796771	0.221107	0.0253768
	21G23786	1		0.559538	0.273281	1.1791	7.8882	0.122157	7.42623	0.736909	1.35606	165.035	0.0262269	-2.61613	1.33425	-7815.25	3994.38	-1.16695	0.702348	0.268462	0.0429763
	21G23788	1.2		0.605733	0.259991	1.35459	6.94815	0.122697	7.47763	0.929262	1.14113	179.145	0.0253859	-1.71729	1.09607	-5126.34	3276.5	-0.889959	0.885761	0.294708	0.0415033
	21G23789	1.4		0.677373	0.250349	1.70843	5.28891	0.153234	5.58065	1.1908	0.853667	201.921	0.0221447	-0.14971	0.924706	-446.335	2757.19	-0.0882081	1.13507	0.299439	0.0320848
	21G23791	1.8		1.03335	0.211742	3.23689	2.94126	0.227766	4.0217	2.00858	0.50655	307.001	0.0149343	-0.625942	0.726832	-1866.86	2168.87	-0.409105	1.91437	0.266552	0.0159113
	21G23792	2.2		0.977625	0.226215	4.02754	2.123	0.22888	3.80609	2.45243	0.40374	289.887	0.0162643	-0.680983	0.594456	-2031.11	1774.02	-0.575501	2.33735	0.261557	0.0113052
	21G23794	2.6		1.08238	0.215003	6.67284	1.45492	0.252201	3.44289	3.32941	0.296297	321.157	0.0147896	-0.439342	0.464991	-1310.13	1387.12	-0.454877	3.17244	0.214272	0.00636328
	21G23795	3.4		1.08451	0.211191	11.7848	0.863014	0.271601	3.36827	4.30351	0.252662	322.653	0.0141934	-0.0436475	0.355321	-130.116	1059.27	-0.0581141	4.09868	0.156749	0.0028195
	21G23797	4.2	4	0.97012	0.207263	19.6814	0.60818	0.267544	3.45135	5.05217	0.202599	289.592	0.0160567	0.305499	0.266931	910.456	795.316	0.531635	4.80812	0.110104	0.00141198
	21G23798	5.4	4	0.999267	0.207075	37.9836	0.429599	0.282768	3.06024	6.2482	0.1719	297.491	0.0159539	0.355467	0.222273	1059.33	662.204	0.743671	5.938	0.0704576	0.000652413
	21G23800	7	4	1.04442	0.208528	71.9296	0.375536	0.299622	2.8249	7.27138	0.149832	307.416	0.0155302	0.192862	0.200941	574.824	598.811	0.453281	6.8934	0.0431925	0.000349625
	21G23801	9	4	0.987041	0.211421	140.108	0.359793	0.28765	3.2025	7.95247	0.136667	285.578	0.0163471	0.278421	0.176098	829.777	524.703	0.766542	7.50142	0.0241304	0.000186094
	21G23803	11	4	0.749839	0.229608	214.196	0.355172	0.237808	3.87462	7.39873	0.144402	208.875	0.0211848	0.31464	0.155077	937.691	462.043	1.09378	6.92769	0.0145768	0.000112211
	21G23804	13		0.456836	0.303423	243.826	0.354763	0.160374	6.03842	6.07058	0.170838	117.229	0.0376912	0.0860911	0.148936	256.617	443.91	0.434309	5.64236	0.0104295	8.27268e-05
	21G23806	15		0.375146	0.342699	286.991	0.353799	0.143898	6.27287	5.81714	0.188898	89.6733	0.0467461	0.146748	0.144618	437.397	430.998	0.921782	5.3741	0.00843957	6.8412e-05
	21G23807	17		0.288134	0.397609	278.328	0.353888	0.104361	8.32518	5.04523	0.206897	63.4858	0.0652728	-0.0166762	0.14867	-49.7117	443.192	-0.127828	4.64294	0.00751831	6.24625e-05
	21G23809	20		0.287659	0.383579	299.223	0.354148	0.119962	7.11848	5.10411	0.205492	61.5423	0.0668456	-0.0400499	0.142999	-119.391	426.303	-0.319649	4.68631	0.00705862	5.86344e-05
	21G23810	23		0.225472	0.446747	253.884	0.354373	0.0921734	9.69222	4.06814	0.252183	47.2164	0.087629	0.0987845	0.162777	294.45	485.154	0.816996	3.72571	0.00661389	5.86061e-05
	21G23812	26		0.183074	0.503422	202.864	0.355878	0.0811964	11.2332	3.0472	0.32242	37.8934	0.108448	-0.135612	0.197729	-404.299	589.553	-1.04388	2.78293	0.00618272	6.08355e-05
	21G23813	30		0.194696	0.457825	219.486	0.355241	0.0752573	11.8253	2.77676	0.368293	39.4992	0.104992	-0.348369	0.21353	-1038.77	636.887	-2.32463	2.51471	0.00516375	5.46014e-05
	21G23815	34		0.172234	0.530095	198.271	0.356122	0.0585692	14.9613	2.19518	0.466788	34.6351	0.117423	-0.380965	0.275813	-1136	822.699	-2.27444	1.97284	0.0044845	5.50028e-05
	21G23816	38		0.146121	0.585295	186.914	0.356985	0.0524578	16.5704	1.69174	0.600379	28.2692	0.148016	-0.173984	0.340013	-518.714	1013.86	-0.967274	1.49948	0.00361561	5.36657e-05
			S	18.3694	0.0485303	3748.7	0.0774607	5.12015	1.27333	107.221	0.0651326	5177.5	0.00662792
	Information on Analysis and Constants Used in Calculations									Results		40(a)/36(a)	± 2s	40(r)/39(k)	± 2s	Age	± 2s	MSWD	39Ar(k)	K/Ca	± 2s
																(ka)			(%,n)
	Project = O-CONNOR (20-06)				Age Equations = Min et al. (2000)					Age Plateau				0.309072	0.0727935	921.102	216.899	1.04466	43.7261	0.0723481	0.0238434
	Stack = SO80 51DS-1 (N=2)				Negative Intensities = Allowed										0.235523		0.235477	0.402301	24
	Material = Groundmass				Collector Calibrations = 40Ar 39Ar 38Ar 37Ar 36Ar					Full External Error							222.119	1.58977	2σ Confidence Limit
	Location = Off-Axis Smt near EPR				Decay 40K = 5.463 ± 0.107 E-10 1/a					Analytical Error							216.886	1.02209	Error Magnification
	Region = Easter Microplate				Decay 39Ar = 2.940 ± 0.016 E-07 1/h
	Analyst = Daniel Heaton				Decay 37Ar = 8.230 ± 0.012 E-04 1/h					Total Fusion Age				-0.0419644	0.0557407	-125.099	166.173		54	0.0120227	2.45981e-05
	Irradiation = 21-OSU-04 (4B14-21)				Decay 36Cl = 2.257 ± 0.015 E-06 1/a										1.32829		1.32834
	Position = X: 0 | Y: 0 | Z/H: 25.81211 mm				Decay 40K(EC,β⁺) = 0.580 ± 0.014 E-10 1/a					Full External Error							166.3
	FCT-NM Age = 28.201 ± 0.023 Ma				Decay 40K(β⁻) = 4.884 ± 0.099 E-10 1/a					Analytical Error							166.173
	FCT-NM Reference = Kuiper et al (2008)				Atmospheric 40/36(a) = 298.56 ± 0.31
	FCT-NM 40Ar/39Ar Ratio = 9.53362 ± 0.01220				Atmospheric 38/36(a) = 0.1885 ± 0.0003					Normal Isochron		297.755	1.36817	0.409547	0.193269	1220.44	575.753	1.05722	43.7261
	FCT-NM J-value = 0.00162850 ± 0.00000208				Production 39/37(ca) = 0.0006425 ± 0.0000059								0.00459493		0.471909		0.471759	0.387244	24
	Air Shot 40Ar/36Ar = 303.9670 ± 0.3131				Production 38/37(ca) = 0.0001800 ± 0.0000173					Full External Error							579.236	1.60302	2σ Confidence Limit
	Air Shot MDF = 0.99554722 ± 0.00035989 (LIN)				Production 36/37(ca) = 0.0002703 ± 0.0000005					Analytical Error							575.744	1.02821	Error Magnification
	Experiment Type = Incremental Heating				Production 40/39(k) = 0.000607 ± 0.000059												3		Number of Iterations
	Extraction Method = Bulk Laser Heating				Production 38/39(k) = 0.012077 ± 0.000011												2.13701e-07		Convergence
	Heating = 30 sec				Production 36/38(cl) = 262.80 ± 1.71
	Isolation = 3.00 min				Scaling Ratio K/Ca = 0.430					Inverse Isochron Clustered Points		297.711	1.36879	0.418109	0.13056	1245.94	388.944	1.06146	43.7261
	Instrument = ARGUS-VI-G				Abundance Ratio 40K/K = 1.1700 ± 0.0100 E-04								0.00459771		0.312264		0.312168	0.382077	24
	Preferred Age = Plateau Age				Atomic Weight K = 39.0983 ± 0.0001 g					Full External Error							394.298	1.60302	2σ Confidence Limit
	Age Classification = Unknown									Analytical Error							388.931	1.03027	Error Magnification
	IGSN = Undefined																4		Number of Iterations
	Rock Class = Undefined																3.47641e-05		Convergence
	Lithology = Undefined																0.0226876		Spreading Factor
	Lat-Lon = Undefined - Undefined

## Sheet: Incremental Heating Table
	Incremental Heating			36Ar(a) [fA]	37Ar(ca) [fA]	38Ar(cl) [fA]	39Ar(k) [fA]	40Ar(r) [fA]	Age	± 2s	40Ar(r)	39Ar(k)	K/Ca	± 2s
									(ka)		(%)	(%)
	21G20031	0.6	4	0.668206	3.40505	0.0139144	1.61951	0.336226	618.773	1867.03	0.16825	1.54514	0.204516	0.00587437
	21G20032	0.7	4	0.226186	2.29961	0.00518148	1.0149	-0.0216511	-63.5951	1481.4	-0.0320715	0.968294	0.189774	0.00796221
	21G20034	0.8	4	0.119568	1.76109	0.00572172	0.668928	0.041881	186.626	1785.65	0.117181	0.638212	0.16333	0.00932776
	21G20035	0.9	4	0.138063	2.84435	0.0148999	0.774077	0.406338	1564.14	1679.12	0.976145	0.738532	0.117022	0.00459156
	21G20037	1	4	0.098875	2.679	0.00748015	0.645138	0.18342	847.324	1617.56	0.617493	0.615515	0.10355	0.00445332
	21G20038	1.1	4	0.067612	2.30701	0.0133345	0.496163	0.257986	1549.33	1960.11	1.26188	0.47338	0.0924793	0.00481207
	21G20039	1.2	4	0.0468755	1.80659	0.0101556	0.381375	0.194034	1516.02	2031.49	1.36746	0.363863	0.0907737	0.00610389
	21G20041	1.3	4	0.00855848	0.373221	0.00580783	0.105977	-0.0954979	-2688.17	5557.46	-3.88236	0.101111	0.1221	0.0364756
	21G20042	1.4	4	0.0110264	0.466474	0	0.132754	0.14224	3191.18	4917.11	4.14169	0.126659	0.122374	0.0283514
	21G20043	1.6	4	0.0701085	3.61279	0.00638622	0.416335	0.0198196	141.903	2082.86	0.0945966	0.397217	0.0495528	0.00242198
	21G20045	1.8	4	0.162776	10.1508	0.00744122	0.878345	0.422189	1432.28	1533.29	0.861239	0.838013	0.0372078	0.000804456
	21G20046	2	4	0.097999	9.51084	0.0073225	0.735653	0.0884238	358.27	1466.14	0.3013	0.701873	0.0332601	0.000870378
	21G20047	2.2	4	0.0354837	4.73939	0.000303949	0.370513	0.162639	1308.05	2024.34	1.51196	0.353499	0.0336162	0.00167327
	21G20049	2.6	4	0.0149452	2.54893	0	0.205818	0.169723	2456.54	3230.39	3.66423	0.196367	0.0347212	0.00316625
	21G20050	3	4	0.0386847	6.15429	0.00533558	0.360742	0.327781	2706.59	2175.61	2.75963	0.344178	0.0252051	0.0011974
	21G20051	3.4	4	0.0496057	9.27538	0	0.431743	0.319248	2202.92	1922.71	2.11006	0.411918	0.0200153	0.000844327
	21G20053	3.8	4	0.153507	42.4843	0	1.32706	0.150993	339.142	961.459	0.328367	1.26612	0.0134317	0.000191979
	21G20055	4.2	4	0.0636563	41.9273	0.00665406	1.06666	0.723228	2020.08	869.321	3.66579	1.01768	0.0109395	0.000193194
	21G20057	5	4	0.0313589	25.1696	0.00244058	0.586816	0.0467072	237.253	1380.75	0.496379	0.55987	0.0100252	0.000314711
	21G20058	6		0.0831058	101.963	0	1.88552	-0.0521812	-82.4995	590.125	-0.210739	1.79894	0.00795162	8.33756e-05
	21G20059	7.2		0.0223114	53.283	0	0.893081	-0.0423129	-141.239	894.468	-0.639215	0.852072	0.00720728	0.000143346
	21G20061	8.6		0.0201448	40.8694	0.00919214	0.655096	-0.198935	-905.463	1119.66	-3.42055	0.625015	0.00689248	0.000185724
	21G20062	10		0.0317234	58.7671	0	0.891397	-0.230948	-772.487	874.013	-2.49919	0.850466	0.00652237	0.000135149
	21G20063	12		0.0522261	101.44	0	1.17949	-0.345082	-872.349	851.821	-2.26309	1.12533	0.00499981	7.7559e-05
	21G20065	14		0.0308767	62.5653	0	0.556196	0.00595661	31.9245	1470.97	0.0645715	0.530656	0.00382263	0.000121839
	21G20066	17		0.0347255	106.207	0.00407435	0.571014	-0.464531	-2426.68	1650.16	-4.6906	0.544794	0.00231187	7.32483e-05
	21G20067	20		0.0349614	160.17	0	0.566879	-0.708903	-3731.61	1817.61	-7.28612	0.540848	0.00152187	4.69888e-05
	21G20069	24		0.00995839	90.8544	0	0.27367	-0.431143	-4702.28	2850.65	-16.9595	0.261104	0.00129524	8.20326e-05
	21G20070	28		0.00719774	72.3703	0	0.176295	-0.480912	-8149.85	4078.37	-28.829	0.168199	0.00104748	0.000105752
	21G20071	32		0.00345704	38.1682	0.01121	0.0839396	-0.23939	-8521.32	8255.12	-30.1957	0.0800853	0.000945656	0.000196315
	21G23782	0.6		1.03497	1.87389	0.00567846	0.508007	-2.2883	-13477.2	8808.2	-0.746073	0.48468	0.116572	0.0119336
	21G23783	0.7		0.698998	1.37849	0.0103104	0.552967	-2.3212	-12556.2	5870.18	-1.12477	0.527575	0.172489	0.0235722
	21G23785	0.8		0.813201	1.62411	0.00869321	0.835119	-0.893067	-3190.59	4345.18	-0.369194	0.796771	0.221107	0.0253768
	21G23786	1		0.559218	1.1791	0.00764183	0.736151	-1.92587	-7815.25	3994.38	-1.16695	0.702348	0.268462	0.0429763
	21G23788	1.2		0.605367	1.35459	0	0.928391	-1.59431	-5126.34	3276.5	-0.889959	0.885761	0.294708	0.0415033
	21G23789	1.4		0.676909	1.70843	0.0109613	1.1897	-0.17811	-446.335	2757.19	-0.0882081	1.13507	0.299439	0.0320848
	21G23791	1.8		1.03247	3.23689	0.00832907	2.0065	-1.25595	-1866.86	2168.87	-0.409105	1.91437	0.266552	0.0159113
	21G23792	2.2		0.976534	4.02754	0.0144916	2.44984	-1.6683	-2031.11	1774.02	-0.575501	2.33735	0.261557	0.0113052
	21G23794	2.6		1.08057	6.67284	0.00715422	3.32512	-1.46087	-1310.13	1387.12	-0.454877	3.17244	0.214272	0.00636328
	21G23795	3.4		1.08132	11.7848	0.0137693	4.29594	-0.187507	-130.116	1059.27	-0.0581141	4.09868	0.156749	0.0028195
	21G23797	4.2	4	0.964796	19.6814	0.0212745	5.03953	1.53957	910.456	795.316	0.531635	4.80812	0.110104	0.00141198
	21G23798	5.4	4	0.988997	37.9836	0.0143399	6.22379	2.21235	1059.33	662.204	0.743671	5.938	0.0704576	0.000652413
	21G23800	7	4	1.02498	71.9296	0.00620771	7.22516	1.39346	574.824	598.811	0.453281	6.8934	0.0431925	0.000349625
	21G23801	9	4	0.94917	140.108	0	7.86245	2.18908	829.777	524.703	0.766542	7.50142	0.0241304	0.000186094
	21G23803	11	4	0.691942	214.196	0	7.26111	2.28464	937.691	462.043	1.09378	6.92769	0.0145768	0.000112211
	21G23804	13		0.39093	243.826	0	5.91392	0.509136	256.617	443.91	0.434309	5.64236	0.0104295	8.27268e-05
	21G23806	15		0.297573	286.991	0	5.63274	0.826592	437.397	430.998	0.921782	5.3741	0.00843957	6.8412e-05
	21G23807	17		0.212902	278.328	0	4.8664	-0.0811529	-49.7117	443.192	-0.127828	4.64294	0.00751831	6.24625e-05
	21G23809	20		0.206779	299.223	0	4.91186	-0.19672	-119.391	426.303	-0.319649	4.68631	0.00705862	5.86344e-05
	21G23810	23		0.156847	253.884	0	3.90502	0.385756	294.45	485.154	0.816996	3.72571	0.00661389	5.86061e-05
	21G23812	26		0.128239	202.864	0	2.91686	-0.395561	-404.299	589.553	-1.04388	2.78293	0.00618272	6.08355e-05
	21G23813	30		0.135369	219.486	0	2.63574	-0.918209	-1038.77	636.887	-2.32463	2.51471	0.00516375	5.46014e-05
	21G23815	34		0.118641	198.271	0	2.06779	-0.787755	-1136	822.699	-2.27444	1.97284	0.0044845	5.50028e-05
	21G23816	38		0.0955979	186.914	0	1.57164	-0.273441	-518.714	1013.86	-0.967274	1.49948	0.00361561	5.36657e-05
			S	17.3561	3748.7	0.265708	104.813	-4.3984
	Information on Analysis				Results		40(r)/39(k)	± 2s	Age	± 2s	MSWD	39Ar(k)	K/Ca	± 2s
									(ka)			(%,n)
	Project = O-CONNOR (20-06)				Age Plateau		0.309072	0.0727935	921.102	216.899	1.04466	43.7261	0.0723481	0.0238434
	Stack = SO80 51DS-1 (N=2)							0.235523		0.235477	0.402301	24
	Material = Groundmass				Full External Error					222.119	1.58977	2σ Confidence Limit
	Location = Off-Axis Smt near EPR				Analytical Error					216.886	1.02209	Error Magnification
	Region = Easter Microplate
	Analyst = Daniel Heaton				Total Fusion Age		-0.0419644	0.0557407	-125.099	166.173		54	0.0120227	2.45981e-05
	Irradiation = 21-OSU-04 (4B14-21)							1.32829		1.32834
	J = 0.00162850 ± 0.00000208				Full External Error					166.3
	FCT-NM = 28.201 ± 0.023 Ma				Analytical Error					166.173	■ Defining a mini plateau at 44%

## Sheet: Normal Isochron Table
	Normal Isochron			39(k)/36(a)	± 2s	40(a+r)/36(a)	± 2s			r.i.
	21G20031	0.6	4	2.42366	0.0280261	299.063	1.388			0.396153
	21G20032	0.7	4	4.487	0.0870417	298.464	2.14088			0.353649
	21G20034	0.8	4	5.59455	0.162831	298.91	3.29715			0.35601
	21G20035	0.9	4	5.60671	0.142477	301.503	3.12744			0.387312
	21G20037	1	4	6.52479	0.194341	300.415	3.50687			0.360619
	21G20038	1.1	4	7.3384	0.292573	302.376	4.84317			0.367843
	21G20039	1.2	4	8.13591	0.399175	302.699	5.57655			0.323238
	21G20041	1.3	4	12.3827	2.22777	287.402	22.315			0.323579
	21G20042	1.4	4	12.0397	1.75133	311.46	20.508			0.372923
	21G20043	1.6	4	5.93843	0.261116	298.843	4.10631			0.276923
	21G20045	1.8	4	5.39604	0.114409	301.154	2.72928			0.406745
	21G20046	2	4	7.50674	0.200376	299.462	3.65032			0.423177
	21G20047	2.2	4	10.4418	0.532336	303.143	7.15823			0.396999
	21G20049	2.6	4	13.7715	1.32302	309.916	15.3625			0.425567
	21G20050	3	4	9.3252	0.46297	307.033	6.94364			0.397104
	21G20051	3.4	4	8.70349	0.385941	304.996	5.68567			0.371093
	21G20053	3.8	4	8.64493	0.137414	299.544	2.72722			0.542797
	21G20055	4.2	4	16.7565	0.381899	309.921	5.01578			0.64643
	21G20057	5	4	18.7129	0.767076	300.049	8.68414			0.619532
	21G20058	6		22.6881	0.386324	297.932	4.43937			0.815499
	21G20059	7.2		40.0281	1.68521	296.664	11.9274			0.83052
	21G20061	8.6		32.5194	1.49206	288.685	11.8496			0.748778
	21G20062	10		28.0991	0.911699	291.28	8.03797			0.728586
	21G20063	12		22.5842	0.570451	291.953	6.28942			0.780269
	21G20065	14		18.0135	0.755917	298.753	8.87229			0.620766
	21G20066	17		16.4437	0.699857	285.183	8.69256			0.643369
	21G20067	20		16.2144	0.711216	278.283	9.215			0.686543
	21G20069	24		27.4814	2.82524	255.266	22.8331			0.716096
	21G20070	28		24.493	3.47713	231.746	26.7069			0.610568
	21G20071	32		24.2808	6.96221	229.313	53.3027			0.58747
	21G23782	0.6		0.490843	0.019812	296.349	1.28631			0.106987
	21G23783	0.7		0.791086	0.0295014	295.239	1.39616			0.125729
	21G23785	0.8		1.02695	0.0248633	297.462	1.35396			0.186727
	21G23786	1		1.31639	0.0364575	295.116	1.62154			0.196588
	21G23788	1.2		1.5336	0.0359315	295.926	1.54721			0.221048
	21G23789	1.4		1.75755	0.0313	298.297	1.50057			0.28028
	21G23791	1.8		1.94339	0.0213615	297.344	1.26349			0.384671
	21G23792	2.2		2.50871	0.0232459	296.852	1.34808			0.487583
	21G23794	2.6		3.07719	0.0225632	297.208	1.28325			0.586084
	21G23795	3.4		3.97288	0.0262258	298.387	1.26698			0.640355
	21G23797	4.2	4	5.22341	0.0304048	300.156	1.25497			0.714055
	21G23798	5.4	4	6.29303	0.0341442	300.797	1.26267			0.769206
	21G23800	7	4	7.04908	0.0367605	299.919	1.27882			0.81329
	21G23801	9	4	8.2835	0.0431458	300.866	1.33004			0.84408
	21G23803	11	4	10.4938	0.0611877	301.862	1.52069			0.857864
	21G23804	13		15.1278	0.12161	299.862	2.17514			0.892597
	21G23806	15		18.929	0.184001	301.338	2.69061			0.908481
	21G23807	17		22.8575	0.272812	298.179	3.33678			0.924835
	21G23809	20		23.7541	0.283237	297.609	3.32908			0.924734
	21G23810	23		24.897	0.356549	301.019	4.03719			0.920519
	21G23812	26		22.7454	0.369664	295.475	4.40924			0.898783
	21G23813	30		19.4708	0.305809	291.777	4.01932			0.856689
	21G23815	34		17.4289	0.325736	291.92	4.66258			0.836128
	21G23816	38		16.4401	0.370154	295.7	5.50325			0.805678
	Results			40(a)/36(a)	± 2s	40(r)/39(k)	± 2s	Age	± 2s	MSWD
								(ka)
	Normal Isochron			297.755	1.36817	0.409547	0.193269	1220.44	575.753	1.05722
					0.00459493		0.471909		0.471759	0.387244
	Full External Error								579.236
	Analytical Error								575.744
	Statistics			2σ Confidence Limit	1.60302		Convergence	2.13701e-07
				Error Magnification	1.02821		Number of Iterations	3
				Number of Data Points	24		Calculated Line	Weighted York-2

## Sheet: Inverse Isochron Table
	Inverse Isochron			39(k)/40(a+r)	± 2s	36(a)/40(a+r)	± 2s			r.i.
	21G20031	0.6	4	0.00810419	8.60471e-05	0.00334378	1.5519e-05			0.00567319
	21G20032	0.7	4	0.0150336	0.000272827	0.00335048	2.4033e-05			0.0172293
	21G20034	0.8	4	0.0187165	0.00050921	0.00334549	3.69026e-05			0.0245833
	21G20035	0.9	4	0.0185959	0.000435784	0.00331672	3.44037e-05			0.0226382
	21G20037	1	4	0.0217192	0.00060372	0.00332873	3.88576e-05			0.0335421
	21G20038	1.1	4	0.0242691	0.000900339	0.00330714	5.29708e-05			0.0364335
	21G20039	1.2	4	0.0268779	0.00124983	0.00330361	6.08615e-05			0.0551311
	21G20041	1.3	4	0.043085	0.00738201	0.00347945	0.000270158			0.113398
	21G20042	1.4	4	0.0386558	0.00523657	0.00321068	0.000211406			0.0856171
	21G20043	1.6	4	0.0198714	0.000840163	0.00334624	4.59797e-05			0.0369969
	21G20045	1.8	4	0.0179179	0.000347145	0.00332056	3.00934e-05			0.0226487
	21G20046	2	4	0.0250674	0.000606667	0.00333932	4.07049e-05			0.0369313
	21G20047	2.2	4	0.034445	0.00161592	0.00329877	7.7895e-05			0.0719156
	21G20049	2.6	4	0.0444362	0.00388232	0.00322668	0.000159946			0.0994195
	21G20050	3	4	0.030372	0.0013867	0.00325698	7.36575e-05			0.063521
	21G20051	3.4	4	0.0285364	0.0011767	0.00327873	6.11215e-05			0.0530216
	21G20053	3.8	4	0.0288603	0.000385528	0.00333841	3.03949e-05			0.0356835
	21G20055	4.2	4	0.0540669	0.000943437	0.00322662	5.22198e-05			0.0831653
	21G20057	5	4	0.0623659	0.00201893	0.00333278	9.64586e-05			0.109555
	21G20058	6		0.076152	0.000754433	0.00335647	5.00135e-05			0.102418
	21G20059	7.2		0.134928	0.00324202	0.00337082	0.000135525			0.218076
	21G20061	8.6		0.112647	0.00350772	0.00346399	0.000142186			0.214885
	21G20062	10		0.0964676	0.00217759	0.00343312	9.47383e-05			0.175241
	21G20063	12		0.0773559	0.00123027	0.00342521	7.3788e-05			0.115313
	21G20065	14		0.0602956	0.00199586	0.00334725	9.94057e-05			0.110206
	21G20066	17		0.0576601	0.0018872	0.00350652	0.000106881			0.0946638
	21G20067	20		0.0582659	0.00186644	0.00359346	0.000118993			0.0936479
	21G20069	24		0.107658	0.00791112	0.00391749	0.000350413			0.215417
	21G20070	28		0.105689	0.0122602	0.00431507	0.000497278			0.24623
	21G20071	32		0.105885	0.0254869	0.00436085	0.00101366			0.265868
	21G23782	0.6		0.0016563	6.647e-05	0.0033744	1.46466e-05			0.000551933
	21G23783	0.7		0.00267947	9.9131e-05	0.00338708	1.60173e-05			0.00108665
	21G23785	0.8		0.00345239	8.2115e-05	0.00336178	1.53018e-05			0.00129891
	21G23786	1		0.0044606	0.000121126	0.0033885	1.86184e-05			0.00184407
	21G23788	1.2		0.00518237	0.000118417	0.00337922	1.76678e-05			0.00215774
	21G23789	1.4		0.00589194	0.000100723	0.00335236	1.6864e-05			0.00228098
	21G23791	1.8		0.00653586	6.63134e-05	0.00336311	1.42907e-05			0.00206931
	21G23792	2.2		0.00845107	6.83693e-05	0.00336869	1.52981e-05			0.00288013
	21G23794	2.6		0.0103536	6.15121e-05	0.00336465	1.45274e-05			0.00341089
	21G23795	3.4		0.0133145	6.75086e-05	0.00335136	1.42302e-05			0.00374307
	21G23797	4.2	4	0.0174023	7.0918e-05	0.0033316	1.39297e-05			0.00605292
	21G23798	5.4	4	0.0209212	7.25363e-05	0.0033245	1.39554e-05			0.00699589
	21G23800	7	4	0.0235032	7.13191e-05	0.00333423	1.42168e-05			0.00745724
	21G23801	9	4	0.0275322	7.68993e-05	0.00332374	1.46932e-05			0.00865817
	21G23803	11	4	0.0347637	0.000104171	0.00331277	1.66888e-05			0.0118936
	21G23804	13		0.0504492	0.000182889	0.00333486	2.41904e-05			0.021612
	21G23806	15		0.0628165	0.000255266	0.00331854	2.96308e-05			0.0240933
	21G23807	17		0.0766569	0.000348206	0.00335369	3.75296e-05			0.0335312
	21G23809	20		0.0798165	0.000362458	0.00336012	3.75866e-05			0.0351906
	21G23810	23		0.082709	0.000463159	0.00332204	4.45544e-05			0.0409026
	21G23812	26		0.0769791	0.000549003	0.00338438	5.05034e-05			0.0442083
	21G23813	30		0.0667317	0.000541063	0.00342728	4.72118e-05			0.0394817
	21G23815	34		0.0597042	0.000612424	0.00342559	5.47139e-05			0.0336661
	21G23816	38		0.0555974	0.000741964	0.00338181	6.29387e-05			0.0352869
	Results			40(a)/36(a)	± 2s	40(r)/39(k)	± 2s	Age	± 2s	MSWD
								(ka)
	Inverse Isochron Clustered Points			297.711	1.36879	0.418109	0.13056	1245.94	388.944	1.06146
					0.00459771		0.312264		0.312168	0.382077
	Full External Error								394.298
	Analytical Error								388.931
	Statistics			2σ Confidence Limit	1.60302		Convergence	3.47641e-05
				Error Magnification	1.03027		Number of Iterations	4
				Number of Data Points	24		Calculated Line	Weighted York-2
				Spreading Factor	0.0226876

## Sheet: Degassing Patterns
	Degassing Patterns			36Ar(a) [fA]	%1s	36Ar(c) [fA]	%1s	36Ar(ca) [fA]	%1s	36Ar(cl) [fA]	%1s	37Ar(ca) [fA]	%1s	38Ar(a) [fA]	%1s	38Ar(c) [fA]	%1s	38Ar(k) [fA]	%1s	38Ar(ca) [fA]	%1s	38Ar(cl) [fA]	%1s	39Ar(k) [fA]	%1s	39Ar(ca) [fA]	%1s	40Ar(r) [fA]	%1s	40Ar(a) [fA]	%1s	40Ar(c) [fA]	%1s	40Ar(k) [fA]	%1s
	21G20031	0.6	4	0.668206	0.230547	0	0	0.000920384	1.34548	1.82955e-06	63.9701	3.40505	1.3347	0.125957	0.280059	0	0	0.0195588	0.537806	0.000612908	9.72205	0.0139144	63.9767	1.61951	0.530222	0.00218774	1.62106	0.336226	150.89	199.5	0.252919	0	0	0.000983041	9.66456
	21G20032	0.7	4	0.226186	0.350745	0	0	0.000621585	1.90052	6.8135e-07	176.585	2.29961	1.89291	0.042636	0.385101	0	0	0.0122569	0.90876	0.00041393	9.81427	0.00518148	176.588	1.0149	0.904292	0.0014775	2.10464	-0.0216511	1164.69	67.53	0.365839	0	0	0.000616042	9.69228
	21G20034	0.8	4	0.119568	0.534547	0	0	0.000476023	2.52006	7.52519e-07	153.239	1.76109	2.51432	0.0225385	0.557693	0	0	0.00807864	1.35652	0.000316996	9.95282	0.00572172	153.242	0.668928	1.35353	0.0011315	2.67735	0.041881	478.425	35.6982	0.54457	0	0	0.000406039	9.74446
	21G20035	0.9	4	0.138063	0.505204	0	0	0.000768829	1.58698	1.95981e-06	62.5664	2.84435	1.57785	0.0260248	0.529634	0	0	0.00934852	1.16931	0.000511984	9.75841	0.0148999	62.5732	0.774077	1.16584	0.0018275	1.82647	0.406338	53.6858	41.22	0.515798	0	0	0.000469865	9.72017
	21G20037	1	4	0.098875	0.559876	0	0	0.000724133	1.65783	9.84048e-07	118.945	2.679	1.64909	0.0186379	0.582016	0	0	0.00779134	1.38294	0.000482219	9.77018	0.00748015	118.948	0.645138	1.38	0.00172126	1.88836	0.18342	95.4633	29.5201	0.569454	0	0	0.000391599	9.74817
	21G20038	1.1	4	0.067612	0.766319	0	0	0.000623584	1.84695	1.75436e-06	64.0067	2.30701	1.83911	0.0127449	0.78264	0	0	0.00599217	1.84246	0.000415261	9.80404	0.0133345	64.0133	0.496163	1.84026	0.00148225	2.05638	0.257986	63.2568	20.1862	0.773344	0	0	0.000301171	9.8239
	21G20039	1.2	4	0.0468755	0.854647	0	0	0.000488322	2.45873	1.33625e-06	89.3332	1.80659	2.45284	0.00883603	0.869311	0	0	0.00460586	2.30124	0.000325187	9.93747	0.0101556	89.3379	0.381375	2.29948	0.00116074	2.6197	0.194034	66.9892	13.9951	0.860951	0	0	0.000231494	9.92019
	21G20041	1.3	4	0.00855848	3.36156	0	0	0.000100882	12.3902	7.64308e-07	150.286	0.373221	12.389	0.00161327	3.36532	0	0	0.00127989	8.34426	6.71797e-05	15.6916	0.00580783	150.289	0.105977	8.34378	0.000239794	12.4232	-0.0954979	102.955	2.55522	3.36317	0	0	6.43282e-05	12.757
	21G20042	1.4	4	0.0110264	2.98824	0	0	0.000126088	9.49984	0	0	0.466474	9.49832	0.00207847	2.99247	0	0	0.00160328	6.6315	8.39653e-05	13.5261	0	0	0.132754	6.63089	0.000299709	9.54277	0.14224	76.8237	3.29203	2.99005	0	0	8.0582e-05	11.7086
	21G20043	1.6	4	0.0701085	0.646748	0	0	0.000976538	1.25936	8.40576e-07	131.464	3.61279	1.24783	0.0132155	0.666006	0	0	0.00502807	2.10318	0.000650303	9.71051	0.00638622	131.467	0.416335	2.10125	0.00232122	1.55032	0.0198196	733.926	20.9316	0.655057	0	0	0.000252715	9.87612
	21G20045	1.8	4	0.162776	0.442031	0	0	0.00274375	0.518719	9.79606e-07	120.164	10.1508	0.490071	0.0306833	0.469758	0	0	0.0106078	0.967759	0.00182714	9.64246	0.00744122	120.167	0.878345	0.963565	0.00652187	1.04239	0.422189	53.5385	48.5984	0.454101	0	0	0.000533155	9.69799
	21G20046	2	4	0.097999	0.586708	0	0	0.00257078	0.55126	9.6406e-07	126.855	9.51084	0.524393	0.0184728	0.607871	0	0	0.00888448	1.20214	0.00171195	9.64427	0.0073225	126.858	0.735653	1.19876	0.00611071	1.05896	0.0884238	204.63	29.2586	0.595855	0	0	0.000446542	9.72417
	21G20047	2.2	4	0.0354837	1.09307	0	0	0.00128106	0.959171	4.00205e-08	3021.23	4.73939	0.943986	0.00668867	1.10458	0	0	0.00447468	2.30457	0.000853091	9.67616	0.000303949	3021.23	0.370513	2.30281	0.00304506	1.31815	0.162639	77.3733	10.594	1.09801	0	0	0.000224901	9.92096
	21G20049	2.6	4	0.0149452	2.25089	0	0	0.000688974	1.67677	0	0	2.54893	1.66813	0.00281717	2.2565	0	0	0.00248567	4.24438	0.000458807	9.77341	0	0	0.205818	4.24343	0.00163768	1.90501	0.169723	65.658	4.46204	2.2533	0	0	0.000124932	10.5418
	21G20050	3	4	0.0386847	1.05577	0	0	0.0016635	0.789689	7.02713e-07	161.245	6.15429	0.771174	0.00729206	1.06768	0	0	0.00435669	2.24846	0.00110777	9.66083	0.00533558	161.248	0.360742	2.24666	0.00395413	1.20046	0.327781	40.158	11.5497	1.06088	0	0	0.000218971	9.90808
	21G20051	3.4	4	0.0496057	0.875728	0	0	0.00250713	0.573347	0	0	9.27538	0.547564	0.00935068	0.890045	0	0	0.00521416	2.03888	0.00166957	9.64555	0	0	0.431743	2.03689	0.00595943	1.07062	0.319248	43.6188	14.8103	0.881881	0	0	0.000262068	9.86263
	21G20053	3.8	4	0.153507	0.443152	0	0	0.0114835	0.323046	0	0	42.4843	0.274697	0.0289361	0.470813	0	0	0.0160269	0.665858	0.00764717	9.63392	0	0	1.32706	0.659748	0.0272961	0.960135	0.150993	141.76	45.8312	0.455192	0	0	0.000805525	9.67253
	21G20055	4.2	4	0.0636563	0.772069	0	0	0.011333	0.325761	8.77585e-07	133.04	41.9273	0.277885	0.0119992	0.788272	0	0	0.012882	0.842967	0.00754692	9.63401	0.00665406	133.043	1.06666	0.838149	0.0269383	0.961051	0.723228	21.5126	19.0052	0.779043	0	0	0.00064746	9.68633
	21G20057	5	4	0.0313589	1.35556	0	0	0.00680335	0.359494	3.21936e-07	342.179	25.1696	0.316759	0.00591116	1.36485	0	0	0.00708697	1.53994	0.00453053	9.63521	0.00244058	342.18	0.586816	1.53731	0.0161715	0.973004	0.0467072	291.002	9.36252	1.35954	0	0	0.000356197	9.77168
	21G20058	6		0.0831058	0.719218	0	0	0.0275606	0.310137	0	0	101.963	0.259394	0.0156655	0.736584	0	0	0.0227714	0.464405	0.0183534	9.63349	0	0	1.88552	0.4556	0.0655113	0.955869	-0.0521812	357.646	24.8121	0.726698	0	0	0.00114451	9.66075
	21G20059	7.2		0.0223114	1.8747	0	0	0.0144024	0.318079	0	0	53.283	0.268838	0.00420569	1.88143	0	0	0.0107857	0.961646	0.00959093	9.63375	0	0	0.893081	0.957426	0.0342343	0.958475	-0.0423129	316.637	6.66128	1.87758	0	0	0.0005421	9.69738
	21G20061	8.6		0.0201448	1.87763	0	0	0.011047	0.326568	1.21296e-06	99.1787	40.8694	0.278831	0.00379729	1.88435	0	0	0.0079116	1.3212	0.00735649	9.63404	0.00919214	99.183	0.655096	1.31813	0.0262586	0.961325	-0.198935	61.7989	6.01443	1.8805	0	0	0.000397644	9.73961
	21G20062	10		0.0317234	1.27705	0	0	0.0158847	0.318271	0	0	58.7671	0.269066	0.00597985	1.28691	0	0	0.0107654	1.00453	0.0105781	9.63376	0	0	0.891397	1.00049	0.0377578	0.958539	-0.230948	56.5505	9.47133	1.28128	0	0	0.000541078	9.70173
	21G20063	12		0.0522261	1.03026	0	0	0.0274192	0.311301	0	0	101.44	0.260784	0.00984461	1.04246	0	0	0.0142447	0.735988	0.0182592	9.63353	0	0	1.17949	0.730464	0.0651751	0.956247	-0.345082	48.8063	15.5926	1.0355	0	0	0.000715948	9.67761
	21G20065	14		0.0308767	1.3907	0	0	0.0169114	0.316581	0	0	62.5653	0.267064	0.00582025	1.39976	0	0	0.00671718	1.57369	0.0112618	9.6337	0	0	0.556196	1.57111	0.0401982	0.957979	0.00595661	2303.85	9.21854	1.39458	0	0	0.000337611	9.77706
	21G20066	17		0.0347255	1.4445	0	0	0.0287077	0.310697	5.37869e-07	211.631	106.207	0.260063	0.00654576	1.45322	0	0	0.00689614	1.56528	0.0191172	9.63351	0.00407435	211.633	0.571014	1.56269	0.0682378	0.956051	-0.464531	33.9418	10.3676	1.44824	0	0	0.000346606	9.77571
	21G20067	20		0.0349614	1.57891	0	0	0.0432941	0.308573	0	0	160.17	0.257521	0.00659022	1.5869	0	0	0.00684619	1.52482	0.0288307	9.63344	0	0	0.566879	1.52216	0.102909	0.955362	-0.708903	24.2817	10.4381	1.58233	0	0	0.000344095	9.76931
	21G20069	24		0.00995839	4.05743	0	0	0.0245579	0.311497	0	0	90.8544	0.261018	0.00187716	4.06054	0	0	0.00330512	3.1572	0.0163538	9.63354	0	0	0.27367	3.15592	0.058374	0.956311	-0.431143	30.1075	2.97318	4.05876	0	0	0.000166118	10.1529
	21G20070	28		0.00719774	4.99726	0	0	0.0195617	0.313188	0	0	72.3703	0.263033	0.00135677	4.99979	0	0	0.00212911	5.04183	0.0130267	9.63359	0	0	0.176295	5.04103	0.0464979	0.956863	-0.480912	24.4512	2.14896	4.99835	0	0	0.000107011	10.8874
	21G20071	32		0.00345704	9.89386	0	0	0.0103169	0.333892	1.4805e-06	80.4157	38.1682	0.287374	0.000651653	9.89514	0	0	0.00101374	10.3762	0.00687028	9.63429	0.01121	80.421	0.0839396	10.3758	0.0245231	0.963838	-0.23939	47.1984	1.03213	9.89441	0	0	5.09514e-05	14.1697
	21G23782	0.6		1.03497	0.216471	0	0	0.000506513	4.71195	1.08791e-06	158.809	1.87389	4.70888	0.195092	0.26859	0	0	0.0061352	2.00854	0.000337301	10.7196	0.00567846	158.812	0.508007	2.00652	0.00120398	4.79791	-2.2883	32.4962	309	0.240158	0	0	0.00030836	9.8564
	21G23783	0.7		0.698998	0.235439	0	0	0.000372607	6.58002	1.97543e-06	81.6608	1.37849	6.57783	0.131761	0.2841	0	0	0.00667818	1.85188	0.000248129	11.6621	0.0103104	81.666	0.552967	1.84969	0.000885683	6.64185	-2.3212	23.2219	208.693	0.257386	0	0	0.000335651	9.82567
	21G23785	0.8		0.813201	0.226811	0	0	0.000438996	5.61661	1.66575e-06	105.234	1.62411	5.61404	0.153288	0.276992	0	0	0.0100857	1.1925	0.000292339	11.1469	0.00869321	105.238	0.835119	1.1891	0.00104349	5.68892	-0.893067	68.0238	242.789	0.249518	0	0	0.000506917	9.72299
	21G23786	1		0.559218	0.273474	0	0	0.000318712	7.89004	1.46437e-06	118.817	1.1791	7.8882	0.105413	0.316337	0	0	0.0088905	1.36046	0.000212239	12.4483	0.00764183	118.821	0.736151	1.35748	0.000757575	7.94167	-1.92587	25.4643	166.96	0.292582	0	0	0.000446844	9.74501
	21G23788	1.2		0.605367	0.260182	0	0	0.000366145	6.95023	0	0	1.35459	6.94815	0.114112	0.304919	0	0	0.0112122	1.14576	0.000243826	11.8749	0	0	0.928391	1.14222	0.000870322	7.0088	-1.59431	31.8923	180.738	0.280198	0	0	0.000563534	9.71736
	21G23789	1.4		0.676909	0.250547	0	0	0.000461789	5.29164	2.1008e-06	78.1189	1.70843	5.28891	0.127597	0.29674	0	0	0.014368	0.859196	0.000307518	10.9868	0.0109613	78.1243	1.1897	0.854469	0.00109767	5.36833	-0.17811	308.831	202.098	0.271274	0	0	0.000722148	9.68776
	21G23791	1.8		1.03247	0.211937	0	0	0.00087493	2.94617	1.59649e-06	110.196	3.23689	2.94126	0.194621	0.264949	0	0	0.0242325	0.51501	0.000582639	10.0692	0.00832907	110.199	2.0065	0.507085	0.0020797	3.08178	-1.25595	58.0569	308.255	0.236079	0	0	0.00121795	9.66331
	21G23792	2.2		0.976534	0.22648	0	0	0.00108865	2.12979	2.77786e-06	60.2526	4.02754	2.123	0.184077	0.276721	0	0	0.0295868	0.414073	0.000724958	9.86124	0.0144916	60.2596	2.44984	0.404174	0.0025877	2.31377	-1.6683	43.6451	291.554	0.249218	0	0	0.00148706	9.65846
	21G23794	2.6		1.08057	0.215376	0	0	0.00180367	1.46482	1.37153e-06	121.688	6.67284	1.45492	0.203688	0.267709	0	0	0.0401575	0.310038	0.00120111	9.73929	0.00715422	121.691	3.32512	0.296687	0.0042873	1.72139	-1.46087	52.9182	322.615	0.239171	0	0	0.00201835	9.65456
	21G23795	3.4		1.08132	0.21183	0	0	0.00318543	0.879598	2.63983e-06	66.6237	11.7848	0.863014	0.203828	0.264864	0	0	0.0518821	0.268642	0.00212126	9.66859	0.0137693	66.6301	4.29594	0.253117	0.00757174	1.26142	-0.187507	407.034	322.838	0.235983	0	0	0.00260764	9.65332
	21G23797	4.2	4	0.964796	0.208436	0	0	0.0053199	0.631492	4.07915e-06	43.5346	19.6814	0.60818	0.181864	0.262158	0	0	0.0608624	0.222172	0.00354266	9.64919	0.0212745	43.5443	5.03953	0.203126	0.0126453	1.10285	1.53957	43.6872	288.049	0.232941	0	0	0.00305899	9.65214
	21G23798	5.4	4	0.988997	0.20928	0	0	0.010267	0.462012	2.74966e-06	60.6865	37.9836	0.429599	0.186426	0.262829	0	0	0.0751647	0.194674	0.00683705	9.63958	0.0143399	60.6934	6.22379	0.17262	0.0244045	1.01536	2.21235	31.2644	295.275	0.233697	0	0	0.00377784	9.65154
	21G23800	7	4	1.02498	0.212628	0	0	0.0194426	0.412222	1.19046e-06	138.247	71.9296	0.375536	0.193209	0.265502	0	0	0.0872583	0.175722	0.0129473	9.63732	0.00620771	138.25	7.22516	0.150925	0.0462147	0.993694	1.39346	52.0945	306.018	0.236699	0	0	0.00438567	9.65118
	21G23801	9	4	0.94917	0.220429	0	0	0.0378711	0.397934	0	0	140.108	0.359793	0.178919	0.27179	0	0	0.0949549	0.165336	0.0252194	9.63672	0	0	7.86245	0.138693	0.0900191	0.987852	2.18908	31.624	283.384	0.243732	0	0	0.00477251	9.651
	21G23803	11	4	0.691942	0.250992	0	0	0.0578971	0.39376	0	0	214.196	0.355172	0.130431	0.297116	0	0	0.0876925	0.173492	0.0385552	9.63655	0	0	7.26111	0.148322	0.137621	0.986178	2.28464	24.6432	206.586	0.271686	0	0	0.0044075	9.65114
	21G23804	13		0.39093	0.360726	0	0	0.0659063	0.393392	0	0	243.826	0.354763	0.0736903	0.394213	0	0	0.0714224	0.198833	0.0438887	9.63653	0	0	5.91392	0.177298	0.156658	0.986031	0.509136	86.4988	116.716	0.375419	0	0	0.00358975	9.65163
	21G23806	15		0.297573	0.443989	0	0	0.0775737	0.392523	0	0	286.991	0.353799	0.0560924	0.471601	0	0	0.0680267	0.217251	0.0516584	9.6365	0	0	5.63274	0.197732	0.184392	0.985685	0.826592	49.274	88.8433	0.456007	0	0	0.00341908	9.65203
	21G23807	17		0.212902	0.555706	0	0	0.075232	0.392603	0	0	278.328	0.353888	0.040132	0.578005	0	0	0.0587715	0.235419	0.050099	9.6365	0	0	4.8664	0.217537	0.178826	0.985717	-0.0811529	445.755	63.564	0.565354	0	0	0.00295391	9.65245
	21G23809	20		0.206779	0.555295	0	0	0.0808799	0.392837	0	0	299.223	0.354148	0.0389779	0.57761	0	0	0.0593205	0.234917	0.0538601	9.63651	0	0	4.91186	0.216993	0.192251	0.98581	-0.19672	178.526	61.7361	0.56495	0	0	0.0029815	9.65244
	21G23810	23		0.156847	0.664836	0	0	0.0686248	0.39304	0	0	253.884	0.354373	0.0295657	0.683585	0	0	0.047161	0.280742	0.0456991	9.63652	0	0	3.90502	0.265925	0.16312	0.985891	0.385756	82.3894	46.8282	0.672921	0	0	0.00237035	9.65366
	21G23812	26		0.128239	0.738202	0	0	0.0548342	0.394397	0	0	202.864	0.355878	0.0241731	0.755131	0	0	0.035227	0.351419	0.0365155	9.63657	0	0	2.91686	0.339699	0.13034	0.986433	-0.395561	72.9017	38.2872	0.745491	0	0	0.00177054	9.65598
	21G23813	30		0.135369	0.680716	0	0	0.0593269	0.393822	0	0	219.486	0.355241	0.0255171	0.699039	0	0	0.0318318	0.401779	0.0395074	9.63655	0	0	2.63574	0.391569	0.141019	0.986203	-0.918209	30.6447	40.4158	0.688615	0	0	0.00159989	9.65794
	21G23815	34		0.118641	0.789925	0	0	0.0535928	0.394617	0	0	198.271	0.356122	0.0223639	0.805768	0	0	0.0249726	0.507305	0.0356888	9.63658	0	0	2.06779	0.499258	0.127389	0.98652	-0.787755	36.1958	35.4216	0.796741	0	0	0.00125515	9.66291
	21G23816	38		0.0955979	0.918699	0	0	0.0505228	0.395397	0	0	186.914	0.356985	0.0180202	0.932357	0	0	0.0189807	0.656834	0.0336445	9.63661	0	0	1.57164	0.650639	0.120092	0.986833	-0.273441	97.7118	28.5417	0.924567	0	0	0.000953987	9.67191
			S	17.3561	0.0516098	0	0	1.01327	0.0862376	4.27193e-05	18.0434	3748.7	0.0774607	3.27163	0.061346	0	0	1.26582	0.0692326	0.674766	2.14859	0.265708	18.3089	104.813	0.0668196	2.40854	0.219269	-4.3984	66.4143	5181.84	0.0559829	0	0	0.0636214	1.9439
			S							18.3694	0.0489944	3748.7	0.0774607									5.47792	0.927534			107.221	0.065504							5177.5	0.0795148

## Sheet: Additional Parameters
	Additional Parameters			40Ar/39Ar	1s	37Ar/39Ar	1s	36Ar/39Ar	1s	Time (days)	37Ar (decay)	39Ar (decay)	40Ar (moles)
	21G20031	0.6	4	123.227	0.653303	2.09968	0.0301492	0.412611	0.00238236	80.966	4.9615	1.00057	8.53303e-12
	21G20032	0.7	4	66.4214	0.601826	2.26256	0.0474516	0.223154	0.00216089	80.9729	4.96218	1.00057	2.88263e-12
	21G20034	0.8	4	53.3392	0.724371	2.62826	0.0750213	0.179155	0.0026019	80.9868	4.96354	1.00057	1.52612e-12
	21G20035	0.9	4	53.6494	0.627152	3.66586	0.071858	0.178931	0.00226692	80.9944	4.96429	1.00057	1.77746e-12
	21G20037	1	4	45.9202	0.636533	4.14154	0.0889591	0.153975	0.00228539	81.0083	4.96565	1.00057	1.26836e-12
	21G20038	1.1	4	41.0825	0.759803	4.63584	0.120431	0.13712	0.00272266	81.0153	4.96633	1.00057	8.72981e-13
	21G20039	1.2	4	37.0931	0.859852	4.72268	0.158558	0.123819	0.0030254	81.0222	4.96701	1.00057	6.05888e-13
	21G20041	1.3	4	23.1581	1.97965	3.51375	0.524471	0.0815324	0.00730701	81.0361	4.96838	1.00057	1.05033e-13
	21G20042	1.4	4	25.8117	1.74452	3.50589	0.405819	0.0838189	0.00607254	81.0438	4.96913	1.00057	1.46647e-13
	21G20043	1.6	4	50.0451	1.05215	8.6295	0.210026	0.169795	0.00370952	81.0507	4.96981	1.00057	8.94636e-13
	21G20045	1.8	4	55.3994	0.532729	11.4715	0.123282	0.187057	0.00196513	81.0646	4.97117	1.00057	2.0932e-12
	21G20046	2	4	39.5644	0.474875	12.8219	0.166604	0.135583	0.00178848	81.0715	4.97185	1.00057	1.25314e-12
	21G20047	2.2	4	28.7957	0.670136	12.6872	0.313551	0.0984179	0.00247587	81.0785	4.97254	1.00057	4.59318e-13
	21G20049	2.6	4	22.3271	0.968071	12.2866	0.55638	0.0753615	0.00356259	81.0924	4.9739	1.00057	1.97782e-13
	21G20050	3	4	32.5687	0.735678	16.8751	0.396947	0.110637	0.00270144	81.1	4.97465	1.00057	5.07178e-13
	21G20051	3.4	4	34.5664	0.703185	21.191	0.441279	0.11906	0.00258955	81.1069	4.97533	1.00057	6.46043e-13
	21G20053	3.8	4	33.9519	0.222216	31.3686	0.220248	0.121822	0.000933367	81.1208	4.9767	1.00057	1.96347e-12
	21G20055	4.2	4	18.0406	0.153765	38.339	0.33091	0.0685722	0.000717505	81.2132	4.98579	1.00057	8.42433e-13
	21G20057	5	4	15.605	0.246448	41.7416	0.638237	0.0632893	0.00117966	81.2271	4.98715	1.00057	4.01789e-13
	21G20058	6		12.6913	0.0609485	52.2613	0.266543	0.0567222	0.000392401	81.234	4.98784	1.00057	1.0573e-12
	21G20059	7.2		7.13836	0.083722	57.4594	0.551506	0.0395914	0.000578001	81.2417	4.98859	1.00057	2.82653e-13
	21G20061	8.6		8.53577	0.129206	59.9825	0.778041	0.0457808	0.000801065	81.2556	4.98996	1.00057	2.48338e-13
	21G20062	10		9.94551	0.108612	63.2479	0.629993	0.0512381	0.000654687	81.2625	4.99064	1.00057	3.94587e-13
	21G20063	12		12.2509	0.0929306	81.4999	0.601479	0.0639895	0.00061429	81.2694	4.99133	1.00057	6.511e-13
	21G20065	14		15.4677	0.240297	104.906	1.56095	0.0801283	0.00137334	81.2833	4.9927	1.00057	3.939e-13
	21G20066	17		15.4923	0.228432	166.142	2.35294	0.0992311	0.0015826	81.291	4.99345	1.00057	4.22878e-13
	21G20067	20		14.5262	0.199516	239.136	3.12204	0.116836	0.00169576	81.2979	4.99414	1.00057	4.1545e-13
	21G20069	24		7.65621	0.245439	273.621	7.13812	0.103951	0.00295095	81.3118	4.99551	1.00057	1.08552e-13
	21G20070	28		7.48748	0.367573	324.833	12.9693	0.120109	0.0050426	81.3188	4.99619	1.00057	7.12302e-14
	21G20071	32		7.30938	0.736819	351.902	28.265	0.127006	0.0106665	81.3257	4.99688	1.00057	3.38524e-14
	21G23782	0.6		602.329	12.0575	3.67999	0.188294	2.03349	0.0409424	117.974	10.3056	1.00083	1.30966e-11
	21G23783	0.7		372.611	6.88152	2.48892	0.170047	1.26274	0.0235076	117.98	10.3068	1.00083	8.81208e-12
	21G23785	0.8		289.294	3.43607	1.94233	0.111457	0.973066	0.0117647	117.992	10.3094	1.00083	1.0329e-11
	21G23786	1		223.955	3.03753	1.60007	0.128068	0.759305	0.0105036	117.999	10.3106	1.00083	7.04698e-12
	21G23788	1.2		192.782	2.20043	1.4577	0.10264	0.651843	0.00762899	118.012	10.3133	1.00083	7.64947e-12
	21G23789	1.4		169.567	1.44803	1.4347	0.0768618	0.56884	0.0050605	118.018	10.3146	1.00083	8.62201e-12
	21G23791	1.8		152.844	0.774569	1.61153	0.0480969	0.514467	0.00282455	118.031	10.3171	1.00083	1.31089e-11
	21G23792	2.2		118.204	0.477623	1.64227	0.0354901	0.398635	0.00184486	118.037	10.3184	1.00083	1.23782e-11
	21G23794	2.6		96.4606	0.286165	2.00421	0.0297583	0.325096	0.00119013	118.05	10.3211	1.00083	1.37134e-11
	21G23795	3.4		74.9744	0.189731	2.73841	0.0246249	0.252005	0.000829857	118.056	10.3224	1.00083	1.37773e-11
	21G23797	4.2	4	57.3203	0.116495	3.89564	0.0249725	0.19202	0.000556543	118.069	10.3249	1.00083	1.23656e-11
	21G23798	5.4	4	47.6123	0.0821975	6.07913	0.028129	0.159929	0.000430413	118.075	10.3262	1.00083	1.27029e-11
	21G23800	7	4	42.2775	0.0636848	9.89215	0.0399962	0.143635	0.000368819	118.088	10.3289	1.00083	1.31267e-11
	21G23801	9	4	35.9106	0.0494277	17.6181	0.0678078	0.124118	0.000312463	118.094	10.3302	1.00083	1.21942e-11
	21G23803	11	4	28.2312	0.0412029	28.9503	0.110997	0.101347	0.000274895	118.107	10.3327	1.00083	8.91897e-12
	21G23804	13		19.311	0.0337839	40.1653	0.158153	0.0752542	0.000262044	118.113	10.334	1.00083	5.00567e-12
	21G23806	15		15.4154	0.0299977	49.3354	0.197869	0.0644898	0.000252357	118.126	10.3367	1.00083	3.82905e-12
	21G23807	17		12.5833	0.0272994	55.1665	0.226145	0.0571102	0.000255978	118.133	10.338	1.00083	2.71085e-12
	21G23809	20		12.0574	0.0260549	58.6239	0.240034	0.0563584	0.000245246	118.145	10.3405	1.00083	2.62786e-12
	21G23810	23		11.6064	0.030986	62.4078	0.271439	0.0554238	0.000284329	118.151	10.3418	1.00083	2.01614e-12
	21G23812	26		12.4355	0.0423017	66.5739	0.319696	0.0600792	0.000359165	118.165	10.3445	1.00083	1.61805e-12
	21G23813	30		14.2249	0.0544766	79.0437	0.404466	0.0701162	0.000411985	118.171	10.3458	1.00084	1.68662e-12
	21G23815	34		15.7778	0.0759435	90.3214	0.530298	0.0784603	0.000554183	118.183	10.3483	1.00084	1.47892e-12
	21G23816	38		16.7102	0.103328	110.486	0.77174	0.0863732	0.00072421	118.19	10.3496	1.00084	1.2071e-12

## Sheet: Procedure Blanks
	Procedure Blanks		36Ar ± 1σ (SE) [fA]		37Ar ± 1σ (SE) [fA]		38Ar ± 1σ (SE) [fA]		39Ar ± 1σ (SE) [fA]		40Ar ± 1σ (SE) [fA]
	21G20031	0.6	0.0108487	0.000186455	0.00292631	0.00616091	-0.00787524	0.00624307	0.0270669	0.00605483	2.85472	0.0453986
	21G20032	0.7	0.010801	0.000186455	0.00285586	0.00616091	-0.00889353	0.00624307	0.0277006	0.00605483	2.83466	0.0453986
	21G20034	0.8	0.0107309	0.000186455	0.00211215	0.00616091	-0.0102361	0.00624307	0.0289153	0.00605483	2.80315	0.0453986
	21G20035	0.9	0.0107048	0.000186455	0.00141997	0.00616091	-0.0106357	0.00624307	0.0295468	0.00605483	2.79015	0.0453986
	21G20037	1	0.0106763	0.000186455	-0.000227423	0.00616091	-0.0108639	0.00624307	0.030615	0.00605483	2.7732	0.0453986
	21G20038	1.1	0.0106697	0.000186455	-0.00119368	0.00616091	-0.0107794	0.00624307	0.0311058	0.00605483	2.76752	0.0453986
	21G20039	1.2	0.0106675	0.000186455	-0.00222712	0.00616091	-0.0105885	0.00624307	0.031565	0.00605483	2.76343	0.0453986
	21G20041	1.3	0.0106734	0.000186455	-0.00441846	0.00616091	-0.00995911	0.00624307	0.032382	0.00605483	2.7593	0.0453986
	21G20042	1.4	0.0106814	0.000186455	-0.00565267	0.00616091	-0.00951108	0.00624307	0.0327702	0.00605483	2.75892	0.0453986
	21G20043	1.6	0.0106908	0.000186455	-0.00676879	0.00616091	-0.00906307	0.00624307	0.0330837	0.00605483	2.75951	0.0453986
	21G20045	1.8	0.0107138	0.000186455	-0.00892304	0.00616091	-0.00810736	0.00624307	0.0335943	0.00605483	2.76275	0.0453986
	21G20046	2	0.0107266	0.000186455	-0.00993407	0.00616091	-0.00762467	0.00624307	0.0337901	0.00605483	2.76513	0.0453986
	21G20047	2.2	0.0107397	0.000186455	-0.0108848	0.00616091	-0.00715374	0.00624307	0.0339455	0.00605483	2.76785	0.0453986
	21G20049	2.6	0.0107657	0.000186455	-0.0125627	0.00616091	-0.00628604	0.00624307	0.0341349	0.00605483	2.77389	0.0453986
	21G20050	3	0.0107792	0.000186455	-0.0133371	0.00616091	-0.00587057	0.00624307	0.0341703	0.00605483	2.77732	0.0453986
	21G20051	3.4	0.0107906	0.000186455	-0.0139383	0.00616091	-0.00554111	0.00624307	0.0341605	0.00605483	2.78039	0.0453986
	21G20053	3.8	0.0108102	0.000186455	-0.0148216	0.00616091	-0.00504292	0.00624307	0.0340239	0.00605483	2.78609	0.0453986
	21G20055	4.2	0.0108001	0.000186455	-0.00900225	0.00616091	-0.00781738	0.00624307	0.0299622	0.00605483	2.7935	0.0453986
	21G20057	5	0.010786	0.000186455	-0.00666225	0.00616091	-0.0088414	0.00624307	0.0290858	0.00605483	2.79139	0.0453986
	21G20058	6	0.0107797	0.000186455	-0.0054157	0.00616091	-0.00934651	0.00624307	0.0286481	0.00605483	2.7905	0.0453986
	21G20059	7.2	0.0107739	0.000186455	-0.00400589	0.00616091	-0.00987697	0.00624307	0.0281734	0.00605483	2.7898	0.0453986
	21G20061	8.6	0.0107686	0.000186455	-0.00140053	0.00616091	-0.0107141	0.00624307	0.0273472	0.00605483	2.78979	0.0453986
	21G20062	10	0.0107693	0.000186455	-0.000110061	0.00616091	-0.0110395	0.00624307	0.0269614	0.00605483	2.79066	0.0453986
	21G20063	12	0.0107731	0.000186455	0.00114926	0.00616091	-0.0112804	0.00624307	0.0266003	0.00605483	2.79229	0.0453986
	21G20065	14	0.0107918	0.000186455	0.00349899	0.00616091	-0.0114361	0.00624307	0.0259731	0.00605483	2.79846	0.0453986
	21G20066	17	0.0108099	0.000186455	0.00464821	0.00616091	-0.0112909	0.00624307	0.0256946	0.00605483	2.80389	0.0453986
	21G20067	20	0.0108321	0.000186455	0.00557383	0.00616091	-0.0109867	0.00624307	0.0254906	0.00605483	2.81035	0.0453986
	21G20069	24	0.0108959	0.000186455	0.00698945	0.00616091	-0.0097951	0.00624307	0.0252472	0.00605483	2.82837	0.0453986
	21G20070	28	0.0109389	0.000186455	0.00743027	0.00616091	-0.00886025	0.00624307	0.0252202	0.00605483	2.84035	0.0453986
	21G20071	32	0.0109903	0.000186455	0.00765851	0.00616091	-0.00766613	0.00624307	0.0252651	0.00605483	2.85459	0.0453986
	21G23782	0.6	0.00756951	0.000568319	0.00261595	0.0060794	-0.00325966	0.00614139	0.0466066	0.00777441	1.65022	0.0373806
	21G23783	0.7	0.00748361	0.000568319	0.000631086	0.0060794	-0.00400617	0.00614139	0.0492275	0.00777441	1.64423	0.0373806
	21G23785	0.8	0.00742956	0.000568319	-0.00158649	0.0060794	-0.00486221	0.00614139	0.0534194	0.00777441	1.64041	0.0373806
	21G23786	1	0.00745072	0.000568319	-0.00201616	0.0060794	-0.00502905	0.00614139	0.0550573	0.00777441	1.64234	0.0373806
	21G23788	1.2	0.00757349	0.000568319	-0.00192764	0.0060794	-0.0049567	0.00614139	0.0576845	0.00777441	1.65408	0.0373806
	21G23789	1.4	0.00765918	0.000568319	-0.00157844	0.0060794	-0.00477244	0.00614139	0.0585954	0.00777441	1.66297	0.0373806
	21G23791	1.8	0.00786328	0.000568319	-0.000626815	0.0060794	-0.00422532	0.00614139	0.0599034	0.00777441	1.68633	0.0373806
	21G23792	2.2	0.00797463	0.000568319	-0.000135792	0.0060794	-0.00390109	0.00614139	0.0603458	0.00777441	1.70046	0.0373806
	21G23794	2.6	0.00821287	0.000568319	0.000682297	0.0060794	-0.00320074	0.00614139	0.0609282	0.00777441	1.73457	0.0373806
	21G23795	3.4	0.00832164	0.000568319	0.000893161	0.0060794	-0.00289272	0.00614139	0.0610742	0.00777441	1.75232	0.0373806
	21G23797	4.2	0.00852023	0.000568319	0.000853492	0.0060794	-0.00238537	0.00614139	0.06119	0.00777441	1.7898	0.0373806
	21G23798	5.4	0.00860663	0.000568319	0.000577112	0.0060794	-0.00220602	0.00614139	0.0611835	0.00777441	1.80905	0.0373806
	21G23800	7	0.00875377	0.000568319	-0.000580477	0.0060794	-0.00203298	0.00614139	0.0610796	0.00777441	1.84943	0.0373806
	21G23801	9	0.00880506	0.000568319	-0.00138271	0.0060794	-0.00205973	0.00614139	0.0610013	0.00777441	1.86788	0.0373806
	21G23803	11	0.00887039	0.000568319	-0.00337891	0.0060794	-0.0023382	0.00614139	0.0608077	0.00777441	1.90203	0.0373806
	21G23804	13	0.00888464	0.000568319	-0.00451317	0.0060794	-0.00259123	0.00614139	0.0606942	0.00777441	1.91716	0.0373806
	21G23806	15	0.00887757	0.000568319	-0.0069789	0.0060794	-0.00336517	0.00614139	0.0604088	0.00777441	1.94311	0.0373806
	21G23807	17	0.00885879	0.000568319	-0.00807136	0.0060794	-0.0038368	0.00614139	0.0602424	0.00777441	1.95188	0.0373806
	21G23809	20	0.00879902	0.000568319	-0.00979405	0.0060794	-0.00495023	0.00614139	0.0598129	0.00777441	1.96092	0.0373806
	21G23810	23	0.00876188	0.000568319	-0.010279	0.0060794	-0.00557467	0.00614139	0.0595301	0.00777441	1.96049	0.0373806
	21G23812	26	0.00868093	0.000568319	-0.0100126	0.0060794	-0.00697967	0.00614139	0.0587139	0.00777441	1.94671	0.0373806
	21G23813	30	0.00864744	0.000568319	-0.00907475	0.0060794	-0.00765784	0.00614139	0.0581909	0.00777441	1.93327	0.0373806
	21G23815	34	0.00860663	0.000568319	-0.00509864	0.0060794	-0.00895848	0.00614139	0.0567902	0.00777441	1.89105	0.0373806
	21G23816	38	0.00860682	0.000568319	-0.00182951	0.0060794	-0.00954494	0.00614139	0.055871	0.00777441	1.86145	0.0373806

## Sheet: Intercept Values
	Intercept Values		36Ar ± 1σ (SE) [fA]		r2	Regression (type,n)		37Ar ± 1σ (SE) [fA]		r2	Regression (type,n)		38Ar ± 1σ (SE) [fA]		r2	Regression (type,n)		39Ar ± 1σ (SE) [fA]		r2	Regression (type,n)		40Ar ± 1σ (SE) [fA]		r2	Regression (type,n)
	21G20031	0.6	0.65328	0.00112627	0.965484	EXP	150 of 150	0.680066	0.00638527	0.471595	EXP	150 of 150	0.150743	0.00621716	0.0513247	EXP	150 of 150	1.64063	0.0059998	0.82757	EXP	149 of 150	202.692	0.0270188	0.999748	EXP	150 of 150
	21G20032	0.7	0.22856	0.000666086	0.872206	EXP	150 of 150	0.460102	0.00596739	0.271197	EXP	146 of 150	0.0510562	0.00657299	0.00656694	EXP	150 of 150	1.03898	0.00682579	0.576268	EXP	150 of 150	70.3437	0.0222325	0.997693	EXP	150 of 150
	21G20034	0.8	0.125986	0.000559643	0.674719	EXP	150 of 150	0.352185	0.00622318	0.187463	EXP	149 of 150	0.0260934	0.00604153	2.40831e-05	EXP	150 of 150	0.695615	0.00666617	0.314258	EXP	150 of 150	38.5436	0.0171727	0.991021	EXP	150 of 150
	21G20035	0.9	0.143999	0.000612769	0.701531	EXP	148 of 150	0.56674	0.00628877	0.427982	EXP	150 of 150	0.0396972	0.00680637	0.0104789	EXP	150 of 150	0.801561	0.00662472	0.400002	EXP	150 of 150	44.4169	0.0179656	0.994063	EXP	148 of 150
	21G20037	1	0.106302	0.000477484	0.623571	EXP	150 of 150	0.532082	0.00610532	0.362502	EXP	148 of 150	0.0232215	0.00622454	2.50432e-07	EXP	148 of 150	0.674231	0.0064617	0.356888	EXP	150 of 150	32.4771	0.0184298	0.979399	EXP	150 of 150
	21G20038	1.1	0.0761845	0.000450968	0.265985	EXP	150 of 150	0.457139	0.00563392	0.420297	EXP	146 of 150	0.0214181	0.00570381	0.00376232	EXP	149 of 150	0.526256	0.00677066	0.172497	EXP	150 of 150	23.212	0.014181	0.886456	EXP	150 of 150
	21G20039	1.2	0.0561428	0.000329567	0.0541733	EXP	149 of 150	0.356639	0.00622058	0.189868	EXP	150 of 150	0.0131212	0.00646838	0.00246974	EXP	150 of 150	0.412182	0.00628142	0.120276	EXP	148 of 150	16.9528	0.0177802	0.575654	EXP	150 of 150
	21G20041	1.3	0.018988	0.000203073	0.660837	EXP	148 of 150	0.0696988	0.00680621	0.0068588	EXP	150 of 150	-0.00126902	0.0059864	0.00814903	EXP	150 of 150	0.138066	0.00638314	0.0255422	EXP	150 of 150	5.21909	0.0148574	0.986114	EXP	149 of 150
	21G20042	1.4	0.0213889	0.000254819	0.557775	EXP	150 of 150	0.0869695	0.00627573	0.00624567	EXP	150 of 150	-0.010402	0.00546398	0.02663	EXP	147 of 150	0.165157	0.00632852	0.000381715	EXP	150 of 150	6.19327	0.0138105	0.986136	EXP	148 of 150
	21G20043	1.6	0.0789405	0.000380303	0.481951	EXP	150 of 150	0.710483	0.00623128	0.572108	EXP	150 of 150	0.0159919	0.00549812	0.000330478	EXP	148 of 150	0.44964	0.00625149	0.112165	EXP	150 of 150	23.7112	0.0172536	0.88203	EXP	150 of 150
	21G20045	1.8	0.16963	0.000623025	0.80322	EXP	150 of 150	2.00577	0.0057737	0.922638	EXP	150 of 150	0.0420019	0.00628365	0.000310719	EXP	150 of 150	0.914024	0.0058435	0.595986	EXP	149 of 150	51.7839	0.0181109	0.996447	EXP	150 of 150
	21G20046	2	0.107285	0.000499807	0.56879	EXP	150 of 150	1.87749	0.00608386	0.904736	EXP	148 of 150	0.0284431	0.00676139	0.00424157	EXP	150 of 150	0.771835	0.00634479	0.45323	EXP	149 of 150	32.1126	0.0168753	0.978739	EXP	150 of 150
	21G20047	2.2	0.0460376	0.000317958	0.00989829	EXP	150 of 150	0.929516	0.00592795	0.677675	EXP	149 of 150	0.00505695	0.00662039	0.00358035	EXP	147 of 150	0.40563	0.00594893	0.0591685	EXP	149 of 150	13.5247	0.0156022	0.925075	EXP	150 of 150
	21G20049	2.6	0.0257761	0.000262572	0.460676	EXP	150 of 150	0.493062	0.00561541	0.457729	EXP	147 of 150	-0.0057049	0.00621002	0.0173574	EXP	150 of 150	0.24055	0.00623279	0.00713955	EXP	147 of 150	7.40578	0.0157561	0.979513	EXP	150 of 150
	21G20050	3	0.0495183	0.000340033	0.0262081	EXP	150 of 150	1.20729	0.00640544	0.775309	EXP	150 of 150	0.0120604	0.00580481	0.000475402	EXP	149 of 150	0.397038	0.00532426	0.1066	EXP	148 of 150	14.655	0.0158804	0.875968	EXP	150 of 150
	21G20051	3.4	0.0608243	0.000365562	0.142247	EXP	150 of 150	1.82547	0.00645259	0.88983	EXP	150 of 150	0.00792589	0.00561971	0.00728705	EXP	150 of 150	0.469668	0.00631453	0.130907	EXP	150 of 150	17.9102	0.0164725	0.270523	EXP	150 of 150
	21G20053	3.8	0.169218	0.00058033	0.817243	EXP	150 of 150	8.40795	0.00625074	0.994551	EXP	145 of 150	0.0455179	0.00616517	0.0130097	EXP	150 of 150	1.38159	0.00623877	0.75735	EXP	149 of 150	48.769	0.0152645	0.996798	EXP	149 of 150
	21G20055	4.2	0.0827983	0.000418957	0.307865	EXP	149 of 150	8.2882	0.00693494	0.992645	EXP	149 of 150	0.0309168	0.00611964	0.0450822	EXP	149 of 150	1.11807	0.00649965	0.677573	EXP	150 of 150	22.5226	0.0149744	0.864527	EXP	149 of 150
	21G20057	5	0.047426	0.000358294	0.000266137	EXP	150 of 150	4.97291	0.00709306	0.979186	EXP	150 of 150	0.01095	0.00541468	2.59353e-06	EXP	149 of 150	0.629049	0.00662076	0.282583	EXP	149 of 150	12.201	0.0145209	0.94434	EXP	149 of 150
	21G20058	6	0.117031	0.000513452	0.66875	EXP	150 of 150	20.1642	0.0080794	0.998336	EXP	148 of 150	0.0397074	0.00631091	0.00284639	EXP	149 of 150	1.96989	0.00595962	0.887358	EXP	150 of 150	27.5515	0.0160039	0.955569	EXP	150 of 150
	21G20059	7.2	0.0460229	0.00034915	0.0251328	EXP	150 of 150	10.5345	0.00674703	0.995817	EXP	150 of 150	0.00955294	0.00582764	0.00261244	EXP	150 of 150	0.950838	0.00595841	0.62304	EXP	150 of 150	9.40931	0.0156967	0.971444	EXP	150 of 150
	21G20061	8.6	0.040717	0.00030658	0.0314785	EXP	148 of 150	8.07968	0.00683733	0.992786	EXP	144 of 150	0.0172918	0.00649157	0.00547149	EXP	148 of 150	0.705285	0.00608552	0.483572	EXP	149 of 150	8.60568	0.0161617	0.969708	EXP	150 of 150
	21G20062	10	0.0564779	0.000331197	0.0720372	EXP	150 of 150	11.6183	0.00804946	0.995344	EXP	150 of 150	0.0129839	0.00549968	1.70212e-05	EXP	150 of 150	0.951456	0.00646829	0.573535	EXP	150 of 150	12.0316	0.0164049	0.940407	EXP	147 of 150
	21G20063	12	0.0872406	0.000461371	0.302526	EXP	149 of 150	20.0533	0.00955553	0.997561	EXP	150 of 150	0.0212031	0.00581208	0.000145527	EXP	149 of 150	1.26502	0.0060202	0.752121	EXP	150 of 150	18.0405	0.0153374	0.367559	EXP	145 of 150
	21G20065	14	0.0566732	0.000357839	0.00092676	EXP	150 of 150	12.3677	0.0078479	0.995803	EXP	150 of 150	0.00322652	0.00677352	0.0108613	EXP	150 of 150	0.619376	0.00622438	0.285977	EXP	150 of 150	12.0233	0.0156073	0.945826	EXP	150 of 150
	21G20066	17	0.0717127	0.000426484	0.120953	EXP	150 of 150	20.9901	0.00926531	0.997933	EXP	150 of 150	0.0250164	0.00554004	0.0433377	EXP	148 of 150	0.66174	0.00645686	0.355523	EXP	146 of 150	12.7074	0.0159503	0.936807	EXP	150 of 150
	21G20067	20	0.0859653	0.000466447	0.291937	EXP	150 of 150	31.6495	0.0105312	0.998891	EXP	150 of 150	0.00885779	0.00667205	0.00360193	EXP	150 of 150	0.691919	0.00600295	0.381577	EXP	150 of 150	12.5399	0.0170197	0.941711	EXP	150 of 150
	21G20069	24	0.044035	0.000328602	0.0612356	EXP	150 of 150	17.9516	0.00822977	0.997913	EXP	149 of 150	0.011197	0.00635252	0.00293172	EXP	150 of 150	0.355626	0.00607161	0.0844009	EXP	150 of 150	5.37057	0.0150464	0.985677	EXP	150 of 150
	21G20070	28	0.0366306	0.000282169	0.18021	EXP	150 of 150	14.2993	0.00710394	0.997539	EXP	149 of 150	0.000158994	0.00576633	0.00195969	EXP	150 of 150	0.246895	0.00642854	0.0271406	EXP	150 of 150	4.5085	0.0151213	0.986767	EXP	150 of 150
	21G20071	32	0.0242161	0.000267589	0.447529	EXP	150 of 150	7.54419	0.00791672	0.988662	EXP	150 of 150	0.0119037	0.00635488	0.0472709	EXP	149 of 150	0.133184	0.00619494	0.0115159	EXP	150 of 150	3.64739	0.0166154	0.984416	EXP	150 of 150
	21G23782	0.6	1.01324	0.00149807	0.975636	EXP	150 of 150	0.181868	0.00582162	0.00512676	EXP	149 of 150	0.202019	0.00646089	0.0749817	EXP	150 of 150	0.552987	0.00650175	0.00660228	EXP	150 of 150	308.363	0.0293899	0.999874	EXP	150 of 150
	21G23783	0.7	0.686722	0.00111474	0.967113	EXP	150 of 150	0.132478	0.00616781	0.00157855	EXP	149 of 150	0.143579	0.00562535	0.0951421	EXP	147 of 150	0.600001	0.00655528	0.0603453	EXP	150 of 150	208.016	0.0250376	0.999777	EXP	150 of 150
	21G23785	0.8	0.797648	0.00124396	0.970056	EXP	150 of 150	0.153714	0.00622559	0.0166951	EXP	150 of 150	0.165864	0.00664519	0.0726254	EXP	149 of 150	0.884933	0.00608152	0.324129	EXP	150 of 150	243.537	0.0256861	0.999835	EXP	150 of 150
	21G23786	1	0.550881	0.00111794	0.94903	EXP	150 of 150	0.110718	0.00647802	0.00335309	EXP	150 of 150	0.11597	0.00655884	0.0339422	EXP	150 of 150	0.787869	0.0061838	0.220394	EXP	147 of 150	166.677	0.0218207	0.999713	EXP	150 of 150
	21G23788	1.2	0.595869	0.00112913	0.955737	EXP	150 of 150	0.127551	0.00661581	0.00862291	EXP	150 of 150	0.116577	0.0066981	0.0101418	EXP	149 of 150	0.98178	0.00711668	0.338091	EXP	150 of 150	180.799	0.0259016	0.999672	EXP	149 of 150
	21G23789	1.4	0.665532	0.00120925	0.958055	EXP	150 of 150	0.161702	0.00610645	0.0243438	EXP	150 of 150	0.147009	0.0058326	0.0758129	EXP	150 of 150	1.24277	0.00644723	0.593678	EXP	150 of 150	203.584	0.0245375	0.999774	EXP	150 of 150
	21G23791	1.8	1.01147	0.00142649	0.977668	EXP	150 of 150	0.308657	0.00667936	0.148959	EXP	150 of 150	0.221382	0.00667684	0.0680521	EXP	150 of 150	2.05732	0.00643522	0.847813	EXP	150 of 150	308.687	0.0265474	0.999895	EXP	150 of 150
	21G23792	2.2	0.957456	0.00153586	0.971073	EXP	148 of 150	0.384648	0.00528648	0.299922	EXP	150 of 150	0.22281	0.00605911	0.0886834	EXP	150 of 150	2.49914	0.00597804	0.911963	EXP	150 of 150	291.588	0.0287338	0.99986	EXP	150 of 150
	21G23794	2.6	1.05943	0.0015549	0.975355	EXP	150 of 150	0.638026	0.00663448	0.437782	EXP	150 of 150	0.24661	0.00601852	0.110698	EXP	150 of 150	3.37182	0.00586272	0.956815	EXP	150 of 150	322.891	0.0293039	0.999884	EXP	150 of 150
	21G23795	3.4	1.06161	0.00149942	0.976526	EXP	150 of 150	1.12636	0.0064619	0.711671	EXP	150 of 150	0.266134	0.00666011	0.110928	EXP	150 of 150	4.34066	0.00735506	0.960386	EXP	150 of 150	324.406	0.0264558	0.999905	EXP	150 of 150
	21G23797	4.2	0.950712	0.00126038	0.978954	EXP	149 of 150	1.87999	0.00707703	0.866754	EXP	150 of 150	0.262623	0.00677511	0.161794	EXP	150 of 150	5.08527	0.00631545	0.979901	EXP	150 of 150	291.382	0.027656	0.999869	EXP	150 of 150
	21G23798	5.4	0.979107	0.001303	0.97887	EXP	150 of 150	3.62672	0.00659251	0.968024	EXP	150 of 150	0.277882	0.00597579	0.148345	EXP	149 of 150	6.27464	0.00697306	0.984023	EXP	150 of 150	299.3	0.029245	0.999863	EXP	149 of 150
	21G23800	7	1.02311	0.00139524	0.979018	EXP	149 of 150	6.86446	0.00678413	0.989757	EXP	150 of 150	0.294749	0.00570307	0.152639	EXP	149 of 150	7.29203	0.00708133	0.988644	EXP	149 of 150	309.265	0.0296988	0.999868	EXP	150 of 150
	21G23801	9	0.967432	0.00134752	0.978395	EXP	149 of 150	13.369	0.00840604	0.995778	EXP	150 of 150	0.282864	0.00674541	0.0780152	EXP	150 of 150	7.96926	0.00694566	0.990674	EXP	150 of 150	287.446	0.0279654	0.999861	EXP	150 of 150
	21G23803	11	0.737123	0.00115618	0.971942	EXP	147 of 150	20.4321	0.00868821	0.998161	EXP	148 of 150	0.233216	0.00674932	0.125111	EXP	150 of 150	7.4184	0.00673824	0.989944	EXP	150 of 150	210.777	0.0236797	0.999798	EXP	149 of 150
	21G23804	13	0.45257	0.00103326	0.927917	EXP	149 of 150	23.2551	0.00961122	0.998201	EXP	149 of 150	0.156263	0.0073676	0.0480808	EXP	150 of 150	6.09752	0.00641749	0.986397	EXP	147 of 150	119.146	0.0235584	0.999167	EXP	150 of 150
	21G23806	15	0.373224	0.000975517	0.899169	EXP	150 of 150	27.3631	0.00943909	0.998832	EXP	148 of 150	0.139169	0.00649723	0.0526822	EXP	150 of 150	5.8452	0.0073903	0.980352	EXP	150 of 150	91.6164	0.0189703	0.998917	EXP	150 of 150
	21G23807	17	0.288698	0.000864443	0.856758	EXP	150 of 150	26.5325	0.00922957	0.998744	EXP	150 of 150	0.0995355	0.00602825	0.00024537	EXP	150 of 150	5.07741	0.00663621	0.978112	EXP	150 of 150	65.4377	0.0178851	0.997213	EXP	148 of 150
	21G23809	20	0.288177	0.00081129	0.866957	EXP	150 of 150	28.5163	0.0108244	0.998517	EXP	150 of 150	0.113875	0.00581572	0.0421987	EXP	150 of 150	5.13554	0.00670816	0.979006	EXP	150 of 150	63.5033	0.0171771	0.997179	EXP	150 of 150
	21G23810	23	0.227743	0.000728922	0.801753	EXP	150 of 150	24.1905	0.00909034	0.998519	EXP	150 of 150	0.0857252	0.00637052	0.0294803	EXP	150 of 150	4.10505	0.00644317	0.967122	EXP	150 of 150	49.1769	0.0177369	0.991845	EXP	150 of 150
	21G23812	26	0.186484	0.000640691	0.740729	EXP	148 of 150	19.3224	0.00885309	0.997805	EXP	150 of 150	0.0734472	0.00662584	0.0322512	EXP	150 of 150	3.08897	0.0058156	0.95354	EXP	150 of 150	39.8401	0.0170717	0.979026	EXP	150 of 150
	21G23813	30	0.197739	0.000591486	0.82968	EXP	148 of 150	20.9047	0.0088135	0.998214	EXP	149 of 150	0.0668862	0.0063234	0.012355	EXP	150 of 150	2.81951	0.00648006	0.929474	EXP	150 of 150	41.4325	0.017959	0.980575	EXP	150 of 150
	21G23815	34	0.175883	0.000635088	0.739439	EXP	150 of 150	18.8826	0.00883486	0.997731	EXP	149 of 150	0.0490556	0.00613336	9.19442e-07	EXP	150 of 150	2.23976	0.00654001	0.880218	EXP	150 of 150	36.5261	0.0160219	0.969453	EXP	149 of 150
	21G23816	38	0.150521	0.000569023	0.659996	EXP	150 of 150	17.8017	0.00918555	0.997149	EXP	149 of 150	0.0424157	0.00603449	0.00243197	EXP	150 of 150	1.7382	0.00641931	0.80993	EXP	150 of 150	30.1307	0.0188023	0.759284	EXP	147 of 150

## Sheet: Project Info
	Project Info		Analyst	Irradiation	X-pos	Y-pos	Z/H-pos	Project	Experiment	Nmb
	21G20031	0.6	Daniel Heaton	21-OSU-04	0	0	25.8121	Easter\O-Connor (20-06)	21G20028	1
	21G20032	0.7	Daniel Heaton	21-OSU-04	0	0	25.8121	Easter\O-Connor (20-06)	21G20028	1
	21G20034	0.8	Daniel Heaton	21-OSU-04	0	0	25.8121	Easter\O-Connor (20-06)	21G20028	1
	21G20035	0.9	Daniel Heaton	21-OSU-04	0	0	25.8121	Easter\O-Connor (20-06)	21G20028	1
	21G20037	1	Daniel Heaton	21-OSU-04	0	0	25.8121	Easter\O-Connor (20-06)	21G20028	1
	21G20038	1.1	Daniel Heaton	21-OSU-04	0	0	25.8121	Easter\O-Connor (20-06)	21G20028	1
	21G20039	1.2	Daniel Heaton	21-OSU-04	0	0	25.8121	Easter\O-Connor (20-06)	21G20028	1
	21G20041	1.3	Daniel Heaton	21-OSU-04	0	0	25.8121	Easter\O-Connor (20-06)	21G20028	1
	21G20042	1.4	Daniel Heaton	21-OSU-04	0	0	25.8121	Easter\O-Connor (20-06)	21G20028	1
	21G20043	1.6	Daniel Heaton	21-OSU-04	0	0	25.8121	Easter\O-Connor (20-06)	21G20028	1
	21G20045	1.8	Daniel Heaton	21-OSU-04	0	0	25.8121	Easter\O-Connor (20-06)	21G20028	1
	21G20046	2	Daniel Heaton	21-OSU-04	0	0	25.8121	Easter\O-Connor (20-06)	21G20028	1
	21G20047	2.2	Daniel Heaton	21-OSU-04	0	0	25.8121	Easter\O-Connor (20-06)	21G20028	1
	21G20049	2.6	Daniel Heaton	21-OSU-04	0	0	25.8121	Easter\O-Connor (20-06)	21G20028	1
	21G20050	3	Daniel Heaton	21-OSU-04	0	0	25.8121	Easter\O-Connor (20-06)	21G20028	1
	21G20051	3.4	Daniel Heaton	21-OSU-04	0	0	25.8121	Easter\O-Connor (20-06)	21G20028	1
	21G20053	3.8	Daniel Heaton	21-OSU-04	0	0	25.8121	Easter\O-Connor (20-06)	21G20028	1
	21G20055	4.2	Daniel Heaton	21-OSU-04	0	0	25.8121	Easter\O-Connor (20-06)	21G20028	1
	21G20057	5	Daniel Heaton	21-OSU-04	0	0	25.8121	Easter\O-Connor (20-06)	21G20028	1
	21G20058	6	Daniel Heaton	21-OSU-04	0	0	25.8121	Easter\O-Connor (20-06)	21G20028	1
	21G20059	7.2	Daniel Heaton	21-OSU-04	0	0	25.8121	Easter\O-Connor (20-06)	21G20028	1
	21G20061	8.6	Daniel Heaton	21-OSU-04	0	0	25.8121	Easter\O-Connor (20-06)	21G20028	1
	21G20062	10	Daniel Heaton	21-OSU-04	0	0	25.8121	Easter\O-Connor (20-06)	21G20028	1
	21G20063	12	Daniel Heaton	21-OSU-04	0	0	25.8121	Easter\O-Connor (20-06)	21G20028	1
	21G20065	14	Daniel Heaton	21-OSU-04	0	0	25.8121	Easter\O-Connor (20-06)	21G20028	1
	21G20066	17	Daniel Heaton	21-OSU-04	0	0	25.8121	Easter\O-Connor (20-06)	21G20028	1
	21G20067	20	Daniel Heaton	21-OSU-04	0	0	25.8121	Easter\O-Connor (20-06)	21G20028	1
	21G20069	24	Daniel Heaton	21-OSU-04	0	0	25.8121	Easter\O-Connor (20-06)	21G20028	1
	21G20070	28	Daniel Heaton	21-OSU-04	0	0	25.8121	Easter\O-Connor (20-06)	21G20028	1
	21G20071	32	Daniel Heaton	21-OSU-04	0	0	25.8121	Easter\O-Connor (20-06)	21G20028	1
	21G23782	0.6	Daniel Heaton	21-OSU-04	0	0	25.8121	Easter\O-Connor (20-06)	21G23782	2
	21G23783	0.7	Daniel Heaton	21-OSU-04	0	0	25.8121	Easter\O-Connor (20-06)	21G23782	2
	21G23785	0.8	Daniel Heaton	21-OSU-04	0	0	25.8121	Easter\O-Connor (20-06)	21G23782	2
	21G23786	1	Daniel Heaton	21-OSU-04	0	0	25.8121	Easter\O-Connor (20-06)	21G23782	2
	21G23788	1.2	Daniel Heaton	21-OSU-04	0	0	25.8121	Easter\O-Connor (20-06)	21G23782	2
	21G23789	1.4	Daniel Heaton	21-OSU-04	0	0	25.8121	Easter\O-Connor (20-06)	21G23782	2
	21G23791	1.8	Daniel Heaton	21-OSU-04	0	0	25.8121	Easter\O-Connor (20-06)	21G23782	2
	21G23792	2.2	Daniel Heaton	21-OSU-04	0	0	25.8121	Easter\O-Connor (20-06)	21G23782	2
	21G23794	2.6	Daniel Heaton	21-OSU-04	0	0	25.8121	Easter\O-Connor (20-06)	21G23782	2
	21G23795	3.4	Daniel Heaton	21-OSU-04	0	0	25.8121	Easter\O-Connor (20-06)	21G23782	2
	21G23797	4.2	Daniel Heaton	21-OSU-04	0	0	25.8121	Easter\O-Connor (20-06)	21G23782	2
	21G23798	5.4	Daniel Heaton	21-OSU-04	0	0	25.8121	Easter\O-Connor (20-06)	21G23782	2
	21G23800	7	Daniel Heaton	21-OSU-04	0	0	25.8121	Easter\O-Connor (20-06)	21G23782	2
	21G23801	9	Daniel Heaton	21-OSU-04	0	0	25.8121	Easter\O-Connor (20-06)	21G23782	2
	21G23803	11	Daniel Heaton	21-OSU-04	0	0	25.8121	Easter\O-Connor (20-06)	21G23782	2
	21G23804	13	Daniel Heaton	21-OSU-04	0	0	25.8121	Easter\O-Connor (20-06)	21G23782	2
	21G23806	15	Daniel Heaton	21-OSU-04	0	0	25.8121	Easter\O-Connor (20-06)	21G23782	2
	21G23807	17	Daniel Heaton	21-OSU-04	0	0	25.8121	Easter\O-Connor (20-06)	21G23782	2
	21G23809	20	Daniel Heaton	21-OSU-04	0	0	25.8121	Easter\O-Connor (20-06)	21G23782	2
	21G23810	23	Daniel Heaton	21-OSU-04	0	0	25.8121	Easter\O-Connor (20-06)	21G23782	2
	21G23812	26	Daniel Heaton	21-OSU-04	0	0	25.8121	Easter\O-Connor (20-06)	21G23782	2
	21G23813	30	Daniel Heaton	21-OSU-04	0	0	25.8121	Easter\O-Connor (20-06)	21G23782	2
	21G23815	34	Daniel Heaton	21-OSU-04	0	0	25.8121	Easter\O-Connor (20-06)	21G23782	2
	21G23816	38	Daniel Heaton	21-OSU-04	0	0	25.8121	Easter\O-Connor (20-06)	21G23782	2

[truncated: 2 more sheets: Sample Parameters, Irradiation Constants]
