# Supplementary material for: Synchronous motion of the Easter mantle plume and the East Pacific Rise
Source: Nat Commun. 2024 Nov 17;15:9953. doi: 10.1038/s41467-024-54115-2 (PMC11570642; doi:10.1038/s41467-024-54115-2)
Supplement: Supplementary file 5 — Supplementary Data 2 [file 41467_2024_54115_MOESM5_ESM.zip › NCOMMS-23-61651B_Dataset 2/SO80 57DS-1 (n=2).full.xls]

## Sheet: Hidden Data
Double Line Plot Age Plateau			Double Line Plot K/Ca Plateau			X-Y Plot Normal Isochron		X-Y Plot Inverse Isochron		Error Ellipses Normal Isochron		Error Ellipses Inverse Isochron														Used Measurements for Blank Corrections
Ar39k%	Line 1	Line 2	Ar39k%	Line 1	Line 2	X-axis	Y-axis	X-axis	Y-axis	X-axis	Y-axis	X-axis	Y-axis													Filename	Included	36Ar	1σ	37Ar	1σ	38Ar	1σ	39Ar	1σ	40Ar	1σ	Date		Filename	Included	40Ar/39Ar	1σ	J-value	1σ	Date	X	Y	H
0	2.6946	5.17986	0	0.186979	0.206837	7.0993	308.41	0.023019	0.00324243			0.0235758	0.00324277
3.00238	2.6946	5.17986	3.00238	0.186979	0.206837	9.0623	310.024	0.0292309	0.00322555			0.0235568	0.00323422
3.00238	4.94308	2.2371	3.00238	0.201216	0.177132	11.1861	307.839	0.0363374	0.00324845			0.0235012	0.00322623
5.29487	4.94308	2.2371	5.29487	0.201216	0.177132	14.4813	316.128	0.0458084	0.00316327			0.0234127	0.00321935
5.29487	1.70149	3.00819	5.29487	0.13853	0.14409	16.0281	312.278	0.0513262	0.00320227			0.0232974	0.00321403
11.5233	1.70149	3.00819	11.5233	0.13853	0.14409	18.6241	316.884	0.0587726	0.00315573			0.0231631	0.00321065
11.5233	4.84076	2.04513	11.5233	0.182503	0.155757	20.6168	320.116	0.0644043	0.00312387			0.023019	0.00320944
13.1818	4.84076	2.04513	13.1818	0.182503	0.155757	22.9979	321.109	0.0716201	0.0031142			0.0228749	0.00321048
13.1818	1.30135	3.55804	13.1818	0.139115	0.155296	23.9699	320.193	0.0748607	0.00312311			0.0227406	0.00321369
15.3789	1.30135	3.55804	15.3789	0.139115	0.155296	25.3643	317.749	0.0798249	0.00314714			0.0226253	0.00321886
15.3789	3.70359	1.88195	15.3789	0.123028	0.114689	28.1007	322.144	0.0872302	0.0031042			0.0225368	0.00322564
18.3875	3.70359	1.88195	18.3875	0.123028	0.114689	32.4851	324.658	0.100059	0.00308016			0.0224812	0.00323357
18.3875	2.12704	3.80824	18.3875	0.103754	0.111129	34.3633	313.61	0.109573	0.00318867			0.0224622	0.00324209
21.2988	2.12704	3.80824	21.2988	0.103754	0.111129	32.1505	318.071	0.10108	0.00314395			0.0224812	0.00325064
21.2988	3.46946	2.09685	21.2988	0.0863328	0.0822655	35.3836	311.573	0.113565	0.00320952			0.0225368	0.00325863
25.121	3.46946	2.09685	25.121	0.0863328	0.0822655	36.3286	312.717	0.116171	0.00319778			0.0226253	0.00326552
25.121	1.53704	3.58689	25.121	0.08573	0.0927391	42.7567	333.875	0.128062	0.00299513			0.0227406	0.00327083
27.4879	1.53704	3.58689	27.4879	0.08573	0.0927391	39.3543	323.802	0.121538	0.00308831			0.0228749	0.00327421
27.4879	3.6281	0.667563	27.4879	0.0936939	0.0834123	38.7341	318.725	0.121528	0.0031375			0.023019	0.00327542
29.0648	3.6281	0.667563	29.0648	0.0936939	0.0834123	42.0741	316.457	0.132954	0.00315999			0.0231631	0.00327439
29.0648	1.5537	3.21144	29.0648	0.0622171	0.0662782	41.9611	313.502	0.133846	0.00318977			0.0232974	0.00327117
31.7038	1.5537	3.21144	31.7038	0.0622171	0.0662782	45.1027	317.111	0.14223	0.00315347			0.0234127	0.003266
31.7038	3.00332	1.55819	31.7038	0.0555653	0.0530524	18.3062	301.182	0.0607813	0.00332025			0.0235012	0.00325922
35.0564	3.00332	1.55819	35.0564	0.0555653	0.0530524	14.7831	299.623	0.0493391	0.00333753			0.0235568	0.0032513
35.0564	0.352856	2.13455	35.0564	0.0513473	0.0550488	9.00659	303.811	0.0296454	0.00329152			0.0235758	0.00324277
37.3311	0.352856	2.13455	37.3311	0.0513473	0.0550488	7.47476	299.642	0.0249457	0.00333732			0.0235568	0.00323422
37.3311	2.72285	0.723298	37.3311	0.0511636	0.0473499	7.1534	296.216	0.0241493	0.00337591
39.3313	2.72285	0.723298	39.3313	0.0511636	0.0473499	9.8517	298.859	0.0329643	0.00334606			0.0301288	0.00322625
39.3313	0.105654	1.98314	39.3313	0.0393391	0.042022	9.5011	303.392	0.0313163	0.00329607			0.0300982	0.00321432
41.6275	0.105654	1.98314	41.6275	0.0393391	0.042022	11.3935	300.802	0.0378771	0.00332445			0.0300085	0.00320315
41.6275	2.00886	0.20438	41.6275	0.0353214	0.0330065	9.63157	299.664	0.0321413	0.00333707			0.0298658	0.00319351
43.8184	2.00886	0.20438	43.8184	0.0353214	0.0330065							0.0296799	0.00318605
43.8184	1.68926	3.00024	43.8184	0.0264133	0.0277594	0.679012	297.573	0.00228183	0.00336052			0.0294633	0.00318128
46.8749	1.68926	3.00024	46.8749	0.0264133	0.0277594	1.07851	294.395	0.00366347	0.0033968			0.029231	0.00317953
46.8749	2.5298	1.11236	46.8749	0.0220679	0.0211965	1.51236	295.819	0.00511244	0.00338044			0.0289986	0.00318092
50.5465	2.5298	1.11236	50.5465	0.0220679	0.0211965	1.70098	296.184	0.005743	0.00337628			0.028782	0.00318535
50.5465	0.916611	2.03988	50.5465	0.0161994	0.0167534	2.28785	298.349	0.00766838	0.00335178			0.0285961	0.00319252
54.8882	0.916611	2.03988	54.8882	0.0161994	0.0167534	2.85639	297.677	0.00959559	0.00335934			0.0284534	0.00320194
54.8882	1.99073	0.425112	54.8882	0.014915	0.0142086	3.75517	300.034	0.0125158	0.00333295			0.0283637	0.00321297
57.8434	1.99073	0.425112	57.8434	0.014915	0.0142086	5.78064	302.235	0.0191263	0.00330869			0.0283331	0.00322485
57.8434	0.355268	1.66722	57.8434	0.0111571	0.0115835	7.83976	304.687	0.0257305	0.00328205			0.0283636	0.00323679
61.6896	0.355268	1.66722	61.6896	0.0111571	0.0115835	11.9689	312.018	0.0383596	0.00320495			0.0284533	0.00324796
61.6896	1.59288	0.743149	61.6896	0.00861185	0.00841659	20.6076	317.21	0.0649651	0.00315249			0.028596	0.0032576
68.4824	1.59288	0.743149	68.4824	0.00861185	0.00841659	35.8394	335.199	0.10692	0.00298331			0.028782	0.00326506
68.4824	-0.239227	1.05285	68.4824	0.00730462	0.0075036	48.082	344.593	0.139533	0.00290198			0.0289985	0.00326982
74.2701	-0.239227	1.05285	74.2701	0.00730462	0.0075036	54.7924	336.836	0.162668	0.0029688			0.0292309	0.00327157
74.2701	0.870342	-0.46197	74.2701	0.00695941	0.00678719	55.9251	335.294	0.166794	0.00298245			0.0294633	0.00327019
80.3258	0.870342	-0.46197	80.3258	0.00695941	0.00678719	55.3144	328.924	0.168168	0.00304022			0.0296798	0.00326576
80.3258	0.753427	2.55748	80.3258	0.00578687	0.00596595	54.5241	329.529	0.165461	0.00303463			0.0298658	0.00325859
85.317	0.753427	2.55748	85.317	0.00578687	0.00596595	43.8059	320.559	0.136655	0.00311955			0.0300085	0.00324917
85.317	1.30195	-0.479864	85.317	0.00470389	0.00459044	28.0584	311.739	0.0900061	0.00320781			0.0300982	0.00323814
91.4442	1.30195	-0.479864	91.4442	0.00470389	0.00459044	21.1923	306.897	0.0690534	0.00325843			0.0301288	0.00322625
91.4442	-2.03919	0.177272	91.4442	0.00356485	0.00368734	17.7248	304.91	0.0581313	0.00327966			0.0300982	0.00321432
95.8283	-2.03919	0.177272	95.8283	0.00356485	0.00368734	12.4046	303.714	0.0408431	0.00329257
95.8283	1.64635	-1.47382	95.8283	0.00295299	0.00276991	9.74246	299.456	0.0325339	0.00333939			0.0367611	0.00324886
98.0464	1.64635	-1.47382	98.0464	0.00295299	0.00276991	10.2562	298.624	0.0343451	0.0033487			0.0367467	0.00324182
98.0464	-1.15408	4.04231	98.0464	0.00221538	0.00255617							0.0367044	0.00323523
99.0266	-1.15408	4.04231	99.0266	0.00221538	0.00255617							0.036637	0.00322954
99.0266	4.26088	-3.1432	99.0266	0.00231645	0.00183959							0.0365493	0.00322514
99.6243	4.26088	-3.1432	99.6243	0.00231645	0.00183959							0.0364471	0.00322233
99.6243	-5.30603	5.95705	99.6243	0.00195663	0.00281418							0.0363374	0.0032213
100	-5.30603	5.95705	100	0.00195663	0.00281418							0.0362277	0.00322212
												0.0361255	0.00322473
0	-11.0848	2.81995	0	0.114666	0.128919							0.0360378	0.00322896
0.706692	-11.0848	2.81995	0.706692	0.114666	0.128919							0.0359704	0.00323452
0.706692	-6.20849	-12.27	0.706692	0.174797	0.152047							0.0359281	0.00324103
1.4562	-6.20849	-12.27	1.4562	0.174797	0.152047							0.0359137	0.00324804
1.4562	-8.95381	-1.35571	1.4562	0.176616	0.209127							0.0359281	0.00325508
2.1749	-8.95381	-1.35571	2.1749	0.176616	0.209127							0.0359704	0.00326167
2.1749	-0.595841	-7.34975	2.1749	0.205721	0.178375							0.0360377	0.00326736
3.00018	-0.595841	-7.34975	3.00018	0.205721	0.178375							0.0361255	0.00327176
3.00018	-2.61388	2.08952	3.00018	0.186455	0.210821							0.0362277	0.00327458
4.11606	-2.61388	2.08952	4.11606	0.186455	0.210821							0.0363374	0.00327561
4.11606	1.04297	-2.79947	4.11606	0.211836	0.195706							0.036447	0.00327479
5.70706	1.04297	-2.79947	5.70706	0.211836	0.195706							0.0365492	0.00327218
5.70706	-0.190985	2.42054	5.70706	0.192809	0.201419							0.036637	0.00326794
8.87585	-0.190985	2.42054	8.87585	0.192809	0.201419							0.0367043	0.00326239
8.87585	2.74442	0.865513	8.87585	0.197714	0.189317							0.0367467	0.00325588
11.9155	2.74442	0.865513	11.9155	0.197714	0.189317							0.0367611	0.00324886
11.9155	1.47235	2.9653	11.9155	0.185267	0.192394							0.0367467	0.00324182
15.4316	1.47235	2.9653	15.4316	0.185267	0.192394
15.4316	3.64362	2.73888	15.4316	0.158323	0.15489							0.0477406	0.0031655
21.8307	3.64362	2.73888	21.8307	0.158323	0.15489							0.0476748	0.00314609
21.8307	2.26658	2.87148	21.8307	0.113406	0.115422							0.0474818	0.00312786
30.3288	2.26658	2.87148	30.3288	0.113406	0.115422							0.0471747	0.00311204
30.3288	3.12263	2.68077	30.3288	0.0844019	0.0830008							0.0467746	0.00309971
38.9858	3.12263	2.68077	38.9858	0.0844019	0.0830008							0.0463086	0.00309172
38.9858	2.53211	2.90306	38.9858	0.0525589	0.0533942							0.0458085	0.0030886
48.3856	2.53211	2.90306	48.3856	0.0525589	0.0533942							0.0453084	0.00309056
48.3856	2.16414	1.80251	48.3856	0.0300568	0.0295965							0.0448424	0.00309749
58.2915	2.16414	1.80251	58.2915	0.0300568	0.0295965							0.0444422	0.0031089
58.2915	1.625	2.10488	58.2915	0.0170472	0.0173165							0.0441352	0.00312401
65.5375	1.625	2.10488	65.5375	0.0170472	0.0173165							0.0439421	0.0031418
65.5375	1.86987	1.24743	65.5375	0.0115294	0.0113435							0.0438762	0.00316105
70.5308	1.86987	1.24743	70.5308	0.0115294	0.0113435							0.0439421	0.00318045
70.5308	1.22777	1.99774	70.5308	0.0086838	0.00883196							0.0441351	0.00319869
74.6921	1.22777	1.99774	74.6921	0.0086838	0.00883196							0.0444421	0.00321451
74.6921	1.88034	0.971726	74.6921	0.00763267	0.00750047							0.0448423	0.00322684
78.2835	1.88034	0.971726	78.2835	0.00763267	0.00750047							0.0453083	0.00323483
78.2835	0.872273	1.79529	78.2835	0.00706545	0.00718677							0.0458083	0.00323795
82.2411	0.872273	1.79529	82.2411	0.00706545	0.00718677							0.0463084	0.00323598
82.2411	1.64036	0.593873	82.2411	0.00694283	0.00682334							0.0467744	0.00322906
85.8826	1.64036	0.593873	85.8826	0.00694283	0.00682334							0.0471746	0.00321765
85.8826	0.464185	1.57048	85.8826	0.00733017	0.0074584							0.0474817	0.00320254
89.5585	0.464185	1.57048	89.5585	0.00733017	0.0074584							0.0476747	0.00318475
89.5585	1.77129	0.588608	89.5585	0.00745637	0.00733134							0.0477406	0.0031655
93.8296	1.77129	0.588608	93.8296	0.00745637	0.00733134							0.0476748	0.00314609
93.8296	-0.486367	1.00881	93.8296	0.00560943	0.00570972
97.316	-0.486367	1.00881	97.316	0.00560943	0.00570972							0.0529555	0.00320449
97.316	0.779459	-0.74425	97.316	0.00505604	0.00496161							0.0529	0.00318689
100	0.779459	-0.74425	100	0.00505604	0.00496161							0.0527373	0.00317034
												0.0524784	0.00315597
												0.052141	0.00314475
												0.051748	0.00313745
												0.0513263	0.00313457
												0.0509046	0.0031363
												0.0505117	0.00314253
												0.0501742	0.00315283
												0.0499153	0.0031665
												0.0497525	0.00318261
												0.049697	0.00320005
												0.0497525	0.00321765
												0.0499152	0.0032342
												0.0501741	0.00324858
												0.0505115	0.00325979
												0.0509045	0.00326709
												0.0513261	0.00326997
												0.0517478	0.00326824
												0.0521408	0.00326201
												0.0524782	0.00325171
												0.0527372	0.00323804
												0.0529	0.00322194
												0.0529555	0.00320449
												0.0529	0.00318689
												0.0601102	0.00315785
												0.0600647	0.00314159
												0.0599311	0.0031263
												0.0597185	0.00311301
												0.0594415	0.00310263
												0.0591189	0.00309587
												0.0587727	0.00309319
												0.0584265	0.00309478
												0.0581039	0.00310051
												0.0578268	0.00311001
												0.0576142	0.00312263
												0.0574806	0.0031375
												0.0574349	0.00315361
												0.0574805	0.00316987
												0.0576141	0.00318516
												0.0578267	0.00319845
												0.0581037	0.00320883
												0.0584263	0.00321558
												0.0587725	0.00321826
												0.0591187	0.00321668
												0.0594413	0.00321094
												0.0597184	0.00320144
												0.059931	0.00318883
												0.0600646	0.00317396
												0.0601102	0.00315785
												0.0600647	0.00314159
												0.0659067	0.00312657
												0.0658555	0.00311015
												0.0657054	0.00309466
												0.0654667	0.00308116
												0.0651556	0.00307057
												0.0647932	0.00306361
												0.0644044	0.00306076
												0.0640155	0.00306221
												0.0636532	0.00306787
												0.063342	0.00307734
												0.0631032	0.00308998
												0.0629531	0.00310493
												0.0629019	0.00312117
												0.062953	0.00313759
												0.0631031	0.00315308
												0.0633418	0.00316658
												0.063653	0.00317717
												0.0640153	0.00318413
												0.0644042	0.00318698
												0.064793	0.00318552
												0.0651554	0.00317987
												0.0654665	0.0031704
												0.0657053	0.00315776
												0.0658554	0.00314281
												0.0659067	0.00312657
												0.0658555	0.00311015
												0.0729659	0.00311651
												0.0729201	0.00310161
												0.0727857	0.00308756
												0.0725718	0.00307533
												0.0722931	0.00306574
												0.0719685	0.00305946
												0.0716202	0.00305691
												0.0712718	0.00305827
												0.0709472	0.00306344
												0.0706685	0.00307206
												0.0704546	0.00308356
												0.0703201	0.00309715
												0.0702742	0.00311189
												0.07032	0.0031268
												0.0704545	0.00314085
												0.0706683	0.00315308
												0.070947	0.00316266
												0.0712716	0.00316894
												0.07162	0.00317149
												0.0719683	0.00317014
												0.0722929	0.00316497
												0.0725717	0.00315635
												0.0727856	0.00314485
												0.07292	0.00313126
												0.0729659	0.00311651
												0.0729201	0.00310161
												0.0771099	0.00312712
												0.0770333	0.00310377
												0.0768087	0.00308173
												0.0764513	0.00306251
												0.0759855	0.00304742
												0.075443	0.0030375
												0.0748609	0.0030334
												0.0742787	0.00303542
												0.0737363	0.00304341
												0.0732704	0.00305684
												0.0729129	0.00307478
												0.0726882	0.00309602
												0.0726115	0.0031191
												0.0726881	0.00314246
												0.0729128	0.0031645
												0.0732702	0.00318372
												0.073736	0.0031988
												0.0742784	0.00320873
												0.0748606	0.00321283
												0.0754427	0.00321081
												0.0759852	0.00320281
												0.076451	0.00318939
												0.0768085	0.00317144
												0.0770332	0.00315021
												0.0771099	0.00312712
												0.0770333	0.00310377
												0.083445	0.00315411
												0.0833217	0.00311805
												0.0829601	0.00308398
												0.0823849	0.00305421
												0.0816352	0.00303077
												0.0807621	0.00301526
												0.0798251	0.00300874
												0.0788881	0.00301165
												0.078015	0.0030238
												0.0772652	0.00304435
												0.0766898	0.0030719
												0.0763281	0.00310458
												0.0762047	0.00314016
												0.076328	0.00317622
												0.0766896	0.0032103
												0.0772648	0.00324007
												0.0780145	0.0032635
												0.0788876	0.00327901
												0.0798246	0.00328553
												0.0807616	0.00328262
												0.0816347	0.00327048
												0.0823845	0.00324993
												0.0829599	0.00322237
												0.0833216	0.00318969
												0.083445	0.00315411
												0.0833217	0.00311805
												0.0896015	0.00310895
												0.0895207	0.00308696
												0.0892839	0.00306614
												0.0889071	0.00304791
												0.088416	0.00303353
												0.0878441	0.00302395
												0.0872304	0.00301985
												0.0866167	0.00302149
												0.0860448	0.00302877
												0.0855537	0.00304119
												0.0851768	0.00305791
												0.0849399	0.00307778
												0.084859	0.00309945
												0.0849398	0.00312144
												0.0851766	0.00314226
												0.0855534	0.00316048
												0.0860445	0.00317487
												0.0866164	0.00318444
												0.0872301	0.00318855
												0.0878438	0.0031869
												0.0884157	0.00317962
												0.0889068	0.0031672
												0.0892837	0.00315049
												0.0895206	0.00313062
												0.0896015	0.00310895
												0.0895207	0.00308696
												0.102117	0.00308544
												0.102047	0.00306341
												0.101841	0.00304252
												0.101515	0.0030242
												0.101088	0.00300969
												0.100592	0.00299998
												0.10006	0.00299574
												0.099527	0.00299725
												0.0990307	0.00300441
												0.0986045	0.00301673
												0.0982774	0.00303338
												0.0980718	0.00305321
												0.0980016	0.00307488
												0.0980717	0.00309691
												0.0982772	0.0031178
												0.0986042	0.00313612
												0.0990303	0.00315063
												0.0995266	0.00316034
												0.100059	0.00316458
												0.100592	0.00316307
												0.101088	0.00315591
												0.101514	0.00314359
												0.101841	0.00312695
												0.102047	0.00310711
												0.102117	0.00308544
												0.102047	0.00306341
												0.113055	0.0031975
												0.112936	0.00316766
												0.112589	0.00313925
												0.112035	0.00311421
												0.111314	0.00309424
												0.110475	0.00308071
												0.109574	0.00307454
												0.108673	0.00307614
												0.107833	0.00308542
												0.107112	0.00310173
												0.106558	0.00312396
												0.106211	0.00315061
												0.106092	0.00317985
												0.10621	0.00320969
												0.106558	0.0032381
												0.107111	0.00326314
												0.107832	0.00328311
												0.108672	0.00329664
												0.109573	0.00330281
												0.110474	0.0033012
												0.111314	0.00329193
												0.112035	0.00327562
												0.112588	0.00325338
												0.112936	0.00322674
												0.113055	0.0031975
												0.112936	0.00316766
												0.104709	0.00315273
												0.104585	0.0031219
												0.104223	0.00309256
												0.103646	0.00306673
												0.102894	0.00304616
												0.102019	0.00303226
												0.10108	0.00302597
												0.100141	0.00302771
												0.0992655	0.00303738
												0.0985138	0.00305431
												0.0979371	0.00307736
												0.0975745	0.00310493
												0.0974507	0.00313517
												0.0975743	0.00316601
												0.0979368	0.00319534
												0.0985134	0.00322118
												0.099265	0.00324174
												0.10014	0.00325565
												0.101079	0.00326194
												0.102019	0.00326019
												0.102894	0.00325052
												0.103646	0.00323359
												0.104222	0.00321055
												0.104585	0.00318297
												0.104709	0.00315273
												0.104585	0.0031219
												0.117173	0.00321994
												0.11705	0.00318731
												0.11669	0.00315619
												0.116117	0.0031287
												0.115369	0.00310673
												0.114499	0.00309176
												0.113565	0.00308481
												0.112631	0.00308636
												0.111761	0.00309631
												0.111013	0.00311397
												0.11044	0.00313815
												0.110079	0.00316718
												0.109956	0.00319911
												0.110079	0.00323174
												0.110439	0.00326286
												0.111013	0.00329034
												0.11176	0.00331232
												0.11263	0.00332729
												0.113564	0.00333424
												0.114498	0.00333268
												0.115369	0.00332274
												0.116116	0.00330507
												0.11669	0.0032809
												0.11705	0.00325186
												0.117173	0.00321994
												0.11705	0.00318731
												0.120051	0.00320895
												0.119919	0.00317688
												0.119531	0.00314625
												0.118915	0.00311912
												0.118111	0.00309735
												0.117176	0.00308243
												0.116171	0.00307537
												0.115167	0.00307666
												0.114231	0.00308619
												0.113428	0.00310333
												0.112811	0.00312691
												0.112423	0.00315532
												0.112291	0.00318662
												0.112423	0.00321868
												0.11281	0.00324932
												0.113427	0.00327645
												0.114231	0.00329821
												0.115166	0.00331313
												0.116171	0.00332019
												0.117175	0.00331891
												0.118111	0.00330938
												0.118914	0.00329223
												0.119531	0.00326866
												0.119919	0.00324025
												0.120051	0.00320895
												0.119919	0.00317688
												0.131254	0.00300326
												0.131145	0.00297776
												0.130826	0.00295345
												0.130319	0.00293197
												0.129658	0.00291481
												0.128888	0.00290311
												0.128062	0.00289769
												0.127236	0.00289891
												0.126466	0.00290668
												0.125805	0.00292048
												0.125298	0.00293938
												0.124979	0.00296207
												0.12487	0.00298701
												0.124979	0.00301251
												0.125298	0.00303682
												0.125805	0.00305829
												0.126466	0.00307546
												0.127236	0.00308715
												0.128062	0.00309258
												0.128888	0.00309136
												0.129658	0.00308358
												0.130319	0.00306978
												0.130826	0.00305089
												0.131145	0.0030282
												0.131254	0.00300326
												0.131145	0.00297776
												0.123995	0.00309539
												0.123911	0.00306908
												0.123666	0.00304409
												0.123276	0.0030221
												0.122767	0.00300463
												0.122174	0.00299287
												0.121539	0.0029876
												0.120903	0.0029892
												0.12031	0.00299756
												0.119801	0.0030121
												0.119411	0.00303183
												0.119165	0.00305541
												0.119081	0.00308123
												0.119165	0.00310754
												0.119411	0.00313253
												0.119801	0.00315452
												0.12031	0.00317199
												0.120902	0.00318375
												0.121538	0.00318902
												0.122174	0.00318742
												0.122766	0.00317906
												0.123275	0.00316453
												0.123666	0.00314479
												0.123911	0.00312121
												0.123995	0.00309539
												0.123911	0.00306908
												0.123569	0.00314335
												0.123499	0.00312251
												0.123296	0.0031027
												0.122971	0.00308526
												0.122549	0.00307138
												0.122057	0.00306201
												0.121529	0.00305778
												0.121	0.00305898
												0.120508	0.00306553
												0.120086	0.00307699
												0.119761	0.00309258
												0.119557	0.00311122
												0.119488	0.00313166
												0.119557	0.00315249
												0.119761	0.0031723
												0.120085	0.00318974
												0.120508	0.00320362
												0.121	0.003213
												0.121528	0.00321723
												0.122056	0.00321603
												0.122548	0.00320947
												0.122971	0.00319801
												0.123295	0.00318243
												0.123499	0.00316378
												0.123569	0.00314335
												0.123499	0.00312251
												0.136282	0.00316965
												0.136169	0.0031378
												0.135836	0.00310747
												0.135307	0.00308071
												0.134618	0.00305936
												0.133815	0.00304487
												0.132954	0.00303822
												0.132092	0.00303986
												0.13129	0.0030497
												0.1306	0.00306705
												0.130071	0.00309074
												0.129739	0.00311914
												0.129625	0.00315033
												0.129739	0.00318217
												0.130071	0.00321251
												0.1306	0.00323926
												0.131289	0.00326062
												0.132092	0.00327511
												0.132953	0.00328176
												0.133815	0.00328011
												0.134617	0.00327028
												0.135307	0.00325293
												0.135836	0.00322924
												0.136168	0.00320084
												0.136282	0.00316965
												0.136169	0.0031378
												0.136418	0.00319758
												0.13633	0.00317071
												0.136073	0.00314514
												0.135665	0.00312261
												0.135132	0.00310465
												0.134512	0.0030925
												0.133847	0.00308698
												0.133181	0.00308846
												0.132561	0.00309685
												0.132029	0.00311157
												0.13162	0.00313162
												0.131363	0.00315563
												0.131275	0.00318197
												0.131363	0.00320884
												0.13162	0.00323441
												0.132028	0.00325694
												0.132561	0.0032749
												0.133181	0.00328705
												0.133846	0.00329257
												0.134512	0.00329109
												0.135132	0.0032827
												0.135664	0.00326798
												0.136073	0.00324793
												0.13633	0.00322392
												0.136418	0.00319758
												0.13633	0.00317071
												0.143813	0.00315866
												0.143759	0.0031402
												0.143601	0.00312266
												0.143349	0.00310721
												0.143021	0.00309491
												0.14264	0.00308661
												0.14223	0.00308286
												0.14182	0.00308392
												0.141439	0.00308973
												0.141111	0.00309987
												0.140859	0.00311367
												0.140701	0.00313018
												0.140647	0.00314828
												0.140701	0.00316674
												0.140859	0.00318428
												0.141111	0.00319973
												0.141438	0.00321203
												0.14182	0.00322033
												0.14223	0.00322408
												0.142639	0.00322302
												0.143021	0.00321721
												0.143349	0.00320707
												0.1436	0.00319327
												0.143759	0.00317675
												0.143813	0.00315866
												0.143759	0.0031402
												0.0615483	0.00332148
												0.0615221	0.00330959
												0.0614455	0.00329843
												0.0613237	0.00328876
												0.0611649	0.00328123
												0.0609799	0.00327636
												0.0607814	0.00327449
												0.0605829	0.00327573
												0.0603979	0.00328001
												0.0602391	0.00328703
												0.0601172	0.00329631
												0.0600405	0.00330722
												0.0600144	0.00331903
												0.0600405	0.00333091
												0.0601171	0.00334207
												0.060239	0.00335175
												0.0603978	0.00335927
												0.0605828	0.00336414
												0.0607813	0.00336602
												0.0609798	0.00336477
												0.0611647	0.0033605
												0.0613236	0.00335348
												0.0614455	0.0033442
												0.0615221	0.00333328
												0.0615483	0.00332148
												0.0615221	0.00330959
												0.0499098	0.00333832
												0.0498904	0.00332842
												0.0498334	0.00331915
												0.0497427	0.00331113
												0.0496245	0.00330491
												0.0494869	0.00330091
												0.0493392	0.00329941
												0.0491915	0.00330051
												0.0490538	0.00330413
												0.0489356	0.00331002
												0.0488449	0.00331779
												0.0487879	0.00332691
												0.0487685	0.00333675
												0.0487879	0.00334664
												0.0488449	0.00335591
												0.0489356	0.00336393
												0.0490538	0.00337015
												0.0491914	0.00337415
												0.0493391	0.00337565
												0.0494868	0.00337456
												0.0496244	0.00337094
												0.0497426	0.00336504
												0.0498333	0.00335727
												0.0498904	0.00334816
												0.0499098	0.00333832
												0.0498904	0.00332842
												0.0300727	0.00329187
												0.0300581	0.00328389
												0.0300155	0.00327643
												0.0299476	0.00327
												0.0298591	0.00326504
												0.029756	0.00326188
												0.0296454	0.00326073
												0.0295348	0.00326169
												0.0294317	0.00326468
												0.0293432	0.0032695
												0.0292753	0.00327582
												0.0292326	0.00328321
												0.029218	0.00329116
												0.0292326	0.00329914
												0.0292752	0.0033066
												0.0293432	0.00331304
												0.0294317	0.003318
												0.0295347	0.00332116
												0.0296453	0.0033223
												0.0297559	0.00332135
												0.029859	0.00331836
												0.0299475	0.00331354
												0.0300154	0.00330722
												0.0300581	0.00329983
												0.0300727	0.00329187
												0.0300581	0.00328389
												0.0252238	0.00333755
												0.0252143	0.003331
												0.0251866	0.00332489
												0.0251424	0.00331962
												0.0250848	0.00331555
												0.0250177	0.00331297
												0.0249457	0.00331205
												0.0248737	0.00331285
												0.0248066	0.00331532
												0.024749	0.00331928
												0.0247048	0.00332448
												0.024677	0.00333055
												0.0246675	0.00333708
												0.024677	0.00334363
												0.0247048	0.00334975
												0.024749	0.00335502
												0.0248066	0.00335909
												0.0248737	0.00336167
												0.0249457	0.00336259
												0.0250176	0.00336179
												0.0250847	0.00335932
												0.0251423	0.00335535
												0.0251865	0.00335016
												0.0252143	0.00334409
												0.0252238	0.00333755
												0.0252143	0.003331
												0.0245396	0.0033762
												0.0245263	0.00336823
												0.0244873	0.00336079
												0.0244253	0.00335437
												0.0243444	0.00334943
												0.0242503	0.00334629
												0.0241493	0.00334516
												0.0240483	0.00334614
												0.0239541	0.00334914
												0.0238733	0.00335397
												0.0238113	0.00336029
												0.0237723	0.00336767
												0.0237589	0.00337562
												0.0237722	0.00338359
												0.0238112	0.00339104
												0.0238733	0.00339745
												0.0239541	0.0034024
												0.0240482	0.00340554
												0.0241492	0.00340666
												0.0242503	0.00340569
												0.0243444	0.00340269
												0.0244252	0.00339786
												0.0244873	0.00339154
												0.0245263	0.00338415
												0.0245396	0.0033762
												0.0245263	0.00336823
												0.0340101	0.00334702
												0.0339744	0.0033314
												0.03387	0.00331677
												0.0337038	0.00330415
												0.0334872	0.00329438
												0.033235	0.00328813
												0.0329644	0.00328583
												0.0326937	0.00328763
												0.0324415	0.00329342
												0.0322249	0.00330279
												0.0320587	0.00331511
												0.0319543	0.00332954
												0.0319186	0.0033451
												0.0319542	0.00336072
												0.0320587	0.00337534
												0.0322249	0.00338797
												0.0324414	0.00339774
												0.0326936	0.00340399
												0.0329643	0.00340629
												0.0332349	0.00340448
												0.0334872	0.0033987
												0.0337037	0.00338933
												0.0338699	0.003377
												0.0339744	0.00336257
												0.0340101	0.00334702
												0.0339744	0.0033314
												0.0335558	0.00329799
												0.0334795	0.00327318
												0.0332558	0.00324993
												0.0328999	0.00322983
												0.0324361	0.00321424
												0.031896	0.00320422
												0.0313163	0.00320047
												0.0307367	0.00320323
												0.0301965	0.00321232
												0.0297327	0.00322711
												0.0293768	0.0032466
												0.029153	0.00326947
												0.0290767	0.00329414
												0.029153	0.00331895
												0.0293767	0.0033422
												0.0297326	0.0033623
												0.0301964	0.00337789
												0.0307365	0.00338791
												0.0313162	0.00339166
												0.0318958	0.0033889
												0.032436	0.00337982
												0.0328998	0.00336502
												0.0332557	0.00334553
												0.0334795	0.00332267
												0.0335558	0.00329799
												0.0334795	0.00327318
												0.0422448	0.00332915
												0.0420961	0.00328627
												0.0416598	0.00324599
												0.0409657	0.00321105
												0.0400611	0.00318385
												0.0390077	0.00316622
												0.0378773	0.00315938
												0.0367468	0.00316379
												0.0356934	0.00317914
												0.0347888	0.0032044
												0.0340946	0.00323784
												0.0336583	0.00327718
												0.0335094	0.00331975
												0.0336582	0.00336263
												0.0340945	0.00340291
												0.0347885	0.00343784
												0.0356931	0.00346505
												0.0367465	0.00348267
												0.0378769	0.00348952
												0.0390074	0.00348511
												0.0400608	0.00346975
												0.0409654	0.0034445
												0.0416596	0.00341106
												0.042096	0.00337171
												0.0422448	0.00332915
												0.0420961	0.00328627
												0.0379406	0.00334244
												0.037743	0.00328707
												0.0371637	0.00323512
												0.0362421	0.00319011
												0.0350411	0.00315511
												0.0336424	0.00313252
												0.0321415	0.00312386
												0.0306405	0.00312974
												0.0292418	0.00314974
												0.0280407	0.00318251
												0.027119	0.00322582
												0.0265396	0.00327671
												0.0263419	0.00333171
												0.0265395	0.00338707
												0.0271188	0.00343903
												0.0280404	0.00348404
												0.0292414	0.00351904
												0.0306401	0.00354163
												0.0321411	0.00355028
												0.033642	0.00354441
												0.0350408	0.0035244
												0.0362419	0.00349163
												0.0371635	0.00344833
												0.0377429	0.00339744
												0.0379406	0.00334244
												0.037743	0.00328707
												0.00233046	0.00336063
												0.00232882	0.00335615
												0.00232397	0.00335196
												0.00231625	0.00334836
												0.00230618	0.00334559
												0.00229446	0.00334383
												0.00228187	0.00334321
												0.00226928	0.00334377
												0.00225755	0.00334547
												0.00224747	0.0033482
												0.00223974	0.00335177
												0.00223487	0.00335593
												0.0022332	0.0033604
												0.00223485	0.00336489
												0.0022397	0.00336907
												0.00224742	0.00337267
												0.00225748	0.00337545
												0.00226921	0.0033772
												0.00228179	0.00337782
												0.00229438	0.00337726
												0.00230611	0.00337556
												0.00231619	0.00337283
												0.00232393	0.00336927
												0.0023288	0.0033651
												0.00233046	0.00336063
												0.00232882	0.00335615
												0.00373734	0.00339705
												0.00373484	0.00339204
												0.00372748	0.00338736
												0.00371575	0.00338332
												0.00370046	0.00338019
												0.00368265	0.0033782
												0.00366354	0.00337747
												0.00364441	0.00337807
												0.00362659	0.00337993
												0.00361128	0.00338295
												0.00359952	0.00338691
												0.00359213	0.00339155
												0.00358959	0.00339654
												0.00359209	0.00340155
												0.00359946	0.00340623
												0.00361118	0.00341028
												0.00362647	0.0034134
												0.00364428	0.00341539
												0.0036634	0.00341612
												0.00368252	0.00341553
												0.00370035	0.00341366
												0.00371566	0.00341064
												0.00372741	0.00340668
												0.00373481	0.00340205
												0.00373734	0.00339705
												0.00373484	0.00339204
												0.00521886	0.00338095
												0.00521526	0.00337531
												0.00520465	0.00337002
												0.00518776	0.00336544
												0.00516574	0.00336188
												0.00514008	0.00335959
												0.00511254	0.00335871
												0.00508499	0.00335932
												0.00505932	0.00336137
												0.00503726	0.00336472
												0.00502033	0.00336914
												0.00500967	0.00337432
												0.00500602	0.00337993
												0.00500961	0.00338557
												0.00502022	0.00339086
												0.00503711	0.00339544
												0.00505914	0.003399
												0.00508479	0.00340129
												0.00511233	0.00340217
												0.00513988	0.00340156
												0.00516556	0.00339951
												0.00518761	0.00339616
												0.00520455	0.00339174
												0.0052152	0.00338656
												0.00521886	0.00338095
												0.00521526	0.00337531
												0.00585698	0.00337679
												0.00585312	0.00337115
												0.00584176	0.00336587
												0.00582366	0.00336129
												0.00580007	0.00335774
												0.0057726	0.00335544
												0.0057431	0.00335457
												0.0057136	0.00335518
												0.0056861	0.00335723
												0.00566248	0.00336057
												0.00564434	0.00336499
												0.00563293	0.00337017
												0.00562903	0.00337578
												0.00563288	0.00338141
												0.00564425	0.0033867
												0.00566234	0.00339128
												0.00568593	0.00339483
												0.00571341	0.00339712
												0.00574291	0.00339799
												0.00577241	0.00339738
												0.00579991	0.00339534
												0.00582353	0.00339199
												0.00584166	0.00338758
												0.00585307	0.00338239
												0.00585698	0.00337679
												0.00585312	0.00337115
												0.00777017	0.00335252
												0.00776674	0.0033473
												0.00775661	0.00334238
												0.00774046	0.00333811
												0.0077194	0.00333477
												0.00769487	0.00333258
												0.00766853	0.00333171
												0.00764218	0.0033322
												0.00761761	0.00333403
												0.00759651	0.00333707
												0.0075803	0.00334111
												0.0075701	0.00334587
												0.00756659	0.00335104
												0.00757002	0.00335626
												0.00758016	0.00336118
												0.0075963	0.00336545
												0.00761736	0.0033688
												0.0076419	0.00337098
												0.00766824	0.00337185
												0.00769459	0.00337136
												0.00771915	0.00336953
												0.00774026	0.0033665
												0.00775646	0.00336246
												0.00776667	0.00335769
												0.00777017	0.00335252
												0.00776674	0.0033473
												0.00969165	0.00336011
												0.00968842	0.00335476
												0.00967887	0.00334972
												0.00966363	0.00334535
												0.00964377	0.00334192
												0.00962061	0.00333968
												0.00959576	0.00333878
												0.00957089	0.00333929
												0.0095477	0.00334116
												0.00952778	0.00334427
												0.00951248	0.0033484
												0.00950285	0.00335329
												0.00949953	0.00335858
												0.00950276	0.00336393
												0.00951232	0.00336896
												0.00952755	0.00337334
												0.00954742	0.00337677
												0.00957057	0.00337901
												0.00959543	0.00337991
												0.0096203	0.0033794
												0.00964348	0.00337753
												0.0096634	0.00337442
												0.0096787	0.00337029
												0.00968834	0.0033654
												0.00969165	0.00336011
												0.00968842	0.00335476
												0.012579	0.00333363
												0.0125769	0.00332895
												0.0125706	0.00332455
												0.0125606	0.00332072
												0.0125475	0.00331772
												0.0125323	0.00331576
												0.012516	0.00331498
												0.0124996	0.00331542
												0.0124844	0.00331705
												0.0124713	0.00331977
												0.0124612	0.00332338
												0.0124548	0.00332765
												0.0124526	0.00333228
												0.0124547	0.00333696
												0.012461	0.00334136
												0.012471	0.00334519
												0.0124841	0.00334819
												0.0124993	0.00335014
												0.0125156	0.00335093
												0.012532	0.00335049
												0.0125472	0.00334886
												0.0125603	0.00334614
												0.0125704	0.00334252
												0.0125768	0.00333826
												0.012579	0.00333363
												0.0125769	0.00332895
												0.0192289	0.0033102
												0.0192255	0.00330497
												0.0192153	0.0033
												0.0191991	0.00329562
												0.0191779	0.00329213
												0.0191532	0.00328977
												0.0191266	0.0032887
												0.0191	0.00328899
												0.0190753	0.00329062
												0.019054	0.00329348
												0.0190376	0.00329738
												0.0190273	0.00330205
												0.0190237	0.00330717
												0.0190271	0.0033124
												0.0190373	0.00331737
												0.0190536	0.00332175
												0.0190748	0.00332524
												0.0190995	0.0033276
												0.019126	0.00332867
												0.0191526	0.00332838
												0.0191774	0.00332675
												0.0191987	0.00332389
												0.019215	0.00331999
												0.0192254	0.00331532
												0.0192289	0.0033102
												0.0192255	0.00330497
												0.0258563	0.00328427
												0.0258521	0.00327863
												0.0258397	0.00327323
												0.0258197	0.00326843
												0.0257937	0.00326456
												0.0257634	0.00326188
												0.0257309	0.00326058
												0.0256983	0.00326074
												0.0256679	0.00326235
												0.0256418	0.00326531
												0.0256217	0.0032694
												0.0256091	0.00327436
												0.0256047	0.00327984
												0.0256089	0.00328547
												0.0256214	0.00329087
												0.0256413	0.00329567
												0.0256673	0.00329954
												0.0256976	0.00330222
												0.0257301	0.00330353
												0.0257627	0.00330337
												0.0257931	0.00330176
												0.0258192	0.0032988
												0.0258393	0.00329471
												0.0258519	0.00328975
												0.0258563	0.00328427
												0.0258521	0.00327863
												0.0384759	0.00320728
												0.0384721	0.00320223
												0.0384605	0.00319737
												0.0384421	0.00319303
												0.0384181	0.0031895
												0.0383901	0.00318702
												0.03836	0.00318576
												0.0383299	0.00318581
												0.0383018	0.00318717
												0.0382776	0.00318973
												0.0382591	0.00319334
												0.0382474	0.00319773
												0.0382433	0.00320262
												0.0382472	0.00320766
												0.0382587	0.00321252
												0.0382771	0.00321686
												0.0383011	0.00322039
												0.0383291	0.00322287
												0.0383592	0.00322413
												0.0383893	0.00322408
												0.0384174	0.00322273
												0.0384416	0.00322016
												0.0384601	0.00321656
												0.0384719	0.00321216
												0.0384759	0.00320728
												0.0384721	0.00320223
												0.0651534	0.00315632
												0.0651471	0.00315054
												0.0651284	0.0031449
												0.0650986	0.00313977
												0.0650596	0.00313551
												0.0650142	0.0031324
												0.0649655	0.00313067
												0.0649167	0.00313042
												0.0648713	0.00313168
												0.0648322	0.00313435
												0.0648021	0.00313826
												0.0647832	0.00314314
												0.0647767	0.00314865
												0.064783	0.00315443
												0.0648017	0.00316007
												0.0648315	0.0031652
												0.0648705	0.00316946
												0.0649159	0.00317257
												0.0649646	0.0031743
												0.0650134	0.00317455
												0.0650589	0.00317329
												0.065098	0.00317062
												0.065128	0.00316671
												0.0651469	0.00316183
												0.0651534	0.00315632
												0.0651471	0.00315054
												0.10731	0.00299071
												0.107297	0.00298379
												0.107258	0.00297684
												0.107196	0.00297033
												0.107115	0.0029647
												0.107021	0.00296034
												0.10692	0.00295755
												0.10682	0.00295651
												0.106725	0.0029573
												0.106645	0.00295986
												0.106583	0.00296402
												0.106544	0.00296949
												0.10653	0.0029759
												0.106543	0.00298282
												0.106582	0.00298977
												0.106644	0.00299628
												0.106725	0.00300191
												0.106819	0.00300627
												0.106919	0.00300906
												0.10702	0.0030101
												0.107114	0.00300932
												0.107195	0.00300676
												0.107257	0.0030026
												0.107296	0.00299713
												0.10731	0.00299071
												0.107297	0.00298379
												0.140111	0.00291113
												0.140091	0.0029036
												0.140033	0.00289597
												0.139942	0.00288874
												0.139822	0.00288242
												0.139683	0.00287743
												0.139533	0.00287411
												0.139384	0.00287269
												0.139244	0.00287327
												0.139124	0.0028758
												0.139032	0.00288012
												0.138975	0.00288592
												0.138955	0.00289282
												0.138974	0.00290035
												0.139032	0.00290798
												0.139124	0.00291521
												0.139243	0.00292153
												0.139383	0.00292652
												0.139532	0.00292984
												0.139682	0.00293126
												0.139821	0.00293068
												0.139941	0.00292815
												0.140033	0.00292383
												0.140091	0.00291803
												0.140111	0.00291113
												0.140091	0.0029036
												0.163391	0.00297945
												0.163367	0.00297084
												0.163294	0.00296209
												0.16318	0.0029538
												0.16303	0.00294654
												0.162855	0.00294078
												0.162668	0.00293694
												0.162481	0.00293527
												0.162306	0.00293589
												0.162157	0.00293874
												0.162041	0.00294365
												0.161969	0.00295027
												0.161944	0.00295815
												0.161969	0.00296676
												0.162041	0.00297551
												0.162156	0.0029838
												0.162306	0.00299107
												0.16248	0.00299682
												0.162667	0.00300066
												0.162854	0.00300233
												0.163029	0.00300172
												0.163179	0.00299886
												0.163294	0.00299395
												0.163366	0.00298733
												0.163391	0.00297945
												0.163367	0.00297084
												0.167816	0.00299773
												0.167781	0.00298597
												0.167679	0.00297397
												0.167517	0.00296255
												0.167306	0.00295248
												0.167059	0.00294446
												0.166795	0.00293903
												0.16653	0.00293655
												0.166284	0.00293721
												0.166072	0.00294095
												0.165909	0.00294752
												0.165807	0.00295646
												0.165772	0.00296718
												0.165807	0.00297894
												0.165909	0.00299094
												0.166071	0.00300236
												0.166282	0.00301243
												0.166529	0.00302045
												0.166793	0.00302588
												0.167058	0.00302835
												0.167304	0.0030277
												0.167516	0.00302396
												0.167679	0.00301739
												0.167781	0.00300844
												0.167816	0.00299773
												0.167781	0.00298597
												0.169648	0.0030633
												0.169598	0.00304809
												0.16945	0.00303233
												0.169215	0.00301712
												0.168909	0.00300348
												0.168552	0.00299234
												0.168169	0.00298446
												0.167786	0.00298039
												0.167429	0.00298039
												0.167122	0.00298447
												0.166887	0.00299235
												0.166739	0.00300349
												0.166688	0.00301714
												0.166738	0.00303235
												0.166886	0.00304811
												0.167121	0.00306332
												0.167427	0.00307697
												0.167784	0.0030881
												0.168167	0.00309598
												0.16855	0.00310005
												0.168907	0.00310005
												0.169214	0.00309597
												0.169449	0.00308809
												0.169597	0.00307695
												0.169648	0.0030633
												0.169598	0.00304809
												0.167193	0.00306168
												0.167134	0.00304303
												0.166962	0.00302381
												0.166687	0.00300533
												0.166328	0.00298884
												0.16591	0.00297548
												0.165462	0.00296614
												0.165013	0.00296148
												0.164595	0.0029618
												0.164237	0.00296708
												0.163961	0.00297696
												0.163788	0.00299078
												0.163728	0.00300759
												0.163787	0.00302623
												0.16396	0.00304545
												0.164235	0.00306394
												0.164594	0.00308042
												0.165011	0.00309379
												0.16546	0.00310312
												0.165908	0.00310779
												0.166326	0.00310747
												0.166685	0.00310219
												0.166961	0.0030923
												0.167134	0.00307849
												0.167193	0.00306168
												0.167134	0.00304303
												0.138072	0.00314566
												0.138024	0.00312739
												0.137883	0.00310857
												0.137658	0.00309051
												0.137365	0.00307443
												0.137023	0.00306142
												0.136656	0.00305237
												0.136289	0.0030479
												0.135947	0.00304831
												0.135653	0.00305358
												0.135427	0.00306334
												0.135286	0.00307693
												0.135237	0.00309343
												0.135285	0.00311171
												0.135426	0.00313052
												0.135651	0.00314858
												0.135945	0.00316467
												0.136286	0.00317768
												0.136653	0.00318672
												0.13702	0.00319119
												0.137362	0.00319078
												0.137656	0.00318551
												0.137882	0.00317575
												0.138024	0.00316216
												0.138072	0.00314566
												0.138024	0.00312739
												0.0906291	0.00322201
												0.0906081	0.00320959
												0.0905462	0.00319704
												0.0904474	0.00318523
												0.0903185	0.00317496
												0.0901683	0.00316693
												0.0900071	0.00316169
												0.0898458	0.00315958
												0.0896955	0.00316077
												0.0895663	0.00316516
												0.089467	0.00317245
												0.0894045	0.00318216
												0.089383	0.00319361
												0.089404	0.00320604
												0.089466	0.00321858
												0.0895648	0.00323039
												0.0896936	0.00324066
												0.0898438	0.00324869
												0.090005	0.00325394
												0.0901663	0.00325604
												0.0903167	0.00325486
												0.0904459	0.00325047
												0.0905451	0.00324317
												0.0906076	0.00323346
												0.0906291	0.00322201
												0.0906081	0.00320959
												0.0694984	0.00326925
												0.0694835	0.00325839
												0.0694393	0.00324754
												0.0693688	0.00323743
												0.0692768	0.00322875
												0.0691696	0.0032221
												0.0690544	0.00321791
												0.0689392	0.00321649
												0.0688318	0.00321793
												0.0687395	0.00322213
												0.0686685	0.0032288
												0.0686238	0.00323749
												0.0686084	0.00324761
												0.0686233	0.00325846
												0.0686676	0.00326931
												0.0687381	0.00327942
												0.0688301	0.0032881
												0.0689373	0.00329476
												0.0690524	0.00329894
												0.0691677	0.00330036
												0.0692751	0.00329892
												0.0693674	0.00329472
												0.0694383	0.00328805
												0.069483	0.00327936
												0.0694984	0.00326925
												0.0694835	0.00325839
												0.0584735	0.00328796
												0.0584621	0.00327828
												0.0584281	0.0032687
												0.0583739	0.00325987
												0.0583031	0.00325238
												0.0582207	0.00324676
												0.0581321	0.00324337
												0.0580435	0.00324246
												0.0579609	0.00324409
												0.0578899	0.00324813
												0.0578353	0.00325433
												0.0578009	0.00326225
												0.057789	0.00327136
												0.0578005	0.00328104
												0.0578344	0.00329062
												0.0578886	0.00329945
												0.0579594	0.00330694
												0.0580418	0.00331256
												0.0581304	0.00331595
												0.058219	0.00331686
												0.0583016	0.00331524
												0.0583726	0.00331119
												0.0584272	0.00330499
												0.0584616	0.00329707
												0.0584735	0.00328796
												0.0584621	0.00327828
												0.0410341	0.00329646
												0.0410278	0.00328925
												0.0410088	0.00328226
												0.0409786	0.00327598
												0.0409391	0.00327083
												0.0408931	0.00326716
												0.0408436	0.00326522
												0.0407942	0.00326515
												0.040748	0.00326694
												0.0407084	0.00327048
												0.0406779	0.00327553
												0.0406587	0.00328174
												0.040652	0.00328868
												0.0406584	0.00329589
												0.0406774	0.00330288
												0.0407076	0.00330916
												0.0407471	0.00331431
												0.0407931	0.00331798
												0.0408425	0.00331992
												0.040892	0.00331999
												0.0409381	0.0033182
												0.0409778	0.00331466
												0.0410083	0.00330961
												0.0410275	0.0033034
												0.0410341	0.00329646
												0.0410278	0.00328925
												0.0327081	0.00334268
												0.0327023	0.00333542
												0.032685	0.00332843
												0.0326574	0.00332218
												0.0326214	0.00331711
												0.0325795	0.00331356
												0.0325344	0.00331176
												0.0324893	0.00331185
												0.0324472	0.00331382
												0.032411	0.00331753
												0.0323832	0.00332272
												0.0323657	0.00332906
												0.0323596	0.0033361
												0.0323654	0.00334336
												0.0323827	0.00335035
												0.0324103	0.0033566
												0.0324463	0.00336167
												0.0324883	0.00336522
												0.0325333	0.00336702
												0.0325785	0.00336693
												0.0326205	0.00336496
												0.0326567	0.00336125
												0.0326845	0.00335605
												0.032702	0.00334972
												0.0327081	0.00334268
												0.0327023	0.00333542
												0.0345717	0.00335369
												0.0345641	0.00334585
												0.0345416	0.0033382
												0.0345058	0.00333127
												0.0344589	0.00332553
												0.0344043	0.00332136
												0.0343457	0.00331906
												0.034287	0.00331878
												0.0342323	0.00332054
												0.0341853	0.00332421
												0.0341491	0.00332956
												0.0341264	0.00333621
												0.0341185	0.00334371
												0.034126	0.00335155
												0.0341485	0.00335919
												0.0341844	0.00336613
												0.0342312	0.00337187
												0.0342858	0.00337603
												0.0343444	0.00337834
												0.0344031	0.00337862
												0.0344578	0.00337686
												0.0345048	0.00337318
												0.034541	0.00336784
												0.0345638	0.00336119
												0.0345717	0.00335369
												0.0345641	0.00334585

## Sheet: Age Summary
	Relative Abundances			36Ar [fA]	%1s	37Ar [fA]	%1s	38Ar [fA]	%1s	39Ar [fA]	%1s	40Ar [fA]	%1s	40(r)/39(k)	± 2s	Age	± 2s	40Ar(r)	39Ar(k)	K/Ca	± 2s
																(Ma)		(%)	(%)
	21G19762	0.6	4	0.125741	0.500313	1.94124	2.21366	0.0373284	23.1886	0.89019	1.20516	38.6183	0.0795342	1.38752	0.438385	3.93723	1.24263	3.19388	0.535566	0.196908	0.00992916
	21G19763	0.7	4	0.0753166	0.69763	1.54284	2.79067	0.0261825	34.8792	0.67975	1.52815	23.221	0.128958	1.26506	0.477229	3.59009	1.35299	3.69782	0.408935	0.189174	0.0120419
	21G19765	0.8	4	0.166375	0.409783	5.61154	0.794492	0.052427	16.7803	1.84772	0.578769	50.7508	0.0605664	0.829507	0.230295	2.35484	0.65335	3.01415	1.11103	0.14131	0.00277991
	21G19766	0.9	4	0.0342463	1.13736	1.24844	3.35495	0.0023407	379.45	0.491847	2.08794	10.7198	0.272013	1.21316	0.493	3.44294	1.39782	5.55714	0.295843	0.16913	0.0133728
	21G19768	1	4	0.0410996	1.01809	1.9002	2.25571	0.0171253	52.1476	0.651733	1.56683	12.6745	0.23428	0.855894	0.397739	2.4297	1.12834	4.39284	0.391918	0.147205	0.00809091
	21G19769	1.1	4	0.0487012	0.95427	3.22266	1.34908	0.0130495	68.0881	0.892863	1.11851	15.1571	0.195172	0.983889	0.321127	2.79277	0.910823	5.78236	0.53668	0.118858	0.00416983
	21G19770	1.2	4	0.0427419	0.963866	3.44979	1.27858	0.0151546	58.7146	0.864194	1.14165	13.3844	0.224354	1.04555	0.296396	2.96764	0.840598	6.7335	0.51932	0.107441	0.00368752
	21G19772	1.3	4	0.0507681	0.873398	5.77251	0.779028	0.0259449	35.7218	1.13538	0.917873	15.8017	0.186479	0.980499	0.241969	2.78315	0.686309	7.02204	0.681802	0.0842992	0.00203364
	21G19773	1.4	4	0.0301491	1.36075	3.37695	1.30211	0.0123094	77.0331	0.702962	1.46532	9.3617	0.310276	0.902519	0.36131	2.56196	1.02493	6.75601	0.42221	0.0892346	0.00350454
	21G19774	1.6		0.0190197	2.07386	2.26708	1.88004	0.00968576	88.2647	0.468333	2.20467	5.84904	0.500793	0.756544	0.52171	2.14783	1.48027	6.03881	0.281281	0.0885531	0.00514082
	21G19776	1.8		0.029219	1.25737	5.22949	0.868147	0.00646909	141.081	0.784715	1.31473	8.95786	0.322313	0.839281	0.292167	2.38257	0.828868	7.32068	0.470747	0.0642477	0.00203052
	21G19777	2		0.0326817	1.25287	7.85953	0.607311	0.0167205	55.6221	0.997705	0.979524	9.92127	0.296652	0.803394	0.254682	2.28075	0.722565	8.03822	0.59805	0.0543088	0.00125645
	21G19778	2.2		0.0210703	1.61065	5.44376	0.849336	0.00756832	118.007	0.67698	1.51017	6.14681	0.46855	0.437969	0.313817	1.2437	0.890845	4.79865	0.405756	0.053198	0.00185074
	21G19780	2.4		0.0198172	1.68477	5.16982	0.880135	0.00778394	117.065	0.595528	1.71434	5.85916	0.500365	0.60686	0.352283	1.72308	0.999778	6.13375	0.35679	0.0492567	0.00190687
	21G19781	2.6		0.0211568	1.70838	7.1863	0.67199	0.0152093	59.0757	0.684483	1.49543	5.98701	0.507418	0.367764	0.330654	1.0444	0.938742	4.1762	0.409602	0.0406805	0.00134145
	21G19782	2.8		0.0200628	1.6402	8.16439	0.60977	0.0152109	61.5822	0.653916	1.56773	5.58415	0.539579	0.389681	0.317807	1.10662	0.902238	4.52664	0.390808	0.034164	0.00115747
	21G19784	3		0.0250498	1.33312	14.3665	0.399258	0.0254049	34.935	0.914198	1.16454	7.06718	0.41089	0.825952	0.231047	2.34475	0.655487	10.5765	0.545221	0.0270864	0.00067302
	21G19785	3.6		0.0334642	1.31808	21.609	0.329043	0.0191282	48.848	1.10098	0.939711	8.94511	0.340008	0.641395	0.249739	1.82108	0.70872	7.79483	0.654947	0.0216322	0.0004357
	21G19786	4.2		0.0422557	0.973621	33.5486	0.282385	0.0252968	36.8136	1.30704	0.778406	10.5785	0.27944	0.520597	0.197872	1.47825	0.561636	6.32627	0.774475	0.0164764	0.000276962
	21G19788	5		0.0277811	1.40662	25.8377	0.308023	0.0261096	33.4355	0.891585	1.1509	6.58166	0.437084	0.425364	0.275754	1.20792	0.782807	5.65491	0.527156	0.0145618	0.000353167
	21G19789	6		0.0387791	1.10102	43.0655	0.271045	0.0223203	40.0074	1.16643	0.875779	8.50866	0.342474	0.356086	0.23105	1.01124	0.655975	4.7657	0.686076	0.0113703	0.000213171
	21G19790	7.2		0.0720478	0.672049	101.575	0.254556	0.0366763	22.9847	2.07649	0.496678	14.1419	0.213665	0.411307	0.149661	1.16801	0.424865	5.84951	1.21171	0.00851422	9.76306e-05
	21G19792	8.6		0.120509	0.524511	99.5202	0.254906	0.0405898	22.2635	1.77757	0.598291	28.1943	0.107673	0.143226	0.227476	0.406813	0.646039	0.870516	1.03242	0.00740411	9.9492e-05
	21G19793	10		0.151604	0.448044	112.169	0.254351	0.05588	15.7496	1.86503	0.549084	36.3407	0.0822976	0.0718837	0.234533	0.204186	0.666156	0.354657	1.08022	0.0068733	8.61095e-05
	21G19794	12		0.193306	0.390702	108.135	0.254474	0.0557232	16.106	1.54725	0.684502	49.8494	0.0620764	0.583032	0.317827	1.65545	0.902024	1.72839	0.890324	0.00587641	8.95382e-05
	21G19796	14		0.288077	0.31319	167.863	0.252195	0.0855861	10.3553	1.92201	0.521823	72.7254	0.0440842	0.144715	0.313696	0.411041	0.890905	0.360996	1.09298	0.00464716	5.67225e-05
	21G19797	17		0.22306	0.36298	153.925	0.252186	0.0572971	15.65	1.39691	0.745872	53.7505	0.0587084	-0.327643	0.389933	-0.930961	1.10823	-0.791221	0.782022	0.00362609	6.12459e-05
	21G19798	20		0.0933396	0.627716	98.6916	0.255465	0.0299302	28.4702	0.720155	1.4375	19.9233	0.1506	0.0303689	0.549223	0.0862658	1.56009	0.100107	0.395673	0.00286145	9.15386e-05
	21G19800	24		0.0446861	0.961491	52.3094	0.26625	-0.00493488	176.446	0.323838	3.19001	9.26787	0.322632	0.508572	0.915365	1.44411	2.59819	1.59263	0.174856	0.00238578	0.000170396
	21G19801	28		0.0254296	1.46055	36.6181	0.276613	-0.0119394	72.7941	0.200488	5.05653	4.67209	0.638188	0.196757	1.30363	0.558836	3.70204	0.745242	0.106615	0.00207802	0.000238428
	21G19802	32		0.0169683	2.09296	20.0508	0.330207	0.00771932	110.377	0.124113	8.04848	3.46075	0.851203	0.114599	1.98282	0.325508	5.63154	0.368328	0.0670137	0.0023854	0.000428773
	21G23700	0.6		1.42025	0.254221	3.40259	2.72491	0.288361	3.01231	0.96593	1.06245	422.356	0.0396732	-1.45309	2.44192	-4.13242	6.95237	-0.331571	0.580632	0.121793	0.0071263
	21G23701	0.7		0.948456	0.277903	2.68946	3.33156	0.191628	4.73524	1.02386	1.00478	279.007	0.059623	-3.86179	1.67772	-11.0031	4.79458	-1.41475	0.615809	0.163422	0.0113751
	21G23703	0.8		0.648665	0.309202	2.18515	4.08449	0.135651	6.66172	0.981524	1.03568	191.714	0.0867585	-1.81208	1.33362	-5.15476	3.79905	-0.92641	0.590498	0.192871	0.0162556
	21G23704	1		0.66234	0.309872	2.51995	3.41977	0.141703	6.20704	1.12709	0.987252	195.973	0.084781	-1.39703	1.18621	-3.9728	3.37695	-0.80231	0.678067	0.192048	0.0136732
	21G23706	1.2		0.666045	0.287273	3.29425	2.99523	0.144325	6.33746	1.52389	0.657473	198.449	0.083758	-0.0922883	0.827751	-0.262179	2.3517	-0.0707699	0.916832	0.198638	0.0121834
	21G23707	1.4		0.760838	0.296756	4.57855	1.916	0.180979	5.16496	2.17265	0.494427	226.116	0.0736367	-0.309096	0.676003	-0.87825	1.92122	-0.296594	1.3072	0.203771	0.00806499
	21G23709	1.8		1.15334	0.264896	9.42705	1.0636	0.283508	3.20376	4.32746	0.247279	345.278	0.0483664	0.392555	0.459948	1.11478	1.30576	0.49131	2.60354	0.197114	0.00430516
	21G23710	2.2		0.71958	0.291929	9.21089	1.05399	0.195395	4.63256	4.15115	0.256657	216.732	0.0768363	0.635716	0.331042	1.80497	0.939454	1.21588	2.4974	0.193516	0.0041988
	21G23712	2.6	4	0.614593	0.314916	10.9193	0.915758	0.194256	4.80765	4.80211	0.227206	186.361	0.0894421	0.781566	0.2631	2.21882	0.746473	2.01098	2.88893	0.188831	0.00356363
	21G23713	3.4	4	0.735595	0.289847	23.9612	0.531857	0.266318	3.29365	8.74208	0.1325	227.502	0.0732269	1.1244	0.159525	3.19125	0.452368	4.31304	5.25761	0.156606	0.00171695
	21G23715	4.2	4	0.574153	0.331621	43.5555	0.42623	0.270676	3.08298	11.6172	0.110726	178.399	0.093245	0.90501	0.106621	2.56903	0.30245	5.87917	6.98222	0.114414	0.00100788
	21G23716	5.4	4	0.345812	0.402738	60.6509	0.405479	0.24664	3.46891	11.8449	0.103089	110.426	0.150078	1.0223	0.0778981	2.9017	0.220932	10.9297	7.11279	0.0837013	0.000700539
	21G23718	7	4	0.294731	0.425098	104.048	0.380908	0.242114	3.59588	12.8857	0.100881	91.8775	0.180473	0.957382	0.06539	2.71759	0.185476	13.3575	7.72303	0.0529766	0.000417678
	21G23719	9		0.299194	0.430243	194.755	0.373125	0.256452	3.33239	13.6342	0.0968519	83.0551	0.199476	0.698568	0.063722	1.98332	0.180817	11.3623	8.13887	0.0298266	0.000230158
	21G23721	11		0.243542	0.50963	247.304	0.371516	0.192623	4.57341	10.0406	0.121781	59.251	0.279778	0.656849	0.0845514	1.86494	0.239938	10.9547	5.95349	0.0171819	0.000134674
	21G23722	13		0.19231	0.560023	256.031	0.371915	0.133755	6.9939	6.97399	0.158121	40.4963	0.40839	0.548927	0.109652	1.55865	0.311219	9.23024	4.10255	0.0114364	9.29438e-05
	21G23724	15		0.179397	0.622676	278.634	0.371132	0.114966	7.57469	5.854	0.194243	34.3015	0.482599	0.567987	0.135646	1.61275	0.384987	9.39702	3.41903	0.00875788	7.40789e-05
	21G23725	17		0.18704	0.610237	278.334	0.37195	0.113692	8.03939	5.07659	0.218138	35.8434	0.465414	0.502203	0.160055	1.42603	0.454309	6.86226	2.95078	0.00756657	6.60995e-05
	21G23727	20		0.280379	0.462682	325.668	0.370854	0.129184	6.49433	5.60632	0.197619	59.9667	0.275974	0.469702	0.162583	1.33378	0.461507	4.22737	3.2516	0.00712611	6.06602e-05
	21G23728	23		0.318193	0.429198	310.241	0.370918	0.12996	6.69247	5.16541	0.213212	71.9195	0.230337	0.393378	0.184309	1.11711	0.523241	2.71629	2.99194	0.00688308	5.97439e-05
	21G23730	26		0.361621	0.408094	291.52	0.371653	0.152416	5.64175	5.20028	0.212202	86.2385	0.191872	0.358231	0.194832	1.01733	0.553146	2.08237	3.02019	0.00739428	6.41145e-05
	21G23731	30		0.561121	0.33063	338.744	0.370856	0.191133	4.55758	6.04235	0.192327	142.615	0.116294	0.415512	0.208304	1.17995	0.591342	1.69704	3.50924	0.00739386	6.25143e-05
	21G23733	34		0.585664	0.327007	361.237	0.370677	0.180848	4.69098	4.98662	0.226644	146.144	0.11345	0.0919651	0.263212	0.261224	0.74759	0.299192	2.86449	0.00565957	5.01441e-05
	21G23734	38		0.44182	0.330884	314.23	0.370742	0.137189	6.54689	3.86218	0.270846	106.576	0.15544	0.00619731	0.268198	0.0176044	0.761855	0.0212843	2.20523	0.00500882	4.72123e-05
			S	15.3692	0.0637197	4635.81	0.0813942	5.26507	1.25391	168.96	0.047111	4308.6	0.019279
	Information on Analysis and Constants Used in Calculations									Results		40(a)/36(a)	± 2s	40(r)/39(k)	± 2s	Age	± 2s	MSWD	39Ar(k)	K/Ca	± 2s
																(Ma)			(%,n)
	Project = O-CONNOR (20-06)				Age Equations = Min et al. (2000)					Age Plateau				0.97808	0.0463218	2.77629	0.131559	1.34124	34.8679	0.131435	0.0242587
	Stack = SO80 57DS-1 (N=2)				Negative Intensities = Allowed										0.0473599		0.0473868	0.180127	14
	Material = Groundmass				Collector Calibrations = 40Ar 39Ar 38Ar 37Ar 36Ar					Full External Error							0.195244	1.78446	2σ Confidence Limit
	Location = West Outer Pseudofault				Decay 40K = 5.463 ± 0.107 E-10 1/a					Analytical Error							0.131385	1.15812	Error Magnification
	Region = Easter Microplate				Decay 39Ar = 2.940 ± 0.016 E-07 1/h
	Analyst = Daniel Heaton				Decay 37Ar = 8.230 ± 0.012 E-04 1/h					Total Fusion Age				0.566281	0.0385485	1.60791	0.109478		55	0.0153959	2.91152e-05
	Irradiation = 21-OSU-04 (4B30-21)				Decay 36Cl = 2.257 ± 0.015 E-06 1/a										0.0680731		0.0680869
	Position = X: 0 | Y: 0 | Z/H: 53.91779 mm				Decay 40K(EC,β⁺) = 0.580 ± 0.014 E-10 1/a					Full External Error							0.137726
	FCT-NM Age = 28.201 ± 0.023 Ma				Decay 40K(β⁻) = 4.884 ± 0.099 E-10 1/a					Analytical Error							0.109407
	FCT-NM Reference = Kuiper et al (2008)				Atmospheric 40/36(a) = 298.56 ± 0.31
	FCT-NM 40Ar/39Ar Ratio = 10.00448 ± 0.01221				Atmospheric 38/36(a) = 0.1885 ± 0.0003					Normal Isochron		298.844	1.81971	0.965904	0.0867955	2.74176	0.246279	1.53033	34.8679
	FCT-NM J-value = 0.00155185 ± 0.00000189				Production 39/37(ca) = 0.0006425 ± 0.0000059								0.00608915		0.0898593		0.0898251	0.105078	14
	Air Shot 40Ar/36Ar = 303.9360 ± 0.3131				Production 38/37(ca) = 0.0001800 ± 0.0000173					Full External Error							0.284519	1.8165	2σ Confidence Limit
	Air Shot MDF = 0.99557230 ± 0.00035992 (LIN)				Production 36/37(ca) = 0.0002703 ± 0.0000005					Analytical Error							0.246188	1.23707	Error Magnification
	Experiment Type = Incremental Heating				Production 40/39(k) = 0.000607 ± 0.000059												5		Number of Iterations
	Extraction Method = Bulk Laser Heating				Production 38/39(k) = 0.012077 ± 0.000011												2.09457e-06		Convergence
	Heating = 30 sec				Production 36/38(cl) = 262.80 ± 1.71
	Isolation = 3.00 min				Scaling Ratio K/Ca = 0.430					Inverse Isochron		298.888	1.82248	0.965135	0.0857747	2.73958	0.243385	1.53463	34.8679
	Instrument = ARGUS-VI-G				Abundance Ratio 40K/K = 1.1700 ± 0.0100 E-04								0.00609751		0.0888733		0.0888402	0.103643	14
	Preferred Age = Mini Plateau				Atomic Weight K = 39.0983 ± 0.0001 g					Full External Error							0.281961	1.8165	2σ Confidence Limit
	Age Classification = Unknown									Analytical Error							0.243293	1.2388	Error Magnification
	IGSN = Undefined																3		Number of Iterations
	Rock Class = Undefined																0.000274984		Convergence
	Lithology = Undefined																0.112451		Spreading Factor
	Lat-Lon = Undefined - Undefined

## Sheet: Incremental Heating Table
	Incremental Heating			36Ar(a) [fA]	37Ar(ca) [fA]	38Ar(cl) [fA]	39Ar(k) [fA]	40Ar(r) [fA]	Age	± 2s	40Ar(r)	39Ar(k)	K/Ca	± 2s
									(Ma)		(%)	(%)
	21G19762	0.6	4	0.125216	1.94124	0.00264006	0.888942	1.23342	3.93723	1.24263	3.19388	0.535566	0.196908	0.00992916
	21G19763	0.7	4	0.0748991	1.54284	0.00358897	0.678758	0.858671	3.59009	1.35299	3.69782	0.408935	0.189174	0.0120419
	21G19765	0.8	4	0.164858	5.61154	0	1.84411	1.5297	2.35484	0.65335	3.01415	1.11103	0.14131	0.00277991
	21G19766	0.9	4	0.0339088	1.24844	0	0.491045	0.595716	3.44294	1.39782	5.55714	0.295843	0.16913	0.0133728
	21G19768	1	4	0.0405858	1.9002	0.00127655	0.650512	0.556769	2.4297	1.12834	4.39284	0.391918	0.147205	0.00809091
	21G19769	1.1	4	0.0478301	3.22266	0	0.890792	0.876441	2.79277	0.910823	5.78236	0.53668	0.118858	0.00416983
	21G19770	1.2	4	0.0418094	3.44979	0	0.861978	0.901238	2.96764	0.840598	6.7335	0.51932	0.107441	0.00368752
	21G19772	1.3	4	0.0492075	5.77251	0.00196301	1.13167	1.1096	2.78315	0.686309	7.02204	0.681802	0.0842992	0.00203364
	21G19773	1.4	4	0.0292363	3.37695	0	0.700792	0.632478	2.56196	1.02493	6.75601	0.42221	0.0892346	0.00350454
	21G19774	1.6		0.0184068	2.26708	0.000169525	0.466876	0.353213	2.14783	1.48027	6.03881	0.281281	0.0885531	0.00514082
	21G19776	1.8		0.0278055	5.22949	0	0.781355	0.655777	2.38257	0.828868	7.32068	0.470747	0.0642477	0.00203052
	21G19777	2		0.0305573	7.85953	0	0.992656	0.797494	2.28075	0.722565	8.03822	0.59805	0.0543088	0.00125645
	21G19778	2.2		0.0195989	5.44376	0	0.673483	0.294964	1.2437	0.890845	4.79865	0.405756	0.053198	0.00185074
	21G19780	2.4		0.0184198	5.16982	0	0.592206	0.359386	1.72308	0.999778	6.13375	0.35679	0.0492567	0.00190687
	21G19781	2.6		0.0192141	7.1863	0.00208312	0.679865	0.25003	1.0444	0.938742	4.1762	0.409602	0.0406805	0.00134145
	21G19782	2.8		0.0178556	8.16439	0.00254156	0.64867	0.252774	1.10662	0.902238	4.52664	0.390808	0.034164	0.00115747
	21G19784	3		0.0211655	14.3665	0.00789993	0.904968	0.747459	2.34475	0.655487	10.5765	0.545221	0.0270864	0.00067302
	21G19785	3.6		0.0276232	21.609	0	1.08709	0.697256	1.82108	0.70872	7.79483	0.654947	0.0216322	0.0004357
	21G19786	4.2		0.0331875	33.5486	0	1.28549	0.669222	1.47825	0.561636	6.32627	0.774475	0.0164764	0.000276962
	21G19788	5		0.0207963	25.8377	0.00697148	0.874984	0.372187	1.20792	0.782807	5.65491	0.527156	0.0145618	0.000353167
	21G19789	6		0.0271385	43.0655	0	1.13876	0.405497	1.01124	0.655975	4.7657	0.686076	0.0113703	0.000213171
	21G19790	7.2		0.0445922	101.575	0	2.01123	0.827232	1.16801	0.424865	5.84951	1.21171	0.00851422	9.76306e-05
	21G19792	8.6		0.0936088	99.5202	0	1.71363	0.245436	0.406813	0.646039	0.870516	1.03242	0.00740411	9.9492e-05
	21G19793	10		0.121284	112.169	0	1.79296	0.128885	0.204186	0.666156	0.354657	1.08022	0.0068733	8.61095e-05
	21G19794	12		0.164077	108.135	0	1.47778	0.861592	1.65545	0.902024	1.72839	0.890324	0.00587641	8.95382e-05
	21G19796	14		0.242704	167.863	0	1.81416	0.262536	0.411041	0.890905	0.360996	1.09298	0.00464716	5.67225e-05
	21G19797	17		0.181454	153.925	0	1.29802	-0.425286	-0.930961	1.10823	-0.791221	0.782022	0.00362609	6.12459e-05
	21G19798	20		0.0666632	98.6916	0	0.656746	0.0199446	0.0862658	1.56009	0.100107	0.395673	0.00286145	9.15386e-05
	21G19800	24		0.0305469	52.3094	0	0.290229	0.147603	1.44411	2.59819	1.59263	0.174856	0.00238578	0.000170396
	21G19801	28		0.0155318	36.6181	0	0.176961	0.0348184	0.558836	3.70204	0.745242	0.106615	0.00207802	0.000238428
	21G19802	32		0.0115485	20.0508	0.000589947	0.111231	0.0127469	0.325508	5.63154	0.368328	0.0670137	0.0023854	0.000428773
	21G23700	0.6		1.41933	3.40259	0.00856521	0.963744	-1.40041	-4.13242	6.95237	-0.331571	0.580632	0.121793	0.0071263
	21G23701	0.7		0.947729	2.68946	0.000152231	1.02213	-3.94726	-11.0031	4.79458	-1.41475	0.615809	0.163422	0.0113751
	21G23703	0.8		0.648074	2.18515	0.00125885	0.98012	-1.77605	-5.15476	3.79905	-0.92641	0.590498	0.192871	0.0162556
	21G23704	1		0.661658	2.51995	0.00293466	1.12547	-1.57231	-3.9728	3.37695	-0.80231	0.678067	0.192048	0.0136732
	21G23706	1.2		0.665154	3.29425	0	1.52177	-0.140442	-0.262179	2.3517	-0.0707699	0.916832	0.198638	0.0121834
	21G23707	1.4		0.759599	4.57855	0.0107669	2.16971	-0.670648	-0.87825	1.92122	-0.296594	1.3072	0.203771	0.00806499
	21G23709	1.8		1.15079	9.42705	0.0126984	4.3214	1.69639	1.11478	1.30576	0.49131	2.60354	0.197114	0.00430516
	21G23710	2.2		0.717089	9.21089	0.00850359	4.14524	2.63519	1.80497	0.939454	1.21588	2.4974	0.193516	0.0041988
	21G23712	2.6	4	0.611638	10.9193	0.0190861	4.79509	3.74768	2.21882	0.746473	2.01098	2.88893	0.188831	0.00356363
	21G23713	3.4	4	0.729115	23.9612	0.0191747	8.72669	9.81225	3.19125	0.452368	4.31304	5.25761	0.156606	0.00171695
	21G23715	4.2	4	0.562377	43.5555	0.0168648	11.5892	10.4884	2.56903	0.30245	5.87917	6.98222	0.114414	0.00100788
	21G23716	5.4	4	0.329412	60.6509	0.031048	11.8059	12.0692	2.9017	0.220932	10.9297	7.11279	0.0837013	0.000700539
	21G23718	7	4	0.266604	104.048	0.0183175	12.8188	12.2725	2.71759	0.185476	13.3575	7.72303	0.0529766	0.000417678
	21G23719	9		0.24655	194.755	0.011773	13.5091	9.43699	1.98332	0.180817	11.3623	8.13887	0.0298266	0.000230158
	21G23721	11		0.176696	247.304	0	9.88171	6.49079	1.86494	0.239938	10.9547	5.95349	0.0171819	0.000134674
	21G23722	13		0.123105	256.031	0	6.80949	3.73791	1.55865	0.311219	9.23024	4.10255	0.0114364	9.29438e-05
	21G23724	15		0.104082	278.634	0	5.67498	3.22332	1.61275	0.384987	9.39702	3.41903	0.00875788	7.40789e-05
	21G23725	17		0.111806	278.334	0	4.89776	2.45967	1.42603	0.454309	6.86226	2.95078	0.00756657	6.60995e-05
	21G23727	20		0.192351	325.668	0	5.39708	2.53501	1.33378	0.461507	4.22737	3.2516	0.00712611	6.06602e-05
	21G23728	23		0.234335	310.241	0	4.96608	1.95355	1.11711	0.523241	2.71629	2.99194	0.00688308	5.97439e-05
	21G23730	26		0.282823	291.52	0	5.01298	1.7958	1.01733	0.553146	2.08237	3.02019	0.00739428	6.41145e-05
	21G23731	30		0.469559	338.744	0	5.82471	2.42023	1.17995	0.591342	1.69704	3.50924	0.00739386	6.25143e-05
	21G23733	34		0.488022	361.237	0	4.75453	0.437251	0.261224	0.74759	0.299192	2.86449	0.00565957	5.01441e-05
	21G23734	38		0.356883	314.23	0	3.66028	0.0226839	0.0176044	0.761855	0.0212843	2.20523	0.00500882	4.72123e-05
			S	14.1161	4635.81	0.190868	165.982	93.9925
	Information on Analysis				Results		40(r)/39(k)	± 2s	Age	± 2s	MSWD	39Ar(k)	K/Ca	± 2s
									(Ma)			(%,n)
	Project = O-CONNOR (20-06)				Age Plateau		0.97808	0.0463218	2.77629	0.131559	1.34124	34.8679	0.131435	0.0242587
	Stack = SO80 57DS-1 (N=2)							0.0473599		0.0473868	0.180127	14
	Material = Groundmass				Full External Error					0.195244	1.78446	2σ Confidence Limit
	Location = West Outer Pseudofault				Analytical Error					0.131385	1.15812	Error Magnification
	Region = Easter Microplate
	Analyst = Daniel Heaton				Total Fusion Age		0.566281	0.0385485	1.60791	0.109478		55	0.0153959	2.91152e-05
	Irradiation = 21-OSU-04 (4B30-21)							0.0680731		0.0680869
	J = 0.00155185 ± 0.00000189				Full External Error					0.137726
	FCT-NM = 28.201 ± 0.023 Ma				Analytical Error					0.109407	■ Defining a mini plateau at 35%

## Sheet: Normal Isochron Table
	Normal Isochron			39(k)/36(a)	± 2s	40(a+r)/36(a)	± 2s			r.i.
	21G19762	0.6	4	7.0993	0.185617	308.41	3.1381			0.379656
	21G19763	0.7	4	9.0623	0.305142	310.024	4.4237			0.40992
	21G19765	0.8	4	11.1861	0.159357	307.839	2.57373			0.574555
	21G19766	0.9	4	14.4813	0.691133	316.128	7.46648			0.468622
	21G19768	1	4	16.0281	0.602106	312.278	6.60567			0.535466
	21G19769	1.1	4	18.6241	0.552682	316.884	6.28298			0.642238
	21G19770	1.2	4	20.6168	0.62287	320.116	6.4727			0.636311
	21G19772	1.3	4	22.9979	0.592731	321.109	5.9119			0.685021
	21G19773	1.4	4	23.9699	0.974398	320.193	9.20691			0.674397
	21G19774	1.6		25.3643	1.56249	317.749	13.9908			0.677778
	21G19776	1.8		28.1007	1.05012	322.144	8.76737			0.687414
	21G19777	2		32.4851	1.08068	324.658	8.91588			0.786979
	21G19778	2.2		34.3633	1.58325	313.61	11.2588			0.726103
	21G19780	2.4		32.1505	1.60909	318.071	11.9698			0.698738
	21G19781	2.6		35.3836	1.70582	311.573	12.149			0.75402
	21G19782	2.8		36.3286	1.7649	312.717	12.0204			0.728848
	21G19784	3		42.7567	1.68437	333.875	10.9			0.776209
	21G19785	3.6		39.3543	1.46444	323.802	10.5849			0.84045
	21G19786	4.2		38.7341	1.14158	318.725	8.1208			0.82291
	21G19788	5		42.0741	1.86659	316.457	12.2333			0.826789
	21G19789	6		41.9611	1.52436	313.502	10.1322			0.84969
	21G19790	7.2		45.1027	1.09683	317.111	7.11972			0.889791
	21G19792	8.6		18.3062	0.337577	301.182	4.1528			0.729479
	21G19793	10		14.7831	0.237856	299.623	3.42293			0.695289
	21G19794	12		9.00659	0.153957	303.811	2.84159			0.537523
	21G19796	14		7.47476	0.100315	299.642	2.26912			0.556618
	21G19797	17		7.1534	0.132179	296.216	2.69808			0.48475
	21G19798	20		9.8517	0.356884	298.859	5.38025			0.483046
	21G19800	24		9.5011	0.728097	303.392	8.80113			0.359816
	21G19801	28		11.3935	1.41567	300.802	14.9416			0.373376
	21G19802	32		9.63157	1.82901	299.664	19.1521			0.312681
	21G23700	0.6		0.679012	0.0148683	297.573	1.53231			0.229579
	21G23701	0.7		1.07851	0.022524	294.395	1.6748			0.260433
	21G23703	0.8		1.51236	0.0327387	295.819	1.90174			0.275339
	21G23704	1		1.70098	0.0352515	296.184	1.90498			0.288781
	21G23706	1.2		2.28785	0.0328769	298.349	1.78789			0.38443
	21G23707	1.4		2.85639	0.0329905	297.677	1.82322			0.49964
	21G23709	1.8		3.75517	0.0272667	300.034	1.61936			0.719434
	21G23710	2.2		5.78064	0.0450586	302.235	1.83079			0.727114
	21G23712	2.6	4	7.83976	0.061116	304.687	2.00403			0.781307
	21G23713	3.4	4	11.9689	0.0768837	312.018	1.88143			0.883324
	21G23715	4.2	4	20.6076	0.146904	317.21	2.22874			0.916166
	21G23716	5.4	4	35.8394	0.312389	335.199	3.01124			0.915566
	21G23718	7	4	48.082	0.464281	344.593	3.4827			0.913149
	21G23719	9		54.7924	0.590035	336.836	3.81125			0.920074
	21G23721	11		55.9251	0.816478	335.294	5.17523			0.918245
	21G23722	13		55.3144	1.01695	328.924	6.52902			0.896829
	21G23724	15		54.5241	1.23386	329.529	7.99627			0.902614
	21G23725	17		43.8059	0.947798	320.559	7.40634			0.8945
	21G23727	20		28.0584	0.409815	311.739	4.69009			0.891412
	21G23728	23		21.1923	0.271966	306.897	3.94943			0.874267
	21G23730	26		17.7248	0.205199	304.91	3.4607			0.868307
	21G23731	30		12.4046	0.111948	303.714	2.54801			0.85816
	21G23733	34		9.74246	0.0912908	299.456	2.49491			0.823176
	21G23734	38		10.2562	0.104973	298.624	2.68019			0.771695
	Results			40(a)/36(a)	± 2s	40(r)/39(k)	± 2s	Age	± 2s	MSWD
								(Ma)
	Normal Isochron			298.844	1.81971	0.965904	0.0867955	2.74176	0.246279	1.53033
					0.00608915		0.0898593		0.0898251	0.105078
	Full External Error								0.284519
	Analytical Error								0.246188
	Statistics			2σ Confidence Limit	1.8165		Convergence	2.09457e-06
				Error Magnification	1.23707		Number of Iterations	5
				Number of Data Points	14		Calculated Line	Weighted York-2

## Sheet: Inverse Isochron Table
	Inverse Isochron			39(k)/40(a+r)	± 2s	36(a)/40(a+r)	± 2s			r.i.
	21G19762	0.6	4	0.023019	0.000556817	0.00324243	3.2992e-05			0.0102806
	21G19763	0.7	4	0.0292309	0.000897861	0.00322555	4.60251e-05			0.015178
	21G19765	0.8	4	0.0363374	0.000423738	0.00324845	2.71591e-05			0.015051
	21G19766	0.9	4	0.0458084	0.00193218	0.00316327	7.47118e-05			0.0297105
	21G19768	1	4	0.0513262	0.00162927	0.00320227	6.77381e-05			0.0326988
	21G19769	1.1	4	0.0587726	0.00133764	0.00315573	6.25698e-05			0.0337674
	21G19770	1.2	4	0.0644043	0.0015024	0.00312387	6.31642e-05			0.0426888
	21G19772	1.3	4	0.0716201	0.00134586	0.0031142	5.73351e-05			0.0402088
	21G19773	1.4	4	0.0748607	0.00224921	0.00312311	8.98027e-05			0.0445778
	21G19774	1.6		0.0798249	0.00362015	0.00314714	0.000138572			0.0502427
	21G19776	1.8		0.0872302	0.00237121	0.0031042	8.44827e-05			0.0561746
	21G19777	2		0.100059	0.00205772	0.00308016	8.45884e-05			0.0623366
	21G19778	2.2		0.109573	0.00348159	0.00318867	0.000114476			0.0769936
	21G19780	2.4		0.10108	0.00362901	0.00314395	0.000118315			0.0741313
	21G19781	2.6		0.113565	0.00360867	0.00320952	0.000125147			0.0831316
	21G19782	2.8		0.116171	0.00388015	0.00319778	0.000122919			0.090722
	21G19784	3		0.128062	0.00319171	0.00299513	9.77824e-05			0.0830105
	21G19785	3.6		0.121538	0.0024568	0.00308831	0.000100955			0.0699909
	21G19786	4.2		0.121528	0.00204047	0.0031375	7.99405e-05			0.0730245
	21G19788	5		0.132954	0.00332832	0.00315999	0.000122156			0.0789783
	21G19789	6		0.133846	0.0025712	0.00318977	0.000103092			0.0755781
	21G19790	7.2		0.14223	0.00158273	0.00315347	7.08012e-05			0.0731037
	21G19792	8.6		0.0607813	0.000766931	0.00332025	4.57808e-05			0.0266571
	21G19793	10		0.0493391	0.000570684	0.00333753	3.81284e-05			0.020504
	21G19794	12		0.0296454	0.000427347	0.00329152	3.0786e-05			0.0114328
	21G19796	14		0.0249457	0.00027814	0.00333732	2.52728e-05			0.00920705
	21G19797	17		0.0241493	0.00039031	0.00337591	3.07495e-05			0.00936535
	21G19798	20		0.0329643	0.00104573	0.00334606	6.02378e-05			0.0158862
	21G19800	24		0.0313163	0.00223957	0.00329607	9.56159e-05			0.0200706
	21G19801	28		0.0378771	0.00436773	0.00332445	0.000165134			0.0284434
	21G19802	32		0.0321413	0.00579932	0.00333707	0.000213279			0.0251331
	21G23700	0.6		0.00228183	4.86312e-05	0.00336052	1.73044e-05			0.00573682
	21G23701	0.7		0.00366347	7.38749e-05	0.0033968	1.93242e-05			0.0123952
	21G23703	0.8		0.00511244	0.000106421	0.00338044	2.17319e-05			0.0224991
	21G23704	1		0.005743	0.000113977	0.00337628	2.17155e-05			0.0225242
	21G23706	1.2		0.00766838	0.000101791	0.00335178	2.00859e-05			0.0352772
	21G23707	1.4		0.00959559	9.60618e-05	0.00335934	2.05754e-05			0.0353737
	21G23709	1.8		0.0125158	6.3158e-05	0.00333295	1.79888e-05			0.0343567
	21G23710	2.2		0.0191263	0.00010262	0.00330869	2.00424e-05			0.0726619
	21G23712	2.6	4	0.0257305	0.00012582	0.00328205	2.15871e-05			0.0994969
	21G23713	3.4	4	0.0383596	0.00011631	0.00320495	1.93254e-05			0.11732
	21G23715	4.2	4	0.0649651	0.000188381	0.00315249	2.21496e-05			0.170719
	21G23716	5.4	4	0.10692	0.000389843	0.00298331	2.68004e-05			0.275097
	21G23718	7	4	0.139533	0.000577923	0.00290198	2.93294e-05			0.31129
	21G23719	9		0.162668	0.000723378	0.0029688	3.35915e-05			0.316391
	21G23721	11		0.166794	0.00102199	0.00298245	4.60339e-05			0.331139
	21G23722	13		0.168168	0.00147994	0.00304022	6.03474e-05			0.381986
	21G23724	15		0.165461	0.00173245	0.00303463	7.36377e-05			0.366742
	21G23725	17		0.136655	0.00141774	0.00311955	7.20753e-05			0.36153
	21G23727	20		0.0900061	0.000623033	0.00320781	4.82613e-05			0.292561
	21G23728	23		0.0690534	0.000445011	0.00325843	4.19324e-05			0.255916
	21G23730	26		0.0581313	0.000342233	0.00327966	3.72239e-05			0.220398
	21G23731	30		0.0408431	0.000191055	0.00329257	2.7623e-05			0.137855
	21G23733	34		0.0325339	0.000174256	0.00333939	2.7822e-05			0.115375
	21G23734	38		0.0343451	0.000226604	0.0033487	3.00551e-05			0.163216
	Results			40(a)/36(a)	± 2s	40(r)/39(k)	± 2s	Age	± 2s	MSWD
								(Ma)
	Inverse Isochron			298.888	1.82248	0.965135	0.0857747	2.73958	0.243385	1.53463
					0.00609751		0.0888733		0.0888402	0.103643
	Full External Error								0.281961
	Analytical Error								0.243293
	Statistics			2σ Confidence Limit	1.8165		Convergence	0.000274984
				Error Magnification	1.2388		Number of Iterations	3
				Number of Data Points	14		Calculated Line	Weighted York-2
				Spreading Factor	0.112451

## Sheet: Degassing Patterns
	Degassing Patterns			36Ar(a) [fA]	%1s	36Ar(c) [fA]	%1s	36Ar(ca) [fA]	%1s	36Ar(cl) [fA]	%1s	37Ar(ca) [fA]	%1s	38Ar(a) [fA]	%1s	38Ar(c) [fA]	%1s	38Ar(k) [fA]	%1s	38Ar(ca) [fA]	%1s	38Ar(cl) [fA]	%1s	39Ar(k) [fA]	%1s	39Ar(ca) [fA]	%1s	40Ar(r) [fA]	%1s	40Ar(a) [fA]	%1s	40Ar(c) [fA]	%1s	40Ar(k) [fA]	%1s
	21G19762	0.6	4	0.125216	0.502498	0	0	0.000524717	2.22018	3.38803e-07	327.956	1.94124	2.21366	0.0236031	0.527053	0	0	0.0107358	1.21021	0.000349423	9.88115	0.00264006	327.958	0.888942	1.20685	0.00124725	2.39723	1.23342	15.7513	37.3843	0.513147	0	0	0.000539588	9.72517
	21G19763	0.7	4	0.0748991	0.701693	0	0	0.000417031	2.79584	4.60618e-07	254.504	1.54284	2.79067	0.0141185	0.719482	0	0	0.00819737	1.53303	0.000277712	10.0262	0.00358897	254.506	0.678758	1.53038	0.000991277	2.93841	0.858671	18.7997	22.3619	0.709358	0	0	0.000412006	9.7706
	21G19765	0.8	4	0.164858	0.413621	0	0	0.0015168	0.812476	0	0	5.61154	0.794492	0.0310757	0.443129	0	0	0.0222713	0.586848	0.00101008	9.66272	0	0	1.84411	0.579906	0.00360541	1.21557	1.5297	13.8693	49.22	0.426495	0	0	0.00111938	9.66741
	21G19766	0.9	4	0.0339088	1.14917	0	0	0.000337454	3.35925	0	0	1.24844	3.35495	0.00639182	1.16012	0	0	0.00593035	2.0933	0.00022472	10.1977	0	0	0.491045	2.09136	0.000802124	3.4788	0.595716	20.2109	10.1238	1.15387	0	0	0.000298064	9.87402
	21G19768	1	4	0.0405858	1.03138	0	0	0.000513625	2.26211	1.63909e-07	699.694	1.9002	2.25571	0.00765043	1.04357	0	0	0.00785624	1.57236	0.000342037	9.89066	0.00127655	699.695	0.650512	1.56978	0.00122088	2.43611	0.556769	23.1822	12.1173	1.03661	0	0	0.000394861	9.77685
	21G19769	1.1	4	0.0478301	0.971965	0	0	0.000871086	1.35975	0	0	3.22266	1.34908	0.00901597	0.984884	0	0	0.0107581	1.12472	0.000580079	9.72404	0	0	0.890792	1.12111	0.00207056	1.63292	0.876441	16.2807	14.2802	0.977513	0	0	0.000540711	9.71491
	21G19770	1.2	4	0.0418094	0.985783	0	0	0.000932478	1.28983	0	0	3.44979	1.27858	0.00788108	0.998524	0	0	0.0104101	1.14813	0.000620962	9.71451	0	0	0.861978	1.1446	0.00221649	1.57517	0.901238	14.1279	12.4826	0.991254	0	0	0.00052322	9.71764
	21G19772	1.3	4	0.0492075	0.901455	0	0	0.00156031	0.797361	2.5214e-07	472.239	5.77251	0.779028	0.00927562	0.91537	0	0	0.0136672	0.925277	0.00103905	9.66146	0.00196301	472.24	1.13167	0.92089	0.00370884	1.20552	1.1096	12.3047	14.6914	0.907434	0	0	0.000686923	9.69384
	21G19773	1.4	4	0.0292363	1.40383	0	0	0.000912789	1.31316	0	0	3.37695	1.30211	0.00551105	1.4128	0	0	0.00846346	1.47262	0.000607851	9.71763	0	0	0.700792	1.46987	0.00216969	1.59433	0.632478	19.9627	8.7288	1.40768	0	0	0.000425381	9.7613
	21G19774	1.6		0.0184068	2.14383	0	0	0.000612791	1.88771	2.17787e-08	5043.89	2.26708	1.88004	0.00346969	2.14972	0	0	0.00563847	2.21339	0.000408074	9.8118	0.000169525	5043.89	0.466876	2.21156	0.0014566	2.09307	0.353213	34.4088	5.49555	2.14635	0	0	0.000283394	9.90018
	21G19776	1.8		0.0278055	1.32206	0	0	0.00141353	0.884635	0	0	5.22949	0.868147	0.00524134	1.33158	0	0	0.00943643	1.32346	0.000941309	9.66905	0	0	0.781355	1.3204	0.00335995	1.26494	0.655777	17.3556	8.30161	1.32614	0	0	0.000474283	9.73992
	21G19777	2		0.0305573	1.34069	0	0	0.00212443	0.630656	0	0	7.85953	0.607311	0.00576004	1.35008	0	0	0.0119883	0.988628	0.00141472	9.64913	0	0	0.992656	0.984523	0.00504975	1.10237	0.797494	15.8197	9.12318	1.34471	0	0	0.000602542	9.70009
	21G19778	2.2		0.0195989	1.7328	0	0	0.00147145	0.866182	0	0	5.44376	0.849336	0.00369439	1.74008	0	0	0.00813365	1.52069	0.000979877	9.66738	0	0	0.673483	1.51803	0.00349762	1.25211	0.294964	35.7943	5.85144	1.73592	0	0	0.000408804	9.76867
	21G19780	2.4		0.0184198	1.81386	0	0	0.0013974	0.896402	0	0	5.16982	0.880135	0.00347213	1.82082	0	0	0.00715207	1.72632	0.000930568	9.67014	0	0	0.592206	1.72397	0.00332161	1.2732	0.359386	28.9738	5.49942	1.81684	0	0	0.000359469	9.80278
	21G19781	2.6		0.0192141	1.88243	0	0	0.00194246	0.69316	2.67783e-07	431.432	7.1863	0.67199	0.00362186	1.88913	0	0	0.00821073	1.50829	0.00129353	9.65342	0.00208312	431.432	0.679865	1.5056	0.00461719	1.13929	0.25003	44.9295	5.73657	1.8853	0	0	0.000412678	9.76675
	21G19782	2.8		0.0178556	1.84462	0	0	0.00220684	0.633025	3.26743e-07	368.657	8.16439	0.60977	0.00336579	1.85146	0	0	0.00783399	1.58299	0.00146959	9.64929	0.00254156	368.658	0.64867	1.58043	0.00524562	1.10373	0.252774	40.7472	5.33098	1.84755	0	0	0.000393743	9.77856
	21G19784	3		0.0211655	1.57979	0	0	0.00388327	0.433943	1.0158e-06	112.412	14.3665	0.399258	0.0039897	1.58777	0	0	0.0109293	1.1799	0.00258597	9.63827	0.00789993	112.416	0.904968	1.17646	0.00923048	1.0029	0.747459	13.9372	6.31918	1.58321	0	0	0.000549315	9.72145
	21G19785	3.6		0.0276232	1.59871	0	0	0.00584092	0.370363	0	0	21.609	0.329043	0.00520698	1.6066	0	0	0.0131288	0.95604	0.00388963	9.63562	0	0	1.08709	0.951795	0.0138838	0.977072	0.697256	19.4452	8.24719	1.60209	0	0	0.000659866	9.69682
	21G19786	4.2		0.0331875	1.24292	0	0	0.00906818	0.329608	0	0	33.5486	0.282385	0.00625585	1.25305	0	0	0.0155248	0.796722	0.00603874	9.63414	0	0	1.28549	0.791622	0.021555	0.962362	0.669222	18.9879	9.90846	1.24726	0	0	0.000780291	9.68242
	21G19788	5		0.0207963	1.88277	0	0	0.00698393	0.351821	8.96735e-07	125.413	25.8377	0.308023	0.0039201	1.88948	0	0	0.0105672	1.17633	0.00465079	9.63492	0.00697148	125.416	0.874984	1.17288	0.0166007	0.970195	0.372187	32.3926	6.20894	1.88564	0	0	0.000531116	9.72102
	21G19789	6		0.0271385	1.57926	0	0	0.0116406	0.319946	0	0	43.0655	0.271045	0.00511561	1.58724	0	0	0.0137528	0.901863	0.00775178	9.63381	0	0	1.13876	0.897361	0.0276696	0.959096	0.405497	32.4306	8.10247	1.58268	0	0	0.000691228	9.69163
	21G19790	7.2		0.0445922	1.10207	0	0	0.0274556	0.306103	0	0	101.575	0.254556	0.00840564	1.11348	0	0	0.0242896	0.521553	0.0182834	9.63336	0	0	2.01123	0.513729	0.0652616	0.954567	0.827232	18.186	13.3135	1.10696	0	0	0.00122082	9.66366
	21G19792	8.6		0.0936088	0.680956	0	0	0.0269003	0.306394	0	0	99.5202	0.254906	0.0176453	0.699273	0	0	0.0206955	0.628118	0.0179136	9.63337	0	0	1.71363	0.621637	0.0639417	0.954661	0.245436	79.409	27.9478	0.688852	0	0	0.00104017	9.67
	21G19793	10		0.121284	0.565247	0	0	0.0303194	0.305932	0	0	112.169	0.254351	0.0228621	0.587184	0	0	0.0216536	0.579474	0.0201905	9.63336	0	0	1.79296	0.572442	0.0720689	0.954513	0.128885	163.133	36.2107	0.574735	0	0	0.00108833	9.66696
	21G19794	12		0.164077	0.463519	0	0	0.0292288	0.306034	0	0	108.135	0.254474	0.0309286	0.490031	0	0	0.0178471	0.723705	0.0194642	9.63336	0	0	1.47778	0.718087	0.0694765	0.954545	0.861592	27.2469	48.9869	0.475043	0	0	0.000897011	9.67668
	21G19796	14		0.242704	0.376064	0	0	0.0453734	0.304142	0	0	167.863	0.252195	0.0457497	0.408295	0	0	0.0219096	0.562987	0.0302153	9.6333	0	0	1.81416	0.555746	0.107852	0.95394	0.262536	108.382	72.4617	0.390179	0	0	0.00110119	9.66599
	21G19797	17		0.181454	0.451624	0	0	0.041606	0.304135	0	0	153.925	0.252186	0.0342041	0.478796	0	0	0.0156761	0.810993	0.0277065	9.6333	0	0	1.29802	0.805984	0.0988969	0.953938	-0.425286	59.5003	54.175	0.463444	0	0	0.000787896	9.6836
	21G19798	20		0.0666632	0.887442	0	0	0.0266763	0.306859	0	0	98.6916	0.255465	0.012566	0.901574	0	0	0.00793152	1.58155	0.0177645	9.63339	0	0	0.656746	1.57898	0.0634093	0.95481	0.0199446	904.251	19.903	0.893515	0	0	0.000398645	9.77833
	21G19800	24		0.0305469	1.41412	0	0	0.0141392	0.315894	0	0	52.3094	0.26625	0.00575809	1.42303	0	0	0.0035051	3.56228	0.00941569	9.63368	0	0	0.290229	3.56115	0.0336088	0.957752	0.147603	89.9231	9.12009	1.41793	0	0	0.000176169	10.2861
	21G19801	28		0.0155318	2.40024	0	0	0.00989788	0.324677	0	0	36.6181	0.276613	0.00292774	2.4055	0	0	0.00213716	5.73093	0.00659127	9.63397	0	0	0.176961	5.73022	0.0235272	0.960685	0.0348184	331.229	4.63716	2.40249	0	0	0.000107415	11.2231
	21G19802	32		0.0115485	3.08014	0	0	0.00541972	0.371398	7.59782e-08	1445.69	20.0508	0.330207	0.0021769	3.08425	0	0	0.00134333	8.98182	0.00360914	9.63566	0.000589947	1445.69	0.111231	8.98136	0.0128826	0.977464	0.0127469	865.069	3.44793	3.0819	0	0	6.7517e-05	13.1828
	21G23700	0.6		1.41933	0.254392	0	0	0.00091972	2.7302	1.63252e-06	101.887	3.40259	2.72491	0.267544	0.299994	0	0	0.0116391	1.06868	0.000612466	10.0081	0.00856521	101.891	0.963744	1.06488	0.00218616	2.87602	-1.40041	84.0182	423.756	0.27483	0	0	0.000584992	9.70858
	21G23701	0.7		0.947729	0.278128	0	0	0.00072696	3.3359	2.90165e-08	5973.88	2.68946	3.33156	0.178647	0.320369	0	0	0.0123443	1.01052	0.000484102	10.19	0.000152231	5973.88	1.02213	1.0065	0.00172798	3.45626	-3.94726	21.6987	282.954	0.296937	0	0	0.000620434	9.70235
	21G23703	0.8		0.648074	0.309507	0	0	0.000590645	4.08802	2.39975e-07	718.788	2.18515	4.08449	0.122162	0.347959	0	0	0.0118369	1.04108	0.000393326	10.4604	0.00125885	718.788	0.98012	1.03718	0.00140396	4.18682	-1.77605	36.7835	193.489	0.326513	0	0	0.000594933	9.70558
	21G23704	1		0.661658	0.310211	0	0	0.000681142	3.424	5.59467e-07	300.154	2.51995	3.41977	0.124723	0.348586	0	0	0.0135923	0.992774	0.000453591	10.2192	0.00293466	300.155	1.12547	0.988686	0.00161907	3.54136	-1.57231	42.4434	197.545	0.327181	0	0	0.00068316	9.70052
	21G23706	1.2		0.665154	0.287686	0	0	0.000890436	3.00005	0	0	3.29425	2.99523	0.125382	0.3287	0	0	0.0183785	0.664525	0.000592965	10.0851	0	0	1.52177	0.658402	0.00211656	3.13334	-0.140442	448.459	198.588	0.305907	0	0	0.000923717	9.67243
	21G23707	1.4		0.759599	0.297257	0	0	0.00123758	1.92353	2.05293e-06	86.9691	4.57855	1.916	0.143184	0.337109	0	0	0.0262036	0.503219	0.000824138	9.81876	0.0107669	86.974	2.16971	0.495106	0.00294172	2.12543	-0.670648	109.35	226.786	0.314925	0	0	0.00131701	9.66269
	21G23709	1.8		1.15079	0.265493	0	0	0.00254813	1.0771	2.42147e-06	71.7915	9.42705	1.0636	0.216923	0.309464	0	0	0.0521895	0.263482	0.00169687	9.68856	0.0126984	71.7973	4.3214	0.247634	0.00605688	1.40629	1.69639	58.5834	343.579	0.285136	0	0	0.00262309	9.65318
	21G23710	2.2		0.717089	0.292967	0	0	0.0024897	1.06761	1.62166e-06	106.652	9.21089	1.05399	0.135171	0.333333	0	0	0.050062	0.272332	0.00165796	9.68751	0.00850359	106.656	4.14524	0.257031	0.005918	1.39903	2.63519	26.0357	214.094	0.310879	0	0	0.00251616	9.65342
	21G23712	2.6	4	0.611638	0.31647	0	0	0.00295148	0.931404	3.64016e-06	49.0246	10.9193	0.915758	0.115294	0.354167	0	0	0.0579104	0.244699	0.00196547	9.67344	0.0190861	49.0333	4.79509	0.227547	0.00701563	1.29808	3.74768	16.83	182.611	0.33312	0	0	0.00291062	9.65268
	21G23713	3.4	4	0.729115	0.292465	0	0	0.00647671	0.558366	3.65725e-06	45.9268	23.9612	0.531857	0.137438	0.332892	0	0	0.105392	0.16038	0.00431301	9.64468	0.0191747	45.936	8.72669	0.132747	0.0153951	1.06267	9.81225	7.09256	217.685	0.310406	0	0	0.0052971	9.65091
	21G23715	4.2	4	0.562377	0.338702	0	0	0.011773	0.458881	3.21703e-06	49.8387	43.5555	0.42623	0.106008	0.374166	0	0	0.139963	0.142918	0.00783998	9.63943	0.0168648	49.8472	11.5892	0.111021	0.0279844	1.01394	10.4884	5.88954	167.903	0.354309	0	0	0.00703466	9.65064
	21G23716	5.4	4	0.329412	0.423354	0	0	0.0163939	0.439674	5.92283e-06	27.8405	60.6509	0.405479	0.0620942	0.452228	0	0	0.14258	0.137145	0.0109172	9.63853	0.031048	27.8557	11.8059	0.103483	0.0389682	1.00539	12.0692	3.80855	98.3494	0.435942	0	0	0.00716621	9.65055
	21G23718	7	4	0.266604	0.472004	0	0	0.0281241	0.417122	3.49471e-06	48.6499	104.048	0.380908	0.0502548	0.498065	0	0	0.154813	0.135685	0.0187286	9.63753	0.0183175	48.6586	12.8188	0.10154	0.0668507	0.995736	12.2725	3.41353	79.5972	0.483325	0	0	0.00778103	9.65053
	21G23719	9		0.24655	0.5294	0	0	0.0526423	0.410027	2.24624e-06	78.2367	194.755	0.373125	0.0464746	0.552762	0	0	0.163149	0.133189	0.0350559	9.63723	0.011773	78.2421	13.5091	0.0981806	0.12513	0.992785	9.43699	4.55985	73.6099	0.539519	0	0	0.00819999	9.6505
	21G23721	11		0.176696	0.719234	0	0	0.0668462	0.408564	0	0	247.304	0.371516	0.0333071	0.736599	0	0	0.119341	0.153837	0.0445146	9.63716	0	0	9.88171	0.124763	0.158893	0.992182	6.49079	6.43493	52.7542	0.726714	0	0	0.0059982	9.65081
	21G23722	13		0.123105	0.904547	0	0	0.0692052	0.408926	0	0	256.031	0.371915	0.0232053	0.918415	0	0	0.0822382	0.186814	0.0460856	9.63718	0	0	6.80949	0.163706	0.1645	0.992331	3.73791	9.98649	36.7543	0.910506	0	0	0.00413336	9.65139
	21G23724	15		0.104082	1.11316	0	0	0.0753147	0.408215	0	0	278.634	0.371132	0.0196195	1.12446	0	0	0.0685367	0.221874	0.0501541	9.63715	0	0	5.67498	0.2028	0.179022	0.992038	3.22332	11.9392	31.0747	1.118	0	0	0.00344471	9.65213
	21G23725	17		0.111806	1.0573	0	0	0.0752337	0.408958	0	0	278.334	0.37195	0.0210754	1.06919	0	0	0.0591502	0.246039	0.0501002	9.63718	0	0	4.89776	0.228988	0.17883	0.992344	2.45967	15.9337	33.3807	1.06241	0	0	0.00297294	9.65272
	21G23727	20		0.192351	0.699789	0	0	0.088028	0.407962	0	0	325.668	0.370854	0.0362582	0.717625	0	0	0.0651805	0.227418	0.0586202	9.63714	0	0	5.39708	0.208851	0.209241	0.991934	2.53501	17.3058	57.4284	0.707475	0	0	0.00327602	9.65226
	21G23728	23		0.234335	0.600802	0	0	0.0838582	0.40802	0	0	310.241	0.370918	0.0441721	0.621485	0	0	0.0599754	0.242626	0.0558434	9.63714	0	0	4.96608	0.225316	0.19933	0.991958	1.95355	23.4254	69.963	0.609737	0	0	0.00301441	9.65263
	21G23730	26		0.282823	0.534073	0	0	0.0787978	0.408688	0	0	291.52	0.371653	0.0533122	0.557238	0	0	0.0605417	0.24069	0.0524736	9.63717	0	0	5.01298	0.22323	0.187301	0.992233	1.7958	27.1928	84.4397	0.544105	0	0	0.00304288	9.65258
	21G23731	30		0.469559	0.403031	0	0	0.0915625	0.407963	0	0	338.744	0.370856	0.0885119	0.433261	0	0	0.070345	0.221989	0.0609739	9.63714	0	0	5.82471	0.202927	0.217643	0.991934	2.42023	25.0652	140.192	0.416233	0	0	0.0035356	9.65213
	21G23733	34		0.488022	0.400826	0	0	0.0976424	0.407801	0	0	361.237	0.370677	0.0919921	0.431211	0	0	0.0574205	0.258746	0.0650227	9.63713	0	0	4.75453	0.242589	0.232095	0.991868	0.437251	143.104	145.704	0.414099	0	0	0.002886	9.65305
	21G23734	38		0.356883	0.420976	0	0	0.0849363	0.407859	0	0	314.23	0.370742	0.0672725	0.450002	0	0	0.0442052	0.304576	0.0565614	9.63713	0	0	3.66028	0.290975	0.201893	0.991892	0.0226839	2163.83	106.551	0.433632	0	0	0.00222179	9.65439
			S	14.1161	0.0698337	0	0	1.25306	0.0899014	3.45556e-05	20.6972	4635.81	0.0813942	2.66089	0.0776889	0	0	2.00456	0.0515196	0.834446	2.16396	0.190868	22.4748	165.982	0.0481217	2.97851	0.222044	93.9925	3.40331	4214.51	0.0732975	0	0	0.100751	1.9735
			S							15.3692	0.0645574	4635.81	0.0813942									5.69076	0.818873			168.96	0.0474352							4308.6	0.103211

## Sheet: Additional Parameters
	Additional Parameters			40Ar/39Ar	1s	37Ar/39Ar	1s	36Ar/39Ar	1s	Time (days)	37Ar (decay)	39Ar (decay)	40Ar (moles)
	21G19762	0.6	4	43.3821	0.523961	2.1807	0.0549637	0.141251	0.00184317	79.0236	4.77475	1.00056	1.649e-12
	21G19763	0.7	4	34.1611	0.523886	2.26972	0.0722153	0.110801	0.00186129	79.0306	4.77541	1.00056	9.91535e-13
	21G19765	0.8	4	27.4668	0.159837	3.03701	0.0298523	0.0900434	0.000638544	79.0451	4.77678	1.00056	2.16706e-12
	21G19766	0.9	4	21.795	0.458914	2.53827	0.100303	0.0696279	0.00165549	79.0521	4.77744	1.00056	4.57737e-13
	21G19768	1	4	19.4473	0.308095	2.91562	0.080077	0.063062	0.00117834	79.066	4.77875	1.00056	5.412e-13
	21G19769	1.1	4	16.9759	0.192746	3.60936	0.0632522	0.054545	0.000801958	79.0729	4.77941	1.00056	6.4721e-13
	21G19770	1.2	4	15.4877	0.180198	3.99192	0.0684254	0.0494587	0.000738975	79.0799	4.78006	1.00056	5.71513e-13
	21G19772	1.3	4	13.9176	0.130355	5.08422	0.0612089	0.0447147	0.00056654	79.0938	4.78137	1.00056	6.74732e-13
	21G19773	1.4	4	13.3175	0.199471	4.80389	0.0941691	0.0428887	0.000857645	79.1014	4.78209	1.00056	3.99745e-13
	21G19774	1.6		12.4891	0.282357	4.84074	0.140257	0.0406114	0.00122922	79.1083	4.78275	1.00056	2.49754e-13
	21G19776	1.8		11.4154	0.154527	6.66419	0.104994	0.0372352	0.000677384	79.1222	4.78406	1.00056	3.82501e-13
	21G19777	2		9.94409	0.101774	7.87761	0.0907907	0.0327569	0.000520941	79.1292	4.78472	1.00056	4.23638e-13
	21G19778	2.2		9.07975	0.143568	8.04124	0.139325	0.031124	0.000687187	79.1361	4.78538	1.00056	2.62469e-13
	21G19780	2.4		9.8386	0.175704	8.68108	0.16729	0.0332767	0.000799848	79.15	4.78669	1.00056	2.50186e-13
	21G19781	2.6		8.74677	0.138126	10.4989	0.172126	0.0309093	0.000701774	79.1576	4.78741	1.00056	2.55645e-13
	21G19782	2.8		8.53955	0.141585	12.4854	0.210022	0.030681	0.000696131	79.1646	4.78807	1.00056	2.38443e-13
	21G19784	3		7.73047	0.0954635	15.7149	0.193462	0.0274008	0.000485029	79.1785	4.78938	1.00056	3.01769e-13
	21G19785	3.6		8.1247	0.0811927	19.6271	0.195418	0.030395	0.000492023	79.1854	4.79004	1.00056	3.81956e-13
	21G19786	4.2		8.09343	0.0669362	25.6675	0.212538	0.0323292	0.000402996	79.1924	4.7907	1.00056	4.517e-13
	21G19788	5		7.38198	0.0908795	28.9795	0.345263	0.0311592	0.000566305	79.2069	4.79208	1.00056	2.81037e-13
	21G19789	6		7.29461	0.0685956	36.9207	0.338475	0.0332459	0.000467721	79.2139	4.79273	1.00056	3.6332e-13
	21G19790	7.2		6.81049	0.0368234	48.9164	0.273008	0.0346969	0.000289951	79.2208	4.79339	1.00056	6.0386e-13
	21G19792	8.6		15.8612	0.0964205	55.9868	0.364099	0.0677944	0.000539409	79.2347	4.79471	1.00056	1.2039e-12
	21G19793	10		19.4853	0.108186	60.1435	0.363949	0.0812875	0.000576074	79.2417	4.79536	1.00056	1.55175e-12
	21G19794	12		32.218	0.221438	69.8882	0.510375	0.124935	0.000984683	79.2486	4.79602	1.00056	2.12857e-12
	21G19796	14		37.8382	0.198152	87.3373	0.506181	0.149884	0.000912183	79.2632	4.7974	1.00056	3.10537e-12
	21G19797	17		38.4781	0.287885	110.19	0.867579	0.159681	0.00132456	79.2701	4.79806	1.00056	2.29515e-12
	21G19798	20		27.6653	0.399865	137.042	2.00084	0.12961	0.00203304	79.2771	4.79872	1.00056	8.50726e-13
	21G19800	24		28.6188	0.917601	161.529	5.17073	0.137989	0.00459747	79.291	4.80004	1.00056	3.95738e-13
	21G19801	28		23.3035	1.1877	182.645	9.24929	0.126839	0.00667582	79.2979	4.80069	1.00056	1.99498e-13
	21G19802	32		27.8838	2.25674	161.552	13.0134	0.136717	0.0113696	79.3049	4.80135	1.00056	1.47774e-13
	21G23700	0.6		437.253	4.64883	3.5226	0.103026	1.47035	0.0160627	117.367	10.1827	1.00083	1.80346e-11
	21G23701	0.7		272.505	2.74291	2.62678	0.0914064	0.926353	0.0096573	117.373	10.184	1.00083	1.19136e-11
	21G23703	0.8		195.322	2.02999	2.22628	0.0938097	0.660875	0.00714306	117.386	10.1867	1.00083	8.18617e-12
	21G23704	1		173.875	1.72291	2.2358	0.0795818	0.587655	0.00608071	117.392	10.1879	1.00083	8.36805e-12
	21G23706	1.2		130.225	0.863115	2.16174	0.0662905	0.437068	0.00313594	117.405	10.1904	1.00083	8.47377e-12
	21G23707	1.4		104.074	0.520246	2.10736	0.0416996	0.350189	0.00201936	117.411	10.1917	1.00083	9.65517e-12
	21G23709	1.8		79.7878	0.201037	2.17843	0.0237878	0.266516	0.000965793	117.424	10.1942	1.00083	1.47434e-11
	21G23710	2.2		52.21	0.139877	2.21888	0.02407	0.173345	0.000673808	117.431	10.1956	1.00083	9.25445e-12
	21G23712	2.6	4	38.8082	0.0947609	2.27385	0.0214543	0.127984	0.000496991	117.443	10.1981	1.00083	7.95762e-12
	21G23713	3.4	4	26.0238	0.0393969	2.7409	0.0150232	0.0841442	0.000268165	117.449	10.1994	1.00083	9.71434e-12
	21G23715	4.2	4	15.3564	0.0222297	3.74922	0.0165107	0.0494226	0.000172791	117.462	10.2019	1.00083	7.61763e-12
	21G23716	5.4	4	9.32263	0.016974	5.12041	0.0214227	0.029195	0.00012137	117.468	10.2032	1.00083	4.71518e-12
	21G23718	7	4	7.1302	0.0147421	8.07469	0.0318175	0.0228728	9.99322e-05	117.481	10.2058	1.00083	3.92317e-12
	21G23719	9		6.09168	0.013508	14.2843	0.0550646	0.0219444	9.67771e-05	117.488	10.2071	1.00083	3.54645e-12
	21G23721	11		5.90114	0.0180063	24.6303	0.0962965	0.0242557	0.000127095	117.5	10.2096	1.00083	2.53002e-12
	21G23722	13		5.80677	0.0254298	36.7123	0.148366	0.0275754	0.000160466	117.506	10.2109	1.00083	1.72919e-12
	21G23724	15		5.85949	0.0304824	47.5971	0.19938	0.0306451	0.000199889	117.519	10.2134	1.00083	1.46467e-12
	21G23725	17		7.06053	0.036291	54.827	0.236413	0.0368436	0.000238766	117.525	10.2146	1.00083	1.53051e-12
	21G23727	20		10.6963	0.0363067	58.0894	0.244104	0.0500113	0.000251616	117.538	10.2173	1.00083	2.56058e-12
	21G23728	23		13.9233	0.0437011	60.0613	0.256961	0.0616007	0.000295215	117.544	10.2186	1.00083	3.07096e-12
	21G23730	26		16.5834	0.0474427	56.0585	0.239912	0.0695388	0.000319856	117.557	10.2211	1.00083	3.68238e-12
	21G23731	30		23.6026	0.0530475	56.0616	0.234203	0.0928648	0.000355207	117.563	10.2223	1.00083	6.08967e-12
	21G23733	34		29.3072	0.07428	72.4412	0.314739	0.117447	0.000467288	117.576	10.225	1.00083	6.24034e-12
	21G23734	38		27.5948	0.0861733	81.3608	0.373558	0.114397	0.00048916	117.583	10.2263	1.00083	4.5508e-12

## Sheet: Procedure Blanks
	Procedure Blanks		36Ar ± 1σ (SE) [fA]		37Ar ± 1σ (SE) [fA]		38Ar ± 1σ (SE) [fA]		39Ar ± 1σ (SE) [fA]		40Ar ± 1σ (SE) [fA]
	21G19762	0.6	0.0112824	0.000188835	-0.00309259	0.00628367	-0.00920476	0.00624958	0.0293888	0.00809509	2.94558	0.0251662
	21G19763	0.7	0.0113698	0.000188835	-0.00269207	0.00628367	-0.0068774	0.00624958	0.0284109	0.00809509	2.96006	0.0251662
	21G19765	0.8	0.0114793	0.000188835	-0.00198102	0.00628367	-0.00323076	0.00624958	0.0269077	0.00809509	2.99051	0.0251662
	21G19766	0.9	0.0115025	0.000188835	-0.00170103	0.00628367	-0.00200237	0.00624958	0.0264329	0.00809509	3.00467	0.0251662
	21G19768	1	0.0115065	0.000188835	-0.00124599	0.00628367	-0.000344761	0.00624958	0.0258993	0.00809509	3.03161	0.0251662
	21G19769	1.1	0.0114923	0.000188835	-0.00106742	0.00628367	0.000150881	0.00624958	0.0258209	0.00809509	3.04413	0.0251662
	21G19770	1.2	0.0114703	0.000188835	-0.000919039	0.00628367	0.000465488	0.00624958	0.0258551	0.00809509	3.05587	0.0251662
	21G19772	1.3	0.0114109	0.000188835	-0.000705171	0.00628367	0.000663311	0.00624958	0.0262222	0.00809509	3.07665	0.0251662
	21G19773	1.4	0.0113738	0.000188835	-0.000629986	0.00628367	0.000586312	0.00624958	0.0265714	0.00809509	3.08639	0.0251662
	21G19774	1.6	0.0113398	0.000188835	-0.000584792	0.00628367	0.00043494	0.00624958	0.0269659	0.00809509	3.09412	0.0251662
	21G19776	1.8	0.0112764	0.000188835	-0.000551661	0.00628367	-1.78653e-05	0.00624958	0.0279355	0.00809509	3.10623	0.0251662
	21G19777	2	0.0112495	0.000188835	-0.000559227	0.00628367	-0.000283985	0.00624958	0.0284917	0.00809509	3.11059	0.0251662
	21G19778	2.2	0.0112271	0.000188835	-0.000579783	0.00628367	-0.000556238	0.00624958	0.0290829	0.00809509	3.11381	0.0251662
	21G19780	2.4	0.0111989	0.000188835	-0.000650199	0.00628367	-0.00106964	0.00624958	0.0303329	0.00809509	3.11693	0.0251662
	21G19781	2.6	0.0111942	0.000188835	-0.000699775	0.00628367	-0.00131118	0.00624958	0.0310369	0.00809509	3.11686	0.0251662
	21G19782	2.8	0.0111972	0.000188835	-0.000747836	0.00628367	-0.0014949	0.00624958	0.0316739	0.00809509	3.11576	0.0251662
	21G19784	3	0.0112243	0.000188835	-0.000841589	0.00628367	-0.00174114	0.00624958	0.0329013	0.00809509	3.11096	0.0251662
	21G19785	3.6	0.0112484	0.000188835	-0.000881801	0.00628367	-0.00179946	0.00624958	0.0334735	0.00809509	3.10744	0.0251662
	21G19786	4.2	0.0112791	0.000188835	-0.000913815	0.00628367	-0.00181496	0.00624958	0.0340057	0.00809509	3.10332	0.0251662
	21G19788	5	0.0113631	0.000188835	-0.000941423	0.00628367	-0.00172247	0.00624958	0.0349533	0.00809509	3.09332	0.0251662
	21G19789	6	0.011411	0.000188835	-0.000929377	0.00628367	-0.00163089	0.00624958	0.0353045	0.00809509	3.08823	0.0251662
	21G19790	7.2	0.0114627	0.000188835	-0.000896891	0.00628367	-0.00151972	0.00624958	0.0355789	0.00809509	3.08315	0.0251662
	21G19792	8.6	0.0115733	0.000188835	-0.000757975	0.00628367	-0.00128282	0.00624958	0.0358618	0.00809509	3.07379	0.0251662
	21G19793	10	0.0116296	0.000188835	-0.000645082	0.00628367	-0.00118397	0.00624958	0.0358527	0.00809509	3.06991	0.0251662
	21G19794	12	0.0116844	0.000188835	-0.000498822	0.00628367	-0.0011193	0.00624958	0.0357315	0.00809509	3.06686	0.0251662
	21G19796	14	0.0117873	0.000188835	-6.79393e-05	0.00628367	-0.00117827	0.00624958	0.0350733	0.00809509	3.06425	0.0251662
	21G19797	17	0.0118264	0.000188835	0.000203531	0.00628367	-0.00134404	0.00624958	0.0345492	0.00809509	3.06536	0.0251662
	21G19798	20	0.0118562	0.000188835	0.000522627	0.00628367	-0.00163098	0.00624958	0.0338775	0.00809509	3.06836	0.0251662
	21G19800	24	0.0118781	0.000188835	0.00131829	0.00628367	-0.00267476	0.00624958	0.032057	0.00809509	3.08124	0.0251662
	21G19801	28	0.0118652	0.000188835	0.00180229	0.00628367	-0.00348957	0.00624958	0.0308911	0.00809509	3.09175	0.0251662
	21G19802	32	0.0118327	0.000188835	0.00234882	0.00628367	-0.00454152	0.00624958	0.0295436	0.00809509	3.10541	0.0251662
	21G23700	0.6	0.00739849	0.000760195	0.000496346	0.00611637	-0.00644613	0.00615146	0.044674	0.00818211	1.65385	0.164539
	21G23701	0.7	0.00755861	0.000760195	0.000497516	0.00611637	-0.0058891	0.00615146	0.044926	0.00818211	1.70074	0.164539
	21G23703	0.8	0.00785976	0.000760195	5.85495e-05	0.00611637	-0.00516231	0.00615146	0.0452597	0.00818211	1.80306	0.164539
	21G23704	1	0.00798504	0.000760195	-0.000297463	0.00611637	-0.00499929	0.00615146	0.0453852	0.00818211	1.85091	0.164539
	21G23706	1.2	0.00820278	0.000760195	-0.00116557	0.00611637	-0.00495098	0.00615146	0.0456929	0.00818211	1.94095	0.164539
	21G23707	1.4	0.00829567	0.000760195	-0.00163356	0.00611637	-0.00503905	0.00615146	0.0459108	0.00818211	1.98169	0.164539
	21G23709	1.8	0.008451	0.000760195	-0.00254332	0.00611637	-0.00537671	0.00615146	0.0465372	0.00818211	2.05172	0.164539
	21G23710	2.2	0.00852066	0.000760195	-0.00299684	0.00611637	-0.00562927	0.00615146	0.0470116	0.00818211	2.08303	0.164539
	21G23712	2.6	0.00861862	0.000760195	-0.00365483	0.00611637	-0.00614188	0.00615146	0.0481009	0.00818211	2.12424	0.164539
	21G23713	3.4	0.00865552	0.000760195	-0.00388906	0.00611637	-0.00640481	0.00615146	0.0487509	0.00818211	2.1373	0.164539
	21G23715	4.2	0.00870836	0.000760195	-0.00413966	0.00611637	-0.00689567	0.00615146	0.0502145	0.00818211	2.14844	0.164539
	21G23716	5.4	0.00872576	0.000760195	-0.00415114	0.00611637	-0.00710575	0.00615146	0.0509983	0.00818211	2.14689	0.164539
	21G23718	7	0.00874728	0.000760195	-0.0039309	0.00611637	-0.00742606	0.00615146	0.0526532	0.00818211	2.12984	0.164539
	21G23719	9	0.00875218	0.000760195	-0.00371959	0.00611637	-0.00750355	0.00615146	0.0533822	0.00818211	2.11627	0.164539
	21G23721	11	0.0087568	0.000760195	-0.00312855	0.00611637	-0.007481	0.00615146	0.0545743	0.00818211	2.08173	0.164539
	21G23722	13	0.00875865	0.000760195	-0.00277023	0.00611637	-0.00736901	0.00615146	0.0549639	0.00818211	2.06234	0.164539
	21G23724	15	0.0087672	0.000760195	-0.0019977	0.00611637	-0.0069173	0.00615146	0.0551191	0.00818211	2.02393	0.164539
	21G23725	17	0.00877636	0.000760195	-0.0016178	0.00611637	-0.00656852	0.00615146	0.0547897	0.00818211	2.00709	0.164539
	21G23727	20	0.00881383	0.000760195	-0.000944174	0.00611637	-0.0055418	0.00615146	0.0529064	0.00818211	1.98356	0.164539
	21G23728	23	0.00884315	0.000760195	-0.000736501	0.00611637	-0.00491138	0.00615146	0.0513268	0.00818211	1.98106	0.164539
	21G23730	26	0.00893175	0.000760195	-0.000674161	0.00611637	-0.00336078	0.00615146	0.0465148	0.00818211	2.00056	0.164539
	21G23731	30	0.00899418	0.000760195	-0.000880122	0.00611637	-0.00243742	0.00615146	0.0431434	0.00818211	2.02593	0.164539
	21G23733	34	0.00917497	0.000760195	-0.00202208	0.00611637	-0.000159161	0.00615146	0.0334927	0.00818211	2.12395	0.164539
	21G23734	38	0.00928755	0.000760195	-0.00297661	0.00611637	0.00107608	0.00615146	0.0275499	0.00818211	2.19568	0.164539

## Sheet: Intercept Values
	Intercept Values		36Ar ± 1σ (SE) [fA]		r2	Regression (type,n)		37Ar ± 1σ (SE) [fA]		r2	Regression (type,n)		38Ar ± 1σ (SE) [fA]		r2	Regression (type,n)		39Ar ± 1σ (SE) [fA]		r2	Regression (type,n)		40Ar ± 1σ (SE) [fA]		r2	Regression (type,n)
	21G19762	0.6	0.132029	0.000545941	0.696463	EXP	150 of 150	0.398078	0.00619544	0.292545	EXP	149 of 150	0.0277931	0.0058776	0.0012897	EXP	150 of 150	0.91515	0.0069512	0.509573	EXP	150 of 150	41.5639	0.0176085	0.993287	EXP	150 of 150
	21G19763	0.7	0.0836948	0.000455758	0.327088	EXP	150 of 150	0.316104	0.00624777	0.228376	EXP	150 of 150	0.0190733	0.00654753	0.00123226	EXP	148 of 150	0.704779	0.00642187	0.350115	EXP	148 of 150	26.181	0.016229	0.949018	EXP	150 of 150
	21G19765	0.8	0.171246	0.000581617	0.828428	EXP	150 of 150	1.15719	0.00608336	0.770148	EXP	149 of 150	0.048732	0.00608041	0.00493907	EXP	148 of 150	1.86543	0.00687431	0.849406	EXP	150 of 150	53.7413	0.0176488	0.997051	EXP	150 of 150
	21G19766	0.9	0.0443885	0.000319258	0.027653	EXP	150 of 150	0.256153	0.00591112	0.16141	EXP	150 of 150	0.000317599	0.00619984	0.00596625	EXP	150 of 150	0.515833	0.00623329	0.206369	EXP	150 of 150	13.7245	0.0147286	0.915932	EXP	149 of 150
	21G19768	1	0.0509736	0.000349938	0.00780973	EXP	148 of 150	0.391116	0.00615578	0.232886	EXP	147 of 150	0.0166289	0.00626809	0.0011353	EXP	150 of 150	0.67439	0.00613644	0.364561	EXP	150 of 150	15.7061	0.0157602	0.761881	EXP	149 of 150
	21G19769	1.1	0.0582591	0.000398525	0.0711736	EXP	150 of 150	0.66427	0.00619189	0.491365	EXP	150 of 150	0.0130848	0.00620454	0.00329755	EXP	150 of 150	0.914241	0.00575428	0.616692	EXP	147 of 150	18.2013	0.0155494	0.111242	EXP	150 of 150
	21G19770	1.2	0.0525144	0.000342403	0.00735527	EXP	150 of 150	0.711213	0.00634634	0.495613	EXP	149 of 150	0.0154859	0.00622262	0.000100552	EXP	150 of 150	0.885749	0.005545	0.592698	EXP	150 of 150	16.4402	0.0163818	0.671323	EXP	148 of 150
	21G19772	1.3	0.0601625	0.000374901	0.0445608	EXP	149 of 150	1.19057	0.00615154	0.783334	EXP	149 of 150	0.0263785	0.00673226	0.00385326	EXP	150 of 150	1.15595	0.00646756	0.660389	EXP	150 of 150	18.8783	0.0153283	0.163487	EXP	150 of 150
	21G19773	1.4	0.0403254	0.000343144	0.030619	EXP	150 of 150	0.696169	0.00631072	0.488427	EXP	150 of 150	0.0127867	0.00701941	7.10927e-05	EXP	150 of 150	0.726035	0.00628139	0.40899	EXP	150 of 150	12.4481	0.014505	0.943653	EXP	150 of 150
	21G19774	1.6	0.029604	0.000327254	0.2784	EXP	150 of 150	0.46714	0.00604006	0.392869	EXP	150 of 150	0.0100349	0.00572202	0.0051	EXP	148 of 150	0.492969	0.00632398	0.164474	EXP	150 of 150	8.94316	0.0149887	0.978913	EXP	148 of 150
	21G19776	1.8	0.0393349	0.000295163	0.100588	EXP	150 of 150	1.07806	0.00640158	0.748884	EXP	150 of 150	0.00639395	0.00653987	0.0114981	EXP	150 of 150	0.808746	0.0063065	0.430504	EXP	150 of 150	12.0641	0.0141519	0.952904	EXP	148 of 150
	21G19777	2	0.042633	0.000341808	0.0790507	EXP	150 of 150	1.62029	0.00641167	0.849279	EXP	150 of 150	0.0162885	0.00677595	0.00237447	EXP	150 of 150	1.02123	0.00537587	0.654069	EXP	146 of 150	13.0319	0.0152606	0.92809	EXP	150 of 150
	21G19778	2.2	0.0314605	0.000263948	0.302562	EXP	148 of 150	1.12191	0.00660215	0.745013	EXP	150 of 150	0.00694507	0.00626909	0.00688605	EXP	149 of 150	0.702695	0.00615582	0.477378	EXP	149 of 150	9.26062	0.0140055	0.978288	EXP	148 of 150
	21G19780	2.4	0.030229	0.000257601	0.266418	EXP	149 of 150	1.06507	0.00643774	0.713347	EXP	149 of 150	0.00664538	0.00652016	0.000717275	EXP	150 of 150	0.622897	0.00613353	0.287946	EXP	150 of 150	8.97609	0.0150386	0.972462	EXP	150 of 150
	21G19781	2.6	0.0315107	0.000289695	0.24072	EXP	150 of 150	1.48047	0.00677961	0.811295	EXP	150 of 150	0.0137634	0.00634423	0.000837616	EXP	150 of 150	0.712114	0.00617605	0.365095	EXP	149 of 150	9.10387	0.0170163	0.966022	EXP	150 of 150
	21G19782	2.8	0.0304631	0.000251798	0.290092	EXP	146 of 150	1.68179	0.00694235	0.84584	EXP	150 of 150	0.0135814	0.0068659	0.00130535	EXP	149 of 150	0.682336	0.00620218	0.34048	EXP	150 of 150	8.69991	0.016569	0.96966	EXP	150 of 150
	21G19784	3	0.0352791	0.000256781	0.296372	EXP	150 of 150	2.95903	0.00676405	0.947706	EXP	150 of 150	0.0234388	0.00619055	0.00932049	EXP	149 of 150	0.94255	0.00682475	0.527261	EXP	150 of 150	10.1781	0.0144875	0.968206	EXP	147 of 150
	21G19785	3.6	0.0433833	0.000376213	0.0427252	EXP	150 of 150	4.45053	0.00720802	0.973764	EXP	150 of 150	0.0171594	0.00683441	7.44076e-05	EXP	150 of 150	1.12897	0.00634747	0.657043	EXP	150 of 150	12.0526	0.0170787	0.938765	EXP	149 of 150
	21G19786	4.2	0.0518564	0.000341896	0.00321246	EXP	150 of 150	6.90907	0.00667838	0.990224	EXP	150 of 150	0.0232578	0.00679257	0.000746583	EXP	150 of 150	1.33454	0.00606084	0.752066	EXP	150 of 150	13.6818	0.0155075	0.912187	EXP	150 of 150
	21G19788	5	0.0380408	0.000321918	0.117525	EXP	150 of 150	5.3193	0.00729066	0.980229	EXP	150 of 150	0.0241559	0.00598407	0.012866	EXP	149 of 150	0.922102	0.00621406	0.585887	EXP	150 of 150	9.67498	0.0139364	0.974838	EXP	149 of 150
	21G19789	6	0.0486498	0.000359827	0.000607281	EXP	150 of 150	8.86546	0.00702888	0.993888	EXP	150 of 150	0.0204918	0.00626719	0.00103533	EXP	149 of 150	1.19593	0.00613283	0.730154	EXP	150 of 150	11.5969	0.0146901	0.95708	EXP	148 of 150
	21G19790	7.2	0.0806488	0.000412647	0.304177	EXP	150 of 150	20.9086	0.00869362	0.998267	EXP	150 of 150	0.0348318	0.00554555	0.00709737	EXP	150 of 150	2.10174	0.00626301	0.893527	EXP	150 of 150	17.2251	0.0167238	0.720075	EXP	150 of 150
	21G19792	8.6	0.127296	0.000551427	0.689015	EXP	150 of 150	20.4802	0.00881238	0.997991	EXP	149 of 150	0.0389476	0.00641596	0.0032238	EXP	150 of 150	1.80458	0.00678549	0.840314	EXP	149 of 150	31.2681	0.016978	0.974453	EXP	150 of 150
	21G19793	10	0.157212	0.000586849	0.766779	EXP	150 of 150	23.0803	0.00968308	0.998202	EXP	150 of 150	0.0542013	0.00608536	0.0141967	EXP	150 of 150	1.8916	0.00615221	0.881194	EXP	150 of 150	39.4106	0.0161592	0.991959	EXP	149 of 150
	21G19794	12	0.197312	0.000645372	0.820558	EXP	148 of 150	22.2472	0.00932501	0.998252	EXP	148 of 150	0.0541105	0.00632991	0.000982266	EXP	149 of 150	1.57529	0.00672429	0.774899	EXP	150 of 150	52.9163	0.0180066	0.996561	EXP	148 of 150
	21G19796	14	0.288422	0.000742306	0.901417	EXP	150 of 150	34.5262	0.0111899	0.998967	EXP	149 of 150	0.0836501	0.00617267	0.0321798	EXP	150 of 150	1.94752	0.00579524	0.891908	EXP	148 of 150	75.7896	0.0198628	0.99849	EXP	150 of 150
	21G19797	17	0.226027	0.000685968	0.862328	EXP	150 of 150	31.6554	0.00988125	0.998993	EXP	148 of 150	0.0554457	0.00631906	0.00701156	EXP	150 of 150	1.42451	0.0064575	0.737722	EXP	150 of 150	56.8159	0.0190381	0.996677	EXP	150 of 150
	21G19798	20	0.101488	0.000513504	0.442037	EXP	150 of 150	20.294	0.00922213	0.997888	EXP	149 of 150	0.0280343	0.00568093	0.00119508	EXP	150 of 150	0.750449	0.00636452	0.37047	EXP	150 of 150	22.9917	0.0163382	0.47369	EXP	150 of 150
	21G19800	24	0.0547893	0.00036142	3.42655e-05	EXP	148 of 150	10.7545	0.00776795	0.994453	EXP	150 of 150	-0.00756594	0.0059519	0.0506607	EXP	150 of 150	0.354283	0.00633365	0.0346123	EXP	149 of 150	12.3491	0.0161473	0.947554	EXP	150 of 150
	21G19801	28	0.0362848	0.000300449	0.188666	EXP	150 of 150	7.52831	0.00642187	0.99269	EXP	150 of 150	-0.0153232	0.00592851	0.0604953	EXP	149 of 150	0.230382	0.00601813	0.0169324	EXP	150 of 150	7.76384	0.0159906	0.97791	EXP	150 of 150
	21G19802	32	0.028127	0.000282978	0.361246	EXP	150 of 150	4.12302	0.00631818	0.975649	EXP	150 of 150	0.00310946	0.00567974	0.000477625	EXP	149 of 150	0.153039	0.00576728	0.00183925	EXP	146 of 150	6.56616	0.0153113	0.983074	EXP	150 of 150
	21G23700	0.6	1.38627	0.00171273	0.981996	EXP	150 of 150	0.32975	0.00645073	0.14821	EXP	150 of 150	0.279093	0.00600417	0.12136	EXP	148 of 150	1.00509	0.0060758	0.176379	EXP	150 of 150	424.01	0.0316868	0.99992	EXP	150 of 150
	21G23701	0.7	0.928381	0.00143408	0.97201	EXP	150 of 150	0.260713	0.00606843	0.105205	EXP	150 of 150	0.183863	0.00654624	0.0334224	EXP	150 of 150	1.06294	0.00611495	0.31541	EXP	149 of 150	280.708	0.0244996	0.999881	EXP	147 of 150
	21G23703	0.8	0.637625	0.00117608	0.958013	EXP	150 of 150	0.211425	0.00604281	0.058116	EXP	150 of 150	0.129161	0.00649697	0.0213241	EXP	150 of 150	1.02118	0.00591151	0.374921	EXP	150 of 150	193.517	0.0243308	0.999721	EXP	150 of 150
	21G23704	1	0.651027	0.00121814	0.956665	EXP	150 of 150	0.243424	0.0055902	0.0855018	EXP	149 of 150	0.135317	0.00616382	0.0257811	EXP	150 of 150	1.16604	0.0074234	0.404526	EXP	150 of 150	197.824	0.0230678	0.999761	EXP	150 of 150
	21G23706	1.2	0.654842	0.000970932	0.971881	EXP	150 of 150	0.317365	0.00722748	0.108959	EXP	150 of 150	0.137961	0.00664573	0.021787	EXP	150 of 150	1.56088	0.00562601	0.78612	EXP	150 of 150	200.39	0.0235606	0.999764	EXP	150 of 150
	21G23707	1.4	0.746966	0.00130711	0.963419	EXP	150 of 150	0.441024	0.00564443	0.275489	EXP	148 of 150	0.174169	0.00691355	0.0711123	EXP	147 of 150	2.20616	0.00676964	0.851967	EXP	150 of 150	228.098	0.0255117	0.999795	EXP	150 of 150
	21G23709	1.8	1.12819	0.00155963	0.978304	EXP	148 of 150	0.908647	0.00672517	0.613606	EXP	150 of 150	0.275357	0.00655463	0.184431	EXP	150 of 150	4.34929	0.00640938	0.969725	EXP	150 of 150	347.33	0.0285583	0.999903	EXP	149 of 150
	21G23710	2.2	0.707136	0.00115266	0.96788	EXP	150 of 150	0.887178	0.00631229	0.645625	EXP	148 of 150	0.187854	0.00651584	0.0694044	EXP	150 of 150	4.17446	0.00636456	0.968111	EXP	150 of 150	218.815	0.0256679	0.999768	EXP	150 of 150
	21G23712	2.6	0.605305	0.00114434	0.951831	EXP	149 of 150	1.05136	0.00638735	0.701685	EXP	150 of 150	0.186213	0.00690207	0.112722	EXP	150 of 150	4.82279	0.00666064	0.975767	EXP	150 of 150	188.485	0.0266658	0.999645	EXP	150 of 150
	21G23713	3.4	0.722819	0.00116303	0.967064	EXP	149 of 150	2.31095	0.00642648	0.926246	EXP	149 of 150	0.257307	0.00612561	0.137117	EXP	147 of 150	8.74092	0.00667552	0.993272	EXP	147 of 150	229.639	0.0260796	0.999786	EXP	150 of 150
	21G23715	4.2	0.566133	0.00118529	0.940384	EXP	150 of 150	4.20262	0.0065879	0.975364	EXP	150 of 150	0.261132	0.00550992	0.117863	EXP	150 of 150	11.6011	0.00770144	0.994838	EXP	148 of 150	180.547	0.0244678	0.999665	EXP	150 of 150
	21G23716	5.4	0.344463	0.000854443	0.895325	EXP	150 of 150	5.85303	0.00774584	0.98237	EXP	150 of 150	0.237121	0.00581951	0.240554	EXP	148 of 150	11.8283	0.0064545	0.996504	EXP	150 of 150	112.573	0.0197942	0.999219	EXP	149 of 150
	21G23718	7	0.294891	0.000723717	0.897936	EXP	148 of 150	10.0416	0.00734036	0.994567	EXP	148 of 150	0.232319	0.00603448	0.078406	EXP	150 of 150	12.8648	0.00736154	0.996347	EXP	145 of 150	94.0073	0.0205304	0.998587	EXP	150 of 150
	21G23719	9	0.299229	0.000771049	0.882377	EXP	150 of 150	18.797	0.00863075	0.997831	EXP	150 of 150	0.246439	0.00580501	0.146746	EXP	150 of 150	13.6097	0.00735071	0.99666	EXP	148 of 150	85.1714	0.0193709	0.998162	EXP	150 of 150
	21G23721	11	0.245203	0.000784897	0.806903	EXP	150 of 150	23.8644	0.0085662	0.998751	EXP	150 of 150	0.183257	0.00618167	0.0397783	EXP	150 of 150	10.0379	0.00727904	0.993858	EXP	149 of 150	61.3328	0.0201781	0.993156	EXP	150 of 150
	21G23722	13	0.195466	0.000595384	0.783756	EXP	150 of 150	24.7041	0.00993334	0.998242	EXP	150 of 150	0.125077	0.00692431	0.018436	EXP	150 of 150	6.98913	0.00631043	0.990083	EXP	146 of 150	42.5587	0.0166926	0.952532	EXP	149 of 150
	21G23724	15	0.182937	0.000676938	0.669673	EXP	148 of 150	26.8793	0.00894293	0.99885	EXP	150 of 150	0.106923	0.00604172	0.0195953	EXP	149 of 150	5.8757	0.00716966	0.981619	EXP	150 of 150	36.3254	0.0181674	0.686961	EXP	150 of 150
	21G23725	17	0.190366	0.000705579	0.663191	EXP	150 of 150	26.8475	0.0110742	0.99836	EXP	150 of 150	0.106011	0.00663784	0.0496829	EXP	150 of 150	5.10239	0.00686751	0.977221	EXP	149 of 150	37.8505	0.0274945	0.00603292	EXP	148 of 150
	21G23727	20	0.281024	0.000816286	0.844324	EXP	150 of 150	31.4059	0.00994377	0.998953	EXP	150 of 150	0.122379	0.00558181	0.0326725	EXP	150 of 150	5.62721	0.00676097	0.981947	EXP	150 of 150	61.9503	0.0177454	0.995805	EXP	150 of 150
	21G23728	23	0.317765	0.000859979	0.872846	EXP	150 of 150	29.9147	0.0094572	0.998962	EXP	150 of 150	0.123777	0.00602613	0.017422	EXP	150 of 150	5.18724	0.00675176	0.978895	EXP	150 of 150	73.9006	0.0192207	0.997418	EXP	150 of 150
	21G23730	26	0.360017	0.000951799	0.901377	EXP	150 of 150	28.1026	0.0107599	0.998475	EXP	150 of 150	0.147563	0.00588516	0.0926569	EXP	148 of 150	5.2171	0.00677947	0.978185	EXP	150 of 150	88.2391	0.0175056	0.998885	EXP	148 of 150
	21G23731	30	0.553767	0.00113861	0.942982	EXP	150 of 150	32.6509	0.0102471	0.998964	EXP	150 of 150	0.186825	0.00604342	0.0551492	EXP	150 of 150	6.05099	0.00751449	0.980139	EXP	150 of 150	144.641	0.0208379	0.999596	EXP	150 of 150
	21G23733	34	0.577775	0.00117769	0.945432	EXP	150 of 150	34.8088	0.0102664	0.999118	EXP	150 of 150	0.178919	0.00571768	0.0618708	EXP	150 of 150	4.99164	0.00724259	0.973462	EXP	150 of 150	148.268	0.020413	0.999641	EXP	150 of 150
	21G23734	38	0.438235	0.000766314	0.954194	EXP	149 of 150	30.2743	0.0085982	0.999145	EXP	150 of 150	0.136922	0.00642157	0.0317632	EXP	148 of 150	3.86767	0.00609142	0.966778	EXP	150 of 150	108.772	0.0192615	0.999273	EXP	149 of 150

## Sheet: Project Info
	Project Info		Analyst	Irradiation	X-pos	Y-pos	Z/H-pos	Project	Experiment	Nmb
	21G19762	0.6	Daniel Heaton	21-OSU-04	0	0	53.9178	Easter\O-Connor (20-06)	21G19759	1
	21G19763	0.7	Daniel Heaton	21-OSU-04	0	0	53.9178	Easter\O-Connor (20-06)	21G19759	1
	21G19765	0.8	Daniel Heaton	21-OSU-04	0	0	53.9178	Easter\O-Connor (20-06)	21G19759	1
	21G19766	0.9	Daniel Heaton	21-OSU-04	0	0	53.9178	Easter\O-Connor (20-06)	21G19759	1
	21G19768	1	Daniel Heaton	21-OSU-04	0	0	53.9178	Easter\O-Connor (20-06)	21G19759	1
	21G19769	1.1	Daniel Heaton	21-OSU-04	0	0	53.9178	Easter\O-Connor (20-06)	21G19759	1
	21G19770	1.2	Daniel Heaton	21-OSU-04	0	0	53.9178	Easter\O-Connor (20-06)	21G19759	1
	21G19772	1.3	Daniel Heaton	21-OSU-04	0	0	53.9178	Easter\O-Connor (20-06)	21G19759	1
	21G19773	1.4	Daniel Heaton	21-OSU-04	0	0	53.9178	Easter\O-Connor (20-06)	21G19759	1
	21G19774	1.6	Daniel Heaton	21-OSU-04	0	0	53.9178	Easter\O-Connor (20-06)	21G19759	1
	21G19776	1.8	Daniel Heaton	21-OSU-04	0	0	53.9178	Easter\O-Connor (20-06)	21G19759	1
	21G19777	2	Daniel Heaton	21-OSU-04	0	0	53.9178	Easter\O-Connor (20-06)	21G19759	1
	21G19778	2.2	Daniel Heaton	21-OSU-04	0	0	53.9178	Easter\O-Connor (20-06)	21G19759	1
	21G19780	2.4	Daniel Heaton	21-OSU-04	0	0	53.9178	Easter\O-Connor (20-06)	21G19759	1
	21G19781	2.6	Daniel Heaton	21-OSU-04	0	0	53.9178	Easter\O-Connor (20-06)	21G19759	1
	21G19782	2.8	Daniel Heaton	21-OSU-04	0	0	53.9178	Easter\O-Connor (20-06)	21G19759	1
	21G19784	3	Daniel Heaton	21-OSU-04	0	0	53.9178	Easter\O-Connor (20-06)	21G19759	1
	21G19785	3.6	Daniel Heaton	21-OSU-04	0	0	53.9178	Easter\O-Connor (20-06)	21G19759	1
	21G19786	4.2	Daniel Heaton	21-OSU-04	0	0	53.9178	Easter\O-Connor (20-06)	21G19759	1
	21G19788	5	Daniel Heaton	21-OSU-04	0	0	53.9178	Easter\O-Connor (20-06)	21G19759	1
	21G19789	6	Daniel Heaton	21-OSU-04	0	0	53.9178	Easter\O-Connor (20-06)	21G19759	1
	21G19790	7.2	Daniel Heaton	21-OSU-04	0	0	53.9178	Easter\O-Connor (20-06)	21G19759	1
	21G19792	8.6	Daniel Heaton	21-OSU-04	0	0	53.9178	Easter\O-Connor (20-06)	21G19759	1
	21G19793	10	Daniel Heaton	21-OSU-04	0	0	53.9178	Easter\O-Connor (20-06)	21G19759	1
	21G19794	12	Daniel Heaton	21-OSU-04	0	0	53.9178	Easter\O-Connor (20-06)	21G19759	1
	21G19796	14	Daniel Heaton	21-OSU-04	0	0	53.9178	Easter\O-Connor (20-06)	21G19759	1
	21G19797	17	Daniel Heaton	21-OSU-04	0	0	53.9178	Easter\O-Connor (20-06)	21G19759	1
	21G19798	20	Daniel Heaton	21-OSU-04	0	0	53.9178	Easter\O-Connor (20-06)	21G19759	1
	21G19800	24	Daniel Heaton	21-OSU-04	0	0	53.9178	Easter\O-Connor (20-06)	21G19759	1
	21G19801	28	Daniel Heaton	21-OSU-04	0	0	53.9178	Easter\O-Connor (20-06)	21G19759	1
	21G19802	32	Daniel Heaton	21-OSU-04	0	0	53.9178	Easter\O-Connor (20-06)	21G19759	1
	21G23700	0.6	Daniel Heaton	21-OSU-04	0	0	53.9178	Easter\O-Connor (20-06)	21G23700	2
	21G23701	0.7	Daniel Heaton	21-OSU-04	0	0	53.9178	Easter\O-Connor (20-06)	21G23700	2
	21G23703	0.8	Daniel Heaton	21-OSU-04	0	0	53.9178	Easter\O-Connor (20-06)	21G23700	2
	21G23704	1	Daniel Heaton	21-OSU-04	0	0	53.9178	Easter\O-Connor (20-06)	21G23700	2
	21G23706	1.2	Daniel Heaton	21-OSU-04	0	0	53.9178	Easter\O-Connor (20-06)	21G23700	2
	21G23707	1.4	Daniel Heaton	21-OSU-04	0	0	53.9178	Easter\O-Connor (20-06)	21G23700	2
	21G23709	1.8	Daniel Heaton	21-OSU-04	0	0	53.9178	Easter\O-Connor (20-06)	21G23700	2
	21G23710	2.2	Daniel Heaton	21-OSU-04	0	0	53.9178	Easter\O-Connor (20-06)	21G23700	2
	21G23712	2.6	Daniel Heaton	21-OSU-04	0	0	53.9178	Easter\O-Connor (20-06)	21G23700	2
	21G23713	3.4	Daniel Heaton	21-OSU-04	0	0	53.9178	Easter\O-Connor (20-06)	21G23700	2
	21G23715	4.2	Daniel Heaton	21-OSU-04	0	0	53.9178	Easter\O-Connor (20-06)	21G23700	2
	21G23716	5.4	Daniel Heaton	21-OSU-04	0	0	53.9178	Easter\O-Connor (20-06)	21G23700	2
	21G23718	7	Daniel Heaton	21-OSU-04	0	0	53.9178	Easter\O-Connor (20-06)	21G23700	2
	21G23719	9	Daniel Heaton	21-OSU-04	0	0	53.9178	Easter\O-Connor (20-06)	21G23700	2
	21G23721	11	Daniel Heaton	21-OSU-04	0	0	53.9178	Easter\O-Connor (20-06)	21G23700	2
	21G23722	13	Daniel Heaton	21-OSU-04	0	0	53.9178	Easter\O-Connor (20-06)	21G23700	2
	21G23724	15	Daniel Heaton	21-OSU-04	0	0	53.9178	Easter\O-Connor (20-06)	21G23700	2
	21G23725	17	Daniel Heaton	21-OSU-04	0	0	53.9178	Easter\O-Connor (20-06)	21G23700	2
	21G23727	20	Daniel Heaton	21-OSU-04	0	0	53.9178	Easter\O-Connor (20-06)	21G23700	2
	21G23728	23	Daniel Heaton	21-OSU-04	0	0	53.9178	Easter\O-Connor (20-06)	21G23700	2
	21G23730	26	Daniel Heaton	21-OSU-04	0	0	53.9178	Easter\O-Connor (20-06)	21G23700	2
	21G23731	30	Daniel Heaton	21-OSU-04	0	0	53.9178	Easter\O-Connor (20-06)	21G23700	2
	21G23733	34	Daniel Heaton	21-OSU-04	0	0	53.9178	Easter\O-Connor (20-06)	21G23700	2
	21G23734	38	Daniel Heaton	21-OSU-04	0	0	53.9178	Easter\O-Connor (20-06)	21G23700	2

[truncated: 2 more sheets: Sample Parameters, Irradiation Constants]
