# Supplementary material for: Synchronous motion of the Easter mantle plume and the East Pacific Rise
Source: Nat Commun. 2024 Nov 17;15:9953. doi: 10.1038/s41467-024-54115-2 (PMC11570642; doi:10.1038/s41467-024-54115-2)
Supplement: Supplementary file 5 — Supplementary Data 2 [file 41467_2024_54115_MOESM5_ESM.zip › NCOMMS-23-61651B_Dataset 2/SO80 63DS-2 (atm intercept) (n=2).full.xls]

## Sheet: Hidden Data
Double Line Plot Age Plateau			Double Line Plot K/Ca Plateau			X-Y Plot Normal Isochron		X-Y Plot Inverse Isochron		Error Ellipses Normal Isochron		Error Ellipses Inverse Isochron														Used Measurements for Blank Corrections
Ar39k%	Line 1	Line 2	Ar39k%	Line 1	Line 2	X-axis	Y-axis	X-axis	Y-axis	X-axis	Y-axis	X-axis	Y-axis													Filename	Included	36Ar	1σ	37Ar	1σ	38Ar	1σ	39Ar	1σ	40Ar	1σ	Date		Filename	Included	40Ar/39Ar	1σ	J-value	1σ	Date	X	Y	H
0	2.45756	3.07836	0	0.350067	0.357858	19.1602	316.502	0.0605374	0.00315954			0.0607569	0.00316214
5.01801	2.45756	3.07836	5.01801	0.350067	0.357858	33.0169	333.704	0.0989404	0.00299666			0.0607495	0.00315687
5.01801	3.53117	2.76104	5.01801	0.349001	0.337148	50.2987	355.849	0.141349	0.00281018			0.0607276	0.00315179
7.8173	3.53117	2.76104	7.8173	0.349001	0.337148	62.9324	368.22	0.170909	0.00271576			0.0606928	0.00314723
7.8173	3.08556	3.64682	7.8173	0.298323	0.305609	71.345	378.655	0.188417	0.00264093			0.0606473	0.00314352
11.5076	3.08556	3.64682	11.5076	0.298323	0.305609	89.2814	401.158	0.222559	0.00249278			0.0605944	0.00314089
11.5076	3.91289	2.63014	11.5076	0.324941	0.30693	95.0945	411.824	0.230911	0.00242822			0.0605376	0.00313954
12.991	3.91289	2.63014	12.991	0.324941	0.30693	116.663	435.968	0.267595	0.00229375			0.0604807	0.00313955
12.991	3.0062	3.62974	12.991	0.262403	0.26891	123.899	447.544	0.276842	0.00223442			0.0604278	0.00314092
16.2102	3.0062	3.62974	16.2102	0.262403	0.26891	151.79	482.047	0.314887	0.00207449			0.0603823	0.00314356
16.2102	3.7417	3.05081	16.2102	0.255284	0.248304	168.771	489.79	0.344578	0.00204169			0.0603473	0.00314729
18.9715	3.7417	3.05081	18.9715	0.255284	0.248304	191.274	524.867	0.364423	0.00190524			0.0603253	0.00315186
18.9715	3.1979	3.84212	18.9715	0.210395	0.215381	200.005	529.274	0.377885	0.00188938			0.0603178	0.00315694
21.9355	3.1979	3.84212	21.9355	0.210395	0.215381	193.333	507.023	0.381311	0.0019723			0.0603252	0.00316221
21.9355	3.97006	2.99174	21.9355	0.224302	0.216469	221.629	541.355	0.409396	0.00184722			0.0603471	0.00316729
23.7857	3.97006	2.99174	23.7857	0.224302	0.216469	241.031	550.149	0.43812	0.00181769			0.0603819	0.00317185
23.7857	3.25774	3.84958	23.7857	0.166612	0.16993	222.124	535.46	0.414829	0.00186755			0.0604274	0.00317556
26.9616	3.25774	3.84958	26.9616	0.166612	0.16993	281.242	592.636	0.474561	0.00168738			0.0604803	0.00317819
26.9616	3.82694	3.31791	26.9616	0.144112	0.14178	257.349	563.957	0.456327	0.00177318			0.0605371	0.00317954
30.5864	3.82694	3.31791	30.5864	0.144112	0.14178	258.253	552.667	0.467285	0.00180941			0.060594	0.00317953
30.5864	2.95545	3.74212	30.5864	0.129529	0.132408	181.109	455.254	0.397819	0.00219658			0.0606469	0.00317816
32.8949	2.95545	3.74212	32.8949	0.129529	0.132408	275.745	552.429	0.49915	0.00181019			0.0606924	0.00317552
32.8949	3.79381	3.19952	32.8949	0.106232	0.104468	244.924	487.346	0.502566	0.00205193			0.0607274	0.00317179
35.9548	3.79381	3.19952	35.9548	0.106232	0.104468	179.248	418.638	0.42817	0.0023887			0.0607494	0.00316723
35.9548	3.0776	3.74084	35.9548	0.0906553	0.0922519	184.767	407.95	0.452915	0.00245128			0.0607569	0.00316214
38.6999	3.0776	3.74084	38.6999	0.0906553	0.0922519	185.172	384.502	0.481591	0.00260077			0.0607495	0.00315687
38.6999	3.54015	2.83366	38.6999	0.0764625	0.0751471	124.546	343.244	0.36285	0.00291338
41.2918	3.54015	2.83366	41.2918	0.0764625	0.0751471	98.5894	337.645	0.291991	0.00296169			0.0996863	0.00300666
41.2918	2.92743	3.54823	41.2918	0.0638827	0.0648875	106.768	332.111	0.321483	0.00301104			0.0996611	0.00299575
44.2532	2.92743	3.54823	44.2532	0.0638827	0.0648875	80.8456	328.465	0.246131	0.00304446			0.0995867	0.0029849
44.2532	3.39085	2.77947	44.2532	0.0560562	0.055207	60.7042	323.032	0.18792	0.00309567			0.0994683	0.00297485
47.2216	3.39085	2.77947	47.2216	0.0560562	0.055207	27.2038	306.585	0.0887315	0.00326173			0.0993139	0.00296629
47.2216	2.8078	3.4967	47.2216	0.0495919	0.0504071	18.1449	305.852	0.059326	0.00326956			0.099134	0.0029598
49.8995	2.8078	3.4967	49.8995	0.0495919	0.0504071	16.8115	305.262	0.0550726	0.00327588			0.098941	0.00295582
49.8995	3.50496	2.67618	49.8995	0.0469792	0.0461221							0.0987479	0.00295462
52.064	3.50496	2.67618	52.064	0.0469792	0.0461221	1.45155	296.595	0.00489406	0.0033716			0.0985679	0.00295629
52.064	2.55232	3.54401	52.064	0.0425459	0.0434189	2.99468	296.914	0.010086	0.00336798			0.0984134	0.00296071
53.8865	2.55232	3.54401	53.8865	0.0425459	0.0434189	5.17924	299.35	0.0173016	0.00334057			0.0982947	0.00296758
53.8865	3.32131	2.49545	53.8865	0.0399696	0.0392471	7.34195	302.478	0.0242727	0.00330603			0.0982201	0.00297643
56.0841	3.32131	2.49545	56.0841	0.0399696	0.0392471	8.38303	302.477	0.0277146	0.00330604			0.0981945	0.00298666
56.0841	2.27597	2.83925	56.0841	0.0355602	0.0360646	12.6866	308.891	0.0410716	0.00323739			0.0982198	0.00299758
59.4037	2.27597	2.83925	59.4037	0.0355602	0.0360646	19.6984	317.039	0.0621323	0.00315418			0.0982942	0.00300843
59.4037	3.14768	2.29527	59.4037	0.0342518	0.0336343	26.8078	323.96	0.0827504	0.0030868			0.0984126	0.00301847
61.5698	3.14768	2.29527	61.5698	0.0342518	0.0336343	42.7245	346.245	0.123394	0.00288813			0.098567	0.00302704
61.5698	2.11134	2.44613	61.5698	0.0343226	0.0347232	58.067	365.187	0.159006	0.00273832			0.0987468	0.00303353
67.4388	2.11134	2.44613	67.4388	0.0343226	0.0347232	109.001	427.042	0.255247	0.00234169			0.0989399	0.00303751
67.4388	2.16724	1.79398	67.4388	0.0328088	0.032426	192.646	526.602	0.365829	0.00189897			0.099133	0.0030387
72.7294	2.16724	1.79398	72.7294	0.0328088	0.032426	241.188	587.508	0.410527	0.00170211			0.0993129	0.00303704
72.7294	1.50955	1.99153	72.7294	0.0305746	0.0309646	256.37	599.608	0.427562	0.00166776			0.0994675	0.00303262
76.7833	1.50955	1.99153	76.7833	0.0305746	0.0309646	271.408	595.488	0.455774	0.00167929			0.0995861	0.00302575
76.7833	1.61919	1.12567	76.7833	0.0295675	0.0291863	221.615	523.805	0.423087	0.00190911			0.0996608	0.00301689
80.7199	1.61919	1.12567	80.7199	0.0295675	0.0291863	219.878	505.953	0.434583	0.00197647			0.0996863	0.00300666
80.7199	0.876298	1.24572	80.7199	0.0268092	0.0271178	237.049	514.318	0.460899	0.00194432			0.0996611	0.00299575
86.515	0.876298	1.24572	86.515	0.0268092	0.0271178	217.76	463.637	0.469678	0.00215686
86.515	1.49092	0.853824	86.515	0.0236874	0.0233573	186.413	425.107	0.438509	0.00235235			0.142318	0.00282227
89.6764	1.49092	0.853824	89.6764	0.0236874	0.0233573	132.424	367.323	0.360511	0.0027224			0.142285	0.00281106
89.6764	0.703388	1.1553	89.6764	0.0230238	0.0233092	110.688	338.592	0.326905	0.0029534			0.142188	0.00279979
94.2745	0.703388	1.1553	94.2745	0.0230238	0.0233092	98.1605	330.769	0.296764	0.00302325			0.142034	0.00278923
94.2745	1.42454	0.763312	94.2745	0.0190291	0.0187566	70.0283	314.851	0.222417	0.0031761			0.141833	0.00278009
97.2658	1.42454	0.763312	97.2658	0.0190291	0.0187566							0.1416	0.002773
97.2658	0.00461676	2.37972	97.2658	0.0143428	0.0149283							0.141349	0.00276845
98.0429	0.00461676	2.37972	98.0429	0.0143428	0.0149283							0.141098	0.00276675
98.0429	1.87469	-0.129733	98.0429	0.0185516	0.0179528							0.140864	0.002768
98.9986	1.87469	-0.129733	98.9986	0.0185516	0.0179528							0.140664	0.00277213
98.9986	-0.673745	3.0505	98.9986	0.0145074	0.0153595							0.14051	0.00277885
99.5197	-0.673745	3.0505	99.5197	0.0145074	0.0153595							0.140413	0.0027877
99.5197	3.11899	-0.76131	99.5197	0.0181346	0.0170226							0.14038	0.00279809
100	3.11899	-0.76131	100	0.0181346	0.0170226							0.140412	0.0028093
												0.140509	0.00282058
0	-1.15	-0.824148	0	0.174194	0.185914							0.140663	0.00283114
0.409485	-1.15	-0.824148	0.409485	0.174194	0.185914							0.140864	0.00284028
0.409485	-0.0669005	-1.15	0.409485	0.283874	0.267103							0.141097	0.00284736
1.05522	-0.0669005	-1.15	1.05522	0.283874	0.267103							0.141348	0.00285191
1.05522	-0.516585	1.41911	1.05522	0.321291	0.34294							0.141599	0.00285362
1.81416	-0.516585	1.41911	1.81416	0.321291	0.34294							0.141833	0.00285237
1.81416	2.26726	0.888239	1.81416	0.36562	0.345703							0.142033	0.00284824
2.78917	2.26726	0.888239	2.78917	0.36562	0.345703							0.142187	0.00284152
2.78917	0.730015	2.03344	2.78917	0.351918	0.375731							0.142284	0.00283266
3.61986	0.730015	2.03344	3.61986	0.351918	0.375731							0.142318	0.00282227
3.61986	2.87285	1.94189	3.61986	0.396568	0.371804							0.142285	0.00281106
4.51193	2.87285	1.94189	4.51193	0.396568	0.371804
4.51193	2.51252	3.03351	4.51193	0.376859	0.386581							0.174181	0.00275336
7.16881	2.51252	3.03351	7.16881	0.376859	0.386581							0.17407	0.00272262
7.16881	3.02991	2.57144	7.16881	0.384846	0.372688							0.173743	0.00269141
9.08395	3.02991	2.57144	9.08395	0.384846	0.372688							0.173224	0.00266186
9.08395	3.13206	3.46524	9.08395	0.35872	0.367959							0.172546	0.00263598
11.6498	3.13206	3.46524	11.6498	0.35872	0.367959							0.171758	0.00261555
11.6498	3.4955	3.28675	11.6498	0.344048	0.337783							0.170911	0.00260194
16.1817	3.4955	3.28675	16.1817	0.344048	0.337783							0.170064	0.00259609
16.1817	3.41365	3.55345	16.1817	0.293843	0.298811							0.169275	0.00259839
21.8339	3.41365	3.55345	21.8339	0.293843	0.298811							0.168597	0.0026087
21.8339	3.54302	3.45372	21.8339	0.234749	0.23111							0.168077	0.0026263
29.128	3.54302	3.45372	29.128	0.234749	0.23111							0.16775	0.00264999
29.128	3.50405	3.57703	29.128	0.175595	0.17828							0.167638	0.00267817
38.6059	3.50405	3.57703	38.6059	0.175595	0.17828							0.167749	0.00270891
38.6059	3.51017	3.43068	38.6059	0.097955	0.0964988							0.168076	0.00274012
47.6035	3.51017	3.43068	47.6035	0.097955	0.0964988							0.168595	0.00276967
47.6035	3.18963	3.27734	47.6035	0.0567975	0.0576512							0.169273	0.00279555
55.4529	3.18963	3.27734	55.4529	0.0567975	0.0576512							0.170061	0.00281598
55.4529	3.06146	2.94689	55.4529	0.0395837	0.0389974							0.170908	0.00282959
61.8991	3.06146	2.94689	61.8991	0.0395837	0.0389974							0.171755	0.00283544
61.8991	2.72224	2.85392	61.8991	0.0320355	0.0325177							0.172544	0.00283314
67.3681	2.72224	2.85392	67.3681	0.0320355	0.0325177							0.173222	0.00282283
67.3681	2.76093	2.6201	67.3681	0.0298454	0.0294018							0.173742	0.00280523
72.1074	2.76093	2.6201	72.1074	0.0298454	0.0294018							0.174069	0.00278154
72.1074	2.17291	2.30935	72.1074	0.0306092	0.03107							0.174181	0.00275336
77.3616	2.17291	2.30935	77.3616	0.0306092	0.03107							0.17407	0.00272262
77.3616	2.09345	1.9207	77.3616	0.0311781	0.030713
80.9529	2.09345	1.9207	80.9529	0.0311781	0.030713							0.190215	0.00265996
80.9529	1.44485	1.62603	80.9529	0.0333431	0.0338472							0.190154	0.00264348
85.0296	1.44485	1.62603	85.0296	0.0333431	0.0338472							0.189975	0.00262682
85.0296	1.14689	0.992266	85.0296	0.0355145	0.0349877							0.189689	0.00261112
90.5611	1.14689	0.992266	90.5611	0.0355145	0.0349877							0.189317	0.00259745
90.5611	0.881676	1.05915	90.5611	0.0315644	0.0320398							0.188883	0.00258675
95.8959	0.881676	1.05915	95.8959	0.0315644	0.0320398							0.188418	0.00257974
95.8959	0.795131	0.58099	95.8959	0.0269482	0.0265474							0.187952	0.00257689
100	0.795131	0.58099	100	0.0269482	0.0265474							0.187519	0.00257842
												0.187146	0.0025842
												0.18686	0.00259385
												0.18668	0.0026067
												0.186619	0.00262189
												0.18668	0.00263838
												0.186859	0.00265504
												0.187145	0.00267074
												0.187517	0.0026844
												0.187951	0.00269511
												0.188416	0.00270212
												0.188882	0.00270496
												0.189316	0.00270344
												0.189688	0.00269766
												0.189974	0.00268801
												0.190154	0.00267515
												0.190215	0.00265996
												0.190154	0.00264348
												0.225368	0.00251842
												0.225273	0.00249708
												0.224992	0.00247545
												0.224546	0.002455
												0.223964	0.00243713
												0.223287	0.00242305
												0.22256	0.00241372
												0.221833	0.00240978
												0.221155	0.0024115
												0.220573	0.00241875
												0.220127	0.00243105
												0.219846	0.00244756
												0.21975	0.00246715
												0.219846	0.00248849
												0.220126	0.00251012
												0.220572	0.00253056
												0.221154	0.00254844
												0.221831	0.00256252
												0.222558	0.00257185
												0.223285	0.00257579
												0.223963	0.00257407
												0.224545	0.00256682
												0.224991	0.00255451
												0.225272	0.00253801
												0.225368	0.00251842
												0.225273	0.00249708
												0.233735	0.00245237
												0.233639	0.00243176
												0.233357	0.00241092
												0.232908	0.00239125
												0.232324	0.00237411
												0.231642	0.00236065
												0.230911	0.0023518
												0.23018	0.00234815
												0.229499	0.00234997
												0.228914	0.00235711
												0.228465	0.0023691
												0.228182	0.00238512
												0.228086	0.00240408
												0.228182	0.00242468
												0.228464	0.00244553
												0.228913	0.00246519
												0.229498	0.00248234
												0.230179	0.00249579
												0.23091	0.00250465
												0.231641	0.00250829
												0.232322	0.00250648
												0.232908	0.00249933
												0.233357	0.00248734
												0.233639	0.00247132
												0.233735	0.00245237
												0.233639	0.00243176
												0.273497	0.00233732
												0.273296	0.00230155
												0.272707	0.00226524
												0.271769	0.00223087
												0.270547	0.00220079
												0.269123	0.00217704
												0.267596	0.00216125
												0.266068	0.00215448
												0.264645	0.00215721
												0.263422	0.00216924
												0.262484	0.00218976
												0.261894	0.00221736
												0.261692	0.00225017
												0.261893	0.00228595
												0.262483	0.00232226
												0.263421	0.00235663
												0.264643	0.00238671
												0.266066	0.00241046
												0.267594	0.00242625
												0.269122	0.00243302
												0.270545	0.00243029
												0.271768	0.00241826
												0.272706	0.00239774
												0.273296	0.00237013
												0.273497	0.00233732
												0.273296	0.00230155
												0.280514	0.00226
												0.280389	0.0022375
												0.280023	0.00221479
												0.279439	0.00219341
												0.278679	0.00217483
												0.277793	0.00216031
												0.276843	0.00215083
												0.275892	0.00214706
												0.275007	0.00214924
												0.274246	0.00215722
												0.273662	0.00217046
												0.273295	0.00218807
												0.27317	0.00220883
												0.273295	0.00223133
												0.273662	0.00225405
												0.274245	0.00227542
												0.275006	0.00229401
												0.275891	0.00230853
												0.276842	0.002318
												0.277792	0.00232177
												0.278678	0.00231959
												0.279438	0.00231161
												0.280022	0.00229837
												0.280389	0.00228077
												0.280514	0.00226
												0.280389	0.0022375
												0.318986	0.00209869
												0.318846	0.00207686
												0.318437	0.00205487
												0.317785	0.00203422
												0.316937	0.00201631
												0.315948	0.00200237
												0.314887	0.00199334
												0.313827	0.00198985
												0.312838	0.00199212
												0.311989	0.002
												0.311338	0.00201296
												0.310928	0.00203011
												0.310788	0.00205029
												0.310928	0.00207211
												0.311337	0.0020941
												0.311988	0.00211475
												0.312837	0.00213266
												0.313826	0.0021466
												0.314886	0.00215563
												0.315947	0.00215913
												0.316936	0.00215686
												0.317785	0.00214897
												0.318436	0.00213601
												0.318846	0.00211886
												0.318986	0.00209869
												0.318846	0.00207686
												0.352205	0.00208281
												0.351945	0.002046
												0.351184	0.00200891
												0.349972	0.00197404
												0.348392	0.00194379
												0.346553	0.00192021
												0.344579	0.0019049
												0.342605	0.00189892
												0.340765	0.00190267
												0.339186	0.00191589
												0.337973	0.00193769
												0.337211	0.00196657
												0.336951	0.00200057
												0.337211	0.00203738
												0.337973	0.00207447
												0.339185	0.00210934
												0.340764	0.00213959
												0.342603	0.00216317
												0.344577	0.00217847
												0.346551	0.00218446
												0.348391	0.00218071
												0.349971	0.00216749
												0.351183	0.00214569
												0.351945	0.00211681
												0.352205	0.00208281
												0.351945	0.002046
												0.370817	0.00193594
												0.370599	0.00190662
												0.369961	0.0018772
												0.368945	0.0018497
												0.367621	0.00182598
												0.366079	0.00180766
												0.364424	0.001796
												0.362769	0.00179177
												0.361227	0.00179528
												0.359902	0.00180629
												0.358886	0.00182404
												0.358247	0.00184732
												0.358029	0.00187455
												0.358247	0.00190387
												0.358886	0.00193328
												0.359902	0.00196078
												0.361226	0.0019845
												0.362768	0.00200282
												0.364423	0.00201449
												0.366078	0.00201871
												0.36762	0.0020152
												0.368944	0.0020042
												0.36996	0.00198645
												0.370599	0.00196317
												0.370817	0.00193594
												0.370599	0.00190662
												0.385541	0.00192453
												0.385281	0.00189059
												0.384516	0.00185657
												0.383299	0.00182478
												0.381714	0.0017974
												0.379867	0.00177629
												0.377886	0.00176288
												0.375904	0.00175809
												0.374057	0.00176225
												0.372471	0.00177508
												0.371254	0.00179569
												0.370489	0.00182269
												0.370228	0.00185423
												0.370489	0.00188817
												0.371254	0.00192219
												0.372471	0.00195398
												0.374056	0.00198136
												0.375903	0.00200247
												0.377884	0.00201588
												0.379866	0.00202067
												0.381713	0.00201651
												0.383299	0.00200368
												0.384515	0.00198307
												0.38528	0.00195607
												0.385541	0.00192453
												0.385281	0.00189059
												0.389551	0.00201174
												0.38927	0.00197516
												0.388447	0.00193838
												0.387138	0.00190392
												0.385431	0.00187411
												0.383444	0.001851
												0.381312	0.00183615
												0.379179	0.00183058
												0.377192	0.00183467
												0.375485	0.00184814
												0.374176	0.00187007
												0.373352	0.00189896
												0.373071	0.00193286
												0.373352	0.00196944
												0.374175	0.00200621
												0.375484	0.00204068
												0.377191	0.00207048
												0.379178	0.0020936
												0.38131	0.00210844
												0.383443	0.00211401
												0.38543	0.00210992
												0.387137	0.00209646
												0.388446	0.00207453
												0.38927	0.00204563
												0.389551	0.00201174
												0.38927	0.00197516
												0.417679	0.00188207
												0.417397	0.00184764
												0.41657	0.00181317
												0.415254	0.00178102
												0.413538	0.00175339
												0.411541	0.00173215
												0.409397	0.00171875
												0.407253	0.00171411
												0.405255	0.00171853
												0.40354	0.00173173
												0.402223	0.0017528
												0.401396	0.0017803
												0.401113	0.00181236
												0.401395	0.0018468
												0.402223	0.00188127
												0.403539	0.00191341
												0.405254	0.00194105
												0.407252	0.00196229
												0.409396	0.00197569
												0.41154	0.00198033
												0.413537	0.0019759
												0.415253	0.00196271
												0.416569	0.00194164
												0.417397	0.00191414
												0.417679	0.00188207
												0.417397	0.00184764
												0.447543	0.00185452
												0.447222	0.00181835
												0.446281	0.00178215
												0.444783	0.00174836
												0.442832	0.0017193
												0.440559	0.00169694
												0.438121	0.00168281
												0.435682	0.00167788
												0.433409	0.00168247
												0.431458	0.00169628
												0.42996	0.00171836
												0.429019	0.00174721
												0.428697	0.00178086
												0.429018	0.00181703
												0.429959	0.00185323
												0.431457	0.00188702
												0.433408	0.00191608
												0.435681	0.00193844
												0.43812	0.00195257
												0.440558	0.0019575
												0.442831	0.00195291
												0.444783	0.0019391
												0.44628	0.00191702
												0.447222	0.00188817
												0.447543	0.00185452
												0.447222	0.00181835
												0.424249	0.00190708
												0.423928	0.00186832
												0.422987	0.00182951
												0.42149	0.00179329
												0.41954	0.00176214
												0.417268	0.00173816
												0.414829	0.001723
												0.412391	0.0017177
												0.410119	0.0017226
												0.408168	0.00173739
												0.406671	0.00176104
												0.40573	0.00179196
												0.405408	0.00182802
												0.405729	0.00186678
												0.40667	0.00190559
												0.408167	0.00194181
												0.410118	0.00197297
												0.41239	0.00199694
												0.414828	0.0020121
												0.417266	0.00201741
												0.419538	0.0020125
												0.42149	0.00199772
												0.422987	0.00197406
												0.423928	0.00194315
												0.424249	0.00190708
												0.423928	0.00186832
												0.48966	0.00173839
												0.489146	0.00168558
												0.487638	0.00163289
												0.485238	0.00158392
												0.482111	0.00154199
												0.47847	0.00150997
												0.474562	0.00149005
												0.470654	0.00148357
												0.467012	0.00149097
												0.463885	0.00151177
												0.461486	0.00154453
												0.459977	0.00158702
												0.459462	0.00163636
												0.459977	0.00168917
												0.461485	0.00174186
												0.463884	0.00179083
												0.467011	0.00183276
												0.470653	0.00186478
												0.474561	0.00188471
												0.478468	0.00189119
												0.48211	0.00188378
												0.485237	0.00186298
												0.487637	0.00183022
												0.489145	0.00178773
												0.48966	0.00173839
												0.489146	0.00168558
												0.472918	0.00183432
												0.472353	0.00177333
												0.470696	0.00171232
												0.468059	0.00165546
												0.464623	0.00160663
												0.460622	0.00156914
												0.456327	0.00154557
												0.452033	0.0015375
												0.448031	0.00154549
												0.444595	0.001569
												0.441958	0.00160643
												0.4403	0.00165522
												0.439735	0.00171205
												0.4403	0.00177304
												0.441957	0.00183405
												0.444594	0.0018909
												0.44803	0.00193974
												0.452031	0.00197722
												0.456326	0.0020008
												0.46062	0.00200887
												0.464622	0.00200088
												0.468058	0.00197737
												0.470695	0.00193994
												0.472353	0.00189115
												0.472918	0.00183432
												0.472353	0.00177333
												0.481719	0.00186225
												0.481227	0.00181014
												0.479785	0.00175797
												0.477492	0.00170932
												0.474503	0.00166748
												0.471022	0.00163532
												0.467286	0.00161502
												0.46355	0.00160796
												0.460069	0.00161464
												0.457079	0.00163459
												0.454785	0.00166645
												0.453343	0.00170806
												0.452851	0.00175657
												0.453343	0.00180868
												0.454785	0.00186084
												0.457078	0.0019095
												0.460068	0.00195134
												0.463549	0.0019835
												0.467284	0.0020038
												0.47102	0.00201085
												0.474501	0.00200418
												0.477491	0.00198423
												0.479785	0.00195237
												0.481227	0.00191076
												0.481719	0.00186225
												0.481227	0.00181014
												0.40482	0.00223245
												0.404582	0.00220176
												0.403882	0.00217071
												0.40277	0.00214143
												0.40132	0.00211591
												0.399632	0.00209588
												0.39782	0.00208272
												0.396008	0.00207732
												0.394319	0.00208004
												0.392869	0.0020907
												0.391756	0.00210858
												0.391057	0.00213246
												0.390818	0.00216071
												0.391057	0.0021914
												0.391756	0.00222244
												0.392868	0.00225172
												0.394318	0.00227725
												0.396007	0.00229727
												0.397819	0.00231044
												0.399631	0.00231584
												0.401319	0.00231312
												0.402769	0.00230245
												0.403882	0.00228457
												0.404581	0.00226069
												0.40482	0.00223245
												0.404582	0.00220176
												0.515806	0.00186769
												0.515238	0.00181003
												0.513575	0.00175237
												0.510928	0.00169865
												0.507479	0.00165254
												0.503462	0.00161716
												0.499151	0.00159495
												0.49484	0.0015874
												0.490823	0.00159503
												0.487374	0.00161732
												0.484727	0.00165276
												0.483063	0.00169893
												0.482495	0.00175268
												0.483062	0.00181035
												0.484726	0.001868
												0.487373	0.00192172
												0.490822	0.00196784
												0.494839	0.00200321
												0.49915	0.00202543
												0.50346	0.00203298
												0.507477	0.00202534
												0.510927	0.00200305
												0.513574	0.00196761
												0.515238	0.00192144
												0.515806	0.00186769
												0.515238	0.00181003
												0.508815	0.00207612
												0.508602	0.00205295
												0.507978	0.00202971
												0.506985	0.00200799
												0.505691	0.00198926
												0.504184	0.0019748
												0.502567	0.0019656
												0.50095	0.00196229
												0.499443	0.00196508
												0.498148	0.00197379
												0.497155	0.00198782
												0.496531	0.00200622
												0.496318	0.00202774
												0.496531	0.00205091
												0.497155	0.00207415
												0.498148	0.00209587
												0.499442	0.0021146
												0.500949	0.00212905
												0.502566	0.00213825
												0.504183	0.00214157
												0.50569	0.00213878
												0.506985	0.00213007
												0.507978	0.00211604
												0.508602	0.00209763
												0.508815	0.00207612
												0.508602	0.00205295
												0.433245	0.00241523
												0.433072	0.00239308
												0.432565	0.00237062
												0.431759	0.0023494
												0.430708	0.00233086
												0.429484	0.00231626
												0.428171	0.00230659
												0.426857	0.00230252
												0.425634	0.00230433
												0.424582	0.00231188
												0.423776	0.00232467
												0.423269	0.00234182
												0.423096	0.00236217
												0.423269	0.00238432
												0.423776	0.00240678
												0.424582	0.002428
												0.425633	0.00244654
												0.426857	0.00246114
												0.42817	0.00247081
												0.429483	0.00247488
												0.430707	0.00247307
												0.431758	0.00246552
												0.432565	0.00245273
												0.433072	0.00243558
												0.433245	0.00241523
												0.433072	0.00239308
												0.460271	0.00248899
												0.46002	0.00245872
												0.459286	0.00242794
												0.458117	0.00239876
												0.456594	0.00237315
												0.45482	0.00235287
												0.452916	0.00233929
												0.451012	0.00233335
												0.449238	0.00233544
												0.447714	0.00234543
												0.446545	0.00236263
												0.44581	0.00238587
												0.445559	0.00241357
												0.44581	0.00244384
												0.446545	0.00247461
												0.447714	0.0025038
												0.449237	0.00252941
												0.451011	0.00254969
												0.452915	0.00256327
												0.454818	0.00256921
												0.456593	0.00256712
												0.458116	0.00255713
												0.459285	0.00253993
												0.46002	0.00251669
												0.460271	0.00248899
												0.46002	0.00245872
												0.490157	0.00264471
												0.489865	0.0026117
												0.48901	0.00257795
												0.487649	0.00254575
												0.485874	0.0025173
												0.483808	0.00249454
												0.481591	0.00247901
												0.479374	0.00247179
												0.477308	0.00247335
												0.475534	0.0024836
												0.474172	0.00250183
												0.473316	0.00252681
												0.473024	0.00255683
												0.473316	0.00258983
												0.474171	0.00262359
												0.475533	0.00265579
												0.477307	0.00268424
												0.479373	0.002707
												0.48159	0.00272252
												0.483807	0.00272975
												0.485873	0.00272818
												0.487648	0.00271794
												0.489009	0.0026997
												0.489865	0.00267473
												0.490157	0.00264471
												0.489865	0.0026117
												0.366221	0.00293815
												0.366106	0.00291919
												0.36577	0.00289983
												0.365234	0.0028814
												0.364536	0.00286515
												0.363723	0.00285219
												0.36285	0.00284339
												0.361978	0.00283937
												0.361165	0.00284039
												0.360467	0.00284638
												0.359931	0.00285694
												0.359594	0.00287134
												0.359479	0.00288861
												0.359594	0.00290757
												0.35993	0.00292693
												0.360466	0.00294536
												0.361164	0.00296161
												0.361977	0.00297458
												0.362849	0.00298337
												0.363722	0.0029874
												0.364535	0.00298638
												0.365233	0.00298038
												0.365769	0.00296982
												0.366106	0.00295542
												0.366221	0.00293815
												0.366106	0.00291919
												0.296054	0.00299798
												0.295915	0.00297174
												0.29551	0.00294482
												0.294864	0.00291905
												0.294023	0.00289618
												0.293044	0.00287778
												0.291992	0.0028651
												0.290941	0.002859
												0.289961	0.0028599
												0.289119	0.00286773
												0.288474	0.00288197
												0.288068	0.00290164
												0.287929	0.00292541
												0.288067	0.00295165
												0.288473	0.00297857
												0.289118	0.00300434
												0.289959	0.0030272
												0.290939	0.0030456
												0.29199	0.00305829
												0.293042	0.00306439
												0.294022	0.00306349
												0.294863	0.00305565
												0.295509	0.00304141
												0.295915	0.00302174
												0.296054	0.00299798
												0.295915	0.00297174
												0.324854	0.00303905
												0.32474	0.00301849
												0.324403	0.00299742
												0.323867	0.00297729
												0.323169	0.00295945
												0.322356	0.00294513
												0.321484	0.0029353
												0.320611	0.00293064
												0.319798	0.00293145
												0.319099	0.00293769
												0.318563	0.00294892
												0.318226	0.00296439
												0.318111	0.00298304
												0.318226	0.0030036
												0.318563	0.00302467
												0.319098	0.0030448
												0.319797	0.00306264
												0.32061	0.00307696
												0.321482	0.00308679
												0.322355	0.00309145
												0.323168	0.00309064
												0.323866	0.0030844
												0.324402	0.00307317
												0.324739	0.0030577
												0.324854	0.00303905
												0.32474	0.00301849
												0.249262	0.00307692
												0.249155	0.00305394
												0.248843	0.00303032
												0.248345	0.00300767
												0.247697	0.00298752
												0.246942	0.00297125
												0.246132	0.00295997
												0.245322	0.00295445
												0.244567	0.00295506
												0.243918	0.00296177
												0.243421	0.00297411
												0.243108	0.00299124
												0.243001	0.00301201
												0.243107	0.00303498
												0.24342	0.0030586
												0.243917	0.00308126
												0.244565	0.00310141
												0.24532	0.00311768
												0.24613	0.00312895
												0.246941	0.00313448
												0.247696	0.00313386
												0.248344	0.00312716
												0.248842	0.00311482
												0.249155	0.00309768
												0.249262	0.00307692
												0.249155	0.00305394
												0.195291	0.00318806
												0.195041	0.00312509
												0.194305	0.00306012
												0.193134	0.00299757
												0.191608	0.00294171
												0.189831	0.00289634
												0.187923	0.00286455
												0.186015	0.00284851
												0.184237	0.00284932
												0.18271	0.00286691
												0.181537	0.0029001
												0.1808	0.00294661
												0.180548	0.00300328
												0.180799	0.00306624
												0.181535	0.00313121
												0.182705	0.00319376
												0.184232	0.00324962
												0.186009	0.003295
												0.187917	0.00332678
												0.189825	0.00334282
												0.191603	0.00334202
												0.19313	0.00332442
												0.194302	0.00329124
												0.195039	0.00324473
												0.195291	0.00318806
												0.195041	0.00312509
												0.09053	0.00328963
												0.0904691	0.00326382
												0.0902898	0.00323788
												0.0900043	0.00321356
												0.0896321	0.00319252
												0.0891985	0.0031762
												0.088733	0.00316571
												0.0882675	0.00316176
												0.0878336	0.00316462
												0.0874609	0.00317411
												0.0871747	0.00318956
												0.0869947	0.00320994
												0.086933	0.00323384
												0.0869939	0.00325965
												0.0871733	0.00328559
												0.0874588	0.00330991
												0.087831	0.00333095
												0.0882646	0.00334727
												0.0887301	0.00335776
												0.0891956	0.00336171
												0.0896295	0.00335885
												0.0900022	0.00334936
												0.0902883	0.00333391
												0.0904684	0.00331353
												0.09053	0.00328963
												0.0904691	0.00326382
												0.0612331	0.00329598
												0.0611686	0.00326361
												0.0609784	0.00323165
												0.0606757	0.00320227
												0.060281	0.00317748
												0.0598212	0.00315897
												0.0593276	0.00314799
												0.058834	0.00314529
												0.0583738	0.00315106
												0.0579786	0.00316491
												0.0576752	0.00318589
												0.0574842	0.00321257
												0.0574188	0.00324314
												0.0574834	0.00327551
												0.0576735	0.00330747
												0.0579762	0.00333684
												0.0583709	0.00336163
												0.0588307	0.00338015
												0.0593243	0.00339113
												0.0598179	0.00339383
												0.0602781	0.00338805
												0.0606733	0.00337421
												0.0609768	0.00335322
												0.0611677	0.00332654
												0.0612331	0.00329598
												0.0611686	0.00326361
												0.056992	0.00330069
												0.0569269	0.00326938
												0.0567356	0.00323851
												0.0564309	0.00321018
												0.0560336	0.00318633
												0.0555708	0.00316859
												0.0550741	0.00315815
												0.0545773	0.00315574
												0.0541142	0.00316152
												0.0537164	0.00317509
												0.0534111	0.00319553
												0.053219	0.00322144
												0.0531532	0.00325107
												0.0532182	0.00328238
												0.0534095	0.00331325
												0.0537143	0.00334158
												0.0541115	0.00336543
												0.0545743	0.00338317
												0.055071	0.00339361
												0.0555679	0.00339602
												0.0560309	0.00339024
												0.0564287	0.00337667
												0.056734	0.00335623
												0.0569262	0.00333032
												0.056992	0.00330069
												0.0569269	0.00326938
												0.00493266	0.0033717
												0.00493135	0.00336751
												0.0049275	0.00336361
												0.00492138	0.00336025
												0.00491339	0.00335766
												0.00490409	0.00335602
												0.0048941	0.00335545
												0.00488411	0.00335597
												0.00487479	0.00335756
												0.00486679	0.00336011
												0.00486065	0.00336344
												0.00485679	0.00336733
												0.00485546	0.00337151
												0.00485677	0.00337569
												0.00486061	0.0033796
												0.00486674	0.00338296
												0.00487472	0.00338554
												0.00488403	0.00338718
												0.00489402	0.00338776
												0.00490401	0.00338723
												0.00491332	0.00338564
												0.00492132	0.00338309
												0.00492746	0.00337976
												0.00493133	0.00337588
												0.00493266	0.0033717
												0.00493135	0.00336751
												0.0101324	0.00336825
												0.0101308	0.003364
												0.0101262	0.00336003
												0.0101189	0.0033566
												0.0101093	0.00335394
												0.0100981	0.00335225
												0.0100861	0.00335162
												0.0100741	0.00335211
												0.0100629	0.00335368
												0.0100533	0.00335623
												0.0100459	0.00335957
												0.0100413	0.00336349
												0.0100397	0.00336772
												0.0100412	0.00337196
												0.0100458	0.00337594
												0.0100532	0.00337937
												0.0100628	0.00338202
												0.0100739	0.00338372
												0.0100859	0.00338435
												0.0100979	0.00338386
												0.0101091	0.00338228
												0.0101187	0.00337974
												0.0101261	0.00337639
												0.0101308	0.00337247
												0.0101324	0.00336825
												0.0101308	0.003364
												0.0173759	0.00334109
												0.0173734	0.00333651
												0.017366	0.00333221
												0.0173542	0.00332847
												0.0173388	0.00332556
												0.0173209	0.00332367
												0.0173017	0.00332293
												0.0172825	0.0033234
												0.0172646	0.00332503
												0.0172492	0.00332773
												0.0172373	0.0033313
												0.0172299	0.0033355
												0.0172273	0.00334004
												0.0172298	0.00334463
												0.0172372	0.00334893
												0.017249	0.00335267
												0.0172643	0.00335558
												0.0172822	0.00335747
												0.0173015	0.00335821
												0.0173207	0.00335774
												0.0173386	0.00335611
												0.017354	0.00335341
												0.0173659	0.00334984
												0.0173733	0.00334564
												0.0173759	0.00334109
												0.0173734	0.00333651
												0.0243566	0.00330679
												0.0243537	0.00330219
												0.0243454	0.00329786
												0.0243321	0.00329408
												0.0243148	0.00329112
												0.0242946	0.00328918
												0.0242729	0.00328838
												0.0242512	0.00328878
												0.024231	0.00329037
												0.0242136	0.00329301
												0.0242002	0.00329655
												0.0241918	0.00330073
												0.0241889	0.00330527
												0.0241917	0.00330987
												0.0242001	0.0033142
												0.0242133	0.00331798
												0.0242307	0.00332094
												0.0242509	0.00332289
												0.0242726	0.00332368
												0.0242943	0.00332328
												0.0243145	0.0033217
												0.0243319	0.00331905
												0.0243452	0.00331551
												0.0243537	0.00331133
												0.0243566	0.00330679
												0.0243537	0.00330219
												0.0278235	0.00330721
												0.0278199	0.0033022
												0.027809	0.00329744
												0.0277918	0.00329327
												0.0277692	0.00328997
												0.027743	0.00328777
												0.0277148	0.00328681
												0.0276866	0.00328716
												0.0276603	0.00328879
												0.0276377	0.0032916
												0.0276204	0.0032954
												0.0276094	0.00329992
												0.0276057	0.00330486
												0.0276093	0.00330987
												0.0276202	0.00331463
												0.0276374	0.0033188
												0.02766	0.0033221
												0.0276862	0.0033243
												0.0277144	0.00332526
												0.0277426	0.00332491
												0.0277689	0.00332328
												0.0277915	0.00332047
												0.0278088	0.00331667
												0.0278197	0.00331215
												0.0278235	0.00330721
												0.0278199	0.0033022
												0.0412276	0.00323961
												0.0412223	0.00323424
												0.0412068	0.00322909
												0.0411821	0.00322451
												0.0411498	0.0032208
												0.0411122	0.00321822
												0.0410719	0.00321695
												0.0410315	0.00321708
												0.0409938	0.00321858
												0.0409615	0.00322137
												0.0409366	0.00322525
												0.040921	0.00322995
												0.0409156	0.00323517
												0.0409208	0.00324053
												0.0409363	0.00324568
												0.0409611	0.00325026
												0.0409933	0.00325397
												0.0410309	0.00325655
												0.0410713	0.00325782
												0.0411117	0.0032577
												0.0411493	0.00325619
												0.0411817	0.0032534
												0.0412065	0.00324953
												0.0412222	0.00324482
												0.0412276	0.00323961
												0.0412223	0.00323424
												0.0622496	0.00315534
												0.0622457	0.00315088
												0.062234	0.00314665
												0.0622154	0.00314293
												0.0621911	0.00313997
												0.0621629	0.00313799
												0.0621325	0.00313711
												0.0621021	0.00313739
												0.0620738	0.00313882
												0.0620495	0.00314129
												0.0620308	0.00314465
												0.0620191	0.00314865
												0.062015	0.00315303
												0.062019	0.00315749
												0.0620307	0.00316172
												0.0620493	0.00316544
												0.0620735	0.00316839
												0.0621018	0.00317038
												0.0621322	0.00317126
												0.0621625	0.00317097
												0.0621908	0.00316955
												0.0622152	0.00316707
												0.0622338	0.00316372
												0.0622456	0.00315972
												0.0622496	0.00315534
												0.0622457	0.00315088
												0.0829567	0.00308962
												0.0829497	0.00308429
												0.0829292	0.00307913
												0.0828965	0.00307449
												0.0828538	0.00307069
												0.0828041	0.00306799
												0.0827507	0.00306657
												0.0826973	0.00306653
												0.0826476	0.00306787
												0.0826048	0.0030705
												0.082572	0.00307424
												0.0825513	0.00307884
												0.0825442	0.00308398
												0.0825511	0.00308931
												0.0825717	0.00309448
												0.0826044	0.00309912
												0.0826471	0.00310292
												0.0826968	0.00310562
												0.0827502	0.00310704
												0.0828036	0.00310708
												0.0828533	0.00310574
												0.0828961	0.00310311
												0.0829289	0.00309936
												0.0829496	0.00309476
												0.0829567	0.00308962
												0.0829497	0.00308429
												0.123689	0.00289151
												0.123679	0.00288568
												0.123649	0.00288002
												0.123603	0.00287491
												0.123542	0.0028707
												0.123471	0.00286768
												0.123394	0.00286605
												0.123318	0.00286593
												0.123247	0.00286732
												0.123186	0.00287013
												0.123139	0.00287416
												0.123109	0.00287915
												0.123099	0.00288475
												0.123109	0.00289058
												0.123139	0.00289624
												0.123185	0.00290135
												0.123246	0.00290556
												0.123317	0.00290858
												0.123394	0.00291021
												0.12347	0.00291033
												0.123541	0.00290894
												0.123602	0.00290613
												0.123649	0.0029021
												0.123679	0.00289711
												0.123689	0.00289151
												0.123679	0.00288568
												0.159288	0.00274068
												0.159278	0.00273605
												0.15925	0.00273156
												0.159206	0.00272754
												0.159147	0.00272425
												0.159079	0.00272192
												0.159007	0.00272071
												0.158934	0.0027207
												0.158866	0.00272189
												0.158807	0.0027242
												0.158763	0.00272747
												0.158734	0.00273149
												0.158725	0.00273596
												0.158734	0.0027406
												0.158762	0.00274508
												0.158807	0.00274911
												0.158865	0.00275239
												0.158933	0.00275472
												0.159006	0.00275593
												0.159079	0.00275594
												0.159147	0.00275475
												0.159205	0.00275244
												0.15925	0.00274917
												0.159278	0.00274516
												0.159288	0.00274068
												0.159278	0.00273605
												0.255754	0.00234463
												0.255737	0.00233961
												0.255686	0.00233473
												0.255605	0.00233032
												0.2555	0.00232669
												0.255378	0.00232409
												0.255247	0.00232268
												0.255116	0.00232257
												0.254994	0.00232376
												0.254889	0.00232617
												0.254808	0.00232964
												0.254758	0.00233394
												0.25474	0.00233876
												0.254757	0.00234378
												0.254808	0.00234866
												0.254889	0.00235306
												0.254993	0.00235669
												0.255116	0.0023593
												0.255247	0.00236071
												0.255378	0.00236082
												0.2555	0.00235963
												0.255605	0.00235721
												0.255686	0.00235374
												0.255736	0.00234945
												0.255754	0.00234463
												0.255737	0.00233961
												0.366598	0.00190172
												0.366572	0.00189719
												0.366495	0.00189278
												0.366373	0.00188879
												0.366213	0.0018855
												0.366028	0.00188312
												0.365829	0.00188182
												0.36563	0.00188169
												0.365444	0.00188274
												0.365285	0.00188489
												0.365162	0.001888
												0.365085	0.00189186
												0.365059	0.00189621
												0.365085	0.00190074
												0.365162	0.00190515
												0.365285	0.00190914
												0.365444	0.00191244
												0.365629	0.00191481
												0.365829	0.00191611
												0.366028	0.00191624
												0.366213	0.00191519
												0.366373	0.00191304
												0.366495	0.00190993
												0.366572	0.00190607
												0.366598	0.00190172
												0.366572	0.00189719
												0.411307	0.00170417
												0.41128	0.00170002
												0.411202	0.001696
												0.411078	0.0016924
												0.410917	0.00168947
												0.410729	0.00168739
												0.410527	0.00168632
												0.410325	0.00168632
												0.410137	0.0016874
												0.409976	0.00168948
												0.409852	0.00169242
												0.409774	0.00169602
												0.409747	0.00170004
												0.409774	0.0017042
												0.409852	0.00170821
												0.409976	0.00171181
												0.410137	0.00171475
												0.410325	0.00171682
												0.410527	0.00171789
												0.410729	0.00171789
												0.410917	0.00171681
												0.411078	0.00171473
												0.411202	0.00171179
												0.41128	0.00170819
												0.411307	0.00170417
												0.41128	0.00170002
												0.428418	0.00167005
												0.428389	0.00166529
												0.428303	0.00166069
												0.428167	0.00165658
												0.42799	0.00165323
												0.427784	0.00165087
												0.427562	0.00164966
												0.427341	0.00164968
												0.427135	0.00165094
												0.426958	0.00165334
												0.426822	0.00165672
												0.426736	0.00166086
												0.426707	0.00166546
												0.426736	0.00167022
												0.426822	0.00167482
												0.426958	0.00167893
												0.427135	0.00168228
												0.427341	0.00168464
												0.427562	0.00168585
												0.427784	0.00168583
												0.42799	0.00168458
												0.428167	0.00168218
												0.428303	0.00167879
												0.428388	0.00167466
												0.428418	0.00167005
												0.428389	0.00166529
												0.456838	0.00168223
												0.456802	0.00167661
												0.456695	0.00167117
												0.456526	0.00166628
												0.456306	0.00166228
												0.45605	0.00165945
												0.455774	0.00165796
												0.455499	0.00165793
												0.455243	0.00165935
												0.455022	0.00166213
												0.454853	0.00166609
												0.454747	0.00167094
												0.454711	0.00167636
												0.454747	0.00168198
												0.454853	0.00168742
												0.455022	0.00169231
												0.455243	0.0016963
												0.455499	0.00169914
												0.455774	0.00170063
												0.45605	0.00170066
												0.456306	0.00169924
												0.456526	0.00169645
												0.456695	0.0016925
												0.456802	0.00168765
												0.456838	0.00168223
												0.456802	0.00167661
												0.42418	0.00191294
												0.424143	0.00190604
												0.424033	0.00189936
												0.42386	0.00189334
												0.423633	0.00188839
												0.42337	0.00188486
												0.423087	0.00188298
												0.422804	0.00188288
												0.42254	0.00188456
												0.422314	0.00188792
												0.42214	0.00189273
												0.422031	0.00189865
												0.421993	0.00190528
												0.42203	0.00191217
												0.42214	0.00191885
												0.422313	0.00192487
												0.42254	0.00192982
												0.422803	0.00193335
												0.423086	0.00193524
												0.423369	0.00193534
												0.423633	0.00193365
												0.42386	0.00193029
												0.424033	0.00192549
												0.424143	0.00191957
												0.42418	0.00191294
												0.424143	0.00190604
												0.435903	0.00198143
												0.435858	0.00197327
												0.435726	0.00196533
												0.435516	0.00195815
												0.435243	0.00195222
												0.434925	0.00194794
												0.434583	0.00194561
												0.434242	0.00194537
												0.433923	0.00194726
												0.43365	0.00195114
												0.43344	0.00195674
												0.433308	0.00196369
												0.433263	0.00197151
												0.433308	0.00197966
												0.43344	0.0019876
												0.43365	0.00199478
												0.433923	0.00200072
												0.434241	0.002005
												0.434583	0.00200733
												0.434924	0.00200756
												0.435243	0.00200568
												0.435516	0.0020018
												0.435726	0.0019962
												0.435858	0.00198925
												0.435903	0.00198143
												0.435858	0.00197327
												0.462559	0.00195041
												0.462503	0.00194118
												0.462337	0.00193217
												0.462073	0.00192399
												0.461729	0.00191719
												0.461329	0.00191224
												0.4609	0.00190948
												0.46047	0.00190909
												0.46007	0.00191111
												0.459726	0.00191539
												0.459462	0.00192163
												0.459296	0.00192943
												0.45924	0.00193824
												0.459296	0.00194747
												0.459462	0.00195648
												0.459726	0.00196466
												0.46007	0.00197146
												0.46047	0.0019764
												0.460899	0.00197916
												0.461329	0.00197955
												0.461729	0.00197754
												0.462073	0.00197326
												0.462337	0.00196701
												0.462502	0.00195922
												0.462559	0.00195041
												0.462503	0.00194118
												0.471256	0.00216306
												0.471202	0.0021539
												0.471045	0.00214494
												0.470794	0.00213679
												0.470467	0.00213002
												0.470087	0.00212507
												0.469678	0.00212229
												0.46927	0.00212186
												0.46889	0.00212382
												0.468563	0.00212803
												0.468312	0.00213421
												0.468154	0.00214193
												0.468101	0.00215067
												0.468154	0.00215983
												0.468312	0.00216878
												0.468563	0.00217693
												0.468889	0.00218371
												0.46927	0.00218865
												0.469678	0.00219144
												0.470086	0.00219186
												0.470467	0.0021899
												0.470794	0.00218569
												0.471045	0.00217951
												0.471202	0.00217179
												0.471256	0.00216306
												0.471202	0.0021539
												0.440464	0.00236173
												0.440397	0.00235096
												0.440202	0.00234029
												0.439891	0.00233045
												0.439486	0.00232209
												0.439015	0.0023158
												0.438509	0.002312
												0.438003	0.00231095
												0.437531	0.00231272
												0.437126	0.00231719
												0.436816	0.00232405
												0.43662	0.00233285
												0.436553	0.00234297
												0.43662	0.00235374
												0.436815	0.0023644
												0.437126	0.00237425
												0.437531	0.00238261
												0.438002	0.0023889
												0.438508	0.0023927
												0.439014	0.00239375
												0.439486	0.00239198
												0.439891	0.00238751
												0.440202	0.00238064
												0.440397	0.00237185
												0.440464	0.00236173
												0.440397	0.00235096
												0.361718	0.00273001
												0.361677	0.00272062
												0.361556	0.00271136
												0.361365	0.00270285
												0.361115	0.00269567
												0.360823	0.00269031
												0.360511	0.00268714
												0.360199	0.00268637
												0.359907	0.00268806
												0.359657	0.00269208
												0.359465	0.00269818
												0.359345	0.00270592
												0.359303	0.00271479
												0.359345	0.00272417
												0.359465	0.00273344
												0.359657	0.00274195
												0.359907	0.00274913
												0.360198	0.00275449
												0.360511	0.00275766
												0.360823	0.00275843
												0.361114	0.00275674
												0.361364	0.00275271
												0.361556	0.00274662
												0.361677	0.00273888
												0.361718	0.00273001
												0.361677	0.00272062
												0.327695	0.00295855
												0.327668	0.00295131
												0.327589	0.00294421
												0.327464	0.00293774
												0.3273	0.00293234
												0.32711	0.00292837
												0.326905	0.00292611
												0.326701	0.00292571
												0.32651	0.00292719
												0.326347	0.00293047
												0.326221	0.0029353
												0.326142	0.00294137
												0.326115	0.00294826
												0.326142	0.0029555
												0.326221	0.00296259
												0.326347	0.00296906
												0.32651	0.00297447
												0.326701	0.00297843
												0.326905	0.0029807
												0.32711	0.0029811
												0.3273	0.00297961
												0.327464	0.00297634
												0.327589	0.0029715
												0.327668	0.00296544
												0.327695	0.00295855
												0.327668	0.00295131
												0.297451	0.00302814
												0.297428	0.00302057
												0.297359	0.00301318
												0.29725	0.00300648
												0.297108	0.00300092
												0.296942	0.00299688
												0.296764	0.00299464
												0.296586	0.00299435
												0.296421	0.00299603
												0.296278	0.00299957
												0.296169	0.00300471
												0.2961	0.00301113
												0.296077	0.00301836
												0.2961	0.00302594
												0.296169	0.00303333
												0.296278	0.00304003
												0.29642	0.00304559
												0.296586	0.00304962
												0.296764	0.00305187
												0.296942	0.00305216
												0.297107	0.00305048
												0.29725	0.00304694
												0.297359	0.00304179
												0.297428	0.00303538
												0.297451	0.00302814
												0.297428	0.00302057
												0.222934	0.00318097
												0.222916	0.00317417
												0.222865	0.00316751
												0.222783	0.00316143
												0.222676	0.00315635
												0.222551	0.00315262
												0.222417	0.00315049
												0.222284	0.0031501
												0.222159	0.00315148
												0.222052	0.00315455
												0.22197	0.00315908
												0.221918	0.00316477
												0.2219	0.00317124
												0.221918	0.00317803
												0.22197	0.0031847
												0.222052	0.00319077
												0.222159	0.00319585
												0.222283	0.00319959
												0.222417	0.00320172
												0.222551	0.00320211
												0.222675	0.00320072
												0.222782	0.00319766
												0.222864	0.00319313
												0.222916	0.00318743
												0.222934	0.00318097
												0.222916	0.00317417

## Sheet: Age Summary
	Relative Abundances			36Ar [fA]	%1s	37Ar [fA]	%1s	38Ar [fA]	%1s	39Ar [fA]	%1s	40Ar [fA]	%1s	40(r)/39(k)	± 2s	Age	± 2s	40Ar(r)	39Ar(k)	K/Ca	± 2s
																(Ma)		(%)	(%)
	21G19476	0.6		0.393861	0.30545	9.11022	0.526532	0.170316	5.08772	7.5051	0.159548	123.883	0.0859827	0.936403	0.105089	2.76796	0.310402	5.66853	1.00981	0.353963	0.00389508
	21G19478	0.7		0.128124	0.6481	5.24341	0.816492	0.0774858	10.8806	4.18682	0.281541	42.285	0.250387	1.06444	0.130392	3.1461	0.385063	10.531	0.563323	0.343075	0.00592657
	21G19479	0.8	4	0.111769	0.709993	7.85336	0.565597	0.102016	8.39813	5.52004	0.209305	39.0204	0.271271	1.13897	0.0950411	3.36619	0.280633	16.0978	0.742623	0.301966	0.00364262
	21G19480	0.9	4	0.036043	2.00497	3.01733	1.33296	0.0343485	25.7085	2.21888	0.50399	12.9728	0.813326	1.10691	0.217202	3.27152	0.641376	18.9162	0.298522	0.315936	0.00900551
	21G19482	1	4	0.0695384	1.10561	7.78709	0.56489	0.0879945	9.86426	4.81591	0.236253	25.5362	0.414401	1.12264	0.105582	3.31797	0.311766	21.15	0.647814	0.265657	0.00325376
	21G19483	1.2	4	0.0481271	1.50459	7.04733	0.637359	0.0688083	13.1463	4.13121	0.271782	18.5444	0.569308	1.14915	0.116992	3.39626	0.345443	25.572	0.555678	0.251794	0.00348989
	21G19484	1.4	4	0.0490016	1.47847	8.94726	0.522025	0.0741753	11.1116	4.43542	0.264744	19.1862	0.55114	1.19107	0.109098	3.52001	0.322112	27.4991	0.596479	0.212888	0.00249282
	21G19486	1.6	4	0.0251595	2.69674	5.3948	0.787605	0.0444644	21.382	2.76844	0.410867	10.3344	1.0231	1.17782	0.165672	3.4809	0.489158	31.5127	0.372318	0.220386	0.00391657
	21G19487	1.8	4	0.0415878	1.70967	12.1288	0.427401	0.0768962	11.0687	4.75414	0.245126	17.1475	0.615986	1.20246	0.100229	3.55366	0.295922	33.2837	0.63912	0.168271	0.00165885
	21G19488	2	4	0.0400941	1.73132	16.2955	0.349682	0.0833568	10.934	5.42763	0.209613	17.2068	0.615871	1.20882	0.0862059	3.57243	0.254516	38.0569	0.729448	0.142946	0.00116618
	21G19490	2.2	4	0.0235046	2.89962	11.3271	0.437427	0.056469	15.4218	3.45725	0.332083	10.0143	1.05524	1.13308	0.133208	3.34878	0.393334	39.0351	0.464557	0.130968	0.00143968
	21G19491	2.4	4	0.0289532	2.35816	18.6649	0.334932	0.0657894	12.9556	4.58491	0.250483	12.5511	0.840354	1.18316	0.100639	3.49666	0.297142	43.1075	0.615767	0.10535	0.000882072
	21G19492	2.6	4	0.0257267	2.65886	19.2891	0.325861	0.0654055	13.1156	4.11484	0.289441	10.8588	0.970359	1.15354	0.112311	3.40922	0.33162	43.5806	0.552416	0.0914536	0.000798274
	21G19494	2.9		0.025975	2.65191	21.9719	0.317623	0.0624106	13.3173	3.88756	0.294391	10.1606	1.039	1.07826	0.119621	3.18691	0.353245	41.1056	0.521579	0.0758048	0.000657706
	21G19495	3.2		0.0279593	2.47522	29.5583	0.288166	0.0615704	13.6062	4.44485	0.261855	10.8134	0.976585	1.0955	0.105115	3.23783	0.3104	44.8383	0.595964	0.0643851	0.000502393
	21G19496	3.5		0.0276737	2.45937	34.2889	0.279973	0.0669468	12.3509	4.45819	0.257986	10.1281	1.04335	1.0438	0.103512	3.08516	0.305694	45.7189	0.597351	0.0556316	0.000424593
	21G19498	3.8		0.02732	2.54279	34.4176	0.279853	0.0559918	16.7255	4.02412	0.294646	9.64979	1.09582	1.06652	0.11664	3.15225	0.344448	44.2312	0.538891	0.0499995	0.000407579
	21G19499	4.1		0.0195779	3.42624	29.8797	0.292768	0.0344407	25.8484	3.25389	0.353062	6.81815	1.55021	1.04563	0.140319	3.09057	0.414388	49.6074	0.435568	0.0465506	0.000428552
	21G19500	4.4		0.0179495	3.77466	27.2491	0.293784	0.0358561	23.848	2.7413	0.411399	5.97061	1.76969	1.03127	0.167897	3.04816	0.495845	47.0468	0.366772	0.0429824	0.00043646
	21G19502	4.8		0.0223537	3.04613	35.6533	0.278178	0.0348129	24.7358	3.30702	0.358762	7.03006	1.50114	0.983945	0.139812	2.90838	0.412933	45.9653	0.442222	0.0396084	0.000361231
	21G19503	5.4		0.0434942	1.62192	59.568	0.26074	0.0628491	14.6533	4.99937	0.234734	12.4737	0.847289	0.865191	0.0953387	2.55761	0.281636	34.4107	0.668037	0.0358124	0.00025221
	21G19504	6.2		0.0228249	3.0485	41.01	0.270315	0.0352507	25.5146	3.26357	0.36278	6.48743	1.62728	0.920666	0.144291	2.72148	0.426205	45.9412	0.435909	0.033943	0.000308782
	21G19506	7		0.06534	1.14212	109.246	0.253072	0.131482	6.93511	8.84111	0.140572	17.4576	0.605041	0.770796	0.0566573	2.27874	0.167394	38.7258	1.18105	0.0345229	0.00020033
	21G19507	8		0.0722854	1.03834	104.236	0.252785	0.115033	7.48098	7.9737	0.14736	18.4711	0.573443	0.669896	0.0631574	1.98061	0.186629	28.6755	1.06468	0.0326174	0.000191361
	21G19508	9		0.0556735	1.33514	84.6637	0.25593	0.0847092	10.3478	6.1127	0.185047	13.3799	0.79002	0.592045	0.081544	1.75054	0.240992	26.8073	0.815782	0.0307696	0.000195026
	21G19510	10.2		0.0550511	1.34	86.1146	0.255859	0.114846	7.42877	5.93853	0.197434	12.2198	0.866481	0.464117	0.0834792	1.37243	0.246762	22.3449	0.792203	0.0293769	0.00019062
	21G19511	11.6		0.106871	0.769729	138.114	0.251843	0.160089	5.40146	8.74929	0.134039	23.8734	0.444154	0.358773	0.0624776	1.06101	0.184713	13.0152	1.16619	0.0269635	0.000154289
	21G19512	13		0.0712679	1.0814	86.3684	0.254974	0.0842386	10.7803	4.78011	0.237862	16.1836	0.652467	0.396441	0.107752	1.17237	0.318546	11.5737	0.636195	0.0235224	0.000165027
	21G19514	15		0.0988369	0.80491	127.546	0.252176	0.122936	7.56276	6.95359	0.174384	21.379	0.493552	0.314239	0.0764214	0.929342	0.225954	10.1003	0.925302	0.0231665	0.000142704
	21G19515	17		0.0827994	0.90782	101.746	0.253607	0.100091	8.5797	4.53576	0.252221	18.1653	0.581924	0.369906	0.111829	1.09392	0.330613	9.10318	0.60196	0.0188928	0.000136239
	21G19516	20		0.0283544	2.45259	34.1213	0.278551	0.0233962	38.1618	1.18328	0.942684	6.18077	1.70977	0.403137	0.401707	1.19217	1.18755	7.57489	0.156383	0.0146356	0.000292776
	21G19518	23		0.0616021	1.17936	33.6507	0.278767	0.0323916	28.355	1.44999	0.759703	16.0985	0.657316	0.295007	0.338954	0.872478	1.00221	2.6175	0.192338	0.0182522	0.000299397
	21G19519	26		0.0489791	1.51022	22.4235	0.313399	0.0103708	89.5963	0.793152	1.36631	13.127	0.80418	0.401856	0.62989	1.18838	1.86212	2.38396	0.104862	0.0149335	0.000426067
	21G19520	30		0.0474409	1.48229	17.5577	0.349501	0.0136911	61.5649	0.729049	1.51852	13.0336	0.810839	0.398629	0.65628	1.17884	1.94015	2.19528	0.0966512	0.0175786	0.000556033
	21G23639	0.6		1.67497	0.238371	5.80093	1.57899	0.342396	2.74355	2.43276	0.39313	496.323	0.0215423	-1.35384	1.07437	-4.0093	3.18515	-0.662575	0.327081	0.180054	0.00586019
	21G23640	0.7		1.2807	0.241025	5.97878	1.50469	0.290968	2.91777	3.83427	0.227852	379.778	0.0279813	-0.549766	0.526926	-1.62703	1.56013	-0.554492	0.515788	0.275489	0.00838519
	21G23642	0.8		0.87081	0.260579	5.82883	1.6159	0.228489	3.88206	4.50571	0.21077	260.208	0.0398834	0.152566	0.327257	0.451265	0.967849	0.263962	0.606212	0.332115	0.0108244
	21G23643	1		0.789654	0.263013	6.9926	1.38996	0.230119	3.79402	5.78821	0.166981	238.284	0.0434368	0.53358	0.233286	1.57775	0.68951	1.29513	0.778807	0.355661	0.00995833
	21G23645	1.2		0.589374	0.284687	5.82381	1.62546	0.169985	5.3036	4.93129	0.187505	177.799	0.0582568	0.467262	0.220474	1.38173	0.651711	1.29498	0.663519	0.363824	0.0119062
	21G23646	1.4		0.418709	0.30594	5.92271	1.60222	0.152515	5.70107	5.29549	0.172099	128.844	0.0800072	0.814334	0.157559	2.40737	0.465478	3.34451	0.712552	0.384186	0.0123819
	21G23648	1.8		0.804888	0.266498	17.7538	0.631006	0.361447	2.51941	15.7718	0.084901	253.668	0.0411271	0.938114	0.0881913	2.77302	0.260491	5.8285	2.12222	0.38172	0.00486083
	21G23649	2.2		0.427261	0.319602	12.8971	0.796293	0.233747	3.56023	11.3687	0.0993821	137.292	0.0750903	0.947479	0.0776106	2.80068	0.229235	7.84004	1.52974	0.378767	0.00607906
	21G23651	2.6	4	0.361117	0.372423	18.0128	0.62994	0.270969	3.25154	15.232	0.0854436	123.357	0.0833576	1.1161	0.0564169	3.29865	0.166591	13.7709	2.0495	0.36334	0.00461963
	21G23652	3.4	4	0.472131	0.312184	33.9074	0.455008	0.448829	2.04375	26.9045	0.0635086	169.083	0.0616518	1.14741	0.0353478	3.39112	0.104372	18.2429	3.6199	0.340916	0.00313252
	21G23654	4.2	4	0.320756	0.386207	48.6533	0.414719	0.507947	1.7403	33.5598	0.0602946	131.378	0.0787871	1.17872	0.0236738	3.48355	0.0698983	30.0818	4.51479	0.296327	0.00248374
	21G23655	5.4	4	0.246193	0.407798	79.8744	0.386142	0.615409	1.48038	43.319	0.0584636	118.299	0.0873091	1.18374	0.015122	3.49837	0.0446482	43.2949	5.82622	0.23293	0.00181944
	21G23657	7	4	0.270047	0.39442	136.633	0.375059	0.801601	1.08037	56.3098	0.0569549	136.985	0.0758504	1.19802	0.0123593	3.54054	0.0364906	49.1697	7.57059	0.176938	0.00134252
	21G23658	9	4	0.272001	0.402599	236.051	0.370225	0.764672	1.23448	53.5251	0.0557129	124.864	0.0828545	1.17427	0.0134605	3.47043	0.0397434	50.1944	7.187	0.0972269	0.000728088
	21G23660	11		0.266127	0.381886	349.877	0.36833	0.639931	1.44303	46.7864	0.0580703	102.188	0.100862	1.09403	0.0148514	3.23348	0.0438558	49.8492	6.26976	0.0572244	0.000426841
	21G23661	13		0.28566	0.379513	418.484	0.367967	0.517608	1.66123	38.5072	0.0603483	90.4026	0.113748	1.01638	0.019396	3.00418	0.057283	42.9907	5.14898	0.0392906	0.000293121
	21G23663	15		0.26437	0.395905	432.203	0.368084	0.456061	1.9099	32.7197	0.0621908	74.6706	0.137945	0.943216	0.0222904	2.78808	0.0658389	40.9797	4.36848	0.0322766	0.000241098
	21G23664	17		0.228895	0.419821	408.067	0.368616	0.390356	2.28642	28.3748	0.0640668	61.0121	0.167706	0.910183	0.0238396	2.69051	0.0704183	41.9386	3.7855	0.0296236	0.000221797
	21G23666	20		0.260596	0.399173	434.578	0.368054	0.457331	1.89693	31.4471	0.0628286	66.3791	0.155203	0.758067	0.0230909	2.24113	0.0682237	35.5946	4.19692	0.0308396	0.00023042
	21G23667	23		0.194291	0.474256	296.014	0.368655	0.329936	2.60972	21.4933	0.0715158	48.5937	0.210664	0.678853	0.0292304	2.00707	0.0863743	29.7604	2.86857	0.0309456	0.000232558
	21G23669	26		0.266284	0.423254	309.525	0.368885	0.400309	2.28276	24.3816	0.067168	67.0936	0.152878	0.519265	0.0306489	1.53544	0.090589	18.716	3.25632	0.0335952	0.000252057
	21G23670	30		0.404638	0.318209	400.248	0.368131	0.589282	1.52935	33.0692	0.0629534	100.392	0.102475	0.361671	0.0261498	1.06958	0.0773108	11.8209	4.41831	0.0352511	0.000263424
	21G23672	34		0.438061	0.329069	427.887	0.368235	0.59992	1.44606	31.9207	0.062546	106.655	0.0966279	0.328131	0.0300136	0.970414	0.0887387	9.73598	4.26127	0.0318021	0.000237688
	21G23673	38		0.453452	0.291306	391.375	0.368437	0.509437	1.84054	24.5966	0.0664592	109.472	0.0941928	0.232639	0.0362083	0.688061	0.107071	5.17359	3.2782	0.0267478	0.000200419
			S	13.9121	0.0668089	5879.88	0.0808802	12.7602	0.527302	746.416	0.0151655	4331.66	0.0184264
	Information on Analysis and Constants Used in Calculations									Results		40(a)/36(a)	± 2s	40(r)/39(k)	± 2s	Age	± 2s	MSWD	39Ar(k)	K/Ca	± 2s
																(Ma)			(%,n)
	Project = O-CONNOR (20-06)				Age Equations = Min et al. (2000)					Age Plateau				1.18214	0.00819203	3.49366	0.0257609	1.35703	36.9827	0.218547	0.042587
	Stack = SO80 63DS-2 (ATM INTERCEPT) (N=2)				Negative Intensities = Allowed										0.00692982		0.00737361	0.152722	17
	Material = Groundmass				Collector Calibrations = 40Ar 39Ar 38Ar 37Ar 36Ar					Full External Error							0.183342	1.70711	2σ Confidence Limit
	Location = Smt south end of 1st VER				Decay 40K = 5.463 ± 0.107 E-10 1/a					Analytical Error							0.0241873	1.16492	Error Magnification
	Region = Easter Chain (Pacific)				Decay 39Ar = 2.940 ± 0.016 E-07 1/h
	Analyst = Daniel Heaton				Decay 37Ar = 8.230 ± 0.012 E-04 1/h					Total Fusion Age				0.878171	0.00823066	2.59595	0.0251903		58	0.0543097	8.94063e-05
	Irradiation = 21-OSU-04 (4B18-21)				Decay 36Cl = 2.257 ± 0.015 E-06 1/a										0.00937251		0.00970371
	Position = X: 0 | Y: 0 | Z/H: 32.28723 mm				Decay 40K(EC,β⁺) = 0.580 ± 0.014 E-10 1/a					Full External Error							0.137229
	FCT-NM Age = 28.201 ± 0.023 Ma				Decay 40K(β⁻) = 4.884 ± 0.099 E-10 1/a					Analytical Error							0.0243133
	FCT-NM Reference = Kuiper et al (2008)				Atmospheric 40/36(a) = 298.56 ± 0.31
	FCT-NM 40Ar/39Ar Ratio = 9.60703 ± 0.01220				Atmospheric 38/36(a) = 0.1885 ± 0.0003					Normal Isochron		295.481	1.75732	1.19987	0.012333	3.546	0.037508	0.716246	36.9827
	FCT-NM J-value = 0.00161606 ± 0.00000205				Production 39/37(ca) = 0.0006425 ± 0.0000059								0.00594732		0.0102786		0.0105776	0.770543	17
	Air Shot 40Ar/36Ar = 303.9800 ± 0.3587				Production 38/37(ca) = 0.0001800 ± 0.0000173					Full External Error							0.188021	1.7303	2σ Confidence Limit
	Air Shot MDF = 0.99553671 ± 0.00038671 (LIN)				Production 36/37(ca) = 0.0002703 ± 0.0000005					Analytical Error							0.0364127	1	Error Magnification
	Experiment Type = Incremental Heating				Production 40/39(k) = 0.000607 ± 0.000059												11		Number of Iterations
	Extraction Method = Bulk Laser Heating				Production 38/39(k) = 0.012077 ± 0.000011												6.54121e-06		Convergence
	Heating = 30 sec				Production 36/38(cl) = 262.80 ± 1.71
	Isolation = 3.00 min				Scaling Ratio K/Ca = 0.430					Inverse Isochron		295.46	1.75863	1.20025	0.0123414	3.54711	0.0375329	0.711231	36.9827
	Instrument = ARGUS-VI-G				Abundance Ratio 40K/K = 1.1700 ± 0.0100 E-04								0.00595218		0.0102824		0.0105812	0.775723	17
	Preferred Age = Plateau Age				Atomic Weight K = 39.0983 ± 0.0001 g					Full External Error							0.188082	1.7303	2σ Confidence Limit
	Age Classification = Unknown									Analytical Error							0.0364376	1	Error Magnification
	IGSN = 4.124																3		Number of Iterations
	Rock Class = Undefined																0.000131687		Convergence
	Lithology = Undefined																0.365077		Spreading Factor
	Lat-Lon = Undefined - Undefined

## Sheet: Incremental Heating Table
	Incremental Heating			36Ar(a) [fA]	37Ar(ca) [fA]	38Ar(cl) [fA]	39Ar(k) [fA]	40Ar(r) [fA]	Age	± 2s	40Ar(r)	39Ar(k)	K/Ca	± 2s
									(Ma)		(%)	(%)
	21G19476	0.6		0.391398	9.11022	0.00432969	7.49924	7.02232	2.76796	0.310402	5.66853	1.00981	0.353963	0.00389508
	21G19478	0.7		0.126706	5.24341	0.00213431	4.18345	4.45302	3.1461	0.385063	10.531	0.563323	0.343075	0.00592657
	21G19479	0.8	4	0.109645	7.85336	0.0133296	5.515	6.28142	3.36619	0.280633	16.0978	0.742623	0.301966	0.00364262
	21G19480	0.9	4	0.0352273	3.01733	0.000391023	2.21694	2.45395	3.27152	0.641376	18.9162	0.298522	0.315936	0.00900551
	21G19482	1	4	0.0674316	7.78709	0.0157806	4.81091	5.40092	3.31797	0.311766	21.15	0.647814	0.265657	0.00325376
	21G19483	1.2	4	0.046221	7.04733	0.00898917	4.12668	4.74218	3.39626	0.345443	25.572	0.555678	0.251794	0.00348989
	21G19484	1.4	4	0.0465818	8.94726	0.0102869	4.42968	5.27604	3.52001	0.322112	27.4991	0.596479	0.212888	0.00249282
	21G19486	1.6	4	0.0237006	5.3948	0.00563326	2.76497	3.25664	3.4809	0.489158	31.5127	0.372318	0.220386	0.00391657
	21G19487	1.8	4	0.0383081	12.1288	0.0101704	4.74634	5.70731	3.55366	0.295922	33.2837	0.63912	0.168271	0.00165885
	21G19488	2	4	0.0356884	16.2955	0.00827337	5.41716	6.54836	3.57243	0.254516	38.0569	0.729448	0.142946	0.00116618
	21G19490	2.2	4	0.0204418	11.3271	0.00891146	3.44998	3.90909	3.34878	0.393334	39.0351	0.464557	0.130968	0.00143968
	21G19491	2.4	4	0.0239077	18.6649	0.00269599	4.57292	5.41049	3.49666	0.297142	43.1075	0.615767	0.10535	0.000882072
	21G19492	2.6	4	0.0205118	19.2891	0.00852171	4.10245	4.73235	3.40922	0.33162	43.5806	0.552416	0.0914536	0.000798274
	21G19494	2.9		0.020035	21.9719	0.0078995	3.87344	4.17656	3.18691	0.353245	41.1056	0.521579	0.0758048	0.000657706
	21G19495	3.2		0.0199697	29.5583	0	4.42585	4.84853	3.23783	0.3104	44.8383	0.595964	0.0643851	0.000502393
	21G19496	3.5		0.0184049	34.2889	0.00373002	4.43616	4.63047	3.08516	0.305694	45.7189	0.597351	0.0556316	0.000424593
	21G19498	3.8		0.018017	34.4176	0	4.00201	4.26822	3.15225	0.344448	44.2312	0.538891	0.0499995	0.000407579
	21G19499	4.1		0.0115015	29.8797	0	3.2347	3.38231	3.09057	0.414388	49.6074	0.435568	0.0465506	0.000428552
	21G19500	4.4		0.0105841	27.2491	0	2.72379	2.80898	3.04816	0.495845	47.0468	0.366772	0.0429824	0.00043646
	21G19502	4.8		0.0127166	35.6533	0	3.28411	3.23138	2.90838	0.412933	45.9653	0.442222	0.0396084	0.000361231
	21G19503	5.4		0.0273929	59.568	0	4.9611	4.2923	2.55761	0.281636	34.4107	0.668037	0.0358124	0.00025221
	21G19504	6.2		0.0117399	41.01	0	3.23722	2.9804	2.72148	0.426205	45.9412	0.435909	0.033943	0.000308782
	21G19506	7		0.0358108	109.246	0	8.77092	6.76058	2.27874	0.167394	38.7258	1.18105	0.0345229	0.00020033
	21G19507	8		0.0441105	104.236	0	7.90673	5.29669	1.98061	0.186629	28.6755	1.06468	0.0326174	0.000191361
	21G19508	9		0.0327889	84.6637	0	6.0583	3.58679	1.75054	0.240992	26.8073	0.815782	0.0307696	0.000195026
	21G19510	10.2		0.0317715	86.1146	0.0223047	5.8832	2.73049	1.37243	0.246762	22.3449	0.792203	0.0293769	0.00019062
	21G19511	11.6		0.069537	138.114	0.0175276	8.66055	3.10718	1.06101	0.184713	13.0152	1.16619	0.0269635	0.000154289
	21G19512	13		0.0479222	86.3684	0.00259971	4.72462	1.87303	1.17237	0.318546	11.5737	0.636195	0.0235224	0.000165027
	21G19514	15		0.0643606	127.546	0.00485717	6.87164	2.15934	0.929342	0.225954	10.1003	0.925302	0.0231665	0.000142704
	21G19515	17		0.0552954	101.746	0.0173649	4.47038	1.65362	1.09392	0.330613	9.10318	0.60196	0.0188928	0.000136239
	21G19516	20		0.0191314	34.1213	0	1.16136	0.468186	1.19217	1.18755	7.57489	0.156383	0.0146356	0.000292776
	21G19518	23		0.0525063	33.6507	0	1.42837	0.42138	0.872478	1.00221	2.6175	0.192338	0.0182522	0.000299397
	21G19519	26		0.042918	22.4235	0	0.778745	0.312943	1.18838	1.86212	2.38396	0.104862	0.0149335	0.000426067
	21G19520	30		0.042695	17.5577	0	0.717769	0.286123	1.17884	1.94015	2.19528	0.0966512	0.0175786	0.000556033
	21G23639	0.6		1.6734	5.80093	0	2.42903	-3.28852	-4.0093	3.18515	-0.662575	0.327081	0.180054	0.00586019
	21G23640	0.7		1.27908	5.97878	0.00252529	3.83043	-2.10584	-1.62703	1.56013	-0.554492	0.515788	0.275489	0.00838519
	21G23642	0.8		0.869233	5.82883	0.00921958	4.50196	0.686848	0.451265	0.967849	0.263962	0.606212	0.332115	0.0108244
	21G23643	1		0.787762	6.9926	0.0105175	5.78371	3.08607	1.57775	0.68951	1.29513	0.778807	0.355661	0.00995833
	21G23645	1.2		0.5878	5.82381	0	4.92754	2.30245	1.38173	0.651711	1.29498	0.663519	0.363824	0.0119062
	21G23646	1.4		0.417106	5.92271	0.00891687	5.29168	4.30919	2.40737	0.465478	3.34451	0.712552	0.384186	0.0123819
	21G23648	1.8		0.800085	17.7538	0.017097	15.7604	14.7851	2.77302	0.260491	5.8285	2.12222	0.38172	0.00486083
	21G23649	2.2		0.423773	12.8971	0.0143444	11.3604	10.7638	2.80068	0.229235	7.84004	1.52974	0.378767	0.00607906
	21G23651	2.6	4	0.356245	18.0128	0.0167583	15.2204	16.9874	3.29865	0.166591	13.7709	2.0495	0.36334	0.00461963
	21G23652	3.4	4	0.46296	33.9074	0.0307947	26.8827	30.8456	3.39112	0.104372	18.2429	3.6199	0.340916	0.00313252
	21G23654	4.2	4	0.307598	48.6533	0.0362833	33.5285	39.5207	3.48355	0.0698983	30.0818	4.51479	0.296327	0.00248374
	21G23655	5.4	4	0.224597	79.8744	0.0361519	43.2677	51.2175	3.49837	0.0446482	43.2949	5.82622	0.23293	0.00181944
	21G23657	7	4	0.233105	136.633	0.0540734	56.2221	67.3551	3.54054	0.0364906	49.1697	7.57059	0.176938	0.00134252
	21G23658	9	4	0.208189	236.051	0.038349	53.3734	62.6749	3.47043	0.0397434	50.1944	7.187	0.0972269	0.000728088
	21G23660	11		0.171556	349.877	0	46.5616	50.9397	3.23348	0.0438558	49.8492	6.26976	0.0572244	0.000426841
	21G23661	13		0.172544	418.484	0	38.2383	38.8647	3.00418	0.057283	42.9907	5.14898	0.0392906	0.000293121
	21G23663	15		0.147545	432.203	0	32.442	30.5998	2.78808	0.0658389	40.9797	4.36848	0.0322766	0.000241098
	21G23664	17		0.118594	408.067	0	28.1126	25.5876	2.69051	0.0704183	41.9386	3.7855	0.0296236	0.000221797
	21G23666	20		0.14313	434.578	0	31.1679	23.6274	2.24113	0.0682237	35.5946	4.19692	0.0308396	0.00023042
	21G23667	23		0.114279	296.014	0	21.3031	14.4616	2.00707	0.0863743	29.7604	2.86857	0.0309456	0.000232558
	21G23669	26		0.182616	309.525	0.0181172	24.1827	12.5572	1.53544	0.090589	18.716	3.25632	0.0335952	0.000252057
	21G23670	30		0.296438	400.248	0.065087	32.8121	11.8672	1.06958	0.0773108	11.8209	4.41831	0.0352511	0.000263424
	21G23672	34		0.322388	427.887	0.0799442	31.6458	10.3839	0.970414	0.0887387	9.73598	4.26127	0.0318021	0.000237688
	21G23673	38		0.347648	391.375	0.0794415	24.3452	5.66364	0.688061	0.107071	5.17359	3.2782	0.0267478	0.000200419
			S	12.3226	5879.88	0.693352	742.638	652.163
	Information on Analysis				Results		40(r)/39(k)	± 2s	Age	± 2s	MSWD	39Ar(k)	K/Ca	± 2s
									(Ma)			(%,n)
	Project = O-CONNOR (20-06)				Age Plateau		1.18214	0.00819203	3.49366	0.0257609	1.35703	36.9827	0.218547	0.042587
	Stack = SO80 63DS-2 (ATM INTERCEPT) (N=2)							0.00692982		0.00737361	0.152722	17
	Material = Groundmass				Full External Error					0.183342	1.70711	2σ Confidence Limit
	Location = Smt south end of 1st VER				Analytical Error					0.0241873	1.16492	Error Magnification
	Region = Easter Chain (Pacific)
	Analyst = Daniel Heaton				Total Fusion Age		0.878171	0.00823066	2.59595	0.0251903		58	0.0543097	8.94063e-05
	Irradiation = 21-OSU-04 (4B18-21)							0.00937251		0.00970371
	J = 0.00161606 ± 0.00000205				Full External Error					0.137229
	FCT-NM = 28.201 ± 0.023 Ma				Analytical Error					0.0243133	■ Defining a mini plateau at 37%

## Sheet: Normal Isochron Table
	Normal Isochron			39(k)/36(a)	± 2s	40(a+r)/36(a)	± 2s			r.i.
	21G19476	0.6		19.1602	0.132738	316.502	2.0205			0.85461
	21G19478	0.7		33.0169	0.471097	333.704	4.68269			0.8582
	21G19479	0.8	4	50.2987	0.758049	355.849	5.5015			0.899474
	21G19480	0.9	4	62.9324	2.65918	368.22	16.2532			0.902719
	21G19482	1	4	71.345	1.66172	378.655	9.1883			0.920263
	21G19483	1.2	4	89.2814	2.83971	401.158	13.3755			0.92601
	21G19484	1.4	4	95.0945	3.0011	411.824	13.5927			0.929173
	21G19486	1.6	4	116.663	6.74911	435.968	26.5115			0.932097
	21G19487	1.8	4	123.899	4.64032	447.544	17.5081			0.940907
	21G19488	2	4	151.79	5.94093	482.047	19.6756			0.947854
	21G19490	2.2	4	168.771	11.3123	489.79	34.2644			0.948676
	21G19491	2.4	4	191.274	10.9712	524.867	31.2612			0.955655
	21G19492	2.6	4	200.005	13.3954	529.274	36.779			0.956575
	21G19494	2.9		193.333	13.3496	507.023	36.4385			0.953753
	21G19495	3.2		221.629	15.4168	541.355	39.0106			0.959792
	21G19496	3.5		241.031	17.8878	550.149	42.3164			0.960125
	21G19498	3.8		222.124	17.1961	535.46	42.9664			0.959135
	21G19499	4.1		281.242	32.8932	592.636	71.5845			0.964693
	21G19500	4.4		257.349	33.0392	563.957	74.9598			0.961867
	21G19502	4.8		258.253	27.749	552.667	61.5298			0.960752
	21G19503	5.4		181.109	9.39074	455.254	24.7411			0.946151
	21G19504	6.2		275.745	32.7909	552.429	67.9908			0.962554
	21G19506	7		244.924	10.3054	487.346	21.2924			0.958666
	21G19507	8		179.248	6.16296	418.638	15.1225			0.944672
	21G19508	9		184.767	8.44296	407.95	19.6659			0.941561
	21G19510	10.2		185.172	8.67067	384.502	19.137			0.933977
	21G19511	11.6		124.546	2.9938	343.244	8.74688			0.931247
	21G19512	13		98.5894	3.21991	337.645	11.7634			0.917031
	21G19514	15		106.768	2.68895	332.111	8.90683			0.920559
	21G19515	17		80.8456	2.25015	328.465	9.7653			0.904426
	21G19516	20		60.7042	4.56863	323.032	25.9727			0.875041
	21G19518	23		27.2038	0.862437	306.585	9.39937			0.789218
	21G19519	26		18.1449	0.804114	305.852	11.638			0.705215
	21G19520	30		16.8115	0.758859	305.262	11.2113			0.654997
	21G23639	0.6		1.45155	0.0133657	296.595	1.4211			0.516149
	21G23640	0.7		2.99468	0.0198886	296.914	1.44273			0.72194
	21G23642	0.8		5.17924	0.0347677	299.35	1.58115			0.768892
	21G23643	1		7.34195	0.0458381	302.478	1.61656			0.833401
	21G23645	1.2		8.38303	0.0572786	302.477	1.76263			0.818765
	21G23646	1.4		12.6866	0.0893561	308.891	1.96101			0.844091
	21G23648	1.8		19.6984	0.11081	317.039	1.72002			0.942259
	21G23649	2.2		26.8078	0.180845	323.96	2.1442			0.930612
	21G23651	2.6	4	42.7245	0.330844	346.245	2.67796			0.952373
	21G23652	3.4	4	58.067	0.377197	365.187	2.36954			0.962784
	21G23654	4.2	4	109.001	0.888743	427.042	3.5087			0.970609
	21G23655	5.4	4	192.646	1.74403	526.602	4.81599			0.973338
	21G23657	7	4	241.188	2.24341	587.508	5.49627			0.979289
	21G23658	9	4	256.37	2.78675	599.608	6.55896			0.983193
	21G23660	11		271.408	3.45182	595.488	7.63655			0.983341
	21G23661	13		221.615	3.03583	523.805	7.24553			0.982428
	21G23663	15		219.878	3.4354	505.953	8.00187			0.981417
	21G23664	17		237.049	4.24936	514.318	9.35575			0.980226
	21G23666	20		217.76	3.49233	463.637	7.55039			0.978518
	21G23667	23		186.413	3.19894	425.107	7.48638			0.967448
	21G23669	26		132.424	1.71679	367.323	4.86711			0.967593
	21G23670	30		110.688	1.02564	338.592	3.18401			0.96661
	21G23672	34		98.1605	0.931562	330.769	3.17572			0.970659
	21G23673	38		70.0283	0.567585	314.851	2.5848			0.959536
	Results			40(a)/36(a)	± 2s	40(r)/39(k)	± 2s	Age	± 2s	MSWD
								(Ma)
	Normal Isochron			295.481	1.75732	1.19987	0.012333	3.546	0.037508	0.716246
					0.00594732		0.0102786		0.0105776	0.770543
	Full External Error								0.188021
	Analytical Error								0.0364127
	Statistics			2σ Confidence Limit	1.7303		Convergence	6.54121e-06
				Error Magnification	1		Number of Iterations	11
				Number of Data Points	17		Calculated Line	Weighted York-2

## Sheet: Inverse Isochron Table
	Inverse Isochron			39(k)/40(a+r)	± 2s	36(a)/40(a+r)	± 2s			r.i.
	21G19476	0.6		0.0605374	0.000219575	0.00315954	2.017e-05			0.127726
	21G19478	0.7		0.0989404	0.000745922	0.00299666	4.20505e-05			0.237074
	21G19479	0.8	4	0.141349	0.000969001	0.00281018	4.3446e-05			0.277778
	21G19480	0.9	4	0.170909	0.00327164	0.00271576	0.000119873			0.31322
	21G19482	1	4	0.188417	0.00179818	0.00264093	6.40838e-05			0.296687
	21G19483	1.2	4	0.222559	0.00280894	0.00249278	8.31152e-05			0.308164
	21G19484	1.4	4	0.230911	0.00282473	0.00242822	8.01463e-05			0.30101
	21G19486	1.6	4	0.267595	0.0059024	0.00229375	0.000139484			0.312251
	21G19487	1.8	4	0.276842	0.00367213	0.00223442	8.7411e-05			0.292593
	21G19488	2	4	0.314887	0.00409865	0.00207449	8.46736e-05			0.285684
	21G19490	2.2	4	0.344578	0.00762681	0.00204169	0.000142831			0.28778
	21G19491	2.4	4	0.364423	0.00639389	0.00190524	0.000113476			0.270436
	21G19492	2.6	4	0.377885	0.00765653	0.00188938	0.000131292			0.26763
	21G19494	2.9		0.381311	0.0082396	0.0019723	0.000141744			0.278184
	21G19495	3.2		0.409396	0.00828306	0.00184722	0.000133112			0.261789
	21G19496	3.5		0.43812	0.00942273	0.00181769	0.000139813			0.263353
	21G19498	3.8		0.414829	0.00942035	0.00186755	0.000149856			0.263732
	21G19499	4.1		0.474561	0.0150988	0.00168738	0.000203818			0.25027
	21G19500	4.4		0.456327	0.0165917	0.00177318	0.000235687			0.259356
	21G19502	4.8		0.467285	0.0144338	0.00180941	0.000201446			0.262259
	21G19503	5.4		0.397819	0.00700098	0.00219658	0.000119375			0.300398
	21G19504	6.2		0.49915	0.0166554	0.00181019	0.00022279			0.258079
	21G19506	7		0.502566	0.00624837	0.00205193	8.96496e-05			0.26974
	21G19507	8		0.42817	0.0050746	0.0023887	8.62874e-05			0.3074
	21G19508	9		0.452915	0.00735574	0.00245128	0.000118168			0.319054
	21G19510	10.2		0.481591	0.00856654	0.00260077	0.000129443			0.339417
	21G19511	11.6		0.36285	0.00337116	0.00291338	7.42417e-05			0.333446
	21G19512	13		0.291991	0.00406239	0.00296169	0.000103184			0.351439
	21G19514	15		0.321483	0.0033715	0.00301104	8.07528e-05			0.346573
	21G19515	17		0.246131	0.00313051	0.00304446	9.05121e-05			0.358328
	21G19516	20		0.18792	0.00737148	0.00309567	0.0002489			0.370836
	21G19518	23		0.0887315	0.0017985	0.00326173	9.9999e-05			0.278149
	21G19519	26		0.059326	0.00190715	0.00326956	0.000124411			0.211489
	21G19520	30		0.0550726	0.0019194	0.00327588	0.000120313			0.205467
	21G23639	0.6		0.00489406	3.85977e-05	0.0033716	1.61547e-05			0.00491239
	21G23640	0.7		0.010086	4.63548e-05	0.00336798	1.63653e-05			0.0140241
	21G23642	0.8		0.0173016	7.42891e-05	0.00334057	1.76447e-05			0.0280558
	21G23643	1		0.0242727	8.38227e-05	0.00330603	1.76687e-05			0.0408932
	21G23645	1.2		0.0277146	0.000108912	0.00330604	1.92654e-05			0.0592836
	21G23646	1.4		0.0410716	0.000155994	0.00323739	2.05527e-05			0.106195
	21G23648	1.8		0.0621323	0.000117303	0.00315418	1.71122e-05			0.0660651
	21G23649	2.2		0.0827504	0.000206255	0.0030868	2.04307e-05			0.136735
	21G23651	2.6	4	0.123394	0.000294728	0.00288813	2.23377e-05			0.150487
	21G23652	3.4	4	0.159006	0.000281636	0.00273832	1.77678e-05			0.132346
	21G23654	4.2	4	0.255247	0.000506771	0.00234169	1.924e-05			0.152312
	21G23655	5.4	4	0.365829	0.000769402	0.00189897	1.73668e-05			0.158692
	21G23657	7	4	0.410527	0.000779713	0.00170211	1.59236e-05			0.129712
	21G23658	9	4	0.427562	0.000855306	0.00166776	1.82431e-05			0.125668
	21G23660	11		0.455774	0.00106357	0.00167929	2.15353e-05			0.13615
	21G23661	13		0.423087	0.00109328	0.00190911	2.64077e-05			0.144936
	21G23663	15		0.434583	0.00131963	0.00197647	3.12587e-05			0.158631
	21G23664	17		0.460899	0.00165963	0.00194432	3.53684e-05			0.171894
	21G23666	20		0.469678	0.00157763	0.00215686	3.51248e-05			0.176298
	21G23667	23		0.438509	0.00195506	0.00235235	4.14262e-05			0.226245
	21G23669	26		0.360511	0.00120734	0.0027224	3.60724e-05			0.21081
	21G23670	30		0.326905	0.000789858	0.0029534	2.77728e-05			0.185008
	21G23672	34		0.296764	0.000687	0.00302325	2.90263e-05			0.168151
	21G23673	38		0.222417	0.000516653	0.0031761	2.60745e-05			0.186184
	Results			40(a)/36(a)	± 2s	40(r)/39(k)	± 2s	Age	± 2s	MSWD
								(Ma)
	Inverse Isochron			295.46	1.75863	1.20025	0.0123414	3.54711	0.0375329	0.711231
					0.00595218		0.0102824		0.0105812	0.775723
	Full External Error								0.188082
	Analytical Error								0.0364376
	Statistics			2σ Confidence Limit	1.7303		Convergence	0.000131687
				Error Magnification	1		Number of Iterations	3
				Number of Data Points	17		Calculated Line	Weighted York-2
				Spreading Factor	0.365077

## Sheet: Degassing Patterns
	Degassing Patterns			36Ar(a) [fA]	%1s	36Ar(c) [fA]	%1s	36Ar(ca) [fA]	%1s	36Ar(cl) [fA]	%1s	37Ar(ca) [fA]	%1s	38Ar(a) [fA]	%1s	38Ar(c) [fA]	%1s	38Ar(k) [fA]	%1s	38Ar(ca) [fA]	%1s	38Ar(cl) [fA]	%1s	39Ar(k) [fA]	%1s	39Ar(ca) [fA]	%1s	40Ar(r) [fA]	%1s	40Ar(a) [fA]	%1s	40Ar(c) [fA]	%1s	40Ar(k) [fA]	%1s
	21G19476	0.6		0.391398	0.307392	0	0	0.00246249	0.553295	5.42652e-07	200.406	9.11022	0.526532	0.0737784	0.34608	0	0	0.0905684	0.183292	0.00163984	9.64438	0.00432969	200.409	7.49924	0.159675	0.00585331	1.06002	7.02232	5.60903	116.856	0.324509	0	0	0.00455204	9.65132
	21G19478	0.7		0.126706	0.655417	0	0	0.00141729	0.834002	2.67548e-07	395.241	5.24341	0.816492	0.0238842	0.674428	0	0	0.0505235	0.295794	0.000943814	9.66455	0.00213431	395.242	4.18345	0.281769	0.00336889	1.23006	4.45302	6.11845	37.8295	0.663617	0	0	0.00253935	9.65411
	21G19479	0.8	4	0.109645	0.72384	0	0	0.00212276	0.590593	1.67109e-06	64.3266	7.85336	0.565597	0.0206681	0.741097	0	0	0.0666046	0.228013	0.00141361	9.6466	0.0133296	64.3331	5.515	0.209499	0.00504579	1.07995	6.28142	4.16698	32.7356	0.731273	0	0	0.0033476	9.65227
	21G19480	0.9	4	0.0352273	2.05163	0	0	0.000815585	1.34375	4.90256e-08	2259.01	3.01733	1.33296	0.00664035	2.05778	0	0	0.026774	0.512398	0.00054312	9.72181	0.000391023	2259.01	2.21694	0.504432	0.00193864	1.61962	2.45395	9.79822	10.5175	2.05426	0	0	0.00134568	9.66318
	21G19482	1	4	0.0674316	1.1403	0	0	0.00210485	0.589916	1.9789e-06	55.046	7.78709	0.56489	0.0127109	1.15133	0	0	0.0581014	0.253047	0.00140168	9.64655	0.0157806	55.0536	4.81091	0.236501	0.0050032	1.07958	5.40092	4.69645	20.1324	1.14503	0	0	0.00292022	9.6529
	21G19483	1.2	4	0.046221	1.56687	0	0	0.00190489	0.659642	1.12735e-06	100.681	7.04733	0.637359	0.00871267	1.57491	0	0	0.0498379	0.286582	0.00126852	9.65107	0.00898917	100.685	4.12668	0.272083	0.00452791	1.11921	4.74218	5.08309	13.7998	1.57032	0	0	0.00250489	9.65383
	21G19484	1.4	4	0.0465818	1.55553	0	0	0.00241844	0.549009	1.29022e-06	80.1806	8.94726	0.522025	0.00878067	1.56363	0	0	0.0534972	0.279952	0.00161051	9.64414	0.0102869	80.1859	4.42968	0.265091	0.00574861	1.05779	5.27604	4.57217	13.9075	1.559	0	0	0.00268881	9.65364
	21G19486	1.6	4	0.0237006	2.86317	0	0	0.00145822	0.805743	7.06673e-07	168.828	5.3948	0.787605	0.00446756	2.86758	0	0	0.0333926	0.421115	0.000971064	9.66215	0.00563326	168.831	2.76497	0.411385	0.00346616	1.21108	3.25664	7.02096	7.07604	2.86506	0	0	0.00167834	9.65876
	21G19487	1.8	4	0.0383081	1.85646	0	0	0.00327842	0.45997	1.27595e-06	83.7581	12.1288	0.427401	0.00722108	1.86325	0	0	0.0573216	0.261509	0.00218318	9.63948	0.0101704	83.7632	4.74634	0.245534	0.00779276	1.01443	5.70731	4.16042	11.4373	1.85937	0	0	0.00288103	9.65312
	21G19488	2	4	0.0356884	1.94565	0	0	0.00440467	0.388816	1.03805e-06	110.269	16.2955	0.349682	0.00672727	1.95214	0	0	0.065423	0.228498	0.00293319	9.63635	0.00827337	110.273	5.41716	0.210027	0.0104698	0.984214	6.54836	3.55952	10.6551	1.94843	0	0	0.00328821	9.65229
	21G19490	2.2	4	0.0204418	3.33482	0	0	0.00306171	0.4693	1.11831e-06	97.787	11.3271	0.437427	0.00385327	3.33861	0	0	0.0416654	0.344746	0.00203888	9.63993	0.00891146	97.7913	3.44998	0.332791	0.00727766	1.0187	3.90909	5.86874	6.10309	3.33644	0	0	0.00209414	9.65574
	21G19491	2.4	4	0.0239077	2.85692	0	0	0.00504512	0.375606	3.38355e-07	316.515	18.6649	0.334932	0.0045066	2.86134	0	0	0.0552271	0.266792	0.00335968	9.63582	0.00269599	316.517	4.57292	0.251153	0.0119922	0.979071	5.41049	4.24557	7.13788	2.85882	0	0	0.00277576	9.65327
	21G19492	2.6	4	0.0205118	3.33616	0	0	0.00521383	0.36754	1.0696e-06	100.787	19.2891	0.325861	0.00386647	3.33994	0	0	0.0495453	0.30396	0.00347203	9.63551	0.00852171	100.791	4.10245	0.29033	0.0123932	0.976005	4.73235	4.85945	6.124	3.33778	0	0	0.00249019	9.65437
	21G19494	2.9		0.020035	3.43982	0	0	0.00593902	0.360256	9.91687e-07	105.373	21.9719	0.317623	0.0037766	3.44349	0	0	0.0467795	0.308887	0.00395495	9.63524	0.0078995	105.377	3.87344	0.295485	0.014117	0.973286	4.17656	5.53909	5.98166	3.44139	0	0	0.00235118	9.65452
	21G19495	3.2		0.0199697	3.46811	0	0	0.00798962	0.334574	0	0	29.5583	0.288166	0.00376429	3.47175	0	0	0.053451	0.277983	0.0053205	9.63431	0	0	4.42585	0.263011	0.0189912	0.964075	4.84853	4.79036	5.96215	3.46967	0	0	0.00268649	9.65358
	21G19496	3.5		0.0184049	3.7016	0	0	0.0092683	0.327544	4.68344e-07	222.349	34.2889	0.279973	0.00346932	3.70501	0	0	0.0535755	0.274486	0.00617201	9.63407	0.00373002	222.351	4.43616	0.259311	0.0220306	0.961657	4.63047	4.95165	5.49497	3.70306	0	0	0.00269275	9.65348
	21G19498	3.8		0.018017	3.85947	0	0	0.00930308	0.327441	0	0	34.4176	0.279853	0.0033962	3.86275	0	0	0.0483322	0.309688	0.00619517	9.63407	0	0	4.00201	0.296322	0.0221133	0.961622	4.26822	5.46019	5.37914	3.86087	0	0	0.00242922	9.65455
	21G19499	4.1		0.0115015	5.83704	0	0	0.00807649	0.338546	0	0	29.8797	0.292768	0.00216803	5.83921	0	0	0.0390654	0.366428	0.00537835	9.63445	0	0	3.2347	0.355203	0.0191977	0.96546	3.38231	6.70033	3.43388	5.83797	0	0	0.00196346	9.65654
	21G19500	4.4		0.0105841	6.40579	0	0	0.00736542	0.339425	0	0	27.2491	0.293784	0.00199509	6.40777	0	0	0.0328952	0.423757	0.00490483	9.63448	0	0	2.72379	0.41409	0.0175075	0.965769	2.80898	8.12975	3.15998	6.40664	0	0	0.00165334	9.65888
	21G19502	4.8		0.0127166	5.36029	0	0	0.00963708	0.326011	0	0	35.6533	0.278178	0.00239709	5.36264	0	0	0.0396622	0.372366	0.00641759	9.63402	0	0	3.28411	0.361326	0.0229072	0.961136	3.23138	7.09546	3.79668	5.36129	0	0	0.00199345	9.65676
	21G19503	5.4		0.0273929	2.58175	0	0	0.0161012	0.311264	0	0	59.568	0.26074	0.00516357	2.58664	0	0	0.0599152	0.253196	0.0107222	9.63353	0	0	4.9611	0.23666	0.0382724	0.956235	4.2923	5.5046	8.17844	2.58384	0	0	0.00301139	9.6529
	21G19504	6.2		0.0117399	5.93461	0	0	0.011085	0.319327	0	0	41.01	0.270315	0.00221297	5.93674	0	0	0.0390959	0.376725	0.00738181	9.63379	0	0	3.23722	0.365816	0.026349	0.95889	2.9804	7.82767	3.50506	5.93552	0	0	0.00196499	9.65693
	21G19506	7		0.0358108	2.09901	0	0	0.0295292	0.30487	0	0	109.246	0.253072	0.00675033	2.10502	0	0	0.105926	0.168037	0.0196643	9.63332	0	0	8.77092	0.141903	0.0701907	0.954173	6.76058	3.67251	10.6917	2.10158	0	0	0.00532395	9.65104
	21G19507	8		0.0441105	1.71266	0	0	0.0281749	0.304631	0	0	104.236	0.252785	0.00831483	1.72002	0	0	0.0954896	0.173924	0.0187624	9.63332	0	0	7.90673	0.148828	0.0669714	0.954097	5.29669	4.71162	13.1696	1.71581	0	0	0.00479939	9.65115
	21G19508	9		0.0327889	2.2771	0	0	0.0228846	0.307246	0	0	84.6637	0.25593	0.00618071	2.28265	0	0	0.0731661	0.207446	0.0152395	9.6334	0	0	6.0583	0.186906	0.0543964	0.954935	3.58679	6.8841	9.78945	2.27948	0	0	0.00367739	9.65181
	21G19510	10.2		0.0317715	2.33273	0	0	0.0232768	0.307187	2.80413e-06	38.8688	86.1146	0.255859	0.00598893	2.33814	0	0	0.0710514	0.218855	0.0155006	9.6334	0.0223047	38.8796	5.8832	0.199493	0.0553286	0.954915	2.73049	8.99112	9.4857	2.33505	0	0	0.0035711	9.65206
	21G19511	11.6		0.069537	1.19419	0	0	0.0373322	0.30385	2.20376e-06	51.2525	138.114	0.251843	0.0131077	1.20473	0	0	0.104593	0.162887	0.0248605	9.63329	0.0175276	51.2608	8.66055	0.135765	0.0887383	0.953847	3.10718	8.70605	20.761	1.19871	0	0	0.00525696	9.65095
	21G19512	13		0.0479222	1.61512	0	0	0.0233454	0.30645	3.26895e-07	354.2	86.3684	0.254974	0.00903334	1.62293	0	0	0.0570593	0.257179	0.0155463	9.63337	0.00259971	354.201	4.72462	0.240917	0.0554917	0.954679	1.87303	13.5878	14.3077	1.61847	0	0	0.00286785	9.65301
	21G19514	15		0.0643606	1.24677	0	0	0.0344757	0.304126	6.10865e-07	196.889	127.546	0.252176	0.012132	1.25687	0	0	0.0829888	0.198416	0.0229583	9.6333	0.00485717	196.891	6.87164	0.17683	0.0819485	0.953935	2.15934	12.1585	19.2155	1.2511	0	0	0.00417109	9.65162
	21G19515	17		0.0552954	1.36783	0	0	0.0275019	0.305314	2.18411e-06	50.5224	101.746	0.253607	0.0104232	1.37704	0	0	0.0539888	0.271633	0.0183142	9.63334	0.0173649	50.5307	4.47038	0.25629	0.0653716	0.954315	1.65362	15.1137	16.509	1.37178	0	0	0.00271352	9.6534
	21G19516	20		0.0191314	3.63835	0	0	0.00922298	0.326329	0	0	34.1213	0.278551	0.00360628	3.64182	0	0	0.0140257	0.964858	0.00614183	9.63403	0	0	1.16136	0.960651	0.0219229	0.961244	0.468186	49.8133	5.71188	3.63983	0	0	0.000704944	9.6977
	21G19518	23		0.0525063	1.38481	0	0	0.0090958	0.326513	0	0	33.6507	0.278767	0.00989745	1.39391	0	0	0.0172504	0.776572	0.00605713	9.63403	0	0	1.42837	0.771339	0.0216206	0.961307	0.42138	57.4433	15.6763	1.38871	0	0	0.000867021	9.68078
	21G19519	26		0.042918	1.72423	0	0	0.00606107	0.356538	0	0	22.4235	0.313399	0.00809005	1.73155	0	0	0.0094049	1.39461	0.00403623	9.6351	0	0	0.778745	1.3917	0.0144071	0.971915	0.312943	78.3603	12.8136	1.72737	0	0	0.000472698	9.74984
	21G19520	30		0.042695	1.64763	0	0	0.00474586	0.388653	0	0	17.5577	0.349501	0.00804801	1.65528	0	0	0.00866849	1.54508	0.00316039	9.63634	0	0	0.717769	1.54246	0.0112808	0.98415	0.286123	82.3027	12.747	1.65091	0	0	0.000435686	9.7725
	21G23639	0.6		1.6734	0.238599	0	0	0.00156799	1.58811	0	0	5.80093	1.57899	0.315436	0.286724	0	0	0.0293354	0.403898	0.00104417	9.75859	0	0	2.42903	0.393744	0.0037271	1.82746	-3.28852	39.6766	499.61	0.260279	0	0	0.00147442	9.65803
	21G23640	0.7		1.27908	0.241337	0	0	0.00161606	1.51426	4.79911e-07	337.559	5.97878	1.50469	0.241106	0.289006	0	0	0.0462601	0.245201	0.00107618	9.74684	0.00252529	337.56	3.83043	0.228087	0.00384137	1.76366	-2.10584	47.9222	381.882	0.262792	0	0	0.00232507	9.6527
	21G23642	0.8		0.869233	0.261069	0	0	0.00157553	1.62482	1.75231e-06	96.4303	5.82883	1.6159	0.16385	0.305676	0	0	0.0543702	0.229348	0.00104919	9.76463	0.00921958	96.4347	4.50196	0.210951	0.00374502	1.85945	0.686848	107.25	259.518	0.281021	0	0	0.00273269	9.65231
	21G23643	1		0.787762	0.263666	0	0	0.0018901	1.40032	1.99911e-06	83.2011	6.9926	1.38996	0.148493	0.307897	0	0	0.0698499	0.189809	0.00125867	9.72979	0.0105175	83.2061	5.78371	0.167116	0.00449275	1.66685	3.08607	21.8599	235.194	0.283435	0	0	0.00351071	9.65145
	21G23645	1.2		0.5878	0.285483	0	0	0.00157418	1.63433	0	0	5.82381	1.62546	0.1108	0.326774	0	0	0.0595099	0.208119	0.00104829	9.76622	0	0	4.92754	0.187653	0.0037418	1.86776	2.30245	23.5914	175.494	0.303836	0	0	0.00299102	9.65182
	21G23646	1.4		0.417106	0.307178	0	0	0.00160091	1.61121	1.69514e-06	97.619	5.92271	1.60222	0.0786245	0.345889	0	0	0.0639076	0.194326	0.00106609	9.76238	0.00891687	97.6233	5.29168	0.172228	0.00380534	1.84757	4.30919	9.67259	124.531	0.324306	0	0	0.00321205	9.65154
	21G23648	1.8		0.800085	0.268126	0	0	0.00479884	0.653505	3.25058e-06	53.5096	17.7538	0.631006	0.150816	0.311725	0	0	0.190338	0.123771	0.00319568	9.65065	0.017097	53.5175	15.7604	0.0849663	0.0114068	1.1156	14.7851	4.69969	238.874	0.287589	0	0	0.00956656	9.65037
	21G23649	2.2		0.423773	0.322303	0	0	0.00348607	0.814237	2.72738e-06	58.1661	12.8971	0.796293	0.0798811	0.359388	0	0	0.1372	0.134134	0.00232147	9.66287	0.0143444	58.1733	11.3604	0.0994586	0.00828636	1.21675	10.7638	4.09443	126.522	0.338667	0	0	0.00689577	9.65051
	21G23651	2.6	4	0.356245	0.377622	0	0	0.00486886	0.652475	3.18672e-06	52.7502	18.0128	0.62994	0.0671521	0.409731	0	0	0.183817	0.124147	0.0032423	9.65058	0.0167583	52.7582	15.2204	0.0855127	0.0115732	1.115	16.9874	2.52597	106.36	0.391681	0	0	0.00923878	9.65038
	21G23652	3.4	4	0.46296	0.318514	0	0	0.00916518	0.485729	5.85614e-06	30.0388	33.9074	0.455008	0.087268	0.355994	0	0	0.324663	0.110184	0.00610334	9.64074	0.0307947	30.0528	26.8827	0.0635655	0.0217855	1.02637	30.8456	1.53901	138.221	0.335063	0	0	0.0163178	9.65021
	21G23654	4.2	4	0.307598	0.403183	0	0	0.013151	0.44821	6.90063e-06	24.6985	48.6533	0.414719	0.0579823	0.433403	0	0	0.404924	0.108366	0.00875759	9.63893	0.0362833	24.7156	33.5285	0.0603581	0.0312597	1.00915	39.5207	1.0024	91.8366	0.416381	0	0	0.0203518	9.65019
	21G23655	5.4	4	0.224597	0.448848	0	0	0.02159	0.421907	6.87601e-06	25.8119	79.8744	0.386142	0.0423365	0.476178	0	0	0.522544	0.107366	0.0143774	9.63774	0.0361519	25.8282	43.2677	0.0585449	0.0513193	0.99775	51.2175	0.63605	67.0555	0.46074	0	0	0.0262635	9.65018
	21G23657	7	4	0.233105	0.461561	0	0	0.0369318	0.411788	1.02857e-05	16.9816	136.633	0.375059	0.0439403	0.48818	0	0	0.678994	0.106566	0.0245939	9.6373	0.0540734	17.0064	56.2221	0.0570649	0.0877864	0.993514	67.3551	0.512657	69.5958	0.473133	0	0	0.0341268	9.65017
	21G23658	9	4	0.208189	0.540616	0	0	0.0638047	0.40739	7.29509e-06	27.2488	236.051	0.370225	0.0392436	0.563512	0	0	0.64459	0.105969	0.0424893	9.63711	0.038349	27.2643	53.3734	0.0559422	0.151663	0.991699	62.6749	0.570407	62.1569	0.550528	0	0	0.0323976	9.65016
	21G23660	11		0.171556	0.633208	0	0	0.0945718	0.405669	0	0	349.877	0.36833	0.0323382	0.652866	0	0	0.562324	0.107367	0.0629779	9.63704	0	0	46.5616	0.0585464	0.224796	0.990993	50.9397	0.676221	51.2196	0.641692	0	0	0.0282629	9.65018
	21G23661	13		0.172544	0.682197	0	0	0.113116	0.405339	0	0	418.484	0.367967	0.0325245	0.700481	0	0	0.461804	0.10882	0.0753271	9.63703	0	0	38.2383	0.0611707	0.268876	0.990858	38.8647	0.952209	51.5147	0.690079	0	0	0.0232106	9.65019
	21G23663	15		0.147545	0.778637	0	0	0.116825	0.405445	0	0	432.203	0.368084	0.0278123	0.794705	0	0	0.391802	0.110028	0.0777966	9.63703	0	0	32.442	0.063294	0.277691	0.990902	30.5998	1.17992	44.0511	0.785552	0	0	0.0196923	9.65021
	21G23664	17		0.118594	0.893922	0	0	0.110301	0.405928	0	0	408.067	0.368616	0.022355	0.907952	0	0	0.339515	0.111207	0.0734521	9.63705	0	0	28.1126	0.0653216	0.262183	0.991099	25.5876	1.30797	35.4074	0.899951	0	0	0.0170643	9.65022
	21G23666	20		0.14313	0.799316	0	0	0.117466	0.405418	0	0	434.578	0.368054	0.0269799	0.814976	0	0	0.376415	0.110441	0.078224	9.63703	0	0	31.1679	0.0640099	0.279216	0.99089	23.6274	1.52167	42.7328	0.806053	0	0	0.0189189	9.65021
	21G23667	23		0.114279	0.85494	0	0	0.0800126	0.405963	0	0	296.014	0.368655	0.0215416	0.869599	0	0	0.257277	0.115692	0.0532825	9.63705	0	0	21.3031	0.0726948	0.190189	0.991114	14.4616	2.1517	34.1191	0.861242	0	0	0.012931	9.65027
	21G23669	26		0.182616	0.644619	0	0	0.0836647	0.406173	3.44846e-06	58.7365	309.525	0.368885	0.0344231	0.663939	0	0	0.292054	0.112927	0.0557146	9.63706	0.0181172	58.7436	24.1827	0.0682092	0.19887	0.991199	12.5572	2.95039	54.5217	0.652955	0	0	0.0146789	9.65024
	21G23670	30		0.296438	0.458873	0	0	0.108187	0.405488	1.23894e-05	17.6179	400.248	0.368131	0.0558786	0.485639	0	0	0.396271	0.110389	0.0720447	9.63703	0.065087	17.6419	32.8121	0.0639203	0.257159	0.990919	11.8672	3.61457	88.5046	0.47051	0	0	0.0199169	9.65021
	21G23672	34		0.322388	0.470218	0	0	0.115658	0.405582	1.52192e-05	14.4051	427.887	0.368235	0.0607702	0.496373	0	0	0.382186	0.110247	0.0770196	9.63704	0.0799442	14.4344	31.6458	0.063674	0.274917	0.990958	10.3839	4.57298	96.2522	0.481582	0	0	0.019209	9.65021
	21G23673	38		0.347648	0.399522	0	0	0.105789	0.405765	1.51244e-05	14.6657	391.375	0.368437	0.0655316	0.429998	0	0	0.294017	0.112753	0.0704476	9.63705	0.0794415	14.6945	24.3452	0.0679215	0.251459	0.991033	5.66364	7.78178	103.794	0.412836	0	0	0.0147775	9.65024
			S	12.3226	0.0763005	0	0	1.58933	0.0892903	0.00012055	7.3427	5879.88	0.0808802	2.32282	0.085007	0	0	8.96884	0.0234102	1.05838	2.14452	0.693352	7.9479	742.638	0.0152837	3.77782	0.220127	652.163	0.468376	3679.05	0.0801413	0	0	0.450781	1.90139
			S							13.9121	0.0683487	5879.88	0.0808802									13.0434	0.457456			746.416	0.0152471							4331.66	0.0980095

## Sheet: Additional Parameters
	Additional Parameters			40Ar/39Ar	1s	37Ar/39Ar	1s	36Ar/39Ar	1s	Time (days)	37Ar (decay)	39Ar (decay)	40Ar (moles)
	21G19476	0.6		16.5065	0.0299166	1.21387	0.0066784	0.0524791	0.000180848	77.1771	4.60374	1.00055	5.28978e-12
	21G19478	0.7		10.0996	0.0380525	1.25236	0.0108163	0.0306018	0.000216235	77.191	4.60501	1.00055	1.80557e-12
	21G19479	0.8	4	7.06885	0.0242202	1.4227	0.00858005	0.0202479	0.000149875	77.1979	4.60564	1.00055	1.66617e-12
	21G19480	0.9	4	5.84655	0.0559409	1.35985	0.0193786	0.0162438	0.000335815	77.2049	4.60627	1.00055	5.53937e-13
	21G19482	1	4	5.30247	0.0252936	1.61695	0.00990065	0.0144393	0.000163246	77.2188	4.60753	1.00055	1.0904e-12
	21G19483	1.2	4	4.48887	0.0283182	1.70588	0.0118198	0.0116496	0.000178115	77.2257	4.60817	1.00055	7.91848e-13
	21G19484	1.4	4	4.32567	0.0264484	2.01723	0.0118072	0.0110478	0.000165936	77.2333	4.60886	1.00055	8.19251e-13
	21G19486	1.6	4	3.73292	0.0411559	1.94868	0.0173108	0.00908797	0.000247907	77.2472	4.61013	1.00055	4.41277e-13
	21G19487	1.8	4	3.60685	0.0239123	2.55121	0.01257	0.00874771	0.000151086	77.2542	4.61076	1.00055	7.32197e-13
	21G19488	2	4	3.17022	0.0206244	3.00232	0.0122403	0.00738705	0.000128828	77.2611	4.61139	1.00055	7.3473e-13
	21G19490	2.2	4	2.8966	0.032044	3.27633	0.0179936	0.00679863	0.000198423	77.275	4.61266	1.00055	4.27609e-13
	21G19491	2.4	4	2.73749	0.0240048	4.07094	0.0170262	0.00631488	0.000149752	77.2819	4.61329	1.00055	5.35934e-13
	21G19492	2.6	4	2.63894	0.0267221	4.68768	0.020431	0.00625216	0.000167218	77.2889	4.61392	1.00055	4.63672e-13
	21G19494	2.9		2.61361	0.0282244	5.65186	0.0244766	0.00668158	0.000178278	77.3035	4.61525	1.00055	4.33856e-13
	21G19495	3.2		2.43279	0.0245975	6.65003	0.0258931	0.00629028	0.000156567	77.3104	4.61588	1.00055	4.61731e-13
	21G19496	3.5		2.2718	0.0244166	7.69123	0.0292814	0.00620738	0.0001535	77.3174	4.61652	1.00055	4.32471e-13
	21G19498	3.8		2.39799	0.0272111	8.55283	0.0347559	0.00678907	0.000173787	77.3313	4.61778	1.00055	4.12046e-13
	21G19499	4.1		2.09538	0.0333146	9.18275	0.0421173	0.00601678	0.000207241	77.3382	4.61842	1.00055	2.91135e-13
	21G19500	4.4		2.17802	0.0395719	9.9402	0.0502505	0.0065478	0.000248621	77.3451	4.61905	1.00055	2.54945e-13
	21G19502	4.8		2.1258	0.03281	10.7811	0.0489434	0.00675948	0.000207326	77.3597	4.62038	1.00055	3.00183e-13
	21G19503	5.4		2.49506	0.0219367	11.9151	0.0418023	0.00869993	0.000142576	77.3667	4.62102	1.00055	5.32629e-13
	21G19504	6.2		1.98783	0.0331417	12.566	0.0568505	0.00699385	0.000214712	77.3736	4.62165	1.00055	2.77013e-13
	21G19506	7		1.97459	0.0122653	12.3566	0.0357715	0.00739048	8.50449e-05	77.3875	4.62292	1.00055	7.45438e-13
	21G19507	8		2.3165	0.0137154	13.0724	0.03825	0.00906547	9.50739e-05	77.3944	4.62355	1.00055	7.88717e-13
	21G19508	9		2.18887	0.0177606	13.8505	0.0437427	0.00910784	0.000122765	77.4014	4.62419	1.00055	5.71323e-13
	21G19510	10.2		2.05771	0.0182866	14.501	0.0468639	0.00927015	0.000125561	77.4153	4.62545	1.00055	5.21784e-13
	21G19511	11.6		2.72861	0.0126591	15.7857	0.0450355	0.0122149	9.54362e-05	77.4222	4.62609	1.00055	1.01939e-12
	21G19512	13		3.3856	0.0235121	18.0683	0.0630036	0.0149093	0.000165082	77.4299	4.62679	1.00055	6.91038e-13
	21G19514	15		3.07453	0.0160937	18.3425	0.0562378	0.0142138	0.000117063	77.4438	4.62806	1.00055	9.12883e-13
	21G19515	17		4.00491	0.0254005	22.4319	0.0802336	0.0182548	0.000171998	77.4507	4.62869	1.00055	7.75659e-13
	21G19516	20		5.22342	0.101983	28.8362	0.283453	0.0239625	0.00062962	77.4576	4.62933	1.00055	2.63919e-13
	21G19518	23		11.1025	0.111535	23.2075	0.187803	0.0424845	0.000595999	77.4715	4.6306	1.00055	6.87408e-13
	21G19519	26		16.5504	0.262391	28.2713	0.396304	0.0617525	0.00125762	77.4785	4.63123	1.00055	5.60524e-13
	21G19520	30		17.8775	0.30775	24.0831	0.375267	0.0650722	0.00138086	77.4854	4.63187	1.00055	5.56534e-13
	21G23639	0.6		204.017	0.803256	2.38451	0.0388006	0.688507	0.00316542	117.017	10.1127	1.00083	2.1193e-11
	21G23640	0.7		99.0482	0.227379	1.5593	0.0237301	0.334012	0.00110784	117.024	10.114	1.00083	1.62165e-11
	21G23642	0.8		57.7507	0.123881	1.29365	0.0210813	0.193268	0.000647739	117.037	10.1166	1.00083	1.11109e-11
	21G23643	1		41.1671	0.0710289	1.20808	0.0169126	0.136425	0.00042502	117.044	10.118	1.00083	1.01747e-11
	21G23645	1.2		36.0553	0.0707933	1.18099	0.0193239	0.119517	0.00040742	117.056	10.1205	1.00083	7.59202e-12
	21G23646	1.4		24.3309	0.0461769	1.11845	0.0180231	0.079069	0.000277551	117.062	10.1217	1.00083	5.50163e-12
	21G23648	1.8		16.0836	0.015173	1.12567	0.00716702	0.0510333	0.000142738	117.075	10.1242	1.00083	1.08316e-11
	21G23649	2.2		12.0763	0.0150424	1.13443	0.00910351	0.0375822	0.000125787	117.081	10.1255	1.00083	5.86238e-12
	21G23651	2.6	4	8.09857	0.00966723	1.18257	0.00751767	0.0237078	9.05874e-05	117.094	10.1281	1.00083	5.26735e-12
	21G23652	3.4	4	6.28457	0.00556257	1.26029	0.00579	0.0175484	5.59054e-05	117.101	10.1294	1.00083	7.21986e-12
	21G23654	4.2	4	3.91473	0.00388385	1.44975	0.00607559	0.00955775	3.73598e-05	117.113	10.1319	1.00083	5.60982e-12
	21G23655	5.4	4	2.73089	0.0028695	1.84386	0.00720108	0.00568327	2.34132e-05	117.119	10.1331	1.00083	5.05138e-12
	21G23657	7	4	2.4327	0.0023075	2.42644	0.00920492	0.00479573	1.91115e-05	117.132	10.1356	1.00083	5.84926e-12
	21G23658	9	4	2.33282	0.00232917	4.41011	0.0165112	0.00508175	2.06541e-05	117.139	10.137	1.00083	5.3317e-12
	21G23660	11		2.18413	0.00254198	7.47818	0.0278846	0.00568813	2.19719e-05	117.151	10.1395	1.00083	4.36341e-12
	21G23661	13		2.34768	0.00302301	10.8677	0.0405238	0.00741836	2.85074e-05	117.158	10.1408	1.00083	3.86019e-12
	21G23663	15		2.28213	0.00345323	13.2093	0.0493103	0.00807984	3.23807e-05	117.17	10.1433	1.00083	3.18843e-12
	21G23664	17		2.15022	0.00386023	14.3814	0.0538067	0.00806684	3.42584e-05	117.176	10.1445	1.00083	2.60522e-12
	21G23666	20		2.11081	0.0035343	13.8193	0.0515982	0.00828679	3.34858e-05	117.19	10.1472	1.00083	2.83439e-12
	21G23667	23		2.26088	0.00502982	13.7724	0.0517192	0.00903965	4.33557e-05	117.196	10.1484	1.00083	2.07495e-12
	21G23669	26		2.75182	0.00459506	12.6951	0.0476002	0.0109215	4.68043e-05	117.208	10.1509	1.00083	2.8649e-12
	21G23670	30		3.0358	0.00365107	12.1033	0.045203	0.0122361	3.96909e-05	117.215	10.1522	1.00083	4.28673e-12
	21G23672	34		3.34126	0.00384593	13.4047	0.0500677	0.0137234	4.5968e-05	117.227	10.1547	1.00083	4.55418e-12
	21G23673	38		4.45069	0.00513069	15.9117	0.0595708	0.0184355	5.50836e-05	117.234	10.1561	1.00083	4.67446e-12

## Sheet: Procedure Blanks
	Procedure Blanks		36Ar ± 1σ (SE) [fA]		37Ar ± 1σ (SE) [fA]		38Ar ± 1σ (SE) [fA]		39Ar ± 1σ (SE) [fA]		40Ar ± 1σ (SE) [fA]
	21G19476	0.6	0.012486	0.000582781	-0.00218792	0.00609048	0.00274085	0.00615821	0.0333301	0.00910101	3.57984	0.104452
	21G19478	0.7	0.0128192	0.000582781	-0.00301394	0.00609048	-0.00269673	0.00615821	0.0324105	0.00910101	3.58885	0.104452
	21G19479	0.8	0.0129549	0.000582781	-0.003282	0.00609048	-0.00475594	0.00615821	0.0322298	0.00910101	3.59645	0.104452
	21G19480	0.9	0.0130715	0.000582781	-0.00346345	0.00609048	-0.00642644	0.00615821	0.0322034	0.00910101	3.6055	0.104452
	21G19482	1	0.013251	0.000582781	-0.00359543	0.00609048	-0.00874534	0.00615821	0.032526	0.00910101	3.62622	0.104452
	21G19483	1.2	0.0133161	0.000582781	-0.00355996	0.00609048	-0.00946206	0.00615821	0.0328339	0.00910101	3.63712	0.104452
	21G19484	1.4	0.0133701	0.000582781	-0.00345348	0.00609048	-0.00996044	0.00615821	0.0332551	0.00910101	3.64897	0.104452
	21G19486	1.6	0.0134255	0.000582781	-0.00310623	0.00609048	-0.0102152	0.00615821	0.0341688	0.00910101	3.66887	0.104452
	21G19487	1.8	0.0134344	0.000582781	-0.00287103	0.00609048	-0.010085	0.00615821	0.0346646	0.00910101	3.67748	0.104452
	21G19488	2	0.0134323	0.000582781	-0.00260277	0.00609048	-0.00981796	0.00615821	0.0351669	0.00910101	3.68489	0.104452
	21G19490	2.2	0.0133982	0.000582781	-0.00198988	0.00609048	-0.00896904	0.00615821	0.0361398	0.00910101	3.69538	0.104452
	21G19491	2.4	0.0133682	0.000582781	-0.00165619	0.00609048	-0.00843133	0.00615821	0.0365875	0.00910101	3.69817	0.104452
	21G19492	2.6	0.0133309	0.000582781	-0.00131133	0.00609048	-0.00784507	0.00615821	0.0369961	0.00910101	3.69918	0.104452
	21G19494	2.9	0.0132328	0.000582781	-0.000572764	0.00609048	-0.00653565	0.00615821	0.0376901	0.00910101	3.69523	0.104452
	21G19495	3.2	0.0131786	0.000582781	-0.000224203	0.00609048	-0.00590881	0.00615821	0.0379278	0.00910101	3.6904	0.104452
	21G19496	3.5	0.0131209	0.000582781	0.000116225	0.00609048	-0.00529916	0.00615821	0.0380984	0.00910101	3.68369	0.104452
	21G19498	3.8	0.0129986	0.000582781	0.000755952	0.00609048	-0.00417883	0.00615821	0.0382235	0.00910101	3.66484	0.104452
	21G19499	4.1	0.0129357	0.000582781	0.00104736	0.00609048	-0.00368814	0.00615821	0.0381735	0.00910101	3.65291	0.104452
	21G19500	4.4	0.012873	0.000582781	0.00131484	0.00609048	-0.00325461	0.00615821	0.0380472	0.00910101	3.63947	0.104452
	21G19502	4.8	0.0127457	0.000582781	0.00178346	0.00609048	-0.0025563	0.00615821	0.0375381	0.00910101	3.60715	0.104452
	21G19503	5.4	0.012689	0.000582781	0.00195553	0.00609048	-0.00233314	0.00615821	0.0371844	0.00910101	3.59028	0.104452
	21G19504	6.2	0.012636	0.000582781	0.00209062	0.00609048	-0.00218335	0.00615821	0.036764	0.00910101	3.57279	0.104452
	21G19506	7	0.0125448	0.000582781	0.00223924	0.00609048	-0.002103	0.00615821	0.0357452	0.00910101	3.53716	0.104452
	21G19507	8	0.0125083	0.000582781	0.00224792	0.00609048	-0.00216827	0.00615821	0.0351606	0.00910101	3.5197	0.104452
	21G19508	9	0.012479	0.000582781	0.00220994	0.00609048	-0.00229857	0.00615821	0.034537	0.00910101	3.50297	0.104452
	21G19510	10.2	0.0124455	0.000582781	0.00198634	0.00609048	-0.0027295	0.00615821	0.0332126	0.00910101	3.4734	0.104452
	21G19511	11.6	0.0124429	0.000582781	0.0017974	0.00609048	-0.00301404	0.00615821	0.0325348	0.00910101	3.46146	0.104452
	21G19512	13	0.0124523	0.000582781	0.0015279	0.00609048	-0.0033645	0.00615821	0.0317974	0.00910101	3.45131	0.104452
	21G19514	15	0.0125057	0.000582781	0.000867564	0.00609048	-0.0040505	0.00615821	0.0305406	0.00910101	3.44311	0.104452
	21G19515	17	0.0125517	0.000582781	0.000453127	0.00609048	-0.00438814	0.00615821	0.0299857	0.00910101	3.44517	0.104452
	21G19516	20	0.0126116	0.000582781	-1.83715e-05	0.00609048	-0.00470085	0.00615821	0.0295031	0.00910101	3.45215	0.104452
	21G19518	23	0.0127765	0.000582781	-0.00113407	0.00609048	-0.00517837	0.00615821	0.0288314	0.00910101	3.48352	0.104452
	21G19519	26	0.012883	0.000582781	-0.00177857	0.00609048	-0.00530292	0.00615821	0.0286835	0.00910101	3.5093	0.104452
	21G19520	30	0.0130067	0.000582781	-0.0024807	0.00609048	-0.00532202	0.00615821	0.0286903	0.00910101	3.5428	0.104452
	21G23639	0.6	0.00767132	0.000378129	0.00165382	0.00616092	-0.00278263	0.00625426	0.0328866	0.0061127	1.92783	0.101017
	21G23640	0.7	0.00788395	0.000378129	0.001493	0.00616092	-0.00217987	0.00625426	0.0357872	0.0061127	1.97364	0.101017
	21G23642	0.8	0.00835806	0.000378129	0.00131982	0.00616092	-0.00191698	0.00625426	0.0408572	0.0061127	2.08391	0.101017
	21G23643	1	0.00860966	0.000378129	0.00128845	0.00616092	-0.00219584	0.00625426	0.0429986	0.0061127	2.14534	0.101017
	21G23645	1.2	0.00904416	0.000378129	0.00127836	0.00616092	-0.00316743	0.00625426	0.0460373	0.0061127	2.25419	0.101017
	21G23646	1.4	0.00924542	0.000378129	0.00127724	0.00616092	-0.00379437	0.00625426	0.0472004	0.0061127	2.30531	0.101017
	21G23648	1.8	0.00960143	0.000378129	0.00124607	0.00616092	-0.00515087	0.00625426	0.0489026	0.0061127	2.39583	0.101017
	21G23649	2.2	0.00975151	0.000378129	0.0012045	0.00616092	-0.00581951	0.00625426	0.0494766	0.0061127	2.43357	0.101017
	21G23651	2.6	0.00999731	0.000378129	0.00103662	0.00616092	-0.00707076	0.00625426	0.0501766	0.0061127	2.49317	0.101017
	21G23652	3.4	0.0100776	0.000378129	0.000913763	0.00616092	-0.00754631	0.00625426	0.0503015	0.0061127	2.51093	0.101017
	21G23654	4.2	0.010165	0.000378129	0.000579792	0.00616092	-0.00820119	0.00625426	0.0502358	0.0061127	2.52489	0.101017
	21G23655	5.4	0.0101722	0.000378129	0.000370091	0.00616092	-0.00836413	0.00625426	0.0500772	0.0061127	2.52094	0.101017
	21G23657	7	0.0101158	0.000378129	-0.000123281	0.00616092	-0.00834741	0.00625426	0.0495868	0.0061127	2.49175	0.101017
	21G23658	9	0.0100464	0.000378129	-0.000430732	0.00616092	-0.00814747	0.00625426	0.0492506	0.0061127	2.46397	0.101017
	21G23660	11	0.00986152	0.000378129	-0.00101489	0.00616092	-0.007489	0.00625426	0.0486101	0.0061127	2.39577	0.101017
	21G23661	13	0.00974478	0.000378129	-0.0013071	0.00616092	-0.00704456	0.00625426	0.0483026	0.0061127	2.35429	0.101017
	21G23663	15	0.00947671	0.000378129	-0.00184798	0.00616092	-0.00602299	0.00625426	0.0477845	0.0061127	2.2609	0.101017
	21G23664	17	0.0093321	0.000378129	-0.00207595	0.00616092	-0.00549591	0.00625426	0.0476016	0.0061127	2.21111	0.101017
	21G23666	20	0.00902563	0.000378129	-0.00239729	0.00616092	-0.0045186	0.00625426	0.0474577	0.0061127	2.10618	0.101017
	21G23667	23	0.00888951	0.000378129	-0.00244478	0.00616092	-0.00419688	0.00625426	0.0475325	0.0061127	2.05963	0.101017
	21G23669	26	0.00866065	0.000378129	-0.0022601	0.00616092	-0.00403905	0.00625426	0.048023	0.0061127	1.98087	0.101017
	21G23670	30	0.00857921	0.000378129	-0.00199429	0.00616092	-0.0042975	0.00625426	0.0484638	0.0061127	1.9523	0.101017
	21G23672	34	0.00851335	0.000378129	-0.00102369	0.00616092	-0.00575296	0.00625426	0.0497968	0.0061127	1.92678	0.101017
	21G23673	38	0.00854872	0.000378129	-0.000184121	0.00616092	-0.00724042	0.00625426	0.0508254	0.0061127	1.936	0.101017

## Sheet: Intercept Values
	Intercept Values		36Ar ± 1σ (SE) [fA]		r2	Regression (type,n)		37Ar ± 1σ (SE) [fA]		r2	Regression (type,n)		38Ar ± 1σ (SE) [fA]		r2	Regression (type,n)		39Ar ± 1σ (SE) [fA]		r2	Regression (type,n)		40Ar ± 1σ (SE) [fA]		r2	Regression (type,n)
	21G19476	0.6	0.390624	0.000800435	0.946574	EXP	148 of 150	1.95023	0.00671999	0.889247	EXP	150 of 150	0.171537	0.00598421	0.0611685	EXP	148 of 150	7.50092	0.00712337	0.989366	EXP	150 of 150	127.462	0.0208742	0.999555	EXP	150 of 150
	21G19478	0.7	0.135829	0.000508427	0.725564	EXP	147 of 150	1.1204	0.00626761	0.766925	EXP	150 of 150	0.0740975	0.00564709	0.00459926	EXP	147 of 150	4.1983	0.00721976	0.962916	EXP	150 of 150	45.8739	0.0173061	0.995038	EXP	148 of 150
	21G19479	0.8	0.120263	0.000460799	0.70627	EXP	149 of 150	1.67908	0.00600388	0.876545	EXP	150 of 150	0.0963495	0.00584523	0.0423571	EXP	150 of 150	5.52469	0.00669292	0.982779	EXP	149 of 150	42.6168	0.017152	0.993032	EXP	149 of 150
	21G19480	0.9	0.0476757	0.000372515	3.38024e-05	EXP	150 of 150	0.642828	0.0058781	0.566354	EXP	149 of 150	0.0276155	0.00621832	0.00217283	EXP	150 of 150	2.23999	0.00634426	0.891135	EXP	150 of 150	16.5783	0.014909	0.85143	EXP	149 of 150
	21G19482	1	0.0800136	0.000440656	0.357021	EXP	150 of 150	1.66389	0.00587611	0.891471	EXP	150 of 150	0.0784638	0.00600628	0.0406092	EXP	148 of 150	4.82437	0.00647166	0.979037	EXP	146 of 150	29.1624	0.0169736	0.961354	EXP	150 of 150
	21G19483	1.2	0.059522	0.000372019	0.100222	EXP	150 of 150	1.50531	0.0064331	0.828844	EXP	150 of 150	0.0587321	0.00651498	0.00726598	EXP	150 of 150	4.14339	0.00628011	0.972357	EXP	150 of 150	22.1816	0.0153571	0.531096	EXP	149 of 150
	21G19484	1.4	0.0604156	0.000372403	0.0478492	EXP	149 of 150	1.91191	0.00634877	0.897853	EXP	150 of 150	0.0635528	0.00536636	0.00443219	EXP	148 of 150	4.44651	0.0071243	0.968607	EXP	150 of 150	22.8352	0.0164712	0.654429	EXP	150 of 150
	21G19486	1.6	0.0375806	0.000288526	0.171367	EXP	150 of 150	1.15145	0.00611486	0.797183	EXP	150 of 150	0.0338523	0.00713158	0.00118209	EXP	150 of 150	2.78877	0.00664247	0.930263	EXP	149 of 150	14.0032	0.0163899	0.930153	EXP	149 of 150
	21G19487	1.8	0.0533622	0.000349867	0.00189178	EXP	150 of 150	2.5925	0.00667011	0.934773	EXP	147 of 150	0.0661249	0.00576448	0.018389	EXP	150 of 150	4.76504	0.006947	0.974415	EXP	149 of 150	20.8249	0.0157037	0.0371189	EXP	150 of 150
	21G19488	2	0.0519259	0.000317579	0.00590359	EXP	149 of 150	3.4839	0.00605879	0.969614	EXP	150 of 150	0.0727949	0.00660801	0.00611938	EXP	149 of 150	5.43567	0.00639796	0.983639	EXP	150 of 150	20.8917	0.017881	0.0461098	EXP	150 of 150
	21G19490	2.2	0.0359645	0.000295406	0.158083	EXP	150 of 150	2.42083	0.00625119	0.937396	EXP	150 of 150	0.046996	0.00604697	0.00426863	EXP	150 of 150	3.47611	0.0067743	0.954279	EXP	149 of 150	13.7097	0.0160293	0.93969	EXP	150 of 150
	21G19491	2.4	0.0411656	0.000296889	0.196646	EXP	149 of 150	3.99015	0.00659698	0.972676	EXP	149 of 150	0.0567709	0.00578202	0.010515	EXP	149 of 150	4.59858	0.00667983	0.974373	EXP	148 of 150	16.2493	0.0146459	0.893108	EXP	148 of 150
	21G19492	2.6	0.0380306	0.000300254	0.214483	EXP	150 of 150	4.12342	0.0062262	0.977034	EXP	149 of 150	0.0569767	0.00586122	0.00443301	EXP	149 of 150	4.13127	0.00742201	0.961686	EXP	150 of 150	14.558	0.0138753	0.95118	EXP	148 of 150
	21G19494	2.9	0.0381709	0.000310155	0.103288	EXP	150 of 150	4.6965	0.00703876	0.977268	EXP	150 of 150	0.0553179	0.00547051	0.0346989	EXP	149 of 150	3.90582	0.00667797	0.965598	EXP	149 of 150	13.8558	0.0153085	0.938396	EXP	150 of 150
	21G19495	3.2	0.0400218	0.000316307	0.114616	EXP	147 of 150	6.31777	0.00695645	0.986986	EXP	148 of 150	0.0551121	0.0055685	0.00173394	EXP	150 of 150	4.46056	0.00695327	0.971423	EXP	150 of 150	14.5038	0.0155393	0.923516	EXP	150 of 150
	21G19496	3.5	0.0396899	0.000292559	0.214766	EXP	149 of 150	7.32825	0.00727118	0.990349	EXP	150 of 150	0.0610502	0.00540621	0.0134975	EXP	147 of 150	4.474	0.00672156	0.974407	EXP	149 of 150	13.8118	0.016006	0.94363	EXP	150 of 150
	21G19498	3.8	0.039228	0.000321717	0.105602	EXP	150 of 150	7.35438	0.00728287	0.989842	EXP	150 of 150	0.0513132	0.00694387	0.00453653	EXP	150 of 150	4.04223	0.00734481	0.960195	EXP	150 of 150	13.3146	0.0164832	0.937719	EXP	149 of 150
	21G19499	4.1	0.0317322	0.000272476	0.464004	EXP	150 of 150	6.38423	0.00780505	0.984041	EXP	150 of 150	0.0304452	0.0063182	0.00276994	EXP	150 of 150	3.2758	0.00680146	0.946903	EXP	148 of 150	10.4711	0.0161637	0.971677	EXP	150 of 150
	21G19500	4.4	0.030106	0.000287687	0.354601	EXP	150 of 150	5.82172	0.00681085	0.985948	EXP	149 of 150	0.0322814	0.00582198	0.000913736	EXP	150 of 150	2.76564	0.00647849	0.929709	EXP	150 of 150	9.61007	0.0159368	0.97289	EXP	150 of 150
	21G19502	4.8	0.0342071	0.00029429	0.276012	EXP	150 of 150	7.61513	0.00734154	0.990785	EXP	148 of 150	0.0319459	0.00590861	0.000817041	EXP	150 of 150	3.32802	0.00740959	0.939072	EXP	150 of 150	10.6372	0.0150522	0.968358	EXP	150 of 150
	21G19503	5.4	0.0544469	0.000338761	0.0328063	EXP	150 of 150	12.7203	0.00804236	0.995851	EXP	150 of 150	0.059955	0.00673658	0.000364699	EXP	150 of 150	5.01156	0.00705652	0.977284	EXP	150 of 150	16.064	0.0161194	0.844619	EXP	149 of 150
	21G19504	6.2	0.0345498	0.000324743	0.176752	EXP	150 of 150	8.75692	0.00707378	0.993405	EXP	150 of 150	0.0327527	0.00644449	0.00024811	EXP	150 of 150	3.28402	0.00737322	0.941486	EXP	150 of 150	10.0602	0.0153139	0.973597	EXP	149 of 150
	21G19506	7	0.0752766	0.00040492	0.16584	EXP	150 of 150	23.3177	0.00945372	0.998326	EXP	150 of 150	0.128206	0.0066132	0.0512049	EXP	149 of 150	8.83265	0.00764579	0.991573	EXP	150 of 150	20.9947	0.0156999	4.29231e-05	EXP	145 of 150
	21G19507	8	0.0819082	0.000409546	0.23192	EXP	148 of 150	22.2453	0.00838978	0.998459	EXP	150 of 150	0.111838	0.00589988	0.0126221	EXP	150 of 150	7.969	0.00666307	0.992074	EXP	149 of 150	21.9908	0.0175806	0.280232	EXP	148 of 150
	21G19508	9	0.0659302	0.000403224	0.0438131	EXP	149 of 150	18.0663	0.00925913	0.997428	EXP	150 of 150	0.0816546	0.0061271	0.00118709	EXP	150 of 150	6.11668	0.00618729	0.988476	EXP	145 of 150	16.8829	0.0162197	0.833181	EXP	149 of 150
	21G19510	10.2	0.065299	0.000393771	0.0936265	EXP	150 of 150	18.3706	0.00938544	0.997436	EXP	149 of 150	0.111091	0.0057934	0.107591	EXP	148 of 150	5.94206	0.00692967	0.984448	EXP	150 of 150	15.6932	0.0173411	0.85992	EXP	150 of 150
	21G19511	11.6	0.115048	0.000508013	0.568614	EXP	150 of 150	29.4581	0.0103533	0.998753	EXP	149 of 150	0.155646	0.00595867	0.059258	EXP	150 of 150	8.73809	0.00647623	0.993811	EXP	147 of 150	27.3349	0.0182505	0.906998	EXP	150 of 150
	21G19512	13	0.0808753	0.000443025	0.245416	EXP	149 of 150	18.419	0.00853273	0.997651	EXP	150 of 150	0.0801223	0.00656316	0.00374835	EXP	149 of 150	4.78801	0.00646223	0.978306	EXP	148 of 150	19.6349	0.0154761	0.070646	EXP	149 of 150
	21G19514	15	0.107397	0.000470603	0.580216	EXP	149 of 150	27.1917	0.00981183	0.998618	EXP	149 of 150	0.117789	0.00685364	0.00909857	EXP	150 of 150	6.94937	0.00745309	0.986907	EXP	150 of 150	24.8221	0.0149482	0.869902	EXP	150 of 150
	21G19515	17	0.0920459	0.000406857	0.346264	EXP	145 of 150	21.6881	0.009022	0.998274	EXP	148 of 150	0.0948097	0.00587414	0.0446424	EXP	150 of 150	4.54307	0.00660921	0.974039	EXP	150 of 150	21.6105	0.0162475	0.376413	EXP	150 of 150
	21G19516	20	0.0398342	0.000322954	0.0934195	EXP	150 of 150	7.27211	0.00681038	0.990198	EXP	150 of 150	0.0184866	0.00635423	7.16031e-06	EXP	150 of 150	1.20687	0.00633619	0.667785	EXP	150 of 150	9.63292	0.0160431	0.968248	EXP	150 of 150
	21G19518	23	0.0719196	0.000371792	0.232323	EXP	149 of 150	7.16875	0.0066769	0.990786	EXP	149 of 150	0.0269242	0.0067033	2.83653e-05	EXP	150 of 150	1.47157	0.00608215	0.78477	EXP	150 of 150	19.5821	0.0169489	0.018339	EXP	150 of 150
	21G19519	26	0.059907	0.000399035	0.032989	EXP	150 of 150	4.77528	0.00677812	0.980384	EXP	150 of 150	0.00497534	0.00684697	0.00301327	EXP	150 of 150	0.81787	0.00577449	0.497803	EXP	148 of 150	16.6363	0.0152863	0.643649	EXP	149 of 150
	21G19520	30	0.0585538	0.000333244	0.0626867	EXP	150 of 150	3.73748	0.00687488	0.966401	EXP	150 of 150	0.0082469	0.0056445	0.0028727	EXP	149 of 150	0.754095	0.0061993	0.404967	EXP	147 of 150	16.5764	0.0160713	0.60409	EXP	150 of 150
	21G23639	0.6	1.63424	0.00177997	0.986834	EXP	149 of 150	0.566607	0.00611048	0.381395	EXP	148 of 150	0.336157	0.00687245	0.13017	EXP	150 of 150	2.45139	0.00717393	0.866378	EXP	150 of 150	498.251	0.0350342	0.999935	EXP	149 of 150
	21G23640	0.7	1.25157	0.00141057	0.985844	EXP	149 of 150	0.583695	0.00585143	0.527101	EXP	150 of 150	0.285851	0.00560559	0.180823	EXP	149 of 150	3.84759	0.00584563	0.966134	EXP	150 of 150	381.752	0.0329898	0.999896	EXP	150 of 150
	21G23642	0.8	0.854004	0.00124276	0.976362	EXP	148 of 150	0.568772	0.00646546	0.427145	EXP	150 of 150	0.224266	0.00615849	0.17507	EXP	150 of 150	4.52016	0.00681075	0.969688	EXP	149 of 150	262.292	0.0237881	0.999879	EXP	148 of 150
	21G23643	1	0.775445	0.0011487	0.973851	EXP	147 of 150	0.681944	0.00673308	0.510042	EXP	146 of 150	0.225601	0.00596012	0.1248	EXP	147 of 150	5.79729	0.00678805	0.982757	EXP	150 of 150	240.429	0.0225496	0.999872	EXP	146 of 150
	21G23645	1.2	0.581387	0.00102985	0.961922	EXP	148 of 150	0.568024	0.00652668	0.392613	EXP	150 of 150	0.165101	0.0063637	0.0150661	EXP	150 of 150	4.94843	0.0063785	0.978789	EXP	150 of 150	180.053	0.0229009	0.999728	EXP	150 of 150
	21G23646	1.4	0.415855	0.000819761	0.947294	EXP	150 of 150	0.577577	0.00654558	0.395623	EXP	148 of 150	0.147181	0.00591134	0.0628288	EXP	150 of 150	5.31165	0.00610622	0.983839	EXP	148 of 150	131.149	0.0205426	0.999515	EXP	150 of 150
	21G23648	1.8	0.79123	0.00122033	0.972427	EXP	149 of 150	1.72832	0.00638486	0.861008	EXP	150 of 150	0.352648	0.00648111	0.193242	EXP	150 of 150	15.7283	0.00859657	0.996734	EXP	148 of 150	256.064	0.0260703	0.999843	EXP	150 of 150
	21G23649	2.2	0.424666	0.000923452	0.936382	EXP	148 of 150	1.25567	0.00637963	0.770493	EXP	150 of 150	0.225568	0.00535624	0.0716817	EXP	148 of 150	11.3516	0.00738482	0.995058	EXP	148 of 150	139.726	0.0205874	0.999578	EXP	149 of 150
	21G23651	2.6	0.360679	0.00100889	0.89111	EXP	150 of 150	1.75264	0.00652644	0.87408	EXP	150 of 150	0.261164	0.00607248	0.108093	EXP	150 of 150	15.1929	0.00827849	0.996604	EXP	149 of 150	125.85	0.019213	0.999523	EXP	146 of 150
	21G23652	3.4	0.468566	0.000987104	0.936571	EXP	150 of 150	3.29773	0.00641141	0.961472	EXP	149 of 150	0.436752	0.00656677	0.259751	EXP	150 of 150	26.7972	0.00769991	0.99908	EXP	150 of 150	171.594	0.0257341	0.999593	EXP	150 of 150
	21G23654	4.2	0.321652	0.000935055	0.861433	EXP	150 of 150	4.72997	0.00680567	0.978172	EXP	150 of 150	0.494619	0.00609769	0.332252	EXP	149 of 150	33.4134	0.00829036	0.999334	EXP	148 of 150	133.903	0.0225761	0.999404	EXP	150 of 150
	21G23655	5.4	0.249251	0.00074453	0.82562	EXP	150 of 150	7.76368	0.00714981	0.991498	EXP	150 of 150	0.600834	0.0064663	0.402029	EXP	150 of 150	43.1152	0.0099539	0.999416	EXP	150 of 150	120.82	0.021533	0.999259	EXP	150 of 150
	21G23657	7	0.272359	0.000788787	0.834406	EXP	147 of 150	13.2765	0.00856976	0.995656	EXP	150 of 150	0.785163	0.00580452	0.558107	EXP	150 of 150	56.0294	0.0117736	0.999523	EXP	149 of 150	139.477	0.0243237	0.999361	EXP	150 of 150
	21G23658	9	0.274187	0.000823882	0.808069	EXP	150 of 150	22.9335	0.0102109	0.997913	EXP	150 of 150	0.748807	0.00689784	0.524759	EXP	150 of 150	53.2606	0.00905652	0.999684	EXP	149 of 150	127.328	0.0223317	0.999283	EXP	150 of 150
	21G23660	11	0.268299	0.000731537	0.847939	EXP	149 of 150	33.9835	0.0104894	0.998996	EXP	150 of 150	0.625983	0.00663397	0.380646	EXP	150 of 150	46.5608	0.0105773	0.999432	EXP	150 of 150	104.583	0.0204617	0.998972	EXP	150 of 150
	21G23661	13	0.28715	0.000790217	0.851392	EXP	149 of 150	40.6421	0.0112992	0.999202	EXP	150 of 150	0.505339	0.005749	0.336398	EXP	148 of 150	38.3298	0.010162	0.999223	EXP	150 of 150	92.7569	0.0192345	0.998674	EXP	149 of 150
	21G23663	15	0.266207	0.000773361	0.823871	EXP	150 of 150	41.9636	0.0122323	0.999131	EXP	150 of 150	0.445435	0.00591676	0.352078	EXP	150 of 150	32.5757	0.00938397	0.999067	EXP	149 of 150	76.9315	0.0201378	0.997432	EXP	149 of 150
	21G23664	17	0.231612	0.000713398	0.781766	EXP	150 of 150	39.615	0.0137423	0.998749	EXP	150 of 150	0.38092	0.00622742	0.205977	EXP	150 of 150	28.2561	0.00870675	0.998961	EXP	148 of 150	63.2232	0.0162867	0.996553	EXP	149 of 150
	21G23666	20	0.262091	0.000770532	0.842063	EXP	150 of 150	42.1774	0.011878	0.999176	EXP	150 of 150	0.448196	0.00586595	0.31311	EXP	149 of 150	31.3103	0.00928899	0.999041	EXP	149 of 150	68.4852	0.020229	0.996317	EXP	150 of 150
	21G23667	23	0.197566	0.000707096	0.727497	EXP	150 of 150	28.7249	0.00898144	0.999002	EXP	149 of 150	0.322409	0.00578086	0.221927	EXP	149 of 150	21.4148	0.00858373	0.998244	EXP	148 of 150	50.6533	0.0165858	0.991706	EXP	148 of 150
	21G23669	26	0.26725	0.000871013	0.822115	EXP	150 of 150	30.029	0.010242	0.998738	EXP	150 of 150	0.39223	0.00652234	0.259061	EXP	150 of 150	24.2867	0.00837292	0.998684	EXP	150 of 150	69.0745	0.0177922	0.997514	EXP	149 of 150
	21G23670	30	0.401524	0.00085813	0.932071	EXP	150 of 150	38.8267	0.010739	0.999207	EXP	149 of 150	0.579036	0.00633264	0.395501	EXP	149 of 150	32.9239	0.0100532	0.998967	EXP	150 of 150	102.344	0.0194705	0.999114	EXP	150 of 150
	21G23672	34	0.433916	0.00100741	0.920143	EXP	150 of 150	41.4986	0.0120942	0.99912	EXP	150 of 150	0.588112	0.0058522	0.479388	EXP	148 of 150	31.7834	0.00929894	0.999059	EXP	149 of 150	108.582	0.0204148	0.99917	EXP	150 of 150
	21G23673	38	0.448897	0.000802114	0.951798	EXP	148 of 150	37.9531	0.0116469	0.999044	EXP	149 of 150	0.497055	0.00683801	0.300342	EXP	150 of 150	24.5033	0.00814539	0.998756	EXP	150 of 150	111.408	0.0206957	0.999218	EXP	150 of 150

## Sheet: Project Info
	Project Info		Analyst	Irradiation	X-pos	Y-pos	Z/H-pos	Project	Experiment	Nmb
	21G19476	0.6	Daniel Heaton	21-OSU-04	0	0	32.2872	Easter\O-Connor (20-06)	21G19473	1
	21G19478	0.7	Daniel Heaton	21-OSU-04	0	0	32.2872	Easter\O-Connor (20-06)	21G19473	1
	21G19479	0.8	Daniel Heaton	21-OSU-04	0	0	32.2872	Easter\O-Connor (20-06)	21G19473	1
	21G19480	0.9	Daniel Heaton	21-OSU-04	0	0	32.2872	Easter\O-Connor (20-06)	21G19473	1
	21G19482	1	Daniel Heaton	21-OSU-04	0	0	32.2872	Easter\O-Connor (20-06)	21G19473	1
	21G19483	1.2	Daniel Heaton	21-OSU-04	0	0	32.2872	Easter\O-Connor (20-06)	21G19473	1
	21G19484	1.4	Daniel Heaton	21-OSU-04	0	0	32.2872	Easter\O-Connor (20-06)	21G19473	1
	21G19486	1.6	Daniel Heaton	21-OSU-04	0	0	32.2872	Easter\O-Connor (20-06)	21G19473	1
	21G19487	1.8	Daniel Heaton	21-OSU-04	0	0	32.2872	Easter\O-Connor (20-06)	21G19473	1
	21G19488	2	Daniel Heaton	21-OSU-04	0	0	32.2872	Easter\O-Connor (20-06)	21G19473	1
	21G19490	2.2	Daniel Heaton	21-OSU-04	0	0	32.2872	Easter\O-Connor (20-06)	21G19473	1
	21G19491	2.4	Daniel Heaton	21-OSU-04	0	0	32.2872	Easter\O-Connor (20-06)	21G19473	1
	21G19492	2.6	Daniel Heaton	21-OSU-04	0	0	32.2872	Easter\O-Connor (20-06)	21G19473	1
	21G19494	2.9	Daniel Heaton	21-OSU-04	0	0	32.2872	Easter\O-Connor (20-06)	21G19473	1
	21G19495	3.2	Daniel Heaton	21-OSU-04	0	0	32.2872	Easter\O-Connor (20-06)	21G19473	1
	21G19496	3.5	Daniel Heaton	21-OSU-04	0	0	32.2872	Easter\O-Connor (20-06)	21G19473	1
	21G19498	3.8	Daniel Heaton	21-OSU-04	0	0	32.2872	Easter\O-Connor (20-06)	21G19473	1
	21G19499	4.1	Daniel Heaton	21-OSU-04	0	0	32.2872	Easter\O-Connor (20-06)	21G19473	1
	21G19500	4.4	Daniel Heaton	21-OSU-04	0	0	32.2872	Easter\O-Connor (20-06)	21G19473	1
	21G19502	4.8	Daniel Heaton	21-OSU-04	0	0	32.2872	Easter\O-Connor (20-06)	21G19473	1
	21G19503	5.4	Daniel Heaton	21-OSU-04	0	0	32.2872	Easter\O-Connor (20-06)	21G19473	1
	21G19504	6.2	Daniel Heaton	21-OSU-04	0	0	32.2872	Easter\O-Connor (20-06)	21G19473	1
	21G19506	7	Daniel Heaton	21-OSU-04	0	0	32.2872	Easter\O-Connor (20-06)	21G19473	1
	21G19507	8	Daniel Heaton	21-OSU-04	0	0	32.2872	Easter\O-Connor (20-06)	21G19473	1
	21G19508	9	Daniel Heaton	21-OSU-04	0	0	32.2872	Easter\O-Connor (20-06)	21G19473	1
	21G19510	10.2	Daniel Heaton	21-OSU-04	0	0	32.2872	Easter\O-Connor (20-06)	21G19473	1
	21G19511	11.6	Daniel Heaton	21-OSU-04	0	0	32.2872	Easter\O-Connor (20-06)	21G19473	1
	21G19512	13	Daniel Heaton	21-OSU-04	0	0	32.2872	Easter\O-Connor (20-06)	21G19473	1
	21G19514	15	Daniel Heaton	21-OSU-04	0	0	32.2872	Easter\O-Connor (20-06)	21G19473	1
	21G19515	17	Daniel Heaton	21-OSU-04	0	0	32.2872	Easter\O-Connor (20-06)	21G19473	1
	21G19516	20	Daniel Heaton	21-OSU-04	0	0	32.2872	Easter\O-Connor (20-06)	21G19473	1
	21G19518	23	Daniel Heaton	21-OSU-04	0	0	32.2872	Easter\O-Connor (20-06)	21G19473	1
	21G19519	26	Daniel Heaton	21-OSU-04	0	0	32.2872	Easter\O-Connor (20-06)	21G19473	1
	21G19520	30	Daniel Heaton	21-OSU-04	0	0	32.2872	Easter\O-Connor (20-06)	21G19473	1
	21G23639	0.6	Daniel Heaton	21-OSU-04	0	0	32.2872	Easter\O-Connor (20-06)	21G23639	2
	21G23640	0.7	Daniel Heaton	21-OSU-04	0	0	32.2872	Easter\O-Connor (20-06)	21G23639	2
	21G23642	0.8	Daniel Heaton	21-OSU-04	0	0	32.2872	Easter\O-Connor (20-06)	21G23639	2
	21G23643	1	Daniel Heaton	21-OSU-04	0	0	32.2872	Easter\O-Connor (20-06)	21G23639	2
	21G23645	1.2	Daniel Heaton	21-OSU-04	0	0	32.2872	Easter\O-Connor (20-06)	21G23639	2
	21G23646	1.4	Daniel Heaton	21-OSU-04	0	0	32.2872	Easter\O-Connor (20-06)	21G23639	2
	21G23648	1.8	Daniel Heaton	21-OSU-04	0	0	32.2872	Easter\O-Connor (20-06)	21G23639	2
	21G23649	2.2	Daniel Heaton	21-OSU-04	0	0	32.2872	Easter\O-Connor (20-06)	21G23639	2
	21G23651	2.6	Daniel Heaton	21-OSU-04	0	0	32.2872	Easter\O-Connor (20-06)	21G23639	2
	21G23652	3.4	Daniel Heaton	21-OSU-04	0	0	32.2872	Easter\O-Connor (20-06)	21G23639	2
	21G23654	4.2	Daniel Heaton	21-OSU-04	0	0	32.2872	Easter\O-Connor (20-06)	21G23639	2
	21G23655	5.4	Daniel Heaton	21-OSU-04	0	0	32.2872	Easter\O-Connor (20-06)	21G23639	2
	21G23657	7	Daniel Heaton	21-OSU-04	0	0	32.2872	Easter\O-Connor (20-06)	21G23639	2
	21G23658	9	Daniel Heaton	21-OSU-04	0	0	32.2872	Easter\O-Connor (20-06)	21G23639	2
	21G23660	11	Daniel Heaton	21-OSU-04	0	0	32.2872	Easter\O-Connor (20-06)	21G23639	2
	21G23661	13	Daniel Heaton	21-OSU-04	0	0	32.2872	Easter\O-Connor (20-06)	21G23639	2
	21G23663	15	Daniel Heaton	21-OSU-04	0	0	32.2872	Easter\O-Connor (20-06)	21G23639	2
	21G23664	17	Daniel Heaton	21-OSU-04	0	0	32.2872	Easter\O-Connor (20-06)	21G23639	2
	21G23666	20	Daniel Heaton	21-OSU-04	0	0	32.2872	Easter\O-Connor (20-06)	21G23639	2
	21G23667	23	Daniel Heaton	21-OSU-04	0	0	32.2872	Easter\O-Connor (20-06)	21G23639	2
	21G23669	26	Daniel Heaton	21-OSU-04	0	0	32.2872	Easter\O-Connor (20-06)	21G23639	2
	21G23670	30	Daniel Heaton	21-OSU-04	0	0	32.2872	Easter\O-Connor (20-06)	21G23639	2
	21G23672	34	Daniel Heaton	21-OSU-04	0	0	32.2872	Easter\O-Connor (20-06)	21G23639	2
	21G23673	38	Daniel Heaton	21-OSU-04	0	0	32.2872	Easter\O-Connor (20-06)	21G23639	2

[truncated: 2 more sheets: Sample Parameters, Irradiation Constants]
