# Supplementary material for: Synchronous motion of the Easter mantle plume and the East Pacific Rise
Source: Nat Commun. 2024 Nov 17;15:9953. doi: 10.1038/s41467-024-54115-2 (PMC11570642; doi:10.1038/s41467-024-54115-2)
Supplement: Supplementary file 6 — Supplementary Data 3 [file 41467_2024_54115_MOESM6_ESM.xls]

## Sheet: Supplementary Data 3
	Summary of 40Ar/39Ar isotopic dating results
						Plateau			Inverse Isochron
	Sample	Lat	Long	Location	Age	± 2σ (i)	39Ar	MSWD	40Ar/36Ar Intercept	± 2σ	Age	± 2σ (i)	MSWD	Notes
	SO80 51DS-1	-27.47	-113.82	Smt/VR South of Orongo FZ	1.05	± 0.41 Ma	0.61	1.22	297.37	± 1.70	1.52	± 0.54 Ma	1.19
	SO80 52DS-1	-26.77	-114.65		1.06	± 0.27 Ma	0.77	0.91	301.86	± 3.38	0.94	± 0.24 Ma	0.95
	SO80 52DS-1				1.63	± 0.09 Ma	0.82	1.15	299.83	± 5.79	1.6	± 0.16 Ma	1.3
	SO80 52DS-1 (n=2)	-26.77	-114.65	Orongo FZ	1.49	± 0.11 Ma	0.94	1.29	300.17	± 2.49	1.46	± 0.12 Ma	1.37
	SO80 53DS-5	-26.23	-114.97	West Inner Pseudofault	1.9	± 0.28 Ma	0.59	0.58	298.13	± 1.52	1.99	± 0.41 Ma	0.65
	SO80 62DS-1c	-25.23	-118.67	Smt south end of VER 1	2.74	± 0.12 Ma	0.55	0.92	307.73	± 6.84	2.43	± 0.25 Ma	0.48
	SO80 63DS-2	-25.33	-118.87	Smt south end of VER 1	3.33	± 0.09 Ma	0.51	1.21	299.37	± 4.66	3.31	± 0.15 Ma	1.27
	SO80 66DS-1	-24.98	-121.51	Thomas Smt, VER 4	8.32	± 0.11 Ma	0.55	1.08	305.12	± 2.24	8.32	± 0.13 Ma	1.23	Excess Initial*
	SO80 67DS-1	-24.78	-121.68	Crough Smt, VER 5	7.57	± 0.08 Ma	0.83	0.93	304.98	± 2.66	7.58	± 0.09 Ma	1.08	Excess Initial*
	SO80 69DS-1	-24.88	-121.9	Crough Smt, VER 5	7.47	± 0.11 Ma	0.84	0.59	329.7	± 25.27	7.46	± 0.18 Ma	0.79	Excess Initial*
	SO80 74DS-3	-25.07	-118.05	Smt at north end of VER 1	3.65	± 0.09 Ma	0.89	1.13	310.31	± 10.96	3.54	± 0.13 Ma	0.84
	SO80 76DS-3	-25.07	-117.97	Smt at north end of VER 1	3.43	± 0.13 Ma	0.77	0.85	297.4	± 7.56	3.45	± 0.16 Ma	0.91
	SO80 64DS-3	-24.98	-119.78	Smt, south end VER 2	4.01	± 0.12 Ma	0.41	0.67	298.25	± 4.28	4.02	± 0.21 Ma	0.81	No Plateau
	Bold dates are used to calculate age-distance trends in Figure 2 based on the quality criteria discussed in the Methods Section.
	Italicized date does not meet the criteria of >50% 39Ar in a plateau. See justification in results section for inclusion in Figure 2
	*These are inverse Isochron ages. The "plateau age" is calculated based on the intercept of the isochron.
