# Supplementary material for: Synchronous motion of the Easter mantle plume and the East Pacific Rise
Source: Nat Commun. 2024 Nov 17;15:9953. doi: 10.1038/s41467-024-54115-2 (PMC11570642; doi:10.1038/s41467-024-54115-2)
Supplement: Supplementary file 7 — Supplementary Data 4 [file 41467_2024_54115_MOESM7_ESM.xls]

## Sheet: Supplementary Data 4
	Results of 40Ar/39Ar incremental heating experiments
									Results				Plateau											Normal Isochron								Inverse Isochron									Total Fusion
	Experiment	Sample	Experiment	Extraction	IGSN	Material	Location		Age	Age	Notes		Age	± 2σ (i)	± 2σ (f)	39Ar	K/Ca	± 2σ	MSWD	P	n	N		Age	± 2σ (i)	± 2σ (f)	40Ar/36Ar	± 2σ	MSWD	P		Age	± 2σ (i)	± 2σ (f)	40Ar/36Ar	± 2σ	SF	MSWD	P		Age	± 2σ (i)	± 2σ (f)	K/Ca	± 2σ
	Number	Name	Type	Method					Type	Interpretation																	intercept								intercept
	21G20028	SO80 51DS-1	Incremental Heating	Bulk Laser Heating		Groundmass	Smt/VR South of Orongo FZ		Plateau	Eruption Age	Standard Initial 40Ar/36Ar = 298.56 ± 0.31 (SD). Rerun		1.05	± 0.41 Ma	± 0.41 Ma	0.61	0.078	± 0.029	1.22	0.24	19	30		1.47	± 0.80 Ma	± 0.80 Ma	297.43	± 1.71	1.2	0.26		1.52	± 0.54 Ma	± 0.54 Ma	297.37	± 1.70	0.03	1.19	0.26		0.1	± 0.30 Ma	± 0.30 Ma	0.008	± 0.000
	21G23779	SO80 51DS-1	Incremental Heating	Bulk Laser Heating		Groundmass					Standard Initial 40Ar/36Ar = 298.56 ± 0.31 (SD).		859.5	± 258.5 ka	± 262.3 ka	0.4	0.052	± 0.035	0.35	0.84	5	24		875.7	± 1022.1 ka	± 1023.1 ka	298.51	± 2.55	0.58	0.63		875.4	± 807.1 ka	± 808.4 ka	298.52	± 2.55	0.01	0.58	0.63					0.014	± 0.000
	STACK-YWUPYG	SO80 51DS-1 (n=2)	Incremental Heating	Bulk Laser Heating		Groundmass					Standard Initial 40Ar/36Ar = 298.56 ± 0.31 (SD). Rerun		921.1	± 216.9 ka	± 222.1 ka	0.44	0.072	± 0.024	1.04	0.4	24	54		1220.4	± 575.8 ka	± 579.2 ka	297.76	± 1.37	1.06	0.39		1245.9	± 388.9 ka	± 394.3 ka	297.71	± 1.37	0.02	1.06	0.38					0.012	± 0.000
	21G20075	SO80 52DS-1*	Incremental Heating	Bulk Laser Heating		Groundmass	Orongo FZ		Plateau	Eruption Age	Standard Initial 40Ar/36Ar = 298.56 ± 0.31 (SD). Rerun		1.06	± 0.27 Ma	± 0.28 Ma	0.77	0.013	± 0.002	0.91	0.58	23	30		0.89	± 0.30 Ma	± 0.30 Ma	301.67	± 3.37	0.76	0.77		0.94	± 0.24 Ma	± 0.25 Ma	301.86	± 3.38	0.19	0.95	0.53		0.7	± 0.33 Ma	± 0.33 Ma	0.006	± 0.000
	21G23840	SO80 52DS-1	Incremental Heating	Bulk Laser Heating		Groundmass			Plateau	Eruption Age	Standard Initial 40Ar/36Ar = 298.56 ± 0.31 (SD). Rerun		1.63	± 0.09 Ma	± 0.13 Ma	0.82	0.012	± 0.002	1.15	0.33	8	24		1.59	± 0.16 Ma	± 0.18 Ma	299.93	± 5.78	1.3	0.25		1.6	± 0.16 Ma	± 0.18 Ma	299.83	± 5.79	0.25	1.3	0.25		1.53	± 0.13 Ma	± 0.16 Ma	0.009	± 0.000
	STACK-YWBFOV	SO80 52DS-1 (n=2)	Incremental Heating	Bulk Laser Heating		Groundmass			Plateau	Eruption Age	Standard Initial 40Ar/36Ar = 298.56 ± 0.31 (SD). Rerun		1.49	± 0.11 Ma	± 0.13 Ma	0.94	0.013	± 0.001	1.29	0.13	32	47		1.43	± 0.13 Ma	± 0.15 Ma	300.07	± 2.51	1.39	0.08		1.46	± 0.12 Ma	± 0.14 Ma	300.17	± 2.49	0.29	1.37	0.09		1.4	± 0.19 Ma	± 0.20 Ma	0.009	± 0.000
	21G20141	SO80 53DS-5	Incremental Heating	Bulk Laser Heating		Groundmass	West Inner Pseudofault		Plateau	Eruption Age	Standard Initial 40Ar/36Ar = 298.56 ± 0.31 (SD).		1.9	± 0.28 Ma	± 0.29 Ma	0.59	0.026	± 0.013	0.58	0.83	11	25		1.98	± 0.42 Ma	± 0.43 Ma	298.13	± 1.52	0.65	0.75		1.99	± 0.41 Ma	± 0.42 Ma	298.13	± 1.52	0.06	0.65	0.76					0.01	± 0.000
	21G19759	SO80 57DS-1	Incremental Heating	Bulk Laser Heating		Groundmass	West Outer Pseudofault				Excess Initial 40Ar/36Ar = 301.73 ± 1.63 (SD). Rerun		2.18	± 0.31 Ma	± 0.33 Ma	0.35	0.121	± 0.028	0.39	0.96	12	31		2.15	± 0.61 Ma	± 0.62 Ma	301.69	± 3.27	0.77	0.66		2.15	± 0.56 Ma	± 0.57 Ma	301.73	± 3.27	0.06	0.77	0.66		0.99	± 0.22 Ma	± 0.23 Ma	0.011	± 0.000
	21G23697	SO80 57DS-1	Incremental Heating	Bulk Laser Heating		Groundmass					Standard Initial 40Ar/36Ar = 298.56 ± 0.31 (SD).		2.77	± 0.18 Ma	± 0.23 Ma	0.36	0.119	± 0.049	2.29	0.06	5	24		2.79	± 0.39 Ma	± 0.42 Ma	298.39	± 3.25	3.32	0.02		2.79	± 0.39 Ma	± 0.41 Ma	298.42	± 3.25	0.11	3.33	0.02		1.62	± 0.13 Ma	± 0.15 Ma	0.017	± 0.000
	STACK-YWUPZF	SO80 57DS-1 (n=2)	Incremental Heating	Bulk Laser Heating		Groundmass					Standard Initial 40Ar/36Ar = 298.56 ± 0.31 (SD). Rerun		2.78	± 0.13 Ma	± 0.20 Ma	0.35	0.131	± 0.024	1.34	0.18	14	55		2.74	± 0.25 Ma	± 0.28 Ma	298.84	± 1.82	1.53	0.11		2.74	± 0.24 Ma	± 0.28 Ma	298.89	± 1.82	0.11	1.53	0.1		1.61	± 0.11 Ma	± 0.14 Ma	0.015	± 0.000
	21G19826	SO80 61DS-5	Incremental Heating	Bulk Laser Heating		Groundmass	Smt nearest to West Rift				Standard Initial 40Ar/36Ar = 298.56 ± 0.31 (SD). Rerun		1.48	± 0.25 Ma	± 0.26 Ma	0.23	0.055	± 0.012	1.62	0.1	10	30		1.27	± 1.31 Ma	± 1.32 Ma	302.17	± 25.51	1.79	0.07		1.39	± 0.75 Ma	± 0.75 Ma	300.32	± 25.63	0.06	1.82	0.07		0.51	± 0.10 Ma	± 0.10 Ma	0.015	± 0.000
	21G23738	SO80 61DS-5	Incremental Heating	Bulk Laser Heating		Groundmass					Standard Initial 40Ar/36Ar = 298.56 ± 0.31 (SD).		1.52	± 0.14 Ma	± 0.16 Ma	0.33	0.146	± 0.042	3.14	0	7	24		1.63	± 0.20 Ma	± 0.22 Ma	296.97	± 2.24	2.96	0.01		1.63	± 0.20 Ma	± 0.22 Ma	296.99	± 2.25	0.13	2.97	0.01		0.73	± 0.06 Ma	± 0.07 Ma	0.02	± 0.000
	STACK-YWUPY7	SO80 61DS-5 (n=2)	Incremental Heating	Bulk Laser Heating		Groundmass					Standard Initial 40Ar/36Ar = 298.56 ± 0.31 (SD). Rerun		1.51	± 0.10 Ma	± 0.13 Ma	0.31	0.092	± 0.029	2.09	0.01	17	54		1.61	± 0.16 Ma	± 0.18 Ma	297.07	± 1.83	2.02	0.01		1.62	± 0.16 Ma	± 0.18 Ma	297.06	± 1.83	0.12	2	0.01		0.69	± 0.05 Ma	± 0.06 Ma	0.019	± 0.000
	21G19872	SO80 62DS-1c	Incremental Heating	Bulk Laser Heating		Groundmass	Smt south end of VER 1		Inverse Isochron		Standard Initial 40Ar/36Ar = 298.56 ± 0.31 (SD).		2.74	± 0.12 Ma	± 0.18 Ma	0.55	0.135	± 0.050	0.92	0.54	17	30		2.41	± 0.26 Ma	± 0.29 Ma	307.94	± 6.80	0.48	0.95		2.43	± 0.25 Ma	± 0.28 Ma	307.73	± 6.84	0.24	0.48	0.95		2.26	± 0.09 Ma	± 0.15 Ma	0.037	± 0.000
	21G19473	SO80 63DS-2	Incremental Heating	Bulk Laser Heating		Groundmass	Smt south end of VER 1		Plateau	Eruption Age	Standard Initial 40Ar/36Ar = 298.56 ± 0.31 (SD). Rerun		3.33	± 0.09 Ma	± 0.19 Ma	0.51	0.154	± 0.047	1.21	0.24	19	34		3.28	± 0.15 Ma	± 0.23 Ma	299.91	± 4.70	1.32	0.17		3.31	± 0.15 Ma	± 0.23 Ma	299.37	± 4.66	0.42	1.27	0.2		2.54	± 0.06 Ma	± 0.14 Ma	0.046	± 0.000
	21G23636	SO80 63DS-2	Incremental Heating	Bulk Laser Heating		Groundmass				Alteration Age	Low Initial 40Ar/36Ar = 293.11 ± 0.32 (SD).		3.6	± 0.03 Ma	± 0.19 Ma	0.38	0.324	± 0.038	0.77	0.67	12	24		3.6	± 0.03 Ma	± 0.19 Ma	293.11	± 0.63	0.93	0.5		3.6	± 0.03 Ma	± 0.19 Ma	293.11	± 0.63	0.49	0.93	0.5		2.9	± 0.03 Ma	± 0.15 Ma	0.057	± 0.000
	STACK-YWUPZA	SO80 63DS-2 (atm intercept) (n=2)	Incremental Heating	Bulk Laser Heating		Groundmass					Standard Initial 40Ar/36Ar = 298.56 ± 0.31 (SD). Rerun		3.49	± 0.03 Ma	± 0.18 Ma	0.37	0.219	± 0.043	1.36	0.15	17	58		3.55	± 0.04 Ma	± 0.19 Ma	295.48	± 1.76	0.72	0.77		3.55	± 0.04 Ma	± 0.19 Ma	295.46	± 1.76	0.37	0.71	0.78		2.6	± 0.03 Ma	± 0.14 Ma	0.054	± 0.000
	STACK-YWUPZ5	SO80 63DS-2 (n=2)	Incremental Heating	Bulk Laser Heating		Groundmass				Alteration Age	Low Initial 40Ar/36Ar = 293.32 ± 0.32 (SD). Rerun		3.58	± 0.02 Ma	± 0.19 Ma	0.45	0.254	± 0.040	0.96	0.52	26	58		3.58	± 0.03 Ma	± 0.19 Ma	293.32	± 0.64	1.08	0.36		3.58	± 0.03 Ma	± 0.19 Ma	293.32	± 0.63	0.51	1.05	0.39		2.85	± 0.03 Ma	± 0.15 Ma	0.054	± 0.000
	21G19544	SO80 64DS-3	Incremental Heating	Bulk Laser Heating		Groundmass	Smt, south end VER 2				Standard Initial 40Ar/36Ar = 298.56 ± 0.31 (SD).		4.01	± 0.12 Ma	± 0.24 Ma	0.41	0.026	± 0.004	0.67	0.67	7	25		4.02	± 0.21 Ma	± 0.30 Ma	298.28	± 4.28	0.82	0.53		4.02	± 0.21 Ma	± 0.30 Ma	298.25	± 4.28	0.25	0.81	0.54		2.71	± 0.15 Ma	± 0.21 Ma	0.019	± 0.000
	21G19583	SO80 66DS-1	Incremental Heating	Bulk Laser Heating		Groundmass	Thomas Smt, VER 4		Inverse Isochron	Eruption Age	Excess Initial 40Ar/36Ar = 305.12 ± 1.13 (SD).		8.32	± 0.11 Ma	± 0.44 Ma	0.55	0.069	± 0.009	1.08	0.37	15	25		8.31	± 0.13 Ma	± 0.45 Ma	305.13	± 2.20	1.19	0.28		8.32	± 0.13 Ma	± 0.45 Ma	305.12	± 2.24	0.67	1.23	0.25		7.59	± 0.09 Ma	± 0.40 Ma	0.028	± 0.000
	21G19622	SO80 67DS-1	Incremental Heating	Bulk Laser Heating		Groundmass	Crough Smt, VER 5		Inverse Isochron	Eruption Age	Excess Initial 40Ar/36Ar = 304.98 ± 1.34 (SD).		7.57	± 0.08 Ma	± 0.40 Ma	0.83	0.043	± 0.004	0.93	0.52	15	25		7.56	± 0.09 Ma	± 0.40 Ma	305.07	± 2.79	1.2	0.27		7.58	± 0.09 Ma	± 0.40 Ma	304.98	± 2.66	0.85	1.08	0.37		7.09	± 0.14 Ma	± 0.39 Ma	0.024	± 0.000
	21G21829	SO80 67DS-1	Incremental Heating	Bulk Laser Heating		Plagioclase					Standard Initial 40Ar/36Ar = 298.56 ± 0.31 (SD).		5.14	± 0.21 Ma	± 0.34 Ma	0.99	0.003	± 0.000	1.36	0.16	15	21		5.19	± 0.32 Ma	± 0.42 Ma	296.92	± 5.68	1.44	0.13		5.2	± 0.32 Ma	± 0.42 Ma	297.24	± 5.76	0.44	1.46	0.12		4.97	± 0.20 Ma	± 0.33 Ma	0.003	± 0.000
	21G19681	SO80 69DS-1	Incremental Heating	Bulk Laser Heating		Groundmass	Crough Smt, VER 5		Inverse Isochron	Eruption Age	Excess Initial 40Ar/36Ar = 329.70 ± 12.63 (SD).		7.47	± 0.11 Ma	± 0.40 Ma	0.84	0.038	± 0.003	0.59	0.88	16	25		7.45	± 0.18 Ma	± 0.43 Ma	327.88	± 25.14	0.77	0.7		7.46	± 0.18 Ma	± 0.43 Ma	329.7	± 25.27	0.65	0.79	0.68		7.01	± 0.14 Ma	± 0.39 Ma	0.02	± 0.000
	21G21719	SO80 69DS-1	Incremental Heating	Bulk Laser Heating		Plagioclase					Standard Initial 40Ar/36Ar = 298.56 ± 0.31 (SD). Removed a step at 14%. It is likely trapped argon being released.		6.86	± 0.20 Ma	± 0.41 Ma	0.66	0.003	± 0.000	1	0.43	9	21		6.93	± 0.27 Ma	± 0.45 Ma	294.25	± 7.81	0.97	0.45		6.96	± 0.26 Ma	± 0.45 Ma	294.15	± 7.77	0.53	0.97	0.45		6.64	± 0.18 Ma	± 0.39 Ma	0.003	± 0.000
	21G21866	SO80 71DS-2	Incremental Heating	Bulk Laser Heating		Plagioclase	Crough Smt, VER 5				Excess Initial 40Ar/36Ar = 319.43 ± 5.69 (SD).		5.38	± 0.31 Ma	± 0.42 Ma	0.53	0.003	± 0.000	0.02	1	4	23		5.37	± 0.50 Ma	± 0.57 Ma	319.44	± 11.40	0.04	0.96		5.37	± 0.49 Ma	± 0.57 Ma	319.43	± 11.37	0.31	0.04	0.96					0.003	± 0.000
	21G19720	SO80 74DS-3	Incremental Heating	Bulk Laser Heating		Groundmass	Smt at north end of VER 1		Plateau	Eruption Age	Standard Initial 40Ar/36Ar = 298.56 ± 0.31 (SD).		3.65	± 0.09 Ma	± 0.21 Ma	0.89	0.034	± 0.005	1.13	0.32	15	25		3.54	± 0.13 Ma	± 0.22 Ma	309.01	± 10.95	0.89	0.57		3.54	± 0.13 Ma	± 0.22 Ma	310.31	± 10.96	0.56	0.84	0.62		3.48	± 0.11 Ma	± 0.21 Ma	0.019	± 0.000
	21G19918	SO80 76DS-3	Incremental Heating	Bulk Laser Heating		Groundmass	Smt at north end of VER 1		Plateau	Eruption Age	Standard Initial 40Ar/36Ar = 298.56 ± 0.31 (SD).		3.43	± 0.13 Ma	± 0.22 Ma	0.77	0.017	± 0.003	0.85	0.61	14	30		3.4	± 0.17 Ma	± 0.24 Ma	297.91	± 7.61	0.92	0.53		3.45	± 0.16 Ma	± 0.24 Ma	297.4	± 7.56	0.59	0.91	0.54		3.14	± 0.17 Ma	± 0.23 Ma	0.009	± 0.000
	21G19984	SO80 77DS-2	Incremental Heating	Bulk Laser Heating		Groundmass	Smt at north end of VER 1		No Age		Standard Initial 40Ar/36Ar = 298.56 ± 0.31 (SD).																																	0.001	± 0.000
	21G20180	SO80 78DS-1	Incremental Heating	Bulk Laser Heating		Groundmass	VR/Smt near West Rift axis		No Age		Standard Initial 40Ar/36Ar = 298.56 ± 0.31 (SD).																																	0.017	± 0.000
	21G23593	SO80 78DS-1	Incremental Heating	Bulk Laser Heating		Groundmass					Low Initial 40Ar/36Ar = 295.79 ± 0.50 (SD).		521.3	± 160.8 ka	± 163.1 ka	0.47	0.182	± 0.030	1.35	0.17	14	25		526.5	± 259.2 ka	± 260.7 ka	295.77	± 1.01	1.91	0.03		526	± 196.8 ka	± 198.7 ka	295.79	± 1.01	0.01	1.9	0.03		556.5	± 216.7 ka	± 218.6 ka	0.022	± 0.000
	Bold dates are used to calculate age-distance trends in Figure 3 based on the quality critewria discussed in the Methods Section.
	Plagioclase dates are rejected due to hydrothermally alteration as dicussed in Methods Section
	The uncertainties on the ages given are internal errors, including the error on the J value. Age statistic abbreviations: p = probability; n = number of steps in isochron or plateau; N = number of total steps in experiment.
	Inverse Isochron "plateau ages" are calculated based on the intercept of the isochron.
