# Supplementary material for: Synchronous motion of the Easter mantle plume and the East Pacific Rise
Source: Nat Commun. 2024 Nov 17;15:9953. doi: 10.1038/s41467-024-54115-2 (PMC11570642; doi:10.1038/s41467-024-54115-2)
Supplement: Supplementary file 8 — Supplementary Data 5 [file 41467_2024_54115_MOESM8_ESM.xls]

## Sheet: Supplementary Data 5
Trace element and Sr-Nd-Pb isotope geochemistry
Sample	ErlangenICPMS	Lat	Long	87Sr/86Sr	one sigma	Sr leachates	N ratios	143/144Nd	one sigma	206/204Pb	207/204Pb	208/204Pb	Sample	ErlangenICPMS	7Li	45Sc	51V	52Cr	59Co	60Ni	65Cu	66Zn	85Rb	88Sr	89Y	90Zr	93Nb	95Mo	118Sn	123Sb	133Cs	137Ba	139La	140Ce	141Pr	146Nd	149Sm	153Eu	157Gd	159Tb	161Dy	165Ho	167Er	169Tm	171Yb	175Lu	178Hf	181Ta	182W
51DS1	SO80-51-1	-27.47	-113.82	0.702479	8e-06	0.702879	97/100	0.513125	6e-06	18.387	15.431	37.667	51DS1	SO80-51-1	5.599	34.75	250.5	281.3	39.89	76.25	102	53.59	2.927	203.5	20.93	78.5	3.086	0.3439	7.065	0.02737	0.1693	9.841	3.463	10.42	1.68	8.632	2.813	1.14	3.4947	0.6062	3.96792	0.832	2.33285	0.3365	2.16795	0.3142	1.996	0.199	0.04666
51DS1 Dup.		-27.47	-113.82			0.702847	95/100			18.472	15.426	37.693	51DS1 Dup.
51DS1 Trip.		-27.47	-113.82			0.702892	94/100						51DS1 Trip.
52DS1	SO80-52-1	-26.77	-114.65	0.702609	8e-06	0.703169	95/100	0.513076	7e-06	18.649	15.477	38.018	52DS1	SO80-52-1	5.628	44.52	318.8	316.4	44.93	85.12	97.24	70.37	0.8021	164.1	27.1	100.3	4.874	1.02	1.052	0.002319	0.01183	14.88	4.961	14.46	2.265	11.44	3.636	1.395	4.57083	0.7904	5.18661	1.098	3.09042	0.4493	2.91	0.4253	2.643	0.3158	0.03019
53DS3*	SO80-53-3	-26.23	-114.97	0.70248	1e-05	0.703827	96/100	0.513106	1.6e-05	18.443	15.456	37.696	53DS3*	SO80-53-3	12.18	29.57	188.3	388.2	52.53	250.2	104.4	52.34	1.127	219.2	19.83	82.74	1.012	0.2083	0.7564	0.002805	0.03925	4.379	2.905	9.273	1.56	8.353	2.685	1.056	3.489	0.5859	3.876	0.8124	2.341	0.3311	2.167	0.3174	2.149	0.08684	-0.005317
	SO80-53-5	-26.23	-114.97											SO80-53-5	3.987	46.32	320.9	308.1	50.73	105.7	130.3	68.9	4.663	175.2	26.13	93.41	4.541	3.356	0.9646	0.02139	0.1689	21.14	4.57	13.3	2.111	10.73	3.479	1.362	4.39263	0.7659	5.02029	1.064	2.9779	0.4355	2.79263	0.4107	2.544	0.3037	0.08172
	SO80-56-1	-26.206	-115.107											SO80-56-1	3.924	45.39	322.7	317.1	56.14	107.3	112.1	74.44	1.387	149.8	25.97	93.36	4.764	0.5422	1.025	0.01022	0.03379	20.24	4.658	13.46	2.12	10.83	3.483	1.349	4.49361	0.7762	5.07969	1.071	3.01379	0.4339	2.78875	0.4067	2.574	0.3191	0.04816
	SO80-56-2	-26.206	-115.107											SO80-56-2	15.59	39.75	281.9	343.4	41.97	80.7	81.88	68.63	6.076	178.8	24.35	83.64	4.481	1.184	0.9062	0.02117	0.4574	14.71	4.236	11.95	1.902	10.01	3.221	1.232	4.282	0.7364	4.829	1.017	2.933	0.4188	2.739	0.4001	2.429	0.3107	0.04681
	SO80-56-3	-26.206	-115.107											SO80-56-3	16.77	34.58	249.6	251.1	41	99.98	72.7	63.37	2.794	175.9	21.36	74.66	3.629	1.358	0.8375	0.04672	0.1689	23.12	3.543	10.05	1.614	8.43	2.728	1.081	3.602	0.6235	4.11	0.8702	2.501	0.3622	2.329	0.3441	2.045	0.2429	0.04912
	SO80-56-6	-26.206	-115.107											SO80-56-6	16.75	39.57	262.3	464.1	44.37	107.1	89.35	66.04	9.393	137.5	21.06	73.04	3.347	0.761	0.7121	0.04031	1.454	13.24	3.413	9.704	1.565	8.331	2.731	1.08	3.646	0.6257	4.131	0.8727	2.512	0.3592	2.35	0.3425	2.094	0.2346	0.03526
57DS1	SO80-57-1	-26.7	-115.25	0.702715	7e-06	0.70314	94/100	0.513069	9e-06	18.878	15.463	38.155	57DS1	SO80-57-1	9.649	34.62	255.6	171.2	35.18	48.91	92.64	55.12	3.739	195.7	21.72	79.13	3.692	0.3182	0.7952	0.05048	0.1886	12.7	3.812	11.05	1.759	8.935	2.883	1.155	3.64122	0.6346	4.1976	0.8859	2.5123	0.365	2.3668	0.3464	2.152	0.2456	0.03979
	SO80-57-2CORE	-26.7	-115.25											SO80-57-2CORE	8.197	38.71	281.3	297.3	41.88	78.56	77.31	77.71	1.002	149.6	24.38	89.49	4.307	0.3842	0.8992	0.005901	0.01346	15.01	4.291	12.11	1.928	10.09	3.226	1.239	4.235	0.7283	4.782	1.003	2.89	0.4115	2.693	0.3936	2.493	0.2934	0.03467
	SO80-57-3	-26.7	-115.25											SO80-57-3	8.902	31.53	232.8	187.9	33.25	65.35	69.61	60.58	3.508	174.3	21.03	75.29	3.511	4.384	0.7345	0.06387	0.1951	12.68	3.616	10.14	1.62	8.468	2.744	1.08	3.618	0.6251	4.12	0.8677	2.506	0.3611	2.385	0.3468	2.159	0.2463	0.0799
	SO80-57-4	-26.7	-115.25											SO80-57-4	9.938	38.32	281.1	314.6	44.63	97.92	78.7	74.78	4.163	166.2	25.09	93.2	4.436	3.387	0.9019	0.05016	0.2588	12.42	4.481	12.64	2.013	10.48	3.34	1.274	4.381	0.7497	4.896	1.034	2.98	0.4253	2.783	0.4038	2.604	0.3081	0.05872
	SO80-57-7	-26.7	-115.25											SO80-57-7	6.862	36.31	268.5	365.7	38.27	119.2	87.43	72.35	1.534	187.1	22.37	81.39	3.982	11.28	0.9162	0.1274	0.02345	16.78	4.319	12.09	1.916	9.689	3.077	1.221	3.90456	0.6682	4.35699	0.9215	2.5996	0.3769	2.42597	0.3576	2.251	0.2705	0.1729
	SO80-60-1	-25.84	-117.568											SO80-60-1	5.476	49.76	396.7	134.1	47.92	57.42	109.1	100.5	2.964	148.4	37.63	105.7	4.951	0.761	1.432	0.1239	0.2319	30.07	5.379	15.67	2.504	13.02	4.353	1.605	5.85486	1.031	6.94782	1.509	4.33881	0.6421	4.2001	0.6261	3.181	0.3372	0.04951
	SO80-60-2	-25.84	-117.568											SO80-60-2	15.83	43.6	379	318.6	48.75	110	96.7	80.61	3.818	124	29.99	92.34	4.232	1.333	0.9755	0.0422	0.2428	16.1	4.337	12.89	2.067	10.65	3.557	1.33	4.7025	0.836	5.62122	1.216	3.49588	0.517	3.40179	0.5028	2.597	0.2809	0.04596
	SO80-60-4	-25.84	-117.568											SO80-60-4	7.404	41.23	347.4	387.4	48.38	170	103.8	72.95	2.317	122.5	27.28	86.36	3.956	8.307	0.9204	0.01001	0.0625	13.12	4.032	11.88	1.907	9.784	3.238	1.225	4.26393	0.7589	5.09652	1.101	3.16705	0.4681	3.06908	0.4562	2.383	0.2605	0.1227
	SO80-60-5	-25.84	-117.568											SO80-60-5	7.359	34.71	285.3	580.6	44.61	314.9	81.1	72.16	3.343	206.3	25.96	126.4	10.41	33.29	1.313	0.1972	0.0387	37.46	8.391	21.72	3.124	14.74	4.178	1.515	4.85199	0.8006	5.08959	1.056	2.94492	0.4247	2.72958	0.4012	3.183	0.6761	0.4556
	SO80-61-3	-25.51	-117.55											SO80-61-3	6.324	31.1	219.6	305.4	46.86	186.4	59.93	66.36	2.423	239.9	21.45	95.38	5.493	0.3812	0.9656	0.1272	0.03911	24.34	5.165	13.97	2.129	10.59	3.064	1.192	3.811	0.6411	4.191	0.8798	2.539	0.3653	2.396	0.3514	2.451	0.3731	0.07015
61DS5*	SO80-61-5	-25.51	-117.55	0.702853	7e-06	0.703176	99/100	0.513042	1.2e-05	18.829	15.483	38.218	61DS5*	SO80-61-5	7.337	34.02	243.3	378.5	48.42	191.4	84.7	81.76	2.129	256.9	22.05	97.87	5.756	0.4011	74	0.1968	0.03485	26.26	5.503	15.03	2.275	10.99	3.23	1.263	3.83427	0.6524	4.2471	0.8964	2.53946	0.3714	2.41336	0.3579	2.427	0.3791	0.0637
62DS1c*	SO80-62-1c	-25.51	-118.67	0.702706	8e-06	0.70323	96/100	0.513046	9e-06	18.561	15.452	37.853	62DS1c*	SO80-62-1c	10.1	34.14	303	280.9	43.58	127.7	74.05	94.26	5.452	386.3	28.35	200.4	15.07	1.022	1.971	0.2768	0.07534	56.9	12.62	33.37	4.679	21.33	5.472	1.963	5.81922	0.9189	5.66181	1.135	3.0846	0.4381	2.79069	0.4065	4.43	0.9669	0.1519
62DS1c Dup.		-25.51	-118.67							18.594	15.451	37.861	62DS1c Dup.
63DS2*	SO80-63-2	-25.33	-118.87	0.702824	8e-06	0.70373	97/100	0.513046	1.1e-05	18.791	15.474	38.194	63DS2*	SO80-63-2	12.4	33.04	311.4	243.7	156.4	154.8	73.68	115.7	6.313	381.3	33.39	199.4	20.45	4.345	2.876	0.7802	0.06467	89.81	19.14	50.63	5.817	25.61	6.269	2.161	6.70527	1.06	6.59043	1.344	3.68212	0.5254	3.35814	0.4918	4.546	1.218	0.8162
64DS3	SO80-64-3	-24.98	-119.78	0.702602	8e-06	0.705055	76/81	0.513093	1.1e-05	18.442	15.426	37.7	64DS3	SO80-64-3	12.04	35.4	321.3	261.6	44.51	154.3	52.56	86	5.64	279.3	37.75	213.2	12.87	0.8254	1.888	0.2824	0.1377	43.3	11.97	33	4.758	22.34	6.175	2.193	6.99237	1.158	7.36659	1.527	4.24666	0.617	3.97312	0.5816	4.89	0.8456	0.1156
64DS3 Dup.		-24.98	-119.78	0.702624	9e-06			0.513111	1e-05	18.463	15.446	37.754	64DS3 Dup.
66DS1	SO80-66-1	-24.98	-121.51	0.702769	7e-06	0.705305	96/100	0.513041	1e-05	18.834	15.479	38.142	66DS1	SO80-66-1	15.62	40.96	393.2	86.06	60.5	108.8	160.4	143.1	9.195	280.8	40.24	199	15.86	5.397	9.457	1.78	0.3076	93.1	15.2	37.46	5.207	24.19	6.515	2.277	7.39134	1.213	7.71804	1.598	4.44939	0.6419	4.11474	0.6038	4.8	0.9421	1.218
67DS1	SO80-67-1	-24.78	-121.68	0.702777	7e-06	0.703255	96/100	0.513043	1.1e-05	18.877	15.481	38.204	67DS1	SO80-67-1	21.6	38.71	307.6	113.3	270.5	110	111.5	94.67	3.286	304.1	30.76	139.5	15.68	6.648	1.703	1.063	0.2182	69.74	14.44	39.4	4.341	19.62	5.144	1.819	5.74794	0.9318	5.83704	1.2	3.30673	0.4767	3.01185	0.4403	3.322	0.8539	1.15
67DS1 PLAG		-24.78	-121.68	0.702847	1e-05								67DS1 PLAG
69DS1	SO80-69-1	-24.87	-121.9	0.703007	1e-05	0.707075	97/100	0.512996		19.137	15.526	38.836	69DS1	SO80-69-1	11.32	35.59	319.7	72.82	58.13	53.25	103.8	90.26	3.305	681.4	29.29	135.7	17.61	1.403	1.592	1.127	0.01171	80.35	14.4	32.57	4.369	19.36	4.957	1.798	5.4054	0.8674	5.43114	1.117	3.07878	0.4391	2.80233	0.4106	3.447	1.05	0.3126
69DS1 Dup.		-24.8	-121.9			0.707279							69DS1 Dup.
69DS1 Plag.		-24.8	-121.9	0.702952	7e-06				1.6e-05				69DS1 Plag.
	SO80-69-2	-24.8	-121.9											SO80-69-2	12.37	39.91	394.4	43.81	34.48	30.41	76.47	115.9	2.828	303.5	32.64	174.5	22.15	0.9328	1.598	1.606	0.01691	89.32	16.46	37.64	5.057	23.19	5.871	2.035	6.562	1.041	6.471	1.305	3.666	0.5126	3.283	0.4768	4.573	1.415	0.2462
71DS2 PLAG	SO80-71-2	-24.85	-121.92	0.702847	1.2e-05								71DS2 PLAG	SO80-71-2	11.59	10.89	62.16	17.56	292.5	116	53.43	78.71	53.04	1337	14.21	59.42	5.231	8.046	49.83	3.083	0.1266	362.4	14.67	27.68	3.219	12.8	2.487	0.7934	2.612	0.405	2.556	0.547	1.604	0.2371	1.544	0.2374	1.321	0.2626	1.763
	SO80-74-2	-25.07	-118.05											SO80-74-2	5.258	43.99	312.6	310.4	40.97	60.69	88.32	71.28	5.603	199.8	29.26	117.7	6.466	1.802	1.228	0.1925	0.4465	29.39	6.011	17.72	2.815	14.16	4.356	1.647	5.21829	0.8754	5.64696	1.178	3.28539	0.4731	3.04677	0.4422	3.095	0.4181	0.06857
	SO80-74-3	-25.07	-118.05	0.702587	7e-06	0.7033	84/90	0.513105	9e-06	18.492	15.436	37.752	74DS3	SO80-74-3	5.065	44.3	311.3	383	51.78	106.1	90.24	75.36	5.695	194.2	29.73	122.3	6.487	1.917	1.359	0.1446	0.4152	29.63	6.147	17.87	2.832	14.4	4.451	1.671	5.41332	0.908	5.841	1.217	3.39112	0.4885	3.13795	0.4574	3.294	0.4366	0.2209
74DS3 Dup.		-25.07	-118.05							18.482	15.425	37.726	74DS3 Dup.
	SO80-76-3	-25.07	-118.05	0.702577	7e-06			0.513109	9e-06				76DS3	SO80-76-3	8.843	47.61	340.7	299.6	44.87	63.87	96.41	113.2	3.873	191.8	29.22	111.8	5.657	0.3941	1.45	0.1572	0.2036	21.23	5.425	15.97	2.544	13.03	4.129	1.581	5.12919	0.8741	5.6925	1.19	3.31158	0.4798	3.08751	0.4467	2.98	0.3658	0.0885
77DS2*	SO80-77-2	-24.92	-117.98	0.702214	7e-06	0.702935	96/100	0.513314	9e-06	17.531	15.341	36.846	77DS2*	SO80-77-2	6.194	32.99	229.1	513.5	50.82	246.1	105.7	70.29	2.186	174.1	23.93	84.84	0.2867	0.2579	8.758	0.4193	0.127	5.461	1.715	7.544	1.557	8.994	3.18	1.27	4.00752	0.6876	4.47777	0.9404	2.62385	0.3803	2.45022	0.3526	2.26	0.02511	0.06023
77DS2 Dup.		-24.92	-117.98							17.516	15.318	36.767	77DS2 Dup.
77DS6*		-24.92	-117.98	0.702236	1e-05			0.51328	9e-06				77DS6*
77DS6 Dup.		-24.92	-117.98	0.702236	1.3e-05	0.706684			1.3e-05				77DS6 Dup.
78DS1	SO80-78-1	-26.03	-116.38	0.702489	7e-06	0.702673	94/100	0.513174	9e-06	18.397	15.446	37.686	78DS1	SO80-78-1	3.754	29.59	201.5	280.2	44.06	92.16	87.73	57.89	1.537	203.8	17.53	73.24	3.536	0.2976	0.8473	0.02351	0.01733	16.23	3.659	10.45	1.622	8.111	2.551	1.042	3.17295	0.5363	3.48282	0.7289	2.037	0.2943	1.88956	0.2775	1.89	0.2365	0.07315
78DS1 Dup.		-26.03	-116.38	0.702482	8e-06	0.702728	96/100	0.513167	9e-06				78DS1 Dup.
	SO80-78-2	-26.03	-116.38											SO80-78-2	3.655	34.89	239.5	383.5	45.93	138.4	91.2	60.16	3.395	224.5	21.65	99.14	5.77	8.416	1.031	0.01689	0.07773	27.25	5.182	14.48	2.21	10.83	3.269	1.27	3.92238	0.6595	4.24908	0.8836	2.47253	0.3564	2.27853	0.3328	2.437	0.3689	0.1504
	SO80-78-4	-26.03	-116.38											SO80-78-4	3.501	35.08	240.4	339.2	44.47	97.93	88.6	59.9	4.988	228.2	21.87	99.53	5.823	1.18	1.005	0.01055	0.1378	28.45	5.21	14.68	2.245	10.94	3.292	1.292	3.96693	0.6695	4.33026	0.8983	2.51133	0.3615	2.32606	0.3392	2.477	0.3725	0.05927
[truncated: 4 more columns]
